# Supplementary material for: Foveal neurons of the monkey superior colliculus signal trans-saccadic prediction errors
Source: PLoS Biol. 2025 Jun 23;23(6):e3003246. doi: 10.1371/journal.pbio.3003246 (PMC12212877; doi:10.1371/journal.pbio.3003246)
Supplement: S1 Data — (XLSX) [file pbio.3003246.s008.xlsx]

## Sheet: Figure1b
Stimulus location X	Stimulus location Y	peak firing rate
2	2	163.65
-2	-2	114.991
0.46	0.52	336.36
0.56	0	97.2148
0.12	0.57	307.666
0.75	0.47	249.082
0.32	0.16	337.076
0.07	0.1	103.13
0.51	0.78	429.321
0.12	1.09	235.685
0.27	0.93	273.375
0.12	1.4	164.722
0.22	1.76	238.566
0.12	2.38	130.647
0.32	1.97	135.855
0.36	1.29	227.195
0.66	1.71	213.9
0.41	1.55	150.07
0.61	2.43	113.483
1	2.23	192.276
1.48	2.02	188.944
1.67	1.4	130.026
1.92	-0.57	95.254
1.87	-0.05	99.2088
1.53	1.81	105.541
0.7	0.98	385.476
0.85	1.24	284.295
0.75	1.45	182.294
1.09	0.88	215.837
1.14	1.24	185.458
1.04	1.55	210.87
0.85	1.81	240.989
0.66	2.02	223.19
0.36	2.28	110.307
1.09	1.97	104.172
1.33	1.5	204.597
1.48	1.61	200.382
1.43	1.14	134.591
0.95	0.36	237.195
1.14	0.57	119.177
1.24	0.93	242.863
1.58	0.83	129.259
-0.36	2.17	86.6876
-0.32	1.61	106.793
-0.36	0.98	178.538
-0.07	0.72	394.243
-0.22	1.24	99.7195
-0.12	2.02	128.963
-2	2	51.2509
-0.22	2.43	174.781
0.07	2.85	119.629
-0.61	1.81	114.309
-0.66	1.4	77.6841
-0.51	1.04	106.624
-0.46	0.52	113.832
-0.17	0.41	105.501
0.7	1.24	278.019
0.27	1.04	298.97
0.22	1.81	172.702
1.24	0.62	177.029
0.7	1.24	250.914
2	-2	67.5448

## Sheet: Figure1c
Firing rate, time from stimulus onset (-100ms to 250ms) , low to low
60.8216	60.5713	59.9167	59.2973	58.7054	58.1308	57.5616	56.9863	56.395	55.781	54.6982	54.1519	53.5609	52.9428	52.3175	51.7058	51.1279	50.6017	50.1406	49.752	49.4362	49.1853	48.983	48.9575	49.0868	49.2004	49.2774	49.2965	49.2387	49.0895	48.8408	48.492	48.0508	47.5331	46.9615	46.3643	45.7728	45.2192	44.7334	44.3406	43.6157	44.1657	44.4072	44.7875	45.3002	45.93	46.654	47.4441	48.2695	49.0987
3.11113	3.11113	3.28155	3.62425	4.14271	4.39836	5.3991	6.56158	7.89502	9.40491	11.0921	12.9518	14.9727	17.1369	19.4186	21.7852	24.1971	26.6085	28.9692	31.2254	33.3225	35.2065	36.827	38.1388	39.1043	39.6953	39.8942	39.6953	39.1043	38.1388	36.827	35.2065	33.3225	31.2254	28.9692	26.6085	24.1971	21.7852	19.4186	17.1369	14.9727	12.9518	11.0921	9.40491	7.89502	6.56158	5.3991	4.39836	3.54746	2.8327
44.1436	44.7469	45.2907	45.7421	46.0754	46.2744	46.3331	46.2562	46.0587	45.7641	45.403	45.0098	44.1772	43.9419	43.7454	43.6157	44.1657	44.4072	44.7875	45.3002	45.93	46.654	47.4441	48.2695	49.0987	49.9025	50.6552	51.3367	52.5281	53.2274	53.8855	54.5164	55.1383	55.7721	56.4386	56.7137	57.6154	58.5653	59.5722	60.6361	61.7483	62.8918	64.0423	65.1691	66.237	67.2078	68.0421	68.7004	69.1457	69.3436
0	0	0	0	0	0	0	0	0	0	0	0	0	0	0	0	0	0	0	0	0	0	0	0	0	0	0	0	0	0	0	0	0	0	0	0	0	0	0	0	0	0	0	0	0	0	0	0	0	0
37.7006	33.602	29.6802	25.9802	22.536	19.3711	16.4992	13.9248	11.6444	9.64785	7.91988	6.44119	5.1899	4.14271	2.8327	2.23945	1.75283	1.3583	1.04209	0.791545	0.595253	0	0	0	0	0	0	0	0	0	0	0	0	0	0	0	0	0	0.595253	0.791545	1.04209	1.3583	1.75283	2.23945	2.8327	3.54746	4.39836	5.3991	6.56158	8.49027
12.9518	15.568	17.9284	20.4607	23.1435	25.9499	28.848	31.8019	34.7729	37.7208	40.6056	43.3886	46.0338	48.5092	50.7873	52.846	54.668	56.2411	57.5574	58.6122	59.4036	59.931	60.1945	60.1945	59.931	59.4036	59.2075	58.3489	57.2832	56.0263	54.5988	53.0268	51.3419	49.5813	47.787	46.0047	44.2824	43.2631	41.9983	40.9822	40.26	39.8691	39.837	40.1797	41.4959	42.3387	44.7371	47.0855	49.8103	52.8867
50.993	51.1279	51.9097	52.7861	53.7928	54.9557	56.2888	57.7927	59.4543	61.247	63.131	65.056	66.9623	68.7845	70.4539	71.9018	73.0628	73.8771	74.2939	74.273	73.7864	72.8195	71.967	70.2475	68.1401	65.2506	62.6423	59.7968	56.7966	53.7267	50.6726	47.7166	45.5309	43.1901	41.2057	39.6347	38.5216	37.8965	37.775	38.1573	39.0285	40.3594	42.1072	44.2173	46.6247	48.8129	51.7058	54.6325	57.5151	60.2757
0	0	0	0.595253	0.791545	1.04209	1.3583	1.75283	2.23945	2.8327	3.54746	4.39836	5.3991	6.56158	7.89502	9.40491	11.0921	12.9518	14.9727	17.7321	20.2102	22.8273	25.5554	28.3614	31.2086	34.0581	36.8699	39.6049	42.2261	44.7004	46.9993	49.6954	51.7779	53.6891	55.4353	57.0285	58.4851	59.8245	61.067	62.2323	63.3374	64.3955	65.4145	66.3967	67.3377	68.2274	69.0498	69.7839	70.4049	70.8854
44.5034	46.2568	47.7892	49.1002	50.1964	51.0905	51.7998	52.3434	52.7411	53.0106	53.1662	53.217	53.1662	53.0106	52.7411	52.3434	51.7998	51.0905	50.1964	49.1002	47.7892	46.2568	44.5034	42.5371	40.3745	38.0392	35.5619	32.9782	30.3275	27.6506	24.9886	22.9757	20.2102	18.179	16.331	14.7046	13.3315	12.2376	11.4425	10.9599	10.7982	10.9599	11.4425	12.2376	13.3315	14.7046	16.9263	18.9705	21.2522	23.7388
48.5137	45.1502	42.5168	39.6934	37.1998	35.1042	33.4648	32.3287	31.7302	31.6904	32.216	33.2992	34.9173	37.0334	39.5963	42.099	45.4684	49.0308	52.6988	56.378	59.9705	63.3779	66.5043	69.2597	71.1196	73.613	75.1023	76.0079	76.3241	76.0636	75.2572	73.9523	72.2119	70.1112	67.735	65.1738	62.5202	59.8642	57.2902	54.8727	52.6734	50.7388	49.0988	47.7654	46.733	45.9796	45.4684	45.7454	45.7584	45.8965
24.1971	21.7852	19.4186	17.1369	14.9727	12.9518	11.0921	9.40491	7.89502	6.56158	5.3991	4.39836	3.54746	2.8327	2.23945	1.75283	1.3583	1.04209	0.791545	0.595253	0	0	0	0	0	0	0	0	0	0	0	0	0	0	0	0	0	0	0	0	0	0	0	0	0	0	0	0	0	0
101.959	101.301	100.758	100.812	101.491	102.801	104.292	106.943	110.125	113.788	117.869	122.287	126.953	131.32	136.282	141.132	145.756	150.629	154.198	157.802	160.759	162.989	164.428	165.027	165.354	163.964	162.923	160.698	157.818	154.39	150.539	146.401	142.12	137.841	133.703	130.433	127.147	124.389	122.235	120.734	119.46	119.405	119.942	121.009	122.522	124.377	126.453	129.218	131.102	133.429
30.0112	32.0169	33.9177	35.2065	37.4223	38.9303	40.1464	41.0536	41.6471	41.9347	41.937	41.6862	41.2254	40.6056	39.884	39.1204	38.3741	37.7006	37.1488	36.758	36.5555	36.5555	36.758	37.1488	37.7006	38.3741	39.1204	39.884	40.6056	41.2254	41.6862	41.937	41.9347	41.6471	41.0536	40.1464	39.5256	38.2138	36.2486	34.6808	32.9782	31.2086	29.4412	27.7445	26.1836	24.8177	23.6984	22.8678	22.3567	22.1842
35.9981	37.8691	39.4971	40.8571	41.9347	42.7269	43.2427	43.5026	43.5379	43.3886	43.1015	42.7274	42.3175	41.9209	41.5813	41.3339	41.2038	41.2038	41.3339	41.5813	41.9209	42.3175	42.7274	43.1015	43.3886	43.5379	43.5026	43.2427	42.7269	41.9347	40.8571	39.4971	37.8691	35.9981	33.9177	31.2254	28.9692	26.6085	24.1971	21.7852	19.4186	17.7321	15.7643	13.9939	12.4504	11.1577	10.1345	9.39429	8.94656	8.79672
45.8617	44.29	43.2092	41.6635	40.1515	38.7349	37.4794	36.4517	35.7163	35.3328	34.909	35.4877	36.5071	37.9836	39.9156	42.2822	45.0438	48.1429	51.5051	55.0424	58.6551	62.2363	65.675	68.8608	71.688	74.0598	75.8923	77.1175	77.2431	77.2431	76.5223	75.1008	73.0177	70.3297	67.1079	63.4355	59.4036	55.7029	51.4355	47.1481	42.9396	38.9017	35.1168	31.6562	29.1746	26.7242	24.792	23.4103	22.6002	22.3721
12.9518	11.0921	9.40491	7.89502	6.56158	5.99435	5.1899	4.58955	4.191	3.99228	3.99228	4.191	4.58955	5.1899	5.99435	6.56158	7.89502	9.40491	11.0921	12.9518	14.9727	17.1369	19.4186	21.7852	24.1971	26.6085	28.9692	31.2254	33.3225	35.2065	36.827	38.1388	39.1043	39.6953	40.4895	40.4868	40.1464	39.4971	38.5798	37.446	36.1552	34.7729	33.3675	32.0076	30.7587	29.6802	28.8235	28.2289	27.9245	27.9245
62.5147	61.8938	61.1816	60.3838	59.0664	58.2451	57.3489	56.4042	55.4387	54.4807	53.5574	52.6936	51.9097	51.2205	50.6332	50.147	49.752	49.4299	49.1538	48.8905	48.1583	47.9191	47.5437	46.9993	46.2568	45.2933	44.0936	42.6517	41.5667	39.858	38.0015	36.0391	34.0203	32.0002	30.0365	27.7445	26.1836	24.8177	23.6984	22.8678	22.3567	22.1842	22.3567	22.8678	23.6984	24.8177	26.1836	27.7445	30.0365	32.0002
1.3583	1.75283	2.23945	2.8327	3.54746	4.39836	5.3991	6.56158	7.89502	9.40491	11.0921	12.9518	14.9727	17.1369	19.4186	21.7852	24.1971	26.6085	28.9692	31.2254	33.3225	35.2065	36.827	38.1388	39.1043	39.6953	39.8942	39.6953	39.1043	38.1388	36.827	35.2065	33.3225	31.2254	29.5644	27.4001	25.2392	23.1435	21.1714	19.3763	17.8055	16.4992	15.4904	14.804	14.4566	14.4566	14.804	15.4904	16.4992	17.8055
3.54746	3.42796	3.031	2.79492	2.71659	2.79492	3.031	3.42796	3.54746	4.39836	5.3991	6.56158	7.89502	9.40491	11.0921	12.9518	14.9727	17.1369	20.0139	22.5768	25.2392	27.9668	30.722	33.4648	36.1552	38.754	41.2254	43.5379	45.6659	47.5903	49.2991	50.7873	52.056	53.1115	53.9639	54.6251	55.1077	55.4225	55.5777	55.5777	55.4225	55.1077	54.6251	53.9639	53.7068	52.8476	51.8294	50.6574	49.3431	47.9053
46.0271	45.9823	45.9823	46.0271	46.106	46.1981	46.2742	46.2986	46.2319	46.0338	45.6659	45.0944	44.2926	43.2427	42.5322	41.1698	39.6219	37.9231	36.1174	34.2564	32.3971	30.156	28.5954	27.1843	25.9802	25.0319	24.3777	24.0438	24.0438	24.3777	25.6271	26.7717	28.2264	29.9537	31.9088	34.0413	36.2976	38.6227	41.5584	44.0597	46.534	48.9528	50.853	53.2258	55.4797	57.6245	59.674	61.6447	63.5533	65.4145
41.2038	41.3339	41.5813	41.9209	42.3175	42.7274	43.1015	43.3886	43.5379	43.5026	43.2427	42.7269	41.9347	40.8571	39.4971	37.8691	35.9981	33.9177	31.2254	29.5644	27.4001	25.2392	23.1435	21.1714	19.3763	17.8055	16.4992	15.4904	14.804	14.4566	14.4566	14.804	15.4904	16.4992	17.8055	19.3763	21.1714	23.1435	25.2392	27.4001	29.5644	31.2254	33.3225	35.2065	36.827	38.1388	39.1043	39.6953	39.8942	39.6953
37.787	38.7216	39.6049	40.3745	40.9715	41.3437	41.4481	41.2525	40.7373	39.8958	39.3293	37.6186	36.2486	34.6808	32.9782	31.2086	29.4412	27.7445	26.1836	24.8177	23.6984	22.8678	22.3567	22.1842	22.3567	22.8678	23.6984	24.8177	26.1836	27.7445	29.4412	31.2086	32.9782	34.6808	36.2486	37.6186	38.734	39.1043	39.6953	39.8942	39.6953	39.1043	38.1388	36.827	35.2065	33.9177	32.0169	30.0112	27.9668	25.9499
50.6219	51.3396	51.9492	52.4488	52.8419	53.1349	53.3363	53.0106	53.1662	53.217	53.1662	53.0106	52.7411	52.3434	51.7998	51.0905	50.1964	49.1002	47.7892	46.2568	44.5034	42.5371	40.3745	38.0392	35.5619	32.9782	30.3275	27.6506	24.9886	22.3805	19.4186	17.1369	14.9727	12.9518	11.0921	9.40491	7.89502	6.56158	5.3991	4.39836	3.54746	2.8327	2.23945	1.75283	1.3583	1.04209	0.791545	1.19051	0.791545	1.04209
43.2427	42.7269	42.53	41.6486	40.5392	39.2274	37.7509	36.1572	34.0581	32.5166	31.0069	29.5962	28.3468	27.3136	26.5418	26.0648	25.9035	26.6601	27.3333	28.3557	29.7051	31.349	33.2463	35.3493	37.6056	39.9603	42.3585	44.7469	47.0759	49.3007	51.3826	52.846	54.668	56.2411	57.5574	58.6122	59.4036	59.931	60.1945	60.1945	59.931	59.4036	58.6122	57.5574	56.2411	54.668	53.4412	51.5789	49.5513	47.3921
28.9692	26.6085	24.1971	22.3805	20.2102	18.179	16.331	14.7046	13.3315	12.2376	11.4425	10.9599	10.7982	10.9599	11.4425	12.2376	13.3315	14.7046	16.331	18.179	20.2102	22.3805	24.1971	26.6085	28.9692	31.2254	33.3225	35.2065	36.827	38.1388	39.1043	39.6953	39.8942	39.6953	39.1043	38.1388	36.827	35.2065	33.3225	31.2254	28.9692	26.6085	24.1971	21.7852	19.4186	17.1369	14.9727	12.9518	11.0921	9.40491
6.56158	5.3991	4.39836	3.54746	2.8327	2.23945	1.75283	1.3583	1.63735	1.58309	1.63735	1.3583	1.75283	2.23945	2.8327	3.54746	4.39836	5.3991	6.56158	7.89502	9.40491	11.0921	12.9518	14.9727	17.1369	19.4186	21.7852	24.1971	26.6085	28.9692	31.2254	33.3225	35.2065	36.827	38.1388	39.1043	39.6953	39.8942	39.6953	39.1043	38.1388	36.827	35.2065	33.3225	31.2254	28.9692	26.6085	24.1971	21.7852	19.4186
7.89502	9.40491	11.0921	12.9518	14.9727	17.1369	19.4186	21.7852	24.1971	26.6085	28.9692	31.2254	33.3225	35.2065	36.827	38.1388	39.1043	39.6953	40.4895	40.4868	40.1464	39.4971	38.5798	37.446	36.1552	34.7729	33.3675	32.0076	30.7587	29.6802	28.8235	28.2289	27.9245	27.9245	28.2289	28.8235	29.6802	31.3539	32.7992	34.4096	36.1311	37.908	39.6854	41.4125	43.0445	44.5447	45.8859	47.0511	47.5903	48.5092
27.2038	24.9886	22.8273	20.7769	18.8897	17.2122	15.7845	14.6395	13.8033	13.2941	13.1232	13.2941	13.8033	14.6395	15.7845	17.2122	18.8897	20.7769	22.8273	24.9886	27.2038	28.9692	31.2254	33.3225	35.2065	36.827	38.734	39.8958	40.7373	41.2525	41.4481	41.3437	40.9715	40.3745	39.6049	38.7216	37.787	36.8642	36.0134	35.2892	34.737	34.3914	34.2737	34.9866	35.5285	36.3312	37.3717	38.617	40.0264	41.5543
54.5995	53.109	51.6864	49.832	48.4963	47.0462	45.4519	43.6938	41.763	40.257	37.7509	35.7229	33.6258	31.5135	29.4432	27.0298	25.3327	23.817	22.536	21.5343	20.8468	20.497	21.0922	21.6383	22.5764	23.8943	25.5698	27.5721	29.8625	32.3954	35.1203	37.9828	40.9261	43.8931	46.8272	49.2309	52.056	54.668	57.0311	59.1139	60.8895	62.3359	63.4355	64.1757	64.5479	64.5479	64.1757	63.4355	62.3359	60.8895
35.9098	35.0822	34.2845	33.9634	34.1084	34.6958	35.6898	37.0449	38.7073	40.6174	42.269	44.6008	46.9615	49.2965	51.5546	53.6891	55.6585	57.4274	58.5229	59.924	61.0241	62.4103	63.0832	63.4929	63.6499	63.5679	63.2635	62.7567	62.0703	61.2305	60.2661	59.2086	58.0914	56.9486	55.8141	54.7199	53.6943	53.3559	52.7268	52.2685	51.9919	51.8994	51.9855	52.237	52.6342	53.1519	53.3182	54.1053	54.8943	55.6617
26.6601	26.6951	27.1069	27.9001	29.0665	30.5863	32.4289	34.5543	36.915	39.4572	42.1235	44.8544	47.5902	50.273	52.8476	55.2633	57.0311	59.1139	60.8895	62.9311	64.2271	65.2178	65.9062	66.3007	66.4151	66.2682	65.8833	65.2878	64.513	63.5927	62.563	61.4609	60.3229	59.1837	58.0743	57.0209	56.0431	55.1527	54.3531	53.6383	52.9938	52.3968	51.8176	51.2214	50.5703	50.4214	49.3007	48.6324	47.8141	46.8472
26.6085	28.9692	31.2254	33.3225	35.2065	36.827	38.1388	39.1043	39.6953	39.8942	39.6953	39.1043	38.1388	36.827	35.2065	33.3225	31.2254	28.9692	26.6085	24.1971	21.7852	19.4186	17.1369	14.9727	12.9518	11.0921	9.40491	7.89502	6.56158	5.3991	4.39836	3.54746	2.8327	2.23945	1.75283	1.3583	1.04209	0.791545	1.19051	0.791545	1.04209	1.3583	1.75283	2.23945	2.8327	3.54746	4.39836	5.3991	6.56158	7.89502
0	0	0	0	0	0	0	0	0	0	0	0	0	0	0	0	0	0	0	0	0	0	0	0	0	0	0	0	0	0	0	0	0	0	0	0	0	0	0	0	0	0	0	0	0	0	0	0	0	0
31.2254	33.3225	35.2065	36.827	38.1388	39.1043	39.6953	39.8942	39.6953	39.1043	38.1388	36.827	35.8018	34.114	32.2675	30.3275	28.3614	26.4365	24.6179	22.9661	21.5352	20.3718	19.5133	18.9871	18.8098	18.9871	19.5133	20.3718	21.5352	22.9661	24.6179	26.4365	28.3614	30.3275	32.2675	34.114	35.8018	36.827	38.1388	39.1043	39.6953	39.8942	39.6953	39.1043	38.1388	36.827	35.2065	33.3225	31.2254	28.9692
39.1043	38.1388	36.827	35.2065	33.9177	32.0169	30.0112	27.9668	25.9499	24.0247	22.2513	20.6843	19.3711	18.3509	17.6537	17.2999	17.2999	17.6537	18.3509	19.3711	20.6843	22.2513	24.0247	25.9499	27.9668	30.0112	32.0169	33.9177	35.2065	36.827	38.1388	39.1043	39.6953	39.8942	39.6953	39.1043	38.1388	36.827	35.2065	33.3225	31.2254	28.9692	26.6085	24.1971	21.7852	19.4186	17.1369	14.9727	12.9518	11.0921
35.2065	33.3225	31.2254	28.9692	26.6085	24.1971	21.7852	19.4186	17.1369	14.9727	12.9518	11.0921	9.40491	7.89502	7.15683	6.19064	5.44045	4.90576	4.58553	4.47891	4.58553	4.90576	5.44045	6.19064	7.15683	7.89502	9.40491	11.0921	12.9518	14.9727	17.1369	19.4186	21.7852	24.1971	26.6085	28.9692	31.2254	33.3225	35.2065	36.827	38.1388	39.1043	39.6953	39.8942	39.6953	39.1043	38.1388	36.827	35.2065	33.3225
0	0	0	0	0	0	0	0	0	0	0	0	0	0	0	0	0	0	0	0	0	0	0	0	0	0	0	0	0	0	0	0	0	0	0	0	0	0	0	0	0	0	0	0	0	0	0	0	0	0
56.4544	58.2155	59.8638	61.3533	62.6423	63.6942	64.4776	64.9672	65.7384	65.3394	65.2178	64.7938	64.0887	63.1289	61.9466	60.5785	59.0664	57.4551	55.7924	54.1269	52.5065	50.9761	49.5762	48.3403	47.2928	46.4484	45.8099	45.3685	45.1037	44.984	44.9687	45.0098	44.6114	44.722	45.2956	45.2949	45.1357	44.8	44.2808	43.5832	42.7243	41.7328	40.647	39.5131	38.3822	36.8642	36.0134	35.2892	34.737	34.3914
1.75283	2.23945	2.8327	3.54746	4.39836	5.3991	6.56158	7.89502	9.40491	11.0921	12.9518	14.9727	17.1369	19.4186	21.7852	24.1971	26.6085	28.9692	31.2254	33.3225	35.2065	36.827	38.1388	39.1043	39.6953	39.8942	39.6953	39.1043	38.1388	36.827	35.2065	33.3225	31.2254	28.9692	26.6085	24.1971	21.7852	19.4186	17.1369	14.9727	13.547	11.8836	10.447	9.25331	8.31441	7.63855	7.23106	7.09492	7.23106	7.63855
48.2952	48.3623	48.3878	48.3937	48.3941	48.989	49.1793	49.4043	49.6535	49.9111	50.1586	50.3764	50.5467	50.6552	50.6924	50.6552	50.5467	50.3764	50.1586	49.9111	49.6535	49.4043	49.1793	48.989	48.3941	48.3937	48.3878	48.3623	48.2952	48.1583	47.9191	47.5437	46.9993	46.2568	45.2933	44.0936	42.6517	40.9715	39.0665	36.9594	34.6808	32.8627	30.5522	28.2459	25.5554	23.538	21.6581	19.9696	18.5202	17.3501
26.6085	28.9692	31.2254	33.3225	35.2065	36.827	38.1388	39.1043	39.6953	39.8942	39.6953	39.1043	38.1388	36.827	35.2065	33.3225	31.2254	28.9692	26.6085	24.1971	21.7852	19.4186	17.1369	14.9727	12.9518	11.0921	9.40491	7.89502	6.56158	5.3991	4.39836	3.54746	2.8327	2.23945	1.75283	1.95355	1.83364	1.83364	1.95355	1.75283	2.23945	2.8327	3.54746	4.39836	5.3991	6.56158	7.89502	9.40491	11.0921	12.9518
28.2289	28.8235	29.6802	30.7587	32.6029	34.1591	35.8149	37.5135	39.1988	40.8193	42.3298	43.6938	44.8852	45.8886	46.2568	46.9993	47.5437	47.9191	48.1583	48.2952	48.3623	48.3878	48.3937	48.3941	48.3937	48.983	49.1538	49.3373	49.5166	49.6719	49.7831	49.832	49.8043	49.6917	49.4927	49.8086	49.658	49.5135	49.4097	49.3853	49.4797	49.7303	50.1698	50.3806	51.3814	52.5887	54.001	56.1983	58.1578	60.2925
8.49027	6.56158	5.3991	4.39836	3.54746	2.8327	2.23945	1.75283	1.3583	1.04209	0.791545	0.595253	0	0	0	0	0	0	0	0	0.595253	0.791545	1.04209	1.3583	1.75283	2.23945	2.8327	3.54746	4.39836	5.3991	6.56158	7.89502	9.40491	11.0921	12.9518	14.9727	17.1369	19.4186	21.7852	24.1971	26.6085	28.9692	31.2254	33.3225	35.2065	36.827	38.1388	39.1043	39.6953	39.8942
52.846	54.668	56.2411	57.5574	58.6122	59.4036	59.931	60.1945	60.1945	59.931	59.4036	58.6122	57.5574	56.2411	54.668	52.846	50.7873	48.5092	46.0338	43.3886	40.6056	37.7208	34.7729	32.3971	29.6395	26.992	24.5018	22.2135	20.1679	18.4007	16.4992	15.4904	14.804	14.4566	14.4566	14.804	15.4904	16.4992	17.8055	19.3763	21.1714	23.1435	25.2392	27.9953	30.356	32.2675	34.6808	36.9594	39.0665	40.9715
35.4052	37.9157	41.2149	44.2485	47.4064	50.6357	53.8855	57.108	60.2601	62.8603	65.8788	68.7004	71.3089	73.6912	75.8368	77.737	79.3837	80.7689	81.8842	82.7199	83.2657	83.5099	83.4406	83.0462	82.3159	81.8368	80.6095	79.0866	77.2841	75.2254	72.9416	70.4715	67.8606	65.1607	62.4276	59.7196	57.0954	54.611	52.3176	49.8159	48.1429	46.733	45.6022	44.7513	44.1666	43.8207	43.6737	43.6758	44.3647	44.6846
5.3991	6.56158	7.89502	9.40491	11.0921	12.9518	14.9727	17.1369	19.4186	21.7852	24.1971	26.6085	28.9692	31.2254	33.3225	35.2065	36.827	38.1388	39.1043	39.6953	39.8942	39.6953	39.1043	38.1388	36.827	35.2065	33.3225	31.2254	28.9692	26.6085	24.1971	21.7852	19.4186	17.1369	14.9727	12.9518	11.0921	9.40491	7.89502	6.56158	5.3991	4.39836	3.54746	2.8327	2.83471	2.54438	2.40039	2.40039	2.54438	2.83471
0	0.595253	0.791545	1.04209	1.95355	2.54438	3.28155	4.191	5.30029	6.63781	8.2318	10.109	12.2934	14.804	17.6537	20.8468	24.3777	28.2289	32.3704	36.758	41.9292	46.8187	51.7965	56.7808	61.6838	66.4151	70.8851	75.0087	78.7092	81.9214	85.1898	87.4861	89.2465	90.4834	91.2269	91.523	91.4308	91.0185	90.3593	89.5272	88.5926	87.6185	87.2527	86.54	85.9583	85.5284	85.2574	85.14	85.16	85.2924
33.3225	35.2065	36.827	38.1388	39.1043	39.6953	39.8942	39.6953	39.1043	38.1388	36.827	35.2065	33.3225	31.2254	28.9692	26.6085	24.1971	21.7852	19.4186	17.1369	14.9727	12.9518	11.0921	9.40491	7.89502	6.56158	5.3991	4.39836	3.54746	2.8327	2.23945	1.75283	1.3583	1.04209	0.791545	0.595253	0.595253	0.791545	1.04209	1.3583	1.75283	2.23945	2.8327	3.54746	4.39836	5.3991	6.56158	7.89502	9.40491	11.0921
0	0	0	0	0	0	0	0	0	0	0.595253	0.791545	1.04209	1.3583	1.75283	2.23945	3.42796	4.339	5.44045	6.75739	8.31441	10.1345	12.8329	16.0263	19.1838	22.7722	26.8096	31.3059	36.2623	41.6693	47.5061	53.7394	60.3229	67.1977	74.2917	81.5211	88.7911	96.5932	103.822	110.814	117.464	123.666	129.323	134.342	138.644	142.163	144.849	146.669	147.608	147.672
5.3991	4.39836	3.54746	2.8327	2.23945	2.34808	2.14984	2.08419	2.14984	2.34808	2.23945	2.8327	3.54746	4.39836	5.3991	6.56158	7.89502	9.40491	11.0921	12.9518	14.9727	17.1369	19.4186	21.7852	24.1971	27.2038	29.7607	32.2675	34.6808	36.9594	39.0665	40.9715	42.6517	44.0936	45.2933	46.2568	46.9993	47.5437	47.9191	48.1583	48.2952	48.3623	48.3878	48.3937	48.3941	48.3937	48.3878	48.3623	48.2952	48.1583
73.6424	72.6085	71.6775	70.8648	70.1843	69.648	69.2661	69.0464	68.9938	69.1093	69.3891	69.3808	70.0715	70.8511	71.6963	72.5767	73.4546	74.2872	75.0275	75.1834	76.3039	76.76	76.9678	76.9069	76.5643	75.9364	75.0296	73.8603	73.0502	71.6402	70.1262	68.5677	67.6239	65.9228	64.9848	64.293	63.9183	63.9213	64.3496	65.2357	66.5954	68.4264	70.7083	73.4024	76.4529	79.7881	83.3228	86.9606	90.5975	93.6811
43.2109	41.8992	40.5068	39.0791	37.6666	36.3223	35.0988	33.602	32.8773	32.3704	32.1096	32.1096	32.3704	32.8773	33.602	34.5035	35.5307	36.6245	37.7208	38.754	39.6597	40.3782	40.8571	41.0536	40.9363	40.4868	39.6995	38.1388	36.827	35.2065	33.3225	31.2254	28.9692	26.6085	24.1971	21.7852	19.4186	17.1369	14.9727	12.9518	11.0921	9.40491	7.89502	6.56158	5.3991	4.39836	3.54746	2.8327	2.23945	1.75283
21.7852	19.4186	17.1369	14.9727	12.9518	11.0921	9.40491	7.89502	6.56158	5.3991	4.39836	3.54746	2.8327	2.83471	2.54438	2.40039	2.40039	2.54438	2.83471	2.8327	3.54746	4.39836	5.3991	6.56158	7.89502	9.40491	11.0921	12.9518	14.9727	17.1369	19.4186	21.7852	24.1971	26.6085	28.9692	31.2254	33.3225	35.2065	36.827	38.734	39.8958	40.7373	41.2525	41.4481	41.3437	40.9715	40.3745	39.6049	38.7216	37.787
79.2311	80.5819	82.2165	83.6414	85.7995	88.0345	90.2785	93.055	95.2968	97.3859	98.8239	101.162	102.779	104.109	105.152	105.92	106.434	106.725	106.831	106.793	106.655	106.61	106.705	106.839	107.052	107.375	107.827	108.415	109.134	109.966	110.881	112.435	113.586	114.734	115.832	116.832	118.286	119.16	119.429	120.081	120.521	120.758	120.81	120.699	120.008	119.771	119.428	119.609	119.347	119.113
35.2892	36.0134	36.8642	37.787	38.7216	39.6049	40.3745	40.9715	41.3437	41.4481	41.2525	40.7373	39.8958	38.734	36.827	35.2065	33.3225	31.2254	28.9692	26.6085	24.1971	21.7852	19.4186	17.7321	15.7643	13.9939	12.4504	11.1577	10.1345	9.39429	8.94656	8.79672	8.94656	9.39429	10.1345	11.1577	12.4504	13.9939	15.7643	17.7321	19.4186	21.7852	24.1971	26.6085	28.9692	31.2254	33.3225	35.2065	36.827	38.1388
54.0163	55.8141	57.6521	59.4761	61.2305	62.8603	64.3132	65.5408	66.5001	67.1545	67.474	68.0317	67.8187	66.8383	66.1056	65.0542	63.7199	62.1455	60.3796	58.4754	56.4896	55.0759	53.298	51.6645	50.2374	49.0728	48.2191	47.7141	47.584	47.8416	48.4859	49.5011	50.858	52.5139	54.4147	56.0533	58.3613	60.6747	62.9212	65.0279	67.5193	69.3348	70.8683	72.0808	72.9444	73.4441	73.5774	72.9116	73.067	72.4944
17.2999	17.6537	18.3509	19.3711	20.6843	22.2513	24.0247	25.9499	28.5621	30.8028	33.059	35.276	36.9594	39.0665	40.9715	42.6517	44.0936	45.2933	46.2568	46.9993	47.5437	47.9191	48.1583	48.2952	48.3623	48.3878	48.3937	48.9894	49.1853	49.4299	49.7205	50.048	50.3977	50.7518	51.0911	51.3976	51.6559	51.8549	51.9886	52.0566	52.0636	52.0182	51.9321	51.8176	51.6861	51.5459	51.9961	51.5971	51.7965	52.0023
82.2151	82.6062	83.5516	84.0592	84.1403	84.8081	86.0799	86.9758	87.9604	89.0528	90.2696	91.6242	93.1261	94.78	96.5853	98.535	100.615	102.804	105.071	106.935	109.351	112.272	114.648	116.87	118.881	120.626	122.644	123.89	124.775	125.274	125.376	124.643	124.092	123.169	121.92	120.405	119.283	117.626	115.955	114.342	112.851	111.537	110.44	109.141	108.651	108.371	108.282	108.346	108.516	108.73
42.9636	41.8916	41.1411	40.7502	40.7465	41.145	41.9479	43.1432	44.2622	46.2691	49.1206	51.7677	54.5995	57.5564	60.5759	63.595	66.5526	69.3916	72.0604	74.5146	77.3126	79.4313	80.8601	82.5999	84.0688	85.2856	86.2733	87.0574	87.664	88.119	88.4457	88.6639	88.7886	88.8291	88.7886	88.6639	88.4457	88.119	87.664	87.0574	86.2733	85.2856	84.0688	82.5999	80.8601	78.836	77.1163	74.2641	71.7442	68.9971
14.4566	14.804	15.4904	16.4992	17.8055	19.3763	21.1714	23.1435	25.2392	27.4001	29.5644	31.2254	33.3225	35.2065	36.827	38.1388	39.1043	39.6953	39.8942	39.6953	39.1043	38.1388	36.827	35.2065	33.3225	31.2254	28.9692	26.6085	24.1971	21.7852	20.0139	17.9284	16.0148	14.3101	12.8449	11.6444	10.7277	10.109	9.79746	9.79746	10.109	10.7277	11.6444	12.8449	14.3101	16.0148	17.9284	20.0139	21.7852	24.1971
6.63781	6.38016	6.38016	6.63781	7.15193	7.91988	8.93711	10.1965	11.6873	12.9518	14.9727	17.1369	19.4186	21.7852	24.1971	26.6085	28.9692	31.2254	33.3225	35.2065	36.827	38.1388	39.1043	39.6953	39.8942	39.6953	39.1043	38.1388	36.827	35.2065	33.3225	31.2254	28.9692	26.6085	24.1971	21.7852	19.4186	17.1369	14.9727	12.9518	11.0921	9.40491	7.89502	6.56158	5.3991	4.39836	3.54746	2.8327	2.23945	1.75283
39.1043	39.6953	39.8942	39.6953	39.1043	38.1388	36.827	35.2065	33.3225	31.2254	28.9692	26.6085	24.1971	21.7852	19.4186	17.1369	14.9727	12.9518	11.0921	9.40491	7.89502	6.56158	5.3991	4.39836	3.54746	2.8327	2.23945	1.75283	1.95355	1.83364	1.83364	1.95355	1.75283	2.23945	2.8327	3.54746	4.39836	5.3991	6.56158	7.89502	9.40491	11.0921	12.9518	14.9727	17.1369	19.4186	21.7852	24.1971	26.6085	28.9692
17.1369	19.4186	21.7852	24.1971	26.6085	28.9692	31.2254	33.3225	35.2065	36.827	38.1388	39.1043	39.6953	39.8942	39.6953	39.1043	38.1388	36.827	35.2065	33.3225	31.2254	28.9692	26.6085	24.1971	21.7852	19.4186	17.1369	14.9727	12.9518	11.0921	9.40491	7.89502	6.56158	5.3991	4.39836	3.54746	2.8327	2.23945	1.75283	1.3583	1.04209	0.791545	0.595253	0	0	0	0	0	0	0
48.1583	48.2952	48.3623	48.3878	48.3937	48.3941	48.3937	48.3878	48.3623	48.2952	48.1583	47.9191	47.5437	46.9993	46.2568	45.2933	44.0936	42.6517	40.9715	39.0665	36.9594	34.6808	32.2675	29.7607	27.2038	24.1971	21.7852	20.0139	17.9284	16.0148	14.3101	12.8449	11.6444	10.7277	10.109	9.79746	9.79746	10.109	10.7277	11.6444	12.8449	14.3101	16.0148	17.9284	20.0139	21.7852	24.1971	26.6085	28.9692	31.2254
115.688	113.834	111.896	109.939	108.028	106.228	104.6	103.202	102.084	101.285	100.835	100.75	101.028	101.211	102.866	104.36	106.091	107.997	110.007	112.195	114.487	116.664	118.663	120.428	121.91	123.074	123.898	123.93	124.178	124.071	123.643	122.934	121.987	120.845	119.105	117.803	116.373	114.835	113.792	112.241	110.62	108.912	107.099	105.158	103.07	100.82	98.3994	95.8107	92.6223	89.8593
43.1015	43.3886	43.5379	43.5026	43.2427	42.7269	41.9347	40.8571	39.4971	37.8691	35.9981	33.9177	31.2254	28.9692	26.6085	24.1971	21.7852	19.4186	17.1369	14.9727	12.9518	11.0921	9.40491	7.89502	6.56158	5.3991	4.39836	3.54746	2.8327	2.23945	1.75283	1.3583	1.04209	0.791545	0.595253	0	0	0	0	0	0	0	0	0	0	0	0	0	0	0
1.04209	1.3583	1.75283	2.23945	2.8327	3.54746	4.39836	5.3991	6.56158	7.89502	9.40491	11.0921	12.9518	14.9727	17.1369	19.4186	21.7852	24.1971	26.6085	28.9692	31.2254	33.3225	35.2065	36.827	38.1388	39.1043	39.6953	39.8942	39.6953	39.1043	38.1388	36.827	35.2065	33.9177	32.0169	30.0112	27.9668	25.9499	24.0247	22.2513	20.6843	19.3711	18.3509	17.6537	17.2999	17.2999	17.6537	18.3509	19.3711	20.6843
0	0	0	0	0	0	0	0	0	0	0	0	0	0	0	0	0	0	0	0	0	0	0	0	0	0	0	0	0	0	0	0	0	0	0	0	0	0	0	0	0	0	0	0	0	0	0	0	0	0
66.4319	66.6449	66.4319	65.7962	65.3426	64.0929	62.5226	60.6711	58.5849	56.3165	53.9232	51.4666	49.0098	46.6166	44.3486	42.2633	40.4118	38.8366	37.5697	36.6308	36.0265	35.7496	35.7791	36.0807	36.6087	36.8642	37.787	38.7216	39.6049	40.3745	40.9715	41.3437	41.4481	41.2525	40.7373	39.8958	38.734	36.827	35.2065	33.3225	31.2254	28.9692	26.6085	24.1971	21.7852	19.4186	17.1369	14.9727	12.9518	11.0921
40.6135	41.9531	43.4315	45.004	46.6245	48.2478	49.832	51.3396	52.7391	54.0053	55.1191	56.0672	56.8409	56.9918	57.5195	57.8339	57.9383	57.8339	57.5195	56.9918	56.2456	55.2756	54.077	52.647	50.9863	49.1002	46.9993	44.7004	42.8214	40.3964	37.912	35.4164	32.9614	30.6008	28.3881	26.3748	24.6085	23.1312	21.5343	20.8468	20.497	20.497	20.8468	21.5343	22.536	23.817	25.3327	27.0298	28.848	30.722
162.881	159.369	156.706	154.435	152.546	150.885	149.445	148.217	146.745	146.018	145.429	144.519	143.826	143.738	143.641	144.106	143.662	143.729	143.688	143.515	143.184	143.264	142.293	141.706	140.907	139.903	138.702	137.319	135.774	134.685	132.642	131.128	129.596	128.09	126.804	125.783	124.919	124.25	123.802	123.589	123.614	123.87	124.337	124.984	125.327	126.324	127.331	128.297	129.166	130.031
0	0	0	0	0	0	0	0	0	0	0	0	0	0	0	0	0	0	0	0	0	0.595253	0.791545	1.04209	1.3583	1.75283	2.23945	2.8327	3.54746	4.39836	5.3991	6.56158	7.89502	9.40491	11.0921	12.9518	14.9727	17.1369	19.4186	21.7852	24.1971	26.6085	28.9692	31.2254	33.3225	35.2065	36.827	38.1388	39.1043	39.6953
5.78691	5.66541	5.78691	6.15119	6.75739	7.60367	8.68656	10.0002	11.0921	12.9518	14.9727	17.1369	19.4186	21.7852	24.1971	26.6085	28.9692	31.2254	33.3225	35.2065	36.827	38.1388	39.1043	39.6953	39.8942	39.6953	39.6995	38.9303	37.8691	36.5648	35.0753	33.4648	31.8019	30.156	28.5954	27.1843	25.9802	25.0319	24.3777	24.0438	24.0438	24.3777	25.0319	25.9802	27.1843	28.5954	30.7512	32.5934	34.5069	36.4336
134.935	135.208	135.285	135.128	134.701	133.977	132.933	131.558	129.404	127.479	125.802	123.405	120.768	117.935	114.505	111.526	108.451	105.329	102.198	99.0973	96.056	92.6566	89.9217	87.873	85.5318	83.3605	81.3741	79.5833	77.9944	76.6099	75.4277	75.0367	73.9889	74.3206	74.4421	74.3595	75.0799	76.0179	77.1805	78.5722	80.1946	82.0459	84.1202	86.5589	89.3534	92.345	95.5184	98.8498	102.306	105.843
12.4504	11.1577	10.1345	9.39429	8.94656	8.79672	8.94656	9.39429	10.1345	11.1577	13.0456	14.7854	16.8064	19.0904	21.1714	24.0247	27.0298	30.156	33.3675	36.6245	39.884	43.1015	46.2319	49.2309	52.056	54.668	57.0311	59.1139	60.8895	62.3359	63.4355	64.7709	65.3394	65.5899	65.534	65.1884	64.5753	63.7222	62.6613	61.4294	60.0671	58.6176	57.1259	55.6368	54.1936	52.8358	51.5972	50.5044	49.5746	48.815
0	0	0.595253	0.791545	1.04209	1.3583	1.75283	2.23945	2.8327	3.54746	4.39836	5.3991	6.56158	7.89502	10.0002	11.8836	13.9939	16.331	18.8897	21.6581	24.6179	27.7445	31.0069	34.3683	37.787	41.2175	44.6114	47.9191	51.0905	54.077	56.8321	59.3128	61.4805	63.3013	64.7473	65.7962	66.4319	66.6449	66.4319	65.7962	64.7473	63.3013	61.4805	59.3128	56.8321	54.077	51.0905	47.9191	44.6114	41.2175
21.7852	19.4186	17.1369	14.9727	12.9518	11.0921	9.40491	7.89502	6.56158	5.3991	4.39836	3.54746	2.8327	2.23945	1.75283	1.3583	1.04209	0.791545	0.595253	0	0	0	0	0	0	0	0	0	0	0	0	0	0	0	0	0	0	0	0	0	0	0	0	0	0	0	0	0	0	0
100.656	99.3368	97.4952	95.1549	91.9125	88.8266	85.3791	81.6576	77.7568	73.7757	69.8129	66.5582	63.1041	59.9787	57.2537	54.985	53.2108	51.9512	51.2075	50.5202	50.8594	51.5902	52.66	54.0057	55.5576	57.2417	58.9828	60.7069	62.3438	63.8286	64.6596	66.3847	67.3793	68.0693	68.0032	68.1848	68.0356	67.58	66.8488	65.8788	65.3072	64.1852	63.0141	61.8537	60.764	59.8027	59.0229	58.4713	58.1852	58.1912
4.90576	4.58553	4.47891	4.58553	4.90576	5.44045	6.19064	7.15683	7.89502	9.40491	11.0921	12.9518	14.9727	17.1369	19.4186	21.7852	24.1971	26.6085	28.9692	31.2254	33.3225	35.2065	36.827	38.1388	39.1043	39.6953	39.8942	40.2905	39.8958	39.1809	38.1853	36.9594	35.5619	34.0581	32.5166	31.0069	29.5962	28.3468	27.3136	26.5418	26.0648	25.9035	26.0648	26.5418	27.3136	28.3468	29.5962	31.0069	32.5166	34.0581
50.7486	50.9837	51.1371	51.2214	51.2509	51.2393	50.7544	51.4009	51.5971	51.7965	52.0023	52.2121	52.4187	52.6115	52.7783	52.9075	52.9894	53.0174	52.9894	52.9075	52.7783	52.6115	52.4187	52.2121	52.0023	51.7965	52.1924	52.1924	51.7965	52.0023	52.2121	52.4187	52.6115	52.7783	52.9075	52.9894	53.0174	52.9894	52.9075	52.7783	52.6115	52.4187	52.2121	52.0023	51.7965	51.5971	51.4009	50.7544	50.644	50.4593
65.3231	60.644	56.4861	51.9195	47.4587	43.1724	39.1246	35.3736	31.971	28.9604	25.9336	23.9193	22.346	21.2266	20.5626	20.3454	20.5554	21.1634	22.1305	22.9661	24.6179	26.4365	28.3614	30.3275	32.2675	34.114	35.8018	36.827	38.1388	39.1043	40.2905	40.6858	40.7373	40.4626	39.8916	39.0665	38.0392	36.8699	35.6238	34.3683	33.1701	32.0921	31.7854	31.3022	31.1307	31.3038	31.8414	32.7501	34.0228	35.6395
100.717	97.0952	93.6135	90.3125	87.2229	84.365	81.7498	79.3792	76.8038	75.0134	73.4014	71.9507	70.6396	68.9999	68.0065	67.0422	66.0822	65.6956	64.8609	64.0041	63.11	61.7234	60.8389	59.8654	59.406	58.0359	57.2285	56.4291	55.6816	55.033	54.5304	54.22	54.144	54.3378	54.8282	55.6301	56.7455	58.7566	60.6409	62.8082	64.7694	67.4701	70.2566	73.0636	76.4171	79.2534	81.9592	85.0803	87.5829	89.8917
28.9692	31.2254	33.3225	35.2065	36.827	38.1388	39.1043	39.6953	39.8942	39.6953	39.1043	38.1388	36.827	35.2065	33.3225	31.2254	28.9692	26.6085	24.1971	21.7852	19.4186	17.1369	14.9727	12.9518	11.0921	9.40491	7.89502	6.56158	5.3991	4.39836	3.54746	2.8327	2.23945	1.75283	1.3583	1.04209	0.791545	0.595253	0	0	0	0	0	0	0	0	0	0	0	0
0	0	0	0	0	0	0	0	0	0	0	0	0	0	0	0	0	0	0	0	0	0	0	0	0	0	0	0	0	0	0	0.595253	0.791545	1.04209	1.3583	1.75283	2.83471	3.62425	4.58955	5.75666	7.15193	8.80103	10.7277	12.9524	16.0857	19.1424	23.1717	27.1817	31.6184	37.0703
0	0	0	0	0	0	0	0	0	0	0	0	0	0	0	0	0	0	0	0	0	0	0	0	0	0	0	0	0	0	0	0	0	0	0	0	0	0	0	0	0	0	0	0	0	0	0	0	0	0
24.1971	21.7852	19.4186	17.1369	14.9727	12.9518	11.0921	9.40491	7.89502	6.56158	5.3991	4.39836	3.54746	2.8327	2.23945	1.75283	1.3583	1.04209	0.791545	0.595253	0	0	0	0	0	0	0	0	0	0	0	0	0	0	0	0	0	0	0	0	0.595253	0.791545	1.04209	1.3583	1.75283	2.23945	2.8327	3.54746	4.39836	5.3991
0	0	0	0	0	0	0	0	0	0	0	0	0	0	0	0	0	0	0	0	0	0	0	0	0	0	0	0	0	0	0	0	0	0	0	0	0	0	0	0	0	0	0	0	0	0	0	0	0	0
0	0	0	0	0	0	0	0	0	0	0	0	0	0	0	0	0	0	0	0	0	0	0	0	0	0	0	0	0	0	0	0	0	0	0	0	0	0	0	0	0	0	0	0	0	0	0	0	0	0
35.2065	33.3225	31.2254	28.9692	27.2038	24.9886	22.8273	20.7769	18.8897	17.2122	15.7845	14.6395	13.8033	13.2941	13.1232	13.2941	13.8033	14.6395	15.7845	17.2122	18.8897	20.7769	22.8273	24.9886	27.2038	28.9692	31.2254	33.3225	35.2065	36.827	38.1388	39.1043	39.6953	39.8942	39.6953	39.1043	38.1388	36.827	35.8018	34.114	32.2675	30.3275	28.3614	26.4365	24.6179	22.9661	21.5352	20.3718	19.5133	18.9871
20.8468	20.497	20.497	20.8468	21.5343	22.536	23.817	25.3327	27.0298	28.848	30.722	32.5837	34.3646	35.9981	37.4223	38.1388	39.1043	39.6953	39.8942	39.6953	39.1043	38.1388	36.827	35.2065	33.3225	31.2254	28.9692	26.6085	24.1971	21.7852	19.4186	17.1369	14.9727	12.9518	11.0921	10.0002	8.68656	7.60367	6.75739	6.15119	5.78691	5.66541	5.78691	6.15119	6.75739	7.60367	8.68656	10.0002	11.0921	12.9518
28.5198	27.9245	28.2289	28.8235	29.6802	30.7587	32.0076	33.3675	34.7729	36.1552	37.446	38.5798	39.4971	40.1464	40.4868	40.4895	39.6953	39.1043	38.1388	36.827	35.2065	33.3225	31.2254	29.5644	27.4001	25.2392	23.1435	21.1714	19.3763	17.8055	16.4992	15.4904	14.804	14.4566	14.4566	14.804	15.4904	16.4992	17.8055	19.3763	21.1714	23.1435	25.2392	27.4001	29.5644	31.2254	33.3225	35.2065	36.827	38.1388
129.55	128.011	126.25	124.465	122.713	120.907	119.105	117.363	115.729	114.241	112.928	111.81	110.893	110.175	109.196	108.937	108.774	108.673	109.186	109.268	109.321	109.3	109.164	108.431	108.07	108.062	107.398	106.085	105.137	103.99	102.681	101.253	99.753	98.232	97.3343	95.6692	94.7337	93.9838	93.4602	93.1912	93.1912	93.4602	93.9838	94.7337	95.6692	96.739	97.4404	98.7109	99.8943	100.928
46.2213	44.1531	42.1192	40.1719	38.3634	36.743	35.3548	34.2356	33.4125	32.9012	32.7049	32.3704	32.8773	33.602	34.5035	36.126	37.416	38.7629	40.1123	41.4125	42.6177	43.6898	44.601	45.3347	45.8859	46.2611	46.0338	46.2319	46.2986	46.2742	46.7934	46.8976	47.0692	47.3406	47.7351	48.2666	48.9387	49.7456	50.6726	51.6977	52.7935	53.9288	55.0708	56.1864	57.2443	58.2155	59.0738	59.7968	60.3651	60.7619
0	0	0	0	0	0	0	0	0	0	0	0	0	0	0	0	0	0	0	0	0	0	0	0	0	0	0	0	0	0	0	0	0	0	0	0	0	0	0	0	0	0	0	0	0	0	0	0	0	0
32.5115	31.6338	30.6572	30.0626	29.8781	29.6773	30.4684	31.6562	33.2277	35.157	37.4067	39.9291	42.6679	45.5601	48.5381	51.5316	54.4698	57.2832	59.9054	62.2747	63.8923	65.7128	67.1079	68.0524	68.529	68.529	68.0524	67.1079	66.308	64.6839	62.7215	60.4722	57.994	55.351	52.6115	49.8461	47.1257	44.5195	42.0923	39.9026	38.0003	36.4248	35.2031	34.3491	33.8624	33.7287	33.9194	34.3935	35.694	36.3223
0	0	0	0	0	0	0	0	0	0	0	0	0	0	0	0	0	0	0	0	0	0	0	0	0	0	0	0	0	0	0	0	0	0	0	0	0	0	0	0	0	0	0	0	0	0	0	0	0	0
0	0	0	0	0	0	0	0	0	0	0.595253	0.791545	1.04209	1.3583	1.75283	2.23945	2.8327	3.54746	4.39836	5.3991	6.56158	7.89502	9.40491	11.0921	12.9518	14.9727	17.1369	19.4186	21.7852	24.1971	26.6085	28.9692	31.2254	33.3225	35.2065	36.827	38.1388	39.1043	39.6953	39.8942	39.6953	39.1043	38.1388	36.827	35.2065	33.3225	31.2254	28.9692	26.6085	24.1971
42.528	43.247	43.3287	43.2682	43.1264	42.9703	42.8698	42.8939	43.1077	43.5682	44.3212	45.3988	46.8171	48.5747	51.2476	53.8045	56.6451	59.7126	62.9395	66.2508	69.5669	72.8077	75.8955	78.7582	81.3321	83.5641	85.4128	86.8494	87.8578	87.9905	88.2565	88.083	87.498	86.5329	85.2208	83.5943	81.6847	79.5206	77.1274	74.5276	71.7408	68.7845	65.6754	62.4302	59.0664	55.6035	52.6588	49.2629	45.8965	42.6006
39.5603	40.0612	40.6303	41.2175	41.7681	42.2261	42.5371	42.6517	42.528	42.1337	41.4481	40.4626	39.1809	37.6186	35.8018	33.3225	31.2254	28.9692	26.6085	24.1971	21.7852	19.4186	17.1369	14.9727	12.9518	11.0921	9.40491	7.89502	6.56158	5.3991	4.39836	3.54746	2.8327	2.23945	1.75283	1.3583	1.04209	0.791545	0.595253	0	0	0	0	0	0	0	0	0	0	0
0	0	0	0	0	0	0	0	0	0	0	0	0	0	0	0	0	0	0	0	0	0	0.595253	0.791545	1.04209	1.3583	1.75283	2.23945	2.8327	3.54746	4.39836	5.3991	6.56158	7.89502	9.40491	11.0921	12.9518	14.9727	17.1369	19.4186	21.7852	24.1971	26.6085	28.9692	31.2254	33.3225	35.2065	36.827	38.1388	39.1043
36.758	36.5555	37.1507	37.5495	38.1909	39.0589	40.1269	41.3599	42.7167	44.1531	45.6237	47.0853	48.4986	49.8297	51.052	52.1456	53.0981	54.4983	55.3507	55.6672	56.466	57.1753	57.8171	58.4104	58.9699	59.506	60.0242	60.5255	61.0065	61.4609	61.8794	62.2509	62.563	62.8027	62.9565	63.0106	62.9511	62.7637	62.434	62.5426	62.0808	61.4878	60.7621	59.9055	58.4806	57.5007	56.3934	55.1857	53.9083	52.5954
65.9606	65.2328	63.6834	62.7904	61.9944	61.325	60.8048	60.4481	60.2611	60.2417	60.3796	60.6578	61.0531	61.5375	62.08	62.6472	62.762	63.3937	63.922	64.3224	64.5715	64.6478	64.5311	64.2036	63.6499	62.8572	61.8156	60.5193	58.5229	56.8321	54.867	52.647	50.1964	47.5437	44.722	41.7681	38.7216	35.6238	32.5166	29.4412	26.4365	23.538	20.7769	18.179	15.7643	13.547	11.6873	10.1965	8.93711	7.91988
0.595253	0.791545	1.04209	1.3583	1.75283	2.23945	2.8327	3.54746	4.39836	5.3991	6.56158	7.89502	9.40491	11.0921	12.9518	14.9727	17.1369	19.4186	21.7852	24.1971	26.6085	28.9692	31.2254	33.3225	35.2065	36.827	38.1388	39.1043	39.6953	39.8942	39.6953	39.1043	38.1388	36.827	35.2065	33.3225	31.2254	28.9692	26.6085	24.1971	21.7852	19.4186	17.1369	14.9727	12.9518	11.0921	9.40491	7.89502	6.56158	5.3991
38.9303	37.8691	36.5648	35.0753	33.4648	31.8019	30.156	28.5954	27.1843	25.9802	25.0319	24.3777	24.0438	24.0438	24.3777	25.0319	25.9802	27.1843	28.5954	30.156	31.8019	33.4648	35.0753	36.5648	37.8691	38.9303	39.6995	39.6953	39.8942	39.6953	39.1043	38.1388	36.827	35.2065	33.3225	31.2254	28.9692	26.6085	24.1971	21.7852	19.4186	17.1369	14.9727	12.9518	11.0921	9.40491	7.89502	6.56158	5.3991	4.39836
0	0	0	0	0	0	0	0	0	0	0	0	0	0	0	0	0	0	0	0	0	0	0	0	0	0	0	0	0	0	0	0	0	0	0	0	0	0	0	0	0	0	0	0	0	0	0	0	0	0
34.7729	33.3675	32.0076	30.7587	29.6802	28.8235	28.2289	27.9245	27.9245	28.2289	28.8235	29.6802	30.7587	32.0076	33.3675	34.7729	36.1552	37.446	38.5798	39.4971	40.1464	40.4868	40.4895	39.6953	39.1043	38.1388	36.827	35.2065	33.3225	31.2254	28.9692	26.6085	24.1971	21.7852	19.4186	17.1369	14.9727	12.9518	11.0921	9.40491	7.89502	6.56158	5.3991	4.39836	3.54746	2.8327	2.23945	1.75283	1.3583	1.04209
74.7674	74.9489	75.1152	75.2485	75.3273	75.3277	75.2238	75.5839	74.9438	74.7333	74.3518	73.7968	73.0697	72.1763	71.1275	69.9392	68.6324	67.2327	65.7692	64.2735	62.7779	60.8709	59.5842	58.3543	57.2056	56.7487	55.9955	55.3952	54.9454	54.6363	54.4516	54.3703	54.3683	54.4208	54.5035	54.1519	54.3508	54.4993	54.5947	54.638	54.6325	54.5828	54.4939	54.3689	54.2083	54.0086	53.7615	53.0106	53.3363	53.1349
0	0	0	0	0	0	0	0	0	0	0	0	0	0	0	0	0	0	0	0	0	0	0	0	0	0	0	0	0	0	0	0	0	0	0	0	0	0	0	0	0	0	0	0	0	0	0	0	0	0
5.3991	6.56158	7.89502	9.40491	11.0921	12.9518	14.9727	17.1369	19.4186	21.7852	24.1971	26.6085	28.9692	31.2254	33.3225	35.2065	36.827	38.1388	39.1043	39.6953	39.8942	39.6953	39.1043	38.1388	36.827	35.2065	33.3225	31.2254	28.9692	26.6085	24.1971	21.7852	20.0139	17.9284	16.0148	14.3101	12.8449	11.6444	10.7277	10.109	9.79746	9.79746	10.109	10.7277	11.6444	12.8449	14.9053	16.8064	18.9705	21.3722
43.9419	44.1772	44.4145	44.6114	44.722	44.7004	44.5034	44.6889	44.2332	43.5701	42.702	41.6444	40.4248	39.0813	37.6615	36.219	34.3683	33.1701	32.0921	31.1901	30.5107	30.0886	29.9455	30.0886	30.5107	31.1901	32.0921	33.1701	34.3683	35.6238	37.4652	38.8308	40.1086	41.2499	42.2154	42.9768	43.5185	43.838	43.5026	43.5379	43.3886	43.1015	42.7274	42.3175	41.9209	41.5813	41.3339	41.2038	41.2038	41.3339
46.9993	44.7004	42.2261	39.6049	36.8699	34.0581	31.2086	28.3614	25.5554	22.8273	20.2102	17.7321	14.9727	12.9518	11.0921	9.40491	7.89502	6.56158	5.3991	4.39836	3.54746	2.8327	2.23945	1.75283	1.3583	1.63735	1.58309	1.63735	1.3583	1.75283	2.23945	2.8327	3.54746	4.39836	5.3991	6.56158	7.89502	9.40491	11.0921	12.9518	14.9727	17.1369	19.4186	21.7852	24.1971	26.6085	28.9692	31.2254	33.3225	35.2065
30.5107	30.0886	29.9455	30.0886	30.5107	31.1901	32.0921	33.1701	34.3683	35.6238	36.8699	38.0392	39.0665	39.8916	40.4626	40.7373	40.6858	40.2905	39.1043	38.1388	37.4223	35.9981	34.3646	32.5837	30.722	28.848	27.0298	25.3327	23.817	22.536	22.1296	21.6383	21.5391	21.8553	22.5996	23.7738	25.3687	27.3644	29.731	32.4289	35.4096	38.617	41.9886	45.4566	48.9498	52.395	55.2756	58.5229	61.4805	64.0913
0	0	0.595253	0.791545	1.04209	1.3583	1.75283	2.23945	2.8327	3.54746	4.39836	5.3991	6.56158	7.89502	9.40491	11.0921	12.9518	14.9727	17.1369	19.4186	21.7852	24.1971	26.6085	28.9692	31.2254	33.3225	35.2065	36.827	38.1388	39.1043	39.6953	39.8942	39.6953	39.1043	38.1388	36.827	35.2065	33.3225	31.2254	28.9692	26.6085	24.1971	21.7852	19.4186	17.1369	14.9727	12.9518	11.0921	9.40491	7.89502
43.5379	41.2254	38.754	36.1552	33.4648	30.722	27.9668	25.2392	22.5768	20.0139	17.1369	15.568	13.7433	12.1342	10.7632	9.64785	8.80103	8.2318	7.94582	7.94582	8.2318	8.80103	9.64785	10.7632	12.1342	13.7433	15.568	17.1369	19.4186	21.7852	24.1971	26.6085	28.9692	31.2254	33.3225	35.2065	36.827	38.1388	39.1043	39.6953	39.8942	39.6953	39.1043	38.1388	36.827	35.2065	33.3225	31.2254	29.5644	27.4001
97.9596	100.081	101.835	103.212	104.208	104.821	105.054	104.911	104.399	103.528	102.31	100.756	98.8829	97.2994	95.0275	92.5372	89.8569	87.0174	84.052	80.9959	77.8868	74.7644	71.6698	68.7971	66.1964	63.7732	61.5817	59.6714	58.0854	56.8586	56.0158	55.5706	55.5241	55.4214	56.8357	58.1474	59.7667	61.6508	63.749	66.0054	67.9172	70.427	72.888	75.2503	77.4677	80.0939	82.0988	83.9055	85.5016	86.8813
47.3854	47.0244	47.3691	47.4139	47.1481	47.5564	48.027	48.5381	49.0646	49.5813	50.0642	50.4934	50.8542	51.1377	51.3419	51.4703	51.5316	51.5376	51.5014	52.0308	52.1412	51.8477	52.1639	52.5072	52.8835	53.292	53.7267	54.1771	54.63	55.0708	55.4853	55.8607	56.1864	56.4544	56.659	56.7966	56.8646	56.8605	56.7808	56.6198	56.3692	56.0177	55.1077	54.6251	53.9639	53.1115	52.056	50.7873	49.2991	47.5903
42.0025	43.1077	44.4596	46.0294	47.7791	49.6631	51.631	53.6292	55.6035	57.5007	59.2705	60.8667	62.2478	63.3779	64.2271	64.7709	64.5479	64.5479	64.1757	63.4355	62.3359	60.8895	59.1139	57.0311	54.668	52.056	49.2309	46.2319	43.1015	39.884	36.6245	33.3675	30.156	27.0298	24.0247	21.1714	18.4952	16.0148	13.7433	11.6873	9.40491	8.49027	7.35313	6.44119	5.75666	5.30029	5.07216	5.07216	5.30029	5.75666
37.7208	36.6245	35.5307	34.5035	33.602	32.8773	32.9656	32.9012	33.1517	33.7287	34.6301	35.8414	37.3362	39.0782	41.0228	43.1199	45.3156	47.5547	49.7831	51.9492	54.0053	55.9091	57.6237	59.1181	59.924	61.0241	61.8151	62.2916	62.4508	62.2916	62.4103	61.8156	60.9661	59.8812	58.5849	57.1064	55.4797	53.7438	51.942	50.1211	48.3297	46.6166	45.0287	43.6087	42.393	41.4093	40.6749	40.1955	40.5594	40.7529
42.2596	41.4218	40.6565	39.5603	39.1698	38.9221	38.8372	38.9221	39.1698	39.5603	40.0612	40.6303	41.2175	41.7681	42.2261	42.5371	42.6517	42.528	42.1337	41.4481	40.4626	39.1809	37.6186	35.8018	33.3225	31.2254	29.5644	27.4001	25.2392	23.1435	21.1714	19.3763	17.8055	16.4992	15.4904	15.3993	15.2481	15.4987	16.1623	17.2433	18.7387	20.6382	22.9238	25.5698	28.5426	31.8007	35.2951	38.9693	42.3175	46.2742
12.9518	14.9727	17.1369	19.4186	21.7852	24.1971	26.6085	28.9692	31.2254	33.3225	35.2065	36.827	38.1388	39.1043	39.6953	39.8942	39.6953	39.1043	38.1388	36.827	35.2065	33.3225	31.2254	28.9692	26.6085	24.1971	21.7852	19.4186	17.1369	14.9727	12.9518	11.0921	9.40491	7.89502	6.56158	5.3991	4.39836	3.54746	3.42796	3.031	2.79492	2.71659	2.79492	3.031	3.42796	3.54746	4.39836	5.3991	6.56158	7.89502
0.595253	0.791545	1.04209	1.3583	1.75283	2.23945	2.8327	3.54746	4.39836	5.3991	6.56158	7.89502	9.40491	11.0921	12.9518	14.9727	17.1369	19.4186	21.7852	24.1971	26.6085	28.9692	31.2254	33.3225	35.2065	36.827	38.1388	39.1043	39.6953	39.8942	39.6953	39.1043	38.1388	36.827	35.2065	33.3225	31.2254	28.9692	26.6085	24.1971	21.7852	19.4186	17.1369	14.9727	12.9518	11.0921	9.40491	7.89502	6.56158	5.3991
0	0	0	0	0	0	0	0	0	0	0	0	0	0	0	0	0	0	0	0	0	0	0	0	0	0	0	0	0	0	0	0	0	0	0	0	0	0	0	0	0	0	0	0	0	0	0	0	0	0
32.0921	31.1901	30.5107	30.0886	29.9455	30.0886	30.5107	31.1901	32.0921	33.1701	34.3683	35.6238	36.8699	38.0392	39.0665	39.8916	40.4626	40.7373	40.6858	40.2905	39.1043	38.1388	36.827	35.8018	34.114	32.2675	30.3275	28.3614	26.4365	24.6179	22.9661	21.5352	20.3718	19.5133	18.9871	18.8098	18.9871	19.5133	20.3718	21.5352	22.9661	24.6179	26.4365	28.3614	30.3275	32.2675	34.114	35.8018	36.827	38.1388
1.04209	0.791545	0.595253	0	0	0	0	0	0	0	0	0	0	0	0	0	0	0	0	0	0	0	0	0	0	0	0	0	0	0	0	0	0	0	0	0	0	0	0	0	0	0	0	0	0	0	0	0	0	0
12.9518	14.9727	17.1369	19.4186	21.7852	24.1971	26.6085	28.9692	31.2254	33.3225	35.2065	36.827	38.1388	39.1043	39.6953	39.8942	39.6953	39.1043	38.1388	36.827	35.2065	33.3225	31.2254	28.9692	26.6085	24.1971	21.7852	19.4186	17.1369	14.9727	12.9518	11.0921	9.40491	7.89502	6.56158	5.3991	4.39836	3.54746	2.8327	2.23945	1.75283	1.3583	1.04209	0.791545	0.595253	0	0	0	0	0
0	0	0	0	0	0	0	0	0	0	0	0	0	0	0	0	0	0	0	0	0	0	0	0	0	0	0	0	0	0	0	0	0	0	0	0	0	0	0	0	0	0	0	0	0	0	0	0	0	0
33.3225	31.2254	28.9692	26.6085	24.1971	21.7852	19.4186	17.1369	14.9727	13.547	11.8836	10.447	9.25331	8.31441	7.63855	7.23106	7.09492	7.23106	7.63855	8.31441	9.25331	10.447	11.8836	13.547	14.9727	17.1369	19.4186	21.7852	24.1971	26.6085	28.9692	31.2254	33.3225	35.2065	36.827	38.1388	39.1043	39.6953	39.8942	39.6953	39.1043	38.1388	36.827	35.2065	33.3225	31.2254	28.9692	27.2038	24.9886	22.8273
3.54746	4.39836	5.3991	6.56158	7.89502	9.40491	11.0921	12.9518	14.9727	17.1369	19.4186	21.7852	24.7923	27.4001	30.0112	32.5837	35.0753	37.446	39.6597	41.6862	43.5026	45.0944	46.4558	47.5903	48.5092	49.2309	49.7788	50.1793	50.4593	50.644	50.7544	50.8056	50.8056	50.7544	50.644	50.4593	50.1793	49.7788	49.2309	48.5092	47.5903	46.4558	45.0944	43.5026	41.6862	39.6597	37.446	35.0753	32.5837	30.0112
3.54746	2.8327	2.23945	1.75283	1.3583	1.04209	0.791545	0.595253	0	0	0.595253	0.791545	1.04209	1.3583	1.75283	2.23945	2.8327	3.54746	4.39836	5.3991	6.56158	7.89502	10.0002	11.8836	13.9939	16.331	18.8897	21.6581	24.6179	27.7445	31.0069	34.3683	37.787	41.2175	44.6114	47.9191	51.0905	54.077	56.8321	59.3128	61.4805	63.3013	64.7473	65.7962	66.4319	66.6449	67.0272	66.5877	65.7894	64.6596
0	0	0	0	0	0	0	0	0	0	0	0	0	0	0	0	0	0	0	0	0	0	0	0	0	0	0	0	0	0	0	0	0	0.595253	0.791545	1.04209	1.3583	1.75283	2.23945	2.8327	3.54746	4.39836	5.3991	6.56158	7.89502	9.40491	11.0921	12.9518	14.9727	17.1369
26.6085	28.9692	31.2254	33.3225	35.2065	36.827	38.1388	39.1043	39.6953	39.8942	39.6953	39.1043	38.1388	36.827	35.2065	33.3225	31.2254	28.9692	26.6085	24.1971	21.7852	19.4186	17.1369	14.9727	12.9518	11.0921	9.40491	7.89502	6.56158	5.3991	4.39836	3.54746	2.8327	2.23945	1.75283	1.3583	1.04209	0.791545	0.595253	0	0	0.595253	0.791545	1.04209	1.3583	1.75283	2.23945	2.8327	3.54746	4.39836
40.2905	39.8942	39.6953	39.6995	38.9303	37.8691	36.5648	35.0753	33.4648	31.8019	30.156	28.5954	27.1843	25.9802	25.0319	24.3777	24.0438	24.0438	24.3777	25.0319	25.9802	27.1843	28.5954	30.156	31.8019	33.4648	35.0753	36.5648	37.8691	38.9303	39.6995	39.6953	39.8942	39.6953	39.1043	38.734	37.6186	36.2486	34.6808	32.9782	31.2086	29.4412	27.7445	26.1836	24.8177	23.6984	22.8678	22.3567	22.1842	22.3567
1.75283	1.3583	1.04209	0.791545	0.595253	0	0	0	0	0	0	0	0.595253	0.791545	1.04209	1.3583	1.75283	2.23945	2.8327	3.54746	4.39836	5.3991	6.56158	7.89502	9.40491	11.0921	12.9518	14.9727	17.1369	19.4186	21.7852	24.1971	26.6085	28.9692	31.2254	33.3225	35.2065	36.827	38.1388	39.1043	39.6953	39.8942	39.6953	39.1043	38.1388	36.827	35.2065	33.3225	31.2254	28.9692
39.1043	39.6953	39.8942	39.6953	39.1043	38.1388	36.827	35.2065	33.3225	31.2254	28.9692	26.6085	24.1971	21.7852	19.4186	17.1369	14.9727	12.9518	11.0921	9.40491	7.89502	6.56158	5.3991	4.39836	3.54746	2.8327	2.23945	1.75283	1.3583	1.04209	0.791545	0.595253	0	0	0	0	0	0	0	0	0	0	0	0	0	0	0	0	0	0
4.39836	3.54746	2.8327	2.23945	1.75283	1.3583	1.04209	0.791545	0.595253	0	0	0	0	0	0	0	0	0	0	0	0	0	0	0	0	0.595253	0.791545	1.04209	1.3583	1.75283	2.23945	2.8327	3.54746	4.39836	5.3991	6.56158	7.89502	9.40491	11.0921	12.9518	14.9727	17.1369	19.4186	21.7852	24.1971	26.6085	28.9692	31.2254	33.3225	35.2065
41.2525	40.7373	40.4911	39.5256	37.8691	36.5648	35.0753	33.4648	31.8019	30.156	28.5954	27.1843	25.9802	25.0319	24.3777	24.0438	24.0438	24.3777	25.0319	25.9802	27.1843	28.5954	30.156	31.8019	33.4648	35.0753	36.5648	37.8691	38.9303	39.6995	39.6953	39.8942	39.6953	39.1043	38.1388	36.827	35.2065	33.3225	31.2254	28.9692	26.6085	24.1971	21.7852	19.4186	17.1369	14.9727	12.9518	11.0921	9.40491	7.89502
21.7852	24.1971	26.6085	28.9692	31.2254	33.3225	35.2065	36.827	38.1388	39.1043	39.6953	39.8942	39.6953	39.1043	38.1388	36.827	35.2065	33.3225	31.2254	28.9692	26.6085	24.1971	21.7852	19.4186	17.1369	14.9727	12.9518	11.0921	9.40491	7.89502	6.56158	5.3991	4.39836	3.54746	2.8327	2.23945	1.75283	1.3583	1.04209	0.791545	0.595253	0	0	0	0	0	0	0	0	0
38.9303	37.8691	36.5648	35.0753	33.4648	31.8019	30.156	28.5954	27.1843	25.9802	25.0319	24.3777	24.0438	24.0438	24.3777	25.0319	25.9802	27.1843	28.5954	30.156	31.8019	33.4648	35.0753	36.5648	37.8691	38.9303	39.6995	39.6953	39.8942	39.6953	39.1043	38.1388	36.827	35.2065	33.3225	31.2254	28.9692	26.6085	24.1971	21.7852	19.4186	17.1369	14.9727	13.547	11.8836	10.447	9.25331	8.31441	7.63855	7.23106
79.4732	78.8011	77.9481	76.9362	75.7905	74.5377	73.204	71.8136	69.9435	68.6116	67.2388	65.8333	64.3955	62.9186	61.3901	59.7931	58.1083	56.9117	55.1914	53.3867	51.5006	49.5437	47.5351	45.0588	43.1524	41.2683	39.4572	37.7702	36.2564	34.9603	34.5146	33.9535	33.747	33.4679	34.1232	35.1168	36.4347	38.051	39.9291	42.0236	44.2824	46.649	49.0646	51.4703	54.4041	56.8178	59.1153	61.2637	63.2376	64.5753
13.2941	13.8033	14.6395	15.7845	17.2122	18.8897	20.7769	23.4226	25.7802	28.2459	30.3275	32.9782	35.5619	38.0392	40.3745	42.5371	44.5034	46.2568	47.7892	49.1002	50.1964	51.0905	51.7998	52.3434	52.7411	53.0106	53.1662	53.217	53.1662	53.0106	52.7411	52.3434	51.7998	51.0905	50.1964	49.1002	47.7892	46.2568	44.5034	42.5371	40.3745	38.0392	35.5619	32.9782	30.3275	27.6506	24.9886	22.3805	19.4186	17.1369
4.39836	5.3991	6.56158	7.89502	9.40491	11.0921	12.9518	14.9727	17.1369	19.4186	21.7852	24.1971	26.6085	28.9692	31.2254	33.3225	35.8018	37.6186	39.1809	40.4626	41.4481	42.1337	42.528	42.6517	42.5371	42.2261	41.7681	41.2175	40.6303	40.0612	39.5603	39.1698	38.9221	38.8372	38.9221	39.1698	39.5603	40.0612	40.6303	41.2175	41.7681	42.2261	42.5371	42.6517	42.528	42.1337	41.4481	40.4626	39.1809	37.6186
38.2282	36.6658	35.1598	33.7654	32.0921	31.1901	30.5107	30.0886	29.9455	30.0886	30.5107	31.1901	32.0921	33.1701	34.3683	35.6238	36.8699	38.0392	39.0665	39.8916	40.4626	40.7373	40.6858	40.2905	39.6995	38.9303	37.8691	36.5648	35.0753	33.4648	31.8019	30.156	28.5954	27.1843	25.9802	25.0319	24.3777	24.0438	24.0438	24.3777	25.0319	25.9802	27.1843	28.5954	30.156	31.8019	33.4648	35.0753	36.5648	37.8691
0	0	0	0	0	0	0	0	0	0	0	0	0	0	0	0	0	0	0	0	0	0	0	0	0	0	0	0	0	0	0	0	0	0	0	0	0	0	0	0	0	0	0	0	0	0	0	0	0	0
47.4441	48.2695	49.0987	49.9025	50.6552	51.3367	51.9329	52.4358	52.8434	53.1581	53.3855	53.5326	53.6059	53.1662	53.217	53.7615	53.8022	53.7832	53.7017	53.5526	53.33	53.0291	52.6476	52.1876	51.6559	51.0649	50.4322	49.7794	49.1313	48.5137	47.951	47.4643	47.0692	46.7738	46.5775	46.0271	46.106	46.1981	46.2742	46.2986	46.2319	46.0338	45.6659	45.6896	45.0841	44.2848	43.2953	42.1311	40.8193	39.3975
71.7916	71.6769	71.447	71.1422	70.8026	70.4669	70.1704	69.9441	69.8129	69.7946	69.899	70.1273	70.4719	70.9165	71.4368	72.5965	73.3637	74.1498	74.9214	75.6453	75.8473	76.5022	76.999	77.3257	77.4755	77.4467	77.2424	76.8705	76.3427	75.6733	74.8782	74.5685	73.3217	72.6061	71.854	71.0887	70.329	69.5888	68.8775	68.2003	68.154	67.7432	67.4177	67.184	67.0492	67.0206	67.1062	67.3134	67.2056	67.7899
28.9692	26.6085	24.7923	22.5768	20.4607	18.4952	16.7256	15.1912	13.9248	12.9524	12.2934	11.9607	11.9607	12.2934	12.9524	13.9248	15.1912	16.7256	18.4952	20.4607	22.5768	24.7923	26.6085	28.9692	31.2254	33.3225	35.8018	37.6186	39.1809	40.4626	41.4481	42.1337	42.528	42.6517	42.5371	42.2261	41.7681	41.2175	40.6303	40.0612	39.5603	39.1698	38.9221	38.8372	38.9221	39.1698	39.5603	40.0612	40.6303	41.2175
0	0	0	0	0	0	0	0	0	0	0	0.595253	0.791545	1.04209	1.3583	1.75283	2.23945	2.8327	3.54746	4.39836	5.3991	6.56158	7.89502	9.40491	11.0921	12.9518	14.9727	17.1369	19.4186	21.7852	24.1971	26.6085	28.9692	31.2254	33.3225	35.2065	36.827	38.1388	39.1043	39.6953	39.8942	39.6953	39.1043	38.1388	36.827	35.2065	33.3225	31.2254	28.9692	26.6085
0	0	0	0	0	0	0	0	0	0	0	0	0	0	0	0	0	0	0	0	0	0	0	0	0	0	0	0	0.595253	0.791545	1.04209	1.3583	1.75283	2.23945	2.8327	3.54746	4.39836	5.3991	6.56158	7.89502	9.40491	11.0921	12.9518	14.9727	17.1369	19.4186	21.7852	24.1971	26.6085	28.9692
0	0	0	0	0	0	0	0	0	0	0	0	0	0	0	0	0	0	0	0	0	0	0	0	0	0	0	0	0	0	0	0	0	0	0	0	0	0	0	0	0	0	0	0	0	0	0	0	0	0
49.2922	50.5454	51.4329	52.9075	54.9301	56.4702	57.9495	59.3523	60.6685	61.8938	63.0279	64.0737	64.5929	65.5936	66.4926	67.2986	68.6124	69.441	70.235	70.999	71.7357	72.4454	73.1271	73.7783	74.3955	74.9739	75.5078	75.9903	76.4133	76.7671	77.0404	77.2205	77.2928	77.2412	77.0485	76.8484	76.6309	76.2432	75.6852	74.9593	74.0705	73.0272	71.8422	70.5324	69.119	67.6272	66.0854	64.524	63.5694	62.2577
0	0	0	0	0	0	0	0	0	0	0	0	0	0	0	0	0	0	0	0	0	0	0	0	0	0	0	0	0	0	0	0	0	0	0	0	0	0	0	0	0	0	0	0	0	0	0	0	0	0
0	0	0	0	0	0	0	0	0	0	0	0	0	0	0	0	0	0	0	0	0	0	0	0	0	0	0	0	0	0	0	0	0	0	0	0	0	0	0	0	0	0	0	0	0	0	0	0	0	0
55.204	56.2047	57.316	58.539	59.8642	61.2714	62.7305	64.7989	66.4376	68.051	69.5993	71.0443	72.3506	73.4881	74.4326	75.1668	75.6809	75.9723	76.045	75.9092	75.5797	74.6312	74.0866	73.378	72.5301	71.564	70.4957	69.3359	68.0896	66.7561	65.3301	63.802	62.1597	60.3901	58.4806	56.4208	54.2043	51.8294	49.3007	46.6291	43.9838	41.3972	38.7629	36.1311	33.5547	31.0874	28.7826	26.691	24.8591	23.3275
7.89502	9.40491	11.0921	12.9518	14.9727	17.1369	19.4186	21.7852	24.1971	26.6085	28.9692	31.2254	33.3225	35.2065	36.827	38.1388	39.1043	39.6953	39.8942	39.6953	39.1043	38.1388	36.827	35.2065	33.3225	31.2254	28.9692	26.6085	24.1971	21.7852	19.4186	17.1369	14.9727	12.9518	11.0921	9.40491	7.89502	6.56158	5.3991	4.39836	3.54746	2.8327	2.23945	1.75283	1.3583	1.04209	0.791545	0.595253	0	0
36.827	38.1388	39.1043	39.6953	39.8942	39.6953	39.1043	38.1388	36.827	35.2065	33.3225	31.2254	28.9692	26.6085	24.1971	21.7852	19.4186	17.1369	15.568	13.7433	12.1342	10.7632	9.64785	8.80103	8.2318	7.94582	7.94582	8.2318	8.80103	9.64785	10.7632	12.1342	13.7433	15.568	17.1369	19.4186	21.7852	24.1971	26.6085	28.9692	31.2254	33.3225	35.8018	37.6186	39.1809	40.4626	41.4481	42.1337	42.528	42.6517
20.8468	20.497	20.497	20.8468	21.5343	22.536	23.817	25.3327	27.0298	28.848	30.722	32.5837	34.3646	35.9981	37.4223	38.1388	39.1043	39.6953	39.8942	39.6953	39.1043	38.1388	36.827	35.2065	33.3225	31.2254	28.9692	26.6085	24.1971	21.7852	19.4186	17.1369	14.9727	12.9518	11.0921	9.40491	7.89502	6.56158	5.3991	4.39836	3.54746	2.8327	2.23945	1.75283	1.3583	1.04209	0.791545	0.595253	0	0
117.125	114.895	112.826	110.943	109.257	107.765	106.452	104.849	103.924	103.05	102.191	101.309	100.369	99.3376	98.1886	96.9001	95.0139	94.1187	92.6286	91.003	88.8185	87.1	85.2825	83.3954	81.4665	79.5212	77.1399	75.3461	74.1657	72.6266	71.2005	69.9135	68.7891	67.8477	67.1057	66.575	66.262	66.1667	66.282	66.1502	66.752	67.4701	68.2739	69.1264	70.5797	71.5927	72.1264	73.1456	74.0272	74.7465
180.515	181.024	180.56	179.137	176.781	173.531	169.44	164.57	158.994	152.79	146.044	138.847	131.291	123.469	116.068	108.182	100.351	92.6643	85.209	78.0648	70.8615	64.667	58.9499	53.7627	48.7037	44.8049	42.0902	39.5754	37.7092	36.4846	35.4392	35.5451	36.1727	37.2769	38.36	40.3626	42.1853	44.7649	48.0394	50.9501	53.8855	56.7936	59.627	62.3438	64.9084	66.8488	69.7409	71.9868	74.0356	75.8982
41.2038	41.3339	41.5813	41.9209	42.3175	42.7274	43.1015	43.3886	43.5379	43.5026	43.2427	42.7269	42.53	41.6486	40.5392	39.2274	37.7509	36.1572	34.0581	32.5166	31.0069	29.5962	28.3468	27.3136	26.5418	26.0648	25.9035	26.0648	26.5418	27.3136	28.3468	29.5962	31.0069	32.5166	34.0581	35.5619	36.9594	38.1853	39.1809	39.8958	40.2905	40.4895	40.4868	40.1464	39.4971	38.5798	37.446	36.1552	34.7729	33.3675
35.2065	33.3225	31.2254	28.9692	26.6085	24.1971	21.7852	19.4186	17.1369	14.9727	12.9518	11.0921	9.40491	7.89502	6.56158	5.3991	4.39836	3.54746	2.8327	2.23945	1.75283	1.3583	1.04209	0.791545	0.595253	0	0	0	0	0	0	0	0	0	0	0	0	0	0	0	0	0	0	0	0	0	0	0	0	0
36.805	35.8844	34.737	34.3914	34.2737	34.3914	34.737	35.2892	36.6087	37.6557	38.8291	40.0799	41.3577	42.6139	43.8042	44.8912	45.8464	46.6516	47.2989	47.7908	48.1389	47.9191	48.1583	48.2952	48.3623	48.3878	48.3937	48.3941	48.3937	48.3878	48.3623	48.2952	48.1583	48.5144	48.3352	48.0414	47.6151	47.0462	46.3331	45.4844	44.5189	43.4648	42.3585	41.2423	40.1625	39.1656	38.2959	37.1488	36.758	36.5555
39.1043	38.1388	36.827	35.2065	33.3225	31.2254	28.9692	26.6085	24.1971	21.7852	19.4186	17.7321	15.7643	13.9939	12.4504	11.1577	10.1345	9.39429	8.94656	8.79672	8.94656	9.39429	10.1345	11.1577	12.4504	13.9939	15.7643	17.7321	19.4186	21.7852	24.1971	26.6085	28.9692	31.2254	33.3225	35.2065	36.827	38.1388	39.1043	39.6953	39.8942	40.2905	39.8958	39.1809	38.1853	36.9594	35.5619	34.0581	32.5166	31.0069
45.7736	44.0033	42.269	40.6197	39.1036	37.7663	36.6475	35.7791	35.1829	34.869	34.3914	35.3322	36.0807	37.0555	38.2225	39.5398	40.961	42.4376	43.9219	45.3698	46.7428	48.0097	49.1475	50.1423	51.5832	52.4773	52.8419	53.7017	54.4939	55.2501	55.9989	56.7645	57.5646	58.4097	59.3026	60.2384	61.2047	62.1826	63.1481	64.0729	64.9261	65.6754	66.2886	66.7342	66.983	67.0084	66.7873	66.3007	66.1292	65.2692
6.56158	7.89502	9.40491	11.0921	12.9518	14.9727	17.1369	19.4186	21.7852	24.1971	26.6085	28.9692	31.2254	33.3225	35.2065	36.827	38.1388	39.1043	39.6953	39.8942	39.6953	39.1043	38.734	37.6186	36.2486	34.6808	32.9782	31.2086	29.4412	27.7445	26.1836	24.8177	23.6984	22.8678	22.3567	22.1842	22.3567	22.8678	23.6984	24.8177	26.1836	27.7445	29.4412	31.2086	32.9782	34.6808	36.2486	37.6186	38.734	39.1043
50.5965	49.6535	48.8598	48.2217	47.7351	47.3854	47.1481	46.9897	46.8695	46.2986	46.2319	46.0338	45.6659	45.6896	45.0841	44.2848	43.2953	42.1311	40.8193	39.3975	37.912	36.4153	34.9635	33.1701	32.0921	31.1901	30.5107	30.0886	29.9455	30.0886	31.1059	31.9817	33.1342	34.5284	36.1211	37.8632	39.7026	41.5867	43.4648	45.2907	47.0241	48.6324	50.0907	51.3826	52.056	53.1115	53.9639	54.6251	55.1077	56.0177
6.15119	6.75739	7.60367	8.68656	10.0002	11.0921	12.9518	14.9727	17.1369	19.4186	21.7852	24.1971	26.6085	28.9692	31.2254	33.3225	35.2065	37.4223	38.9303	40.1464	41.0536	41.6471	41.9347	41.937	41.6862	41.2254	40.6056	39.884	39.1204	38.3741	37.7006	37.1488	36.758	36.5555	36.5555	36.758	37.1488	37.7006	38.3741	39.1204	39.884	40.6056	41.8206	42.4778	42.9791	43.293	43.3999	43.293	42.9791	42.4778
0	0	0	0	0	0	0	0	0	0	0	0	0	0	0	0	0	0	0	0	0	0	0	0	0.595253	0.791545	1.04209	1.3583	1.75283	2.23945	2.8327	3.54746	4.39836	5.3991	6.56158	7.89502	9.40491	11.0921	12.9518	14.9727	17.1369	19.4186	21.7852	24.1971	26.6085	28.9692	31.2254	33.3225	35.2065	36.827
Firing rate, time from stimulus onset (-100ms to 250ms), high to high
76.3388	73.3851	70.1271	67.5581	65.0721	62.6504	60.2684	57.4551	55.1857	52.8466	50.423	47.9053	45.2907	42.5837	40.3913	37.7383	35.1022	32.0803	29.7197	27.4786	25.4095	23.5613	21.5352	20.3718	19.5133	18.9871	18.8098	18.9871	19.5133	20.3718	21.5352	22.9661	25.2132	27.2281	29.4034	31.6857	34.0203	36.9487	39.426	41.4166	43.8954	46.2562	48.4963	50.6219	52.6476	54.5947	56.4896	58.3613	60.2384	62.146
96.4888	94.8255	92.7216	90.2322	87.4199	84.3538	81.1078	77.7579	74.3806	71.0496	67.8338	64.7944	61.9826	59.4376	57.1849	55.2356	53.586	52.2178	51.0996	49.7456	49.1069	49.1333	48.7763	48.4342	48.0662	47.6387	47.1273	46.0754	45.4844	44.7766	43.9789	43.1264	42.2596	41.4218	40.6565	39.5603	39.1698	38.9221	38.8372	38.9221	39.1698	39.5603	40.0612	40.6303	41.2175	41.7681	42.2261	42.5371	42.6517	42.528
107.456	103.469	99.3473	95.0993	90.3015	85.9874	81.6104	76.7842	72.5744	69.0543	65.3024	61.8403	58.7404	55.6232	53.5434	51.9512	50.8749	49.882	49.968	51.1155	52.2953	53.91	55.9073	58.2255	60.7966	63.5488	66.4093	69.902	72.5214	75.6603	78.685	81.564	84.2726	86.7928	88.6697	90.8994	92.8911	94.6506	96.1834	97.4939	98.5841	100.048	100.887	101.544	102.018	102.307	102.405	102.307	102.007	102.098
7.35313	6.44119	5.75666	5.30029	5.07216	5.07216	5.30029	5.75666	6.44119	7.35313	8.49027	9.40491	11.0921	12.9518	14.9727	17.1369	19.4186	21.7852	24.1971	26.6085	28.9692	31.2254	33.3225	35.2065	36.827	38.1388	39.1043	39.6953	39.8942	39.6953	39.1043	38.1388	36.827	35.2065	33.3225	31.2254	28.9692	26.6085	24.1971	21.7852	19.4186	17.1369	14.9727	12.9518	11.0921	9.40491	7.89502	6.56158	5.3991	4.39836
61.2094	61.2589	61.3825	61.5675	61.7981	62.0562	61.8794	62.2509	62.563	62.8027	63.5517	63.8021	63.9932	64.122	64.1868	64.1868	64.122	63.9932	63.8021	63.5517	62.8027	62.563	62.2509	61.8794	61.4609	61.0065	60.5255	60.0242	59.506	59.5652	59.2019	58.8592	58.5336	58.2188	57.9067	57.5881	57.2542	56.4544	56.1864	55.8607	55.4853	55.0708	54.63	54.1771	53.7267	53.292	52.8835	52.5072	52.1639	51.8477
17.1369	19.4186	21.7852	24.1971	26.6085	28.9692	31.2254	33.3225	35.2065	36.827	38.1388	39.1043	39.6953	39.8942	39.6953	39.1043	38.1388	36.827	35.2065	33.3225	31.2254	28.9692	26.6085	24.1971	21.7852	19.4186	17.1369	14.9727	12.9518	11.0921	9.40491	7.89502	6.56158	5.3991	4.39836	3.54746	2.8327	2.23945	1.75283	1.3583	1.04209	0.791545	0.595253	0	0	0	0	0	0	0
42.528	42.1337	41.4481	40.4626	39.1809	37.6186	35.8018	33.3225	31.2254	29.5644	27.4001	25.2392	23.1435	21.1714	19.3763	17.8055	16.4992	15.4904	14.804	14.4566	14.4566	14.804	15.4904	16.4992	17.8055	19.3763	21.1714	23.1435	25.2392	27.4001	29.5644	31.2254	33.3225	35.2065	36.827	38.1388	39.1043	39.6953	40.4895	40.4868	40.1464	39.4971	38.5798	37.446	36.1552	34.7729	33.3675	32.0076	30.7587	29.6802
0.595253	0	0	0	0	0	0	0	0	0.595253	0.791545	1.04209	1.3583	1.75283	2.23945	2.8327	3.54746	4.39836	5.3991	6.56158	7.89502	9.40491	11.0921	12.9518	14.9727	17.1369	19.4186	21.7852	24.1971	26.6085	28.9692	31.2254	33.3225	35.2065	36.827	38.1388	39.1043	39.6953	39.8942	39.6953	39.1043	38.1388	37.4223	35.9981	34.3646	32.5837	30.722	28.848	27.0298	25.3327
41.5047	40.5392	39.3714	38.0412	36.1552	34.7729	33.3675	32.0076	30.7587	29.6802	28.8235	28.2289	27.9245	27.9245	28.2289	28.8235	29.6802	30.7587	32.0076	33.3675	35.3681	36.9467	38.4881	39.9381	41.2499	42.3858	43.3195	44.0369	44.0936	44.5034	44.7004	44.722	44.6114	44.4145	44.7724	44.7334	44.7875	44.974	45.3233	45.8551	46.5781	47.4894	48.5755	49.8136	51.173	52.617	54.1053	55.5954	57.0454	58.4144
36.2486	34.7093	32.6122	30.0112	27.9668	25.9499	24.0247	22.2513	20.6843	19.3711	18.3509	17.6537	17.2999	17.2999	17.6537	18.3509	19.3711	21.2796	23.0429	25.0668	27.3082	29.7197	32.2507	34.8496	37.4652	39.6049	42.2261	44.7004	46.9993	49.1002	50.9863	53.2423	54.8686	56.3177	57.6039	58.7446	59.759	60.6666	61.4858	62.2323	62.9186	63.5533	64.1406	64.6805	65.1691	65.5988	65.9591	66.237	66.4179	66.4856
38.3741	37.7006	37.7441	37.5495	37.5976	37.9138	38.5108	39.3883	40.5333	41.9215	43.5188	45.2831	47.1672	49.1204	51.0911	53.0291	54.8865	56.6198	58.1904	59.565	60.7155	61.6193	61.8151	62.2916	62.4508	62.2916	61.8151	61.6193	60.7155	59.565	58.1904	56.6198	54.8865	53.6243	51.8827	50.1625	48.5255	47.036	45.7582	44.7542	44.0808	43.7866	43.9099	44.4753	45.4926	46.9544	48.8362	50.6524	53.3468	56.2573
0	0	0	0	0	0	0	0	0	0	0	0	0	0	0	0	0	0	0	0	0	0	0	0	0	0	0	0	0	0	0	0	0	0	0	0	0	0	0	0	0	0	0	0	0	0	0	0	0	0
27.9245	28.2289	28.8235	29.6802	30.7587	32.0076	33.3675	34.7729	36.1552	37.446	38.5798	39.4971	40.1464	40.4868	40.4895	39.6953	39.1043	38.1388	36.827	35.2065	33.3225	31.2254	28.9692	27.2038	24.9886	22.8273	20.7769	18.8897	17.2122	15.7845	14.6395	13.8033	13.2941	13.1232	13.2941	13.8033	14.6395	15.7845	17.2122	18.8897	20.7769	22.8273	24.9886	27.2038	28.9692	31.2254	33.3225	35.2065	37.4223	38.9303
14.6395	13.8033	13.2941	13.1232	13.2941	13.8033	14.6395	15.7845	17.2122	18.8897	20.7769	22.8273	24.9886	27.2038	28.9692	31.2254	33.3225	35.2065	36.827	38.1388	39.1043	39.6953	39.8942	39.6953	39.1043	38.1388	36.827	35.2065	33.3225	31.2254	28.9692	26.6085	24.1971	21.7852	19.4186	17.1369	14.9727	12.9518	11.0921	9.40491	7.89502	6.56158	5.3991	4.39836	3.54746	2.8327	2.23945	1.75283	1.3583	1.63735
54.6523	55.5564	57.203	58.6118	60.2507	62.148	64.3355	66.8478	69.7208	72.9895	76.6845	80.8287	85.4331	90.4929	95.9836	101.859	108.047	114.01	120.632	127.184	133.516	139.463	144.857	149.531	153.325	156.102	157.743	158.164	157.313	155.772	152.571	148.225	142.842	136.56	129.543	121.971	113.595	105.612	97.6244	89.8164	82.3536	75.3773	69.0013	63.3096	58.3555	54.1616	50.7218	48.0034	45.9505	44.4882
73.0077	73.239	73.7472	73.9187	73.7472	73.239	72.4124	71.2974	69.4904	68.0421	66.4179	64.6805	62.8918	61.1101	59.3873	57.7672	56.2828	54.9553	53.7932	52.7921	51.9352	51.195	50.5347	49.9111	49.2774	48.5858	47.7908	46.8521	45.2933	44.0936	42.6517	40.9715	39.0665	36.9594	34.6808	32.2675	29.7607	27.2038	24.1971	21.7852	19.4186	17.1369	14.9727	12.9518	11.0921	9.40491	7.89502	6.56158	5.99435	5.1899
0	0	0	0	0	0	0	0	0	0	0	0	0	0	0	0	0	0	0	0	0	0	0	0	0	0	0	0	0	0	0.595253	0.791545	1.04209	1.3583	1.75283	2.23945	2.8327	3.54746	4.39836	5.3991	6.56158	7.89502	9.40491	11.0921	12.9518	14.9727	17.1369	19.4186	21.7852	24.1971
24.6179	26.4365	28.3614	30.3275	32.8627	34.9056	36.8439	38.1853	39.8916	41.3437	42.528	43.4417	44.0936	44.5034	44.7004	44.722	44.6114	44.4145	44.1772	43.9419	43.7454	43.6157	43.5704	43.6157	43.7454	44.5372	44.9687	45.4566	45.9697	46.4749	46.9398	47.3361	47.6411	47.84	47.9271	47.9053	47.7866	47.5902	47.3407	47.0658	46.7934	46.106	46.0271	45.9823	45.9823	46.0271	46.106	46.1981	46.2742	46.2986
53.9239	53.6371	53.4088	53.2132	53.0307	52.8482	52.6588	52.0182	51.9321	51.8176	52.2813	52.3375	52.4429	52.1639	52.5072	52.8835	53.292	53.7267	54.1771	54.63	55.0708	55.4853	55.8607	56.1864	56.4544	56.659	56.7966	57.4598	57.6521	57.8229	57.9781	58.1221	58.2572	57.9404	58.1726	58.3622	58.5106	58.6176	58.6824	59.2993	59.4739	59.6597	59.8689	60.1151	60.4121	60.7731	61.2094	61.7289	62.3351	63.0261
21.7852	19.4186	17.1369	14.9727	12.9518	11.0921	9.40491	7.89502	6.56158	5.3991	4.39836	3.54746	2.8327	2.23945	1.75283	1.3583	1.04209	0.791545	0.595253	0	0	0	0	0	0	0	0	0	0	0	0	0	0	0	0	0	0	0	0	0	0.595253	0.791545	1.04209	1.3583	1.75283	2.23945	2.8327	3.54746	4.39836	5.3991
57.6738	55.7035	53.8195	52.0722	50.5035	49.1445	48.014	47.1179	46.4484	45.9848	45.6947	45.5354	45.4566	45.403	45.3173	44.7004	44.5034	44.0936	43.4417	42.528	41.3437	39.8916	38.1853	36.2486	34.114	31.8206	28.9692	26.6085	24.1971	21.7852	19.4186	17.1369	14.9727	12.9518	11.0921	9.40491	8.49027	7.35313	6.44119	5.75666	5.30029	5.07216	5.07216	5.30029	5.75666	6.44119	7.35313	8.49027	9.40491	11.0921
21.7852	24.1971	26.6085	28.9692	31.2254	33.3225	35.2065	36.827	38.1388	39.6995	40.4868	40.9363	41.0536	40.8571	40.3782	39.6597	38.754	37.7208	36.6245	35.5307	34.5035	33.602	32.8773	32.3704	32.1096	32.1096	32.3704	32.8773	33.602	34.5035	35.5307	36.6245	37.7208	38.754	39.6597	40.3782	40.8571	41.0536	40.9363	40.4868	39.6995	38.1388	36.827	35.2065	33.3225	31.2254	28.9692	26.6085	24.1971	21.7852
0	0	0	0	0	0	0	0	0	0	0	0	0	0	0	0	0	0	0	0	0	0	0	0	0	0	0	0	0	0	0	0	0	0	0	0	0	0	0	0	0	0	0	0	0	0	0	0	0	0
79.825	80.3296	80.3009	79.7783	78.8157	77.4783	75.8394	73.9758	72.5598	70.6695	68.823	67.0854	65.5102	64.1371	62.992	62.0865	61.4193	60.9775	60.7387	60.6733	60.7468	61.5171	61.9519	62.4675	63.0399	63.6492	64.2796	64.4758	65.2313	65.9512	66.6357	67.2841	67.8939	68.0171	68.6495	69.1929	69.6407	69.9828	70.2059	70.8896	71.0224	71.0392	70.9331	70.699	70.3348	69.8411	69.2225	68.487	67.6469	66.7175
36.126	37.416	38.7629	40.1123	41.4125	42.6177	43.6898	44.601	45.3347	45.8859	46.2611	46.0338	46.2319	46.2986	46.2742	46.1981	46.106	46.6224	46.7738	47.0244	47.3854	48.4541	49.2291	50.149	51.2044	52.3831	53.6723	55.0601	56.5368	58.6911	60.5254	62.4924	64.6043	66.8744	69.315	71.9342	74.7342	77.7082	80.3954	83.7693	87.1998	91.2338	94.8167	98.3308	101.71	104.884	107.784	110.347	113.11	115.032
52.8697	52.6788	52.6544	52.836	53.2579	53.947	54.9194	56.1787	57.7145	59.0578	61.1709	63.4111	65.7172	68.0171	70.2309	72.2744	74.0635	75.518	76.5652	77.1435	77.2052	76.7186	75.6691	74.0598	71.9112	69.2597	66.308	63.1274	59.6543	55.9834	52.2121	48.4376	44.7536	41.2481	38.0003	35.0793	32.5418	30.431	29.3713	28.3828	27.9186	27.9754	28.5375	29.5779	31.0591	32.9344	35.1496	37.201	40.6217	43.7619
38.0392	36.8699	35.6238	34.3683	33.1701	32.0921	31.1901	30.5107	30.6839	30.737	31.1307	31.869	32.943	34.3315	36.0028	37.9157	40.0221	42.269	44.6008	46.9615	49.2965	51.5546	54.2844	56.4501	58.4695	59.8812	61.6768	63.2635	64.6478	65.8391	66.8491	67.6907	68.3766	68.9191	69.3289	69.615	69.7839	69.8397	69.7839	69.615	69.3289	68.9191	68.3766	67.6907	66.8491	65.8391	65.243	64.0551	62.7189	61.2395
35.2065	36.827	38.1388	39.1043	39.6953	39.8942	39.6953	39.1043	38.1388	36.827	35.2065	33.3225	31.2254	28.9692	26.6085	24.1971	21.7852	19.4186	17.1369	14.9727	12.9518	11.0921	9.40491	7.89502	6.56158	5.3991	4.39836	4.14271	3.62425	3.28155	3.11113	3.11113	3.28155	3.62425	4.14271	4.39836	5.3991	6.56158	7.89502	9.40491	11.0921	12.9518	14.9727	17.1369	19.4186	21.7852	24.1971	26.6085	28.9692	31.2254
68.0843	69.1929	70.2059	71.0844	71.7873	72.2744	73.1023	73.2423	73.1185	72.72	72.0447	71.1002	69.9038	68.4819	66.8694	65.1082	62.8027	61.0065	59.1837	57.3907	56.2744	54.8847	53.7097	52.7845	52.1335	51.7692	51.6925	51.8929	52.3493	53.0316	53.9023	54.9185	56.034	56.7579	58.6414	60.0569	61.4217	62.7139	63.9163	65.0164	66.0061	66.8812	67.6407	68.286	68.3766	68.9191	69.3289	69.615	69.7839	69.8397
5.3991	4.39836	3.54746	2.8327	2.23945	1.75283	1.3583	1.04209	0.791545	0.595253	0	0	0	0	0	0	0	0	0	0	0	0	0	0	0	0	0	0	0	0	0	0	0	0	0	0	0	0	0	0	0	0	0	0	0	0	0	0	0	0
65.0153	67.0294	69.1255	71.2735	73.4412	75.5947	77.6997	79.721	81.6231	83.3705	84.9271	86.2569	87.3241	88.0937	88.089	88.282	88.0575	87.9947	87.0886	85.7882	84.1085	82.0746	79.7217	77.0952	74.2496	71.2472	68.1558	65.0467	61.9912	59.0584	56.3113	53.8045	51.5814	49.2289	47.7654	47.1982	46.5238	46.1708	46.1119	46.3098	46.7197	47.2925	47.9781	48.7278	49.497	49.8043	50.6219	51.9349	52.7407	53.4909
46.0754	46.532	46.8472	47.0241	47.0759	47.0235	46.8939	46.2742	46.1981	46.106	46.0271	45.9823	45.9823	46.0271	46.106	46.1981	46.2742	46.2986	46.2319	46.0338	45.6659	45.0944	44.2926	43.2427	41.937	40.3782	38.5798	36.5648	34.3646	32.0169	29.5644	26.6085	24.1971	21.7852	19.4186	17.1369	14.9727	12.9518	11.0921	9.40491	7.89502	6.56158	5.3991	4.39836	3.54746	2.8327	2.83471	2.54438	2.40039	2.40039
103.814	101.018	97.8752	94.4327	91.3429	87.678	83.9649	80.2925	76.752	73.4328	69.9759	67.4589	65.3559	63.7194	62.5824	61.9577	61.8369	62.1908	63.1233	64.5772	66.3379	68.3316	70.4779	72.6927	74.8931	77.0004	79.5385	81.4521	82.7018	84.2656	85.5451	86.5498	87.3004	87.3836	87.839	88.119	88.2708	88.3377	88.3568	88.3564	88.3543	88.3564	88.3568	88.3377	88.2708	88.119	87.839	87.3836	86.7051	85.7583
20.0139	17.9284	16.0148	14.3101	12.8449	11.6444	10.7277	10.109	9.79746	9.79746	10.109	10.7277	11.6444	12.8449	14.3101	16.0148	17.9284	20.0139	21.7852	24.1971	26.6085	28.9692	31.2254	33.3225	35.2065	36.827	38.1388	39.1043	39.6953	39.8942	39.6953	39.1043	38.1388	36.827	35.2065	33.3225	31.2254	29.5644	27.4001	25.2392	23.1435	21.1714	19.3763	17.8055	16.4992	15.4904	14.804	14.4566	14.4566	14.804
86.6058	84.4374	81.8316	78.8157	75.425	71.7029	67.6997	63.4715	59.0783	54.5828	50.048	45.5354	41.1033	36.805	33.2826	29.1383	25.8598	22.8935	20.273	18.0239	16.1642	14.7052	13.6517	13.0028	12.7522	12.8886	12.9524	13.9248	15.1912	16.7256	18.4952	21.056	23.3683	25.8344	27.9668	30.722	33.4648	36.1552	38.754	41.2254	43.5379	45.6659	47.5903	49.2991	50.7873	52.056	53.1115	53.9639	54.6251	55.1077
91.6296	93.4855	95.3252	97.1143	98.8187	99.9624	101.519	102.873	104.009	104.915	105.581	106.001	106.171	106.091	105.762	105.185	104.362	103.891	102.333	101.147	99.7542	98.1731	96.4213	94.5174	92.4807	90.3323	88.0948	85.7927	83.4521	81.0999	78.7632	76.4682	73.7958	71.7693	69.8164	67.9526	66.1857	64.5148	62.9308	61.4168	59.506	58.7679	57.5881	56.3931	55.1672	53.8985	52.5807	51.2145	49.8086	47.9362
0	0	0	0	0	0	0	0	0	0	0	0	0	0	0	0	0	0	0	0	0	0	0	0	0	0	0	0	0	0.595253	0.791545	1.04209	1.3583	1.75283	2.23945	2.8327	3.54746	4.39836	5.3991	6.56158	7.89502	9.40491	11.0921	12.9518	14.9727	17.1369	19.4186	21.7852	24.1971	26.6085
21.5352	22.9661	24.6179	26.4365	28.3614	30.3275	32.2675	34.114	35.8018	36.827	38.1388	39.1043	39.6953	40.4895	40.4868	40.1464	39.4971	38.5798	37.446	36.1552	34.7729	33.3675	32.0076	30.7587	29.6802	28.8235	28.2289	27.9245	27.9245	28.2289	28.8235	29.6802	30.7587	32.0076	33.3675	35.3681	36.9467	38.4881	39.9381	41.2499	42.3858	43.3195	44.0369	44.0936	44.5034	44.7004	44.722	44.6114	44.4145	44.1772
0	0	0	0	0	0	0	0	0	0	0	0	0	0	0	0	0	0	0.595253	0.791545	1.04209	1.3583	1.75283	2.23945	2.8327	3.54746	4.39836	5.3991	6.56158	7.89502	9.40491	11.0921	12.9518	14.9727	17.1369	19.4186	21.7852	24.1971	26.6085	28.9692	31.2254	33.3225	35.2065	36.827	38.1388	39.1043	39.6953	39.8942	39.6953	39.1043
6.56158	7.89502	9.40491	11.0921	12.9518	14.9727	17.1369	19.4186	21.7852	24.1971	26.6085	28.9692	31.8206	34.114	36.2486	38.1853	39.8916	41.3437	42.528	43.4417	44.0936	44.5034	44.7004	45.3173	45.403	45.4566	45.5354	45.6947	45.9848	46.4484	47.1179	48.014	49.1445	50.5035	52.0722	54.4147	56.4951	58.7159	61.0314	63.3931	65.7517	68.0596	70.2725	72.3506	74.2599	75.9723	77.4661	78.7254	79.7397	80.0597
26.0648	25.9035	26.0648	26.5418	27.3136	28.3468	29.5962	31.0069	33.1119	34.8496	36.604	38.3177	39.9381	41.4203	42.7285	43.838	44.2926	45.0944	45.6659	46.0338	46.2319	46.2986	46.2742	46.1981	46.106	46.0271	45.9823	45.9823	46.0271	46.106	46.1981	46.2742	46.2986	46.2319	46.6291	46.4574	46.1364	45.6509	44.9955	44.1764	43.2109	42.1273	41.5584	40.5552	39.6206	38.8177	37.7663	37.5286	37.5697	37.9388
0	0	0	0	0	0	0	0	0	0	0	0	0	0	0	0	0	0	0	0	0	0	0	0	0	0	0	0	0	0	0	0	0	0	0	0	0	0	0	0	0	0	0	0	0	0	0.595253	0.791545	1.04209	1.3583
25.9499	24.0247	22.2513	20.6843	19.3711	18.3509	17.6537	17.2999	17.2999	17.6537	18.3509	19.3711	20.6843	22.2513	24.0247	25.9499	27.9668	30.0112	32.0169	33.9177	35.2065	36.827	38.1388	39.1043	39.6953	39.8942	39.6953	39.1043	38.1388	36.827	35.2065	33.3225	31.2254	28.9692	26.6085	24.1971	21.7852	19.4186	17.1369	14.9727	12.9518	11.0921	9.40491	7.89502	6.56158	5.3991	4.39836	3.54746	2.8327	2.23945
26.6085	28.9692	31.2254	33.9177	35.9981	37.8691	39.4971	40.8571	41.9347	42.7269	43.2427	43.5026	43.5379	43.3886	43.1015	42.7274	42.3175	41.9209	41.5813	41.3339	41.2038	41.2038	41.3339	41.5813	41.9209	42.3175	42.7274	43.1015	43.3886	43.5379	43.5026	43.2427	42.7269	41.9347	40.8571	39.4971	37.8691	35.9981	33.9177	31.2254	28.9692	26.6085	24.7923	22.5768	20.4607	18.4952	16.7256	15.1912	13.9248	12.9524
0	0	0	0	0	0	0	0	0	0	0	0	0	0	0	0	0	0	0	0	0	0	0	0	0	0	0	0	0	0	0	0	0	0	0	0	0	0	0	0	0	0	0	0	0	0	0	0	0	0
0	0	0	0	0	0	0	0	0	0	0	0	0	0	0	0	0	0	0	0	0	0	0	0	0	0	0	0	0	0	0	0	0	0	0	0	0	0	0	0	0	0	0	0	0	0	0	0	0	0
73.5411	75.2111	76.9631	78.7747	80.6153	82.4459	84.2192	85.8809	87.3704	89.2187	90.3659	91.2009	91.2328	91.4258	91.1656	90.4462	89.2765	87.6812	85.7	83.3867	80.8066	78.0338	75.1466	72.2241	69.3417	66.5667	63.9555	61.5503	58.934	57.1192	56.1062	54.8847	53.8779	53.056	52.3831	51.8207	51.3313	50.8813	50.4438	50.0001	49.5406	49.0648	48.58	47.6569	47.3163	46.9897	46.7013	46.0271	45.9823	45.9823
0	0	0	0	0	0	0	0	0	0	0	0	0	0	0	0	0	0	0	0	0	0	0	0	0	0	0	0	0	0	0	0	0	0	0	0	0	0	0	0	0	0	0	0	0	0	0	0	0	0
6.56158	5.3991	4.39836	3.54746	2.8327	2.23945	1.75283	1.3583	1.04209	0.791545	0.595253	0	0	0	0	0	0	0	0	0	0	0	0	0	0	0	0	0	0	0	0	0	0	0	0	0	0	0	0	0	0	0	0	0	0	0	0	0	0	0
7.89502	9.40491	11.0921	12.9518	14.9727	17.1369	19.4186	21.7852	24.1971	26.6085	28.9692	31.2254	33.3225	35.2065	36.827	38.1388	39.1043	39.6953	39.8942	39.6953	39.1043	38.1388	36.827	35.2065	33.3225	31.2254	28.9692	26.6085	24.1971	21.7852	19.4186	17.1369	14.9727	12.9518	11.0921	9.40491	7.89502	6.56158	5.3991	4.39836	3.54746	2.8327	2.23945	1.75283	1.3583	1.63735	1.58309	1.63735	1.3583	1.75283
38.754	39.6597	40.3782	40.8571	41.0536	40.9363	40.4868	39.6995	38.734	37.6186	36.2486	34.6808	32.9782	31.2086	29.4412	27.7445	26.1836	24.8177	23.6984	22.8678	22.3567	22.1842	22.3567	22.8678	23.6984	24.8177	26.1836	27.7445	29.4412	31.2086	32.9782	34.6808	36.2486	37.6186	38.734	39.1043	39.6953	39.8942	39.6953	39.1043	38.1388	36.827	35.8018	34.114	32.2675	30.3275	28.3614	26.4365	24.6179	22.9661
37.0299	35.1168	34.1232	34.0632	33.9432	34.204	34.8309	35.3548	36.743	38.3634	40.1719	42.1192	44.7483	47.0128	49.3153	51.6203	53.8985	56.1275	58.2923	60.3838	61.9557	64.0113	65.9652	67.826	69.5995	71.2866	72.8827	74.3764	75.7491	77.5712	78.8179	79.9072	80.8128	81.5093	81.974	82.189	82.1426	81.831	81.854	81.2302	80.4342	79.5054	78.4901	77.439	76.4049	75.4397	74.5915	73.4585	73.0761	72.8776
34.2737	34.9866	35.5285	36.3312	37.3717	38.617	40.0264	41.5543	43.1524	44.7728	46.3706	47.9053	49.3431	50.6574	51.8294	52.8476	53.7068	53.9639	54.6251	55.1077	55.4225	55.5777	55.5777	55.4225	55.1077	54.6251	53.9639	53.1115	52.056	51.3826	50.0907	48.6324	47.0241	45.2907	43.4648	41.5867	39.7026	37.8632	36.1211	34.5284	33.1342	31.9817	31.1059	30.0886	29.9455	30.0886	30.5107	31.1901	32.6873	33.9617
0	0	0	0	0	0	0	0	0	0	0	0	0	0	0	0	0	0	0.595253	0.791545	1.04209	1.3583	1.75283	2.23945	2.8327	3.54746	4.39836	5.3991	6.56158	7.89502	9.40491	11.0921	12.9518	14.9727	17.1369	19.4186	21.7852	24.1971	26.6085	28.9692	31.2254	33.3225	35.2065	36.827	38.1388	39.1043	39.6953	39.8942	39.6953	39.1043
7.63855	8.31441	9.25331	10.447	11.8836	13.547	14.9727	17.1369	19.4186	21.7852	24.1971	27.2038	29.7607	32.2675	34.6808	36.9594	39.0665	40.9715	42.6517	44.0936	45.2933	46.2568	46.9993	47.5437	47.9191	48.1583	48.2952	48.3623	48.3878	48.3937	48.3941	48.3937	48.3878	48.3623	48.2952	48.1583	47.9191	47.5437	46.9993	46.2568	45.2933	44.0936	42.6517	40.9715	39.0665	36.9594	34.6808	32.2675	29.7607	27.2038
28.3468	29.5962	31.0069	32.5166	34.0581	35.5619	36.9594	38.1853	39.1809	39.8958	40.2905	39.8942	39.6953	39.1043	38.1388	36.827	35.2065	33.3225	31.2254	28.9692	26.6085	24.1971	21.7852	19.4186	17.1369	14.9727	12.9518	11.0921	9.40491	7.89502	6.56158	5.3991	4.39836	3.54746	2.8327	2.23945	1.75283	1.3583	1.04209	0.791545	0.595253	0	0	0	0	0	0	0	0	0
0	0	0	0	0	0	0	0	0	0	0	0	0	0	0	0	0	0	0	0	0	0	0	0	0	0	0	0	0	0	0	0	0	0	0	0	0	0	0	0	0	0	0	0	0.595253	0.791545	1.04209	1.3583	1.75283	2.23945
108.709	109.305	110.075	111.009	112.088	113.287	114.571	115.454	116.89	118.238	119.446	120.46	121.224	121.686	121.353	121.184	120.554	119.442	117.835	115.73	113.134	110.061	106.539	102.157	97.9596	94.0014	89.3466	84.5097	79.5643	74.5858	69.6493	64.8289	60.196	55.9697	52.22	48.8662	45.9709	43.5866	41.7546	40.5034	39.8481	39.7895	40.9091	42.184	43.5812	46.0583	48.9709	51.8157	55.5263	60.0336
38.0175	35.9981	34.3646	32.5837	30.722	28.848	27.0298	25.3327	23.817	22.536	21.5343	20.8468	20.497	20.497	20.8468	21.5343	22.536	23.817	25.3327	27.0298	28.848	30.722	32.5837	34.3646	36.5933	38.2138	39.1809	40.4626	41.4481	42.1337	42.528	42.6517	42.5371	42.2261	41.7681	41.2175	40.6303	40.0612	39.5603	39.1698	38.9221	38.8372	38.9221	39.1698	39.5603	40.0612	40.6303	41.2175	41.7681	42.2261
0	0	0	0	0	0	0	0	0	0	0	0	0	0	0	0	0	0	0	0	0	0	0	0	0	0	0	0	0	0	0	0	0	0	0	0	0	0	0	0	0.595253	0.791545	1.04209	1.3583	1.75283	2.23945	2.8327	3.54746	4.39836	5.3991
2.8327	3.54746	4.39836	5.3991	6.56158	7.89502	9.40491	11.0921	12.9518	14.9727	17.1369	19.4186	21.7852	24.1971	26.6085	28.9692	31.2254	33.3225	35.2065	36.827	38.1388	39.1043	39.6953	39.8942	39.6953	39.1043	38.1388	36.827	35.2065	33.3225	31.2254	28.9692	26.6085	24.1971	22.3805	20.2102	18.179	16.331	14.7046	13.3315	12.2376	11.4425	10.9599	10.7982	10.9599	11.4425	12.2376	13.3315	14.7046	16.331
59.674	62.0703	64.3132	66.3308	68.0566	69.4317	70.4063	71.5363	71.7999	71.1916	70.7225	69.8263	68.5432	66.924	65.0279	62.9212	60.6747	58.3613	56.0533	53.8195	52.3176	50.6075	49.1849	48.0913	47.355	46.9907	46.9993	47.3682	48.0721	49.0749	50.331	51.7881	53.3888	54.63	56.4544	58.2155	60.459	62.1449	63.6844	65.0524	66.2305	67.2067	67.9758	68.0953	68.574	68.8346	68.8974	68.7845	68.5188	68.1232
56.3404	54.1936	52.1323	50.2125	48.4825	46.9804	45.7323	44.7513	44.0365	43.5734	43.3341	43.2792	43.9548	44.3105	44.7389	44.7469	45.2907	45.7421	46.0754	46.2744	46.3331	46.2562	46.0587	45.7641	45.403	45.0098	44.1772	43.9419	43.7454	44.2109	44.362	44.6578	45.1037	45.6947	46.4166	47.2472	48.1589	49.1204	50.0995	51.0649	51.9886	52.8466	54.2153	55.087	55.9065	56.6805	57.4201	58.1387	58.8504	59.1251
0	0	0	0	0	0	0	0	0	0	0	0	0	0	0	0	0	0	0	0	0	0	0	0	0	0	0	0	0.595253	0.791545	1.04209	1.3583	1.75283	2.23945	2.8327	3.54746	4.39836	5.3991	6.56158	7.89502	9.40491	11.0921	12.9518	14.9727	17.1369	19.4186	21.7852	24.1971	26.6085	28.9692
46.2986	46.2742	46.1981	46.106	46.0271	45.9823	45.9823	46.0271	46.106	46.1981	46.2742	46.2986	46.2319	46.0338	45.6659	45.0944	44.2926	43.2427	41.937	40.3782	38.5798	36.5648	34.3646	32.0169	29.5644	26.6085	24.1971	21.7852	19.4186	17.1369	14.9727	12.9518	11.0921	9.40491	7.89502	6.56158	5.3991	4.39836	3.54746	2.8327	2.23945	1.75283	1.3583	1.04209	0.791545	0.595253	0	0	0	0
33.3225	31.2254	28.9692	26.6085	24.1971	21.7852	19.4186	17.1369	15.568	13.7433	12.1342	10.7632	9.64785	8.80103	8.2318	7.94582	7.94582	8.2318	8.80103	9.64785	10.7632	12.1342	13.7433	15.568	17.1369	19.4186	21.7852	24.1971	26.6085	28.9692	31.2254	33.3225	35.2065	36.827	38.1388	39.1043	39.6953	39.8942	39.6953	39.1043	38.1388	36.827	35.2065	33.9177	32.0169	30.0112	27.9668	25.9499	24.0247	22.2513
6.56158	7.89502	9.40491	11.0921	12.9518	14.9727	17.1369	19.4186	21.7852	24.1971	26.6085	28.9692	31.2254	33.3225	35.2065	36.827	38.1388	39.1043	39.6953	39.8942	39.6953	39.1043	38.1388	36.827	35.2065	33.3225	31.2254	28.9692	26.6085	24.1971	21.7852	19.4186	17.1369	14.9727	12.9518	11.0921	9.40491	7.89502	6.56158	5.3991	4.39836	3.54746	2.8327	2.23945	1.75283	1.3583	1.04209	0.791545	0.595253	0
22.3805	20.2102	18.179	16.331	14.7046	13.3315	12.2376	11.4425	10.9599	10.7982	10.9599	11.4425	12.2376	13.3315	14.7046	16.331	18.179	20.2102	22.3805	24.1971	26.6085	28.9692	31.2254	33.3225	35.2065	36.827	38.1388	39.1043	39.6953	39.8942	39.6953	39.1043	38.1388	36.827	35.2065	33.3225	31.2254	28.9692	26.6085	24.1971	21.7852	19.4186	17.1369	14.9727	13.547	11.8836	10.447	9.25331	8.31441	7.63855
21.6581	19.9696	18.5202	17.3501	16.4912	15.9665	15.79	15.9665	16.4912	17.3501	18.5202	19.9696	21.6581	23.538	25.5554	27.6506	29.7607	31.8206	33.3225	35.2065	36.827	38.1388	39.1043	39.6953	39.8942	39.6953	39.1043	38.1388	36.827	35.2065	33.3225	31.2254	28.9692	26.6085	24.1971	22.3805	20.2102	18.179	16.331	14.7046	13.3315	12.2376	11.4425	10.9599	10.7982	10.9599	11.4425	12.2376	13.9268	15.4961
26.6085	24.1971	21.7852	19.4186	17.1369	14.9727	12.9518	11.0921	9.40491	7.89502	6.56158	5.3991	4.39836	3.54746	2.8327	2.23945	1.75283	1.3583	1.04209	0.791545	0.595253	0	0	0	0	0	0	0	0	0	0	0	0	0	0	0	0	0	0	0	0	0	0	0	0	0	0	0.595253	0.791545	1.04209
97.3562	96.2856	95.1543	93.9934	92.829	91.6816	90.5664	89.4927	88.4647	87.4812	86.5361	86.2142	85.5068	84.8493	84.2324	83.2029	82.753	82.2846	81.794	81.2773	80.7306	80.1503	79.0903	78.5506	77.9409	77.2649	76.525	75.7218	74.8539	73.9179	72.9077	71.8152	70.1866	69.0124	67.6907	66.2134	64.5715	63.352	61.5539	59.627	57.5836	55.4419	53.2274	50.9716	48.2695	46.1665	44.1207	42.1853	40.4116	38.8461
9.40491	7.89502	6.56158	5.3991	4.39836	3.54746	2.8327	2.23945	1.75283	1.3583	1.04209	0.791545	1.19051	0.791545	1.04209	1.3583	1.75283	2.23945	2.8327	3.54746	4.39836	5.3991	6.56158	7.89502	9.40491	11.0921	12.9518	14.9727	17.1369	19.4186	21.7852	24.1971	26.6085	28.9692	31.2254	33.3225	35.2065	36.827	38.1388	39.1043	39.6953	39.8942	39.6953	39.1043	38.1388	36.827	35.2065	33.3225	31.2254	28.9692
12.9518	11.0921	9.40491	7.89502	6.56158	5.3991	4.39836	3.54746	2.8327	2.23945	1.75283	1.3583	1.04209	0.791545	0.595253	0	0	0	0	0	0	0	0	0	0	0	0	0	0	0	0	0	0.595253	0.791545	1.04209	1.3583	1.75283	2.23945	2.8327	3.54746	4.39836	5.3991	6.56158	7.89502	9.40491	11.0921	12.9518	15.568	17.9284	20.4607
40.8571	40.3782	39.6597	38.754	37.7208	36.6245	35.5307	34.5035	33.602	32.8773	32.3704	32.1096	32.1096	32.3704	32.8773	33.602	34.5035	35.5307	36.6245	37.7208	38.754	39.6597	40.3782	40.8571	41.0536	40.9363	40.4868	39.6995	38.1388	36.827	35.2065	33.3225	31.2254	28.9692	27.2038	24.9886	22.8273	20.7769	18.8897	17.2122	15.7845	14.6395	13.8033	13.2941	13.1232	13.2941	13.8033	14.6395	15.7845	17.2122
17.1369	19.4186	21.7852	24.1971	26.6085	28.9692	31.2254	33.3225	35.2065	36.827	38.1388	39.1043	39.6953	39.8942	39.6953	39.1043	38.1388	36.827	35.2065	33.3225	31.2254	28.9692	26.6085	24.1971	21.7852	19.4186	17.1369	14.9727	12.9518	11.0921	9.40491	7.89502	6.56158	5.3991	4.39836	3.54746	2.8327	2.23945	1.75283	1.3583	1.04209	0.791545	0.595253	0	0	0	0	0	0	0
59.4953	57.5564	56.2753	54.6121	52.977	50.9004	49.368	48.3802	46.9529	45.5593	43.7959	42.7138	41.7793	41.0552	40.603	40.4791	40.7313	40.9529	42.1687	43.7963	45.8291	48.2409	50.9862	54.001	57.2056	60.5068	63.802	67.5783	70.7322	73.6112	76.1288	78.2119	79.8038	80.8673	81.3858	80.9206	80.4999	79.5793	78.2247	76.5128	74.5276	72.3554	70.0804	67.7809	65.5246	63.3665	61.3459	59.4858	57.7927	56.2573
59.4273	60.1965	60.542	61.4286	62.2312	62.9212	63.4715	63.8568	64.0545	64.0444	63.8091	63.3337	63.2019	62.4109	60.9661	59.8812	58.5849	57.1064	55.4797	54.3391	52.7336	51.1632	49.688	48.3694	47.2681	46.4414	45.9404	45.8076	46.074	47.3523	48.6507	50.4084	52.6059	54.7658	57.8425	61.187	64.7342	68.4097	72.1333	75.8218	79.3921	82.764	86.4579	89.4124	92.0227	94.2525	96.0775	97.0424	98.1494	98.8204
54.1269	55.4387	56.7579	58.0461	59.2653	60.3796	61.3556	62.1635	62.7769	63.1734	63.3337	63.2423	62.8869	61.8151	61.0241	60.5193	59.3144	57.8742	56.2253	54.3998	52.4358	50.3764	48.2695	46.1665	44.1207	42.1853	40.4116	38.8461	37.5286	36.4898	35.7496	35.3158	35.1829	35.3322	35.2892	36.0134	37.4594	38.5785	39.7637	40.9632	42.1273	43.2109	44.1764	44.9955	45.6509	46.1364	46.4574	46.6291	46.2319	46.2986
39.8942	39.6953	39.1043	38.1388	36.827	35.2065	33.3225	31.2254	28.9692	26.6085	24.1971	21.7852	19.4186	17.1369	14.9727	12.9518	11.0921	9.40491	7.89502	6.56158	5.3991	4.39836	3.54746	2.8327	2.83471	2.54438	2.40039	2.40039	2.54438	2.83471	2.8327	3.54746	4.39836	5.3991	6.56158	7.89502	9.40491	11.0921	12.9518	14.9727	17.1369	19.4186	21.7852	24.1971	26.6085	28.9692	31.2254	33.3225	35.2065	36.827
14.9727	17.1369	19.4186	21.7852	24.1971	26.6085	28.9692	31.2254	33.3225	35.2065	36.827	38.1388	39.1043	39.6953	39.8942	39.6953	39.1043	38.1388	36.827	35.2065	33.3225	31.2254	28.9692	26.6085	24.1971	21.7852	19.4186	17.1369	14.9727	12.9518	11.0921	9.40491	7.89502	6.56158	5.3991	4.99361	4.339	3.8748	3.59775	3.50566	3.59775	3.8748	4.339	4.99361	5.3991	6.56158	7.89502	9.40491	11.0921	12.9518
1.3583	1.75283	2.23945	2.8327	3.54746	4.39836	5.3991	6.56158	7.89502	9.40491	11.0921	12.9518	15.568	17.9284	20.4607	23.1435	25.9499	28.848	31.8019	34.7729	37.7208	40.6056	43.3886	46.0338	48.5092	50.7873	52.846	54.668	56.2411	57.5574	58.6122	59.4036	59.931	60.1945	60.1945	59.931	59.4036	58.6122	57.5574	56.2411	54.668	52.846	50.7873	48.5092	46.0338	43.3886	40.6056	37.7208	34.7729	31.8019
38.1388	36.827	35.2065	33.9177	32.0169	30.0112	27.9668	25.9499	24.0247	22.2513	20.6843	19.3711	18.3509	17.6537	17.2999	17.2999	17.6537	18.3509	19.3711	20.6843	22.2513	24.0247	25.9499	28.5621	30.8028	33.059	35.276	36.9594	39.0665	40.9715	42.6517	44.0936	45.2933	46.2568	46.9993	47.5437	47.9191	48.1583	48.2952	48.3623	48.3878	48.3937	48.3941	48.3937	48.3878	48.3623	48.2952	48.1583	47.9191	47.5437
39.8942	39.6953	39.1043	38.1388	36.827	35.2065	33.3225	31.2254	28.9692	26.6085	24.1971	21.7852	19.4186	17.1369	14.9727	12.9518	11.0921	9.40491	7.89502	6.56158	5.3991	4.39836	3.54746	2.8327	2.23945	1.75283	1.3583	1.04209	0.791545	0.595253	0	0	0	0	0	0	0	0	0	0	0	0	0	0	0	0	0	0	0	0
39.1043	39.6953	39.8942	39.6953	39.1043	38.1388	36.827	35.2065	33.3225	31.2254	28.9692	26.6085	24.1971	21.7852	19.4186	17.7321	15.7643	13.9939	12.4504	11.1577	10.1345	9.39429	8.94656	8.79672	8.94656	9.39429	10.1345	11.1577	12.4504	13.9939	15.7643	17.7321	20.0139	22.5768	25.2392	27.9668	30.722	33.4648	36.1552	38.754	41.2254	43.5379	45.6659	47.5903	49.2991	50.7873	52.056	53.1115	53.9639	54.6251
0	0	0	0	0	0	0	0	0	0	0	0	0	0	0	0	0	0	0	0	0	0	0	0	0	0	0	0	0	0	0	0	0	0	0	0	0	0	0	0	0	0	0	0	0	0	0	0	0	0
49.6839	50.6468	51.5826	52.5015	53.4219	54.3683	55.3692	56.4537	57.2056	58.6494	60.2105	61.8977	63.7061	65.6167	67.5962	69.5979	71.564	73.4279	75.1177	76.5594	77.6812	78.4168	78.7092	78.5133	77.7985	77.1455	75.5621	73.52	71.0648	68.2572	65.1706	61.4449	58.1726	54.8577	51.5972	48.4825	45.5956	43.0069	40.7723	38.9319	37.5087	36.508	36.5131	36.5016	36.8835	37.6147	38.6419	39.906	41.3451	42.8967
38.1388	39.1043	39.6953	39.8942	39.6953	39.1043	38.1388	36.827	35.2065	33.3225	31.2254	28.9692	26.6085	24.1971	21.7852	19.4186	17.1369	14.9727	12.9518	11.0921	9.40491	7.89502	6.56158	5.3991	4.39836	3.54746	2.8327	2.23945	1.75283	1.3583	1.04209	0.791545	0.595253	0	0	0	0	0	0	0	0	0	0	0	0	0	0	0	0	0
8.94656	9.39429	10.1345	11.1577	12.4504	13.9939	15.7643	17.7321	19.4186	21.7852	24.1971	26.6085	28.9692	31.2254	33.3225	35.2065	36.827	38.1388	39.6995	40.4868	40.9363	41.0536	40.8571	40.3782	39.6597	38.754	37.7208	36.6245	35.5307	34.5035	33.602	32.8773	32.3704	32.1096	32.1096	32.3704	32.8773	33.602	34.5035	35.5307	36.6245	37.7208	38.754	39.6597	40.3782	40.8571	41.0536	40.9363	40.4868	39.6995
0	0	0	0	0	0	0	0	0	0	0	0	0	0	0	0	0	0	0	0	0	0	0	0	0	0	0	0	0	0	0	0	0	0	0	0	0	0	0	0	0	0	0	0	0	0	0	0	0	0
57.0285	57.6039	58.6291	59.1026	59.4713	59.2966	59.5867	59.759	59.8245	59.7931	59.674	59.4761	59.2086	58.8813	58.5051	58.0914	58.2474	57.9904	57.7838	57.6468	57.5961	57.6451	57.8026	58.072	58.4511	58.9317	59.5002	59.6948	60.4954	61.2884	62.0519	62.762	63.3937	63.922	64.3224	64.5715	65.243	65.3226	65.2457	65.0082	64.61	64.0551	63.352	62.0703	61.2305	60.2661	59.2086	58.0914	56.9486	55.8141
14.4566	14.804	15.4904	16.4992	17.8055	19.3763	21.1714	23.1435	25.2392	27.4001	29.5644	31.2254	33.3225	35.2065	36.827	38.1388	39.1043	39.6953	39.8942	39.6953	39.1043	38.1388	36.827	35.2065	33.3225	31.2254	28.9692	26.6085	24.1971	21.7852	19.4186	17.1369	14.9727	12.9518	11.0921	9.40491	7.89502	6.56158	5.3991	4.39836	3.54746	2.8327	2.83471	2.54438	2.40039	2.40039	2.54438	2.83471	2.8327	3.54746
48.492	48.0508	47.5331	46.9615	46.3643	45.7728	45.2192	44.7334	44.3406	43.6157	43.5704	43.6157	43.7454	43.9419	44.1772	44.4145	44.6114	44.722	44.7004	44.5034	44.0936	43.4417	42.528	41.3437	39.8916	38.1853	36.2486	34.114	32.4159	29.7607	27.6506	25.5554	23.538	21.6581	19.9696	18.5202	17.3501	16.4912	15.9665	15.79	15.9665	16.4912	17.3501	18.5202	19.9696	21.6581	23.538	25.5554	27.6506	29.7607
0	0	0	0	0	0	0	0	0	0	0	0	0	0	0	0	0	0	0	0	0	0	0	0	0	0	0	0	0	0	0	0	0	0	0	0	0	0	0	0	0	0	0	0	0	0	0	0	0	0
52.5124	49.8562	47.2443	44.2824	42.0236	39.9291	38.051	36.4347	35.1168	34.1232	33.4679	33.1517	33.1619	34.0678	34.3935	35.5456	36.889	38.3773	39.9603	41.5867	43.2072	44.7766	46.2562	47.6151	48.8313	49.8917	50.7916	51.0905	51.7998	52.3434	52.7411	53.0106	53.1662	53.217	53.1662	53.6059	53.5326	53.3855	53.1581	52.8434	52.4358	51.9329	51.3367	50.6552	49.9025	49.0987	48.2695	47.4441	46.654	45.93
0	0	0	0	0	0	0	0	0	0	0	0	0	0	0	0	0	0	0	0	0	0	0	0	0	0	0	0	0	0	0	0	0	0	0	0	0	0	0	0	0	0	0	0	0	0	0	0	0	0
32.0076	33.3675	34.7729	36.1552	37.446	38.5798	39.4971	40.1464	40.4868	40.4895	39.6953	39.1043	38.1388	36.827	35.2065	33.3225	31.2254	28.9692	26.6085	24.1971	21.7852	19.4186	17.1369	14.9727	12.9518	11.0921	9.40491	7.89502	6.56158	5.3991	4.39836	3.54746	2.8327	2.23945	2.34808	2.14984	2.08419	2.14984	2.34808	2.23945	2.8327	3.54746	4.39836	5.3991	6.56158	7.89502	9.40491	11.0921	12.9518	14.9727
0	0	0	0	0	0	0	0	0	0	0	0	0	0	0	0	0	0	0	0	0	0	0	0	0	0	0	0	0	0	0	0	0	0	0	0	0	0	0	0	0	0	0	0	0	0	0	0	0	0
0	0	0	0	0	0	0	0	0	0	0	0	0	0	0	0	0	0	0	0	0	0	0	0	0	0	0	0	0	0	0	0	0	0	0	0	0	0	0	0	0	0	0	0	0	0	0	0	0	0
4.39836	5.3991	6.56158	7.89502	9.40491	11.0921	12.9518	14.9727	17.1369	19.4186	21.7852	24.1971	26.6085	28.9692	31.2254	33.3225	35.2065	36.827	38.1388	39.1043	39.6953	39.8942	39.6953	39.1043	38.1388	36.827	35.2065	33.3225	31.2254	28.9692	26.6085	24.1971	22.3805	20.2102	18.179	16.331	14.7046	13.3315	12.2376	11.4425	10.9599	10.7982	10.9599	11.4425	12.2376	13.3315	14.7046	16.331	18.179	20.2102
0	0	0	0	0	0	0	0	0	0	0	0	0	0	0	0	0	0	0	0	0	0	0	0	0	0	0	0	0	0	0	0	0	0	0	0	0	0	0	0	0	0	0	0	0	0	0	0	0	0
87.2626	87.9905	88.2565	88.083	87.498	86.5329	85.2208	83.5943	81.6847	80.1159	77.919	75.5697	73.0991	70.5373	67.9149	65.2629	62.6138	60.0018	57.4627	55.033	52.7494	50.6472	49.3539	47.9024	46.7661	45.5249	45.1961	45.1961	45.5249	46.1708	47.1108	48.3118	49.2889	50.9966	52.7935	55.2252	57.2459	59.2576	61.2221	63.1061	64.8818	66.5269	68.0251	69.3656	70.5422	71.1094	72.0707	72.8404	73.4279	73.8412
9.40491	7.89502	6.56158	5.3991	4.39836	3.54746	2.8327	2.23945	1.75283	1.3583	1.04209	0.791545	0.595253	0	0	0	0	0	0	0.595253	0.791545	1.04209	1.3583	1.75283	2.23945	2.8327	3.54746	4.39836	5.3991	6.56158	7.89502	9.40491	11.0921	12.9518	14.9727	17.1369	19.4186	21.7852	24.1971	26.6085	28.9692	31.2254	33.3225	35.2065	36.827	38.1388	39.1043	39.6953	39.8942	39.6953
42.7274	39.1204	35.5307	32.0076	29.1907	26.1242	23.2934	20.7346	18.4784	16.5495	14.9669	13.7439	12.8886	11.9607	11.9607	12.2934	12.9524	13.9248	15.1912	16.7256	18.4952	20.4607	22.5768	24.7923	26.6085	28.9692	31.2254	33.3225	35.2065	36.827	38.1388	39.1043	39.6953	39.8942	39.6953	39.1043	38.1388	36.827	35.2065	33.3225	31.2254	28.9692	26.6085	24.1971	21.7852	19.4186	17.1369	14.9727	12.9518	11.0921
0	0	0	0	0	0	0	0	0	0	0	0	0	0	0	0	0	0	0	0	0	0	0	0	0	0	0	0	0	0	0	0	0	0	0	0	0	0	0	0	0	0	0	0	0	0	0	0	0	0
0	0	0	0	0	0	0	0	0	0	0	0	0	0	0	0	0	0	0	0	0	0	0	0	0	0	0	0	0	0	0.595253	0.791545	1.04209	1.3583	1.75283	2.23945	2.8327	3.54746	4.39836	5.3991	6.56158	7.89502	9.40491	11.0921	12.9518	14.9727	17.1369	19.4186	21.7852	24.1971
56.1981	59.4184	62.1471	64.762	67.7977	70.2065	72.3971	74.3467	76.045	77.0509	78.3813	79.4732	80.3668	81.1078	81.745	82.3272	82.9005	83.5046	84.1701	84.9163	85.7485	86.6574	87.6185	88.5926	89.5272	90.3593	91.0185	91.4308	91.523	91.2269	90.4834	89.2465	87.4861	85.1898	81.9214	78.7092	75.0087	70.8851	66.4151	61.6838	56.7808	51.7965	46.8187	41.9292	36.758	32.3704	28.2289	24.3777	20.8468	17.6537
2.8327	2.23945	1.75283	1.3583	1.04209	0.791545	0.595253	0	0.595253	0.791545	1.04209	1.3583	1.75283	2.23945	2.8327	3.54746	4.39836	5.3991	6.56158	7.89502	9.40491	11.0921	12.9518	14.9727	17.1369	19.4186	21.7852	24.1971	26.6085	28.9692	31.2254	33.3225	35.2065	36.827	38.1388	39.1043	39.6953	40.4895	40.4868	40.1464	39.4971	38.5798	37.446	36.1552	34.7729	33.3675	32.0076	30.7587	29.6802	28.8235
0	0	0	0	0	0	0	0	0	0	0	0	0	0	0	0	0	0	0	0	0	0	0	0	0	0	0	0.595253	0.791545	1.04209	1.3583	1.75283	2.23945	2.8327	3.54746	4.39836	5.3991	6.56158	7.89502	9.40491	11.0921	12.9518	14.9727	17.1369	19.4186	21.7852	24.1971	26.6085	28.9692	31.2254
40.9715	42.6517	44.0936	45.2933	46.2568	46.9993	48.1389	48.7106	49.2004	49.6535	50.1151	50.6272	51.2264	51.9416	52.7921	54.3821	55.7154	57.2323	58.9215	60.764	62.7349	64.8047	67.5364	69.9018	72.32	74.7687	77.2279	79.68	82.1095	84.5024	86.8451	89.1237	91.3227	92.9816	95.0825	97.0134	98.753	100.275	101.55	102.544	103.224	103.553	103.5	103.033	102.127	100.762	98.9287	96.6239	94.4507	91.4334
0	0	0	0	0	0	0	0	0	0	0	0	0	0.595253	0.791545	1.04209	1.3583	1.75283	2.23945	2.8327	4.14271	5.1899	6.44119	7.91988	9.64785	11.6444	13.9248	16.4992	19.3711	22.536	25.9802	29.6802	33.602	38.2959	42.7125	47.2402	52.4129	57.1695	61.8938	66.5269	71.0131	75.3022	79.9467	83.9183	87.6463	91.1281	94.3723	97.397	100.228	102.896
35.2065	33.3225	31.2254	28.9692	26.6085	24.1971	21.7852	19.4186	17.1369	14.9727	12.9518	11.0921	9.40491	7.89502	6.56158	5.3991	4.39836	3.54746	2.8327	2.23945	2.34808	2.14984	2.08419	2.14984	2.34808	2.23945	2.8327	3.54746	4.39836	5.3991	6.56158	7.89502	9.40491	11.0921	12.9518	14.9727	17.1369	19.4186	21.7852	24.1971	26.6085	28.9692	31.2254	33.3225	35.2065	36.827	38.1388	39.1043	39.6953	39.8942
31.8019	33.4648	35.0753	36.5648	37.8691	38.9303	39.6995	39.6953	39.8942	39.6953	39.1043	38.1388	36.827	35.2065	33.3225	31.2254	28.9692	26.6085	24.1971	22.3805	20.2102	18.179	16.331	14.7046	13.3315	12.2376	11.4425	10.9599	10.7982	10.9599	11.4425	12.2376	13.3315	14.7046	16.331	18.179	20.2102	22.3805	24.1971	26.6085	28.9692	31.2254	33.3225	35.2065	36.827	38.1388	39.1043	39.6953	39.8942	39.6953
51.5316	51.4703	51.3419	51.1377	50.8542	50.4934	50.0642	49.5813	49.0646	48.5381	48.027	47.5564	47.1481	46.8187	46.5775	45.9823	46.0271	46.106	46.1981	46.2742	46.2986	46.2319	46.0338	45.6659	45.0944	44.2926	43.2427	41.937	40.9735	39.3714	37.6069	35.7229	33.7698	31.8039	29.4412	27.7445	26.1836	24.8177	23.6984	22.8678	22.3567	22.1842	22.3567	22.8678	23.6984	24.8177	26.1836	27.7445	29.4412	31.2086
3.54746	2.8327	2.23945	1.75283	1.3583	1.04209	0.791545	0.595253	0	0	0	0	0	0	0	0	0	0	0	0	0	0	0	0	0	0	0	0	0	0	0	0	0	0	0	0	0	0	0	0	0	0	0	0	0	0	0	0	0	0
44.0936	45.2933	46.2568	46.9993	47.5437	47.9191	48.1583	48.2952	48.3623	48.3878	48.3937	48.3941	48.3937	48.3878	48.3623	48.2952	48.1583	47.9191	47.5437	46.9993	46.2568	45.2933	44.0936	42.6517	41.5667	39.858	38.0015	36.0391	34.0203	32.0002	30.0365	27.7445	26.1836	24.8177	23.6984	22.8678	22.3567	22.1842	22.3567	22.8678	23.6984	24.8177	26.1836	27.7445	29.4412	31.2086	32.9782	34.6808	36.2486	37.6186
117.105	114.203	111.141	107.99	104.824	102.31	99.5179	96.9588	94.6909	92.7614	91.2047	90.6366	90.069	89.5037	89.9331	90.7471	91.9198	93.4153	94.7466	96.866	99.1303	101.486	103.878	106.245	109.123	111.456	113.636	115.17	117.016	118.546	119.728	120.095	120.63	120.734	120.409	120.256	119.298	118.008	116.425	115.189	113.354	111.426	109.469	107.546	105.718	104.042	102.566	100.887	100.038	99.4481
0	0	0	0	0	0	0	0	0	0	0	0	0	0	0	0	0	0	0	0	0	0	0	0	0	0	0	0	0	0	0	0	0	0	0	0	0	0	0	0.595253	0.791545	1.04209	1.3583	1.75283	2.23945	2.8327	3.54746	4.39836	5.3991	6.56158
46.2568	47.7892	49.1002	50.1964	51.0905	51.7998	52.3434	52.7411	53.0106	53.1662	53.217	53.1662	53.6059	53.5326	53.3855	53.1581	52.8434	52.4358	51.9329	51.3367	50.6552	49.9025	49.0987	48.2695	47.4441	46.654	45.93	45.3002	44.7875	44.4072	44.1657	43.6157	43.7454	43.9419	44.7724	45.2061	45.6535	46.0803	46.4532	46.7428	46.9263	46.9891	46.9263	46.7428	46.4532	46.0803	46.2488	45.9976	45.8145	45.3002
0	0	0	0	0	0	0	0	0	0	0	0	0	0	0	0	0	0	0	0	0	0	0	0	0	0	0	0	0	0	0	0	0	0	0	0	0	0	0	0	0	0	0	0	0	0	0	0	0	0
39.6953	39.8942	39.6953	39.1043	38.1388	36.827	35.2065	33.3225	31.2254	28.9692	26.6085	24.1971	21.7852	19.4186	17.1369	14.9727	12.9518	11.0921	9.40491	7.89502	6.56158	5.3991	4.39836	3.54746	2.8327	2.23945	1.75283	1.3583	1.04209	0.791545	0.595253	0	0	0	0	0	0	0	0	0	0	0	0	0	0	0	0	0	0	0
40.0923	40.9379	41.5289	41.8478	41.4481	41.3437	40.9715	40.3745	39.6049	38.7216	37.787	36.8642	36.0134	35.2892	34.737	34.3914	34.2737	34.3914	34.737	35.2892	36.0134	36.8642	37.787	38.7216	39.6049	40.3745	40.9715	41.3437	41.4481	41.2525	40.7373	39.8958	38.734	36.827	35.2065	33.3225	31.2254	28.9692	26.6085	24.1971	21.7852	20.0139	17.9284	16.0148	14.3101	12.8449	11.6444	10.7277	10.109	9.79746
65.9591	66.237	66.4179	66.4856	66.4232	66.2134	65.8391	65.2835	64.5311	63.5679	62.3824	60.9661	59.9097	58.2189	55.9091	54.0053	51.9492	49.7831	47.5547	45.3156	43.1199	41.0228	39.0782	37.3362	35.8414	34.6301	33.7287	33.1517	32.9012	32.9656	32.8773	33.602	34.5035	35.5307	36.6245	37.7208	38.754	39.6597	40.3782	41.4524	41.8451	41.9784	41.8451	41.4524	40.3782	39.6597	38.754	37.7208	36.6245	35.5307
44.0857	47.3407	50.5703	53.7068	56.2411	59.1139	61.6794	63.8923	65.7128	67.1079	68.0524	68.529	68.529	68.0524	67.1079	65.7128	63.8923	61.6794	59.1139	56.2411	53.1115	49.7788	46.2986	42.7274	39.1204	35.5307	32.0076	28.5954	25.3327	22.2513	19.3763	16.7256	14.3101	12.1342	10.1965	8.49027	6.56158	5.3991	4.39836	3.54746	2.8327	2.23945	1.75283	1.3583	1.63735	1.58309	1.63735	1.3583	1.75283	2.23945
0	0	0	0	0	0	0	0	0	0	0	0	0	0	0	0	0	0	0	0	0	0	0	0	0	0	0	0	0	0	0	0	0	0	0	0	0	0	0	0	0	0	0	0	0	0	0	0	0	0
27.0298	25.3327	23.817	22.536	21.5343	20.8468	20.497	20.497	20.8468	21.5343	22.536	23.817	25.3327	27.0298	28.848	30.722	32.5837	34.3646	35.9981	37.4223	38.1388	39.1043	39.6953	39.8942	39.6953	39.1043	38.1388	36.827	35.2065	33.3225	31.2254	28.9692	26.6085	24.1971	21.7852	19.4186	17.1369	14.9727	12.9518	11.0921	9.40491	7.89502	6.56158	5.3991	4.39836	3.54746	2.8327	2.23945	1.75283	1.3583
82.7511	80.9559	79.1269	77.3212	75.5903	73.9784	72.0769	70.9129	69.9117	69.0817	68.4205	67.9155	67.5465	67.2866	67.1046	67.5618	67.6288	67.7235	67.8228	67.9069	67.959	67.5229	67.5919	68.167	68.2568	68.3192	68.3714	67.9899	68.1985	68.4315	68.7166	69.0789	69.5397	70.1149	70.8136	71.6372	72.5779	73.6184	74.7317	75.8814	77.0225	78.103	79.0656	79.8508	79.9555	80.3256	80.3217	79.9069	79.6484	78.5352
72.9071	73.9758	74.8967	75.6597	76.2507	76.6522	76.8441	76.8049	76.5128	75.9474	75.6858	74.7196	73.4929	72.0137	70.2983	68.3712	66.265	64.0196	61.6816	59.3022	56.9356	54.1936	52.1323	50.2125	48.4825	46.9804	45.7323	44.7513	44.0365	44.1686	44.1256	44.3213	44.7179	45.2717	45.9363	46.2213	47.0853	47.901	48.6418	49.2885	49.8297	50.262	50.5892	50.8209	50.9708	51.0546	50.644	50.7544	50.8056	50.8056
59.931	59.4036	58.6122	57.5574	56.2411	54.668	52.846	51.3826	49.3007	47.0759	44.7469	42.3585	40.5555	38.3971	36.3914	34.6046	33.1018	31.9445	31.1884	30.8808	31.0584	31.3026	32.6264	34.4368	36.7185	39.4389	42.5479	45.9796	49.6535	53.4767	57.9424	61.948	65.8359	69.5083	72.874	75.8524	77.9335	80.0697	81.6414	82.6421	83.0839	82.9958	82.4226	81.4217	80.0597	78.4083	76.5405	74.5263	73.0245	71.0946
0	0	0	0	0	0	0	0	0	0	0	0	0	0	0	0	0	0	0	0	0	0	0	0	0	0	0	0	0	0	0	0	0	0	0	0	0	0	0	0	0	0	0	0	0	0	0	0	0	0
48.3878	48.3623	48.2952	48.1583	47.9191	47.5437	46.9993	46.2568	45.2933	44.0936	42.6517	40.9715	39.0665	36.9594	34.6808	32.2675	29.7607	27.2038	24.1971	21.7852	19.4186	17.1369	14.9727	12.9518	11.6873	10.1965	8.93711	7.91988	7.15193	6.63781	6.38016	6.38016	6.63781	7.15193	7.91988	8.93711	10.1965	11.6873	12.9518	14.9727	17.1369	19.4186	21.7852	24.1971	26.6085	28.9692	31.2254	33.3225	35.2065	36.827
46.8272	43.8931	40.9261	37.9828	35.1203	32.3954	29.8625	27.5721	25.5698	23.8943	22.5764	21.6383	21.0922	20.497	20.8468	21.5343	22.536	23.817	25.9279	27.8213	29.8901	32.0803	34.3365	36.604	38.8308	40.9697	42.5371	44.5034	46.2568	47.7892	49.1002	50.1964	51.0905	51.7998	52.3434	52.7411	53.0106	53.1662	53.217	53.1662	53.0106	52.7411	52.3434	51.7998	51.0905	50.1964	49.1002	47.7892	46.2568	44.5034
0	0.595253	0.791545	1.04209	1.3583	1.75283	2.23945	2.8327	3.54746	4.39836	5.3991	6.56158	7.89502	9.40491	11.0921	12.9518	14.9727	17.1369	19.4186	21.7852	24.1971	26.6085	28.9692	31.2254	33.3225	35.2065	36.827	38.1388	39.1043	39.6953	39.8942	39.6953	39.1043	38.1388	36.827	35.2065	33.3225	31.2254	28.9692	26.6085	24.1971	21.7852	19.4186	17.1369	14.9727	12.9518	11.0921	9.40491	7.89502	6.56158
69.364	68.7742	68.1481	67.4724	66.294	65.6096	64.8298	63.9633	63.0228	62.0238	60.542	59.6013	58.6358	57.6738	56.7409	55.8584	55.6376	55.0934	54.6804	54.4033	54.26	54.2417	54.3341	54.5183	54.7724	54.63	55.0708	56.0805	56.6523	57.2285	57.8127	58.4118	59.036	59.6973	60.408	61.1791	62.6141	63.7224	64.9548	65.8709	67.4701	69.1551	70.917	72.7403	74.6043	76.4835	78.3489	80.1694	81.9119	84.1381
0	0	0	0	0	0	0	0	0	0	0	0	0	0	0	0	0	0	0	0	0	0	0	0	0	0	0	0	0	0	0	0	0	0	0	0	0	0	0	0	0	0	0	0	0	0	0	0	0	0
1.75283	2.23945	2.8327	3.54746	4.39836	5.3991	6.56158	7.89502	9.40491	11.0921	12.9518	14.9727	17.1369	19.4186	21.7852	24.1971	26.6085	28.9692	31.2254	33.3225	35.2065	36.827	38.1388	39.1043	39.6953	39.8942	39.6953	39.1043	38.1388	36.827	35.2065	33.3225	31.2254	28.9692	26.6085	24.1971	21.7852	19.4186	17.1369	14.9727	12.9518	11.0921	9.40491	7.89502	6.56158	5.3991	4.39836	3.54746	2.8327	2.23945
0	0	0	0	0	0	0	0	0	0	0	0	0	0	0	0	0	0	0	0	0	0	0	0	0	0	0	0	0	0	0	0	0	0	0	0	0	0	0	0	0	0	0	0	0	0	0	0	0	0
0	0	0	0	0	0	0	0	0	0	0	0	0	0	0	0	0	0	0	0	0	0	0	0	0	0	0	0	0	0	0	0	0	0	0	0	0	0	0	0	0	0	0	0	0	0	0	0	0	0
250.242	253.056	255.693	258.116	260.296	262.209	263.389	264.822	265.908	266.789	267.465	267.787	267.754	267.511	267.055	266.234	264.599	263.146	261.87	259.773	257.305	254.474	251.89	248.577	244.57	240.915	237.072	233.693	229.4	226.301	222.879	219.207	216.353	214.379	212.337	210.266	209.194	208.094	207.967	208.201	208.765	209.61	211.268	212.227	213.858	215.049	216.723	218.21	219.435	220.321
35.1002	33.3082	31.6021	29.5962	28.3468	27.3136	26.5418	26.0648	25.9035	26.0648	27.137	28.1052	29.3889	30.9545	32.7597	34.7561	36.8908	39.1094	41.953	44.376	46.7845	49.1491	51.4482	53.2258	55.4797	57.6245	59.674	61.6447	63.5533	65.4145	67.2388	69.0304	70.7857	72.4923	74.1286	75.6642	77.0609	78.2741	79.2555	79.9555	80.3256	80.3217	79.9069	79.0531	77.7437	75.9742	73.7534	71.1028	68.0566	64.6596
33.3225	31.2254	28.9692	26.6085	24.1971	21.7852	19.4186	17.7321	15.7643	13.9939	12.4504	11.1577	10.1345	9.39429	8.94656	8.79672	8.94656	9.39429	10.1345	11.1577	12.4504	13.9939	15.7643	18.3274	20.2102	22.8273	25.5554	28.3614	31.2086	34.0581	36.8699	39.6049	42.2261	44.7004	46.9993	49.1002	50.9863	52.647	54.077	55.2756	56.2456	56.9918	57.5195	57.8339	57.9383	57.8339	57.5195	56.9918	56.8409	56.0672
2.8327	3.54746	4.39836	5.3991	6.56158	7.89502	9.40491	11.0921	12.9518	14.9727	17.1369	19.4186	21.7852	24.1971	26.6085	28.9692	31.2254	33.3225	35.2065	36.827	38.1388	39.1043	39.6953	39.8942	39.6953	39.1043	38.1388	36.827	35.2065	33.3225	31.2254	28.9692	26.6085	24.1971	21.7852	19.4186	17.1369	14.9727	12.9518	11.0921	9.40491	7.89502	6.56158	5.3991	4.39836	3.54746	2.8327	2.23945	1.75283	1.3583
9.40491	7.89502	6.56158	5.3991	4.39836	3.54746	2.8327	2.23945	1.75283	1.3583	1.04209	0.791545	0.595253	0	0	0	0	0	0	0	0	0	0	0	0	0	0	0	0	0	0	0	0	0	0	0	0	0	0	0	0	0	0	0	0	0	0	0	0	0
0	0	0	0	0	0	0	0	0	0	0	0	0	0	0	0	0	0	0	0	0	0	0	0	0	0	0	0	0	0	0	0	0	0	0	0	0	0	0	0	0	0	0	0	0	0	0	0	0	0
0	0	0	0	0	0	0	0	0	0	0	0	0	0	0	0	0	0	0	0	0	0	0	0	0	0	0	0	0	0.595253	0.791545	1.04209	1.3583	1.75283	2.23945	2.8327	3.54746	4.39836	5.3991	6.56158	7.89502	9.40491	11.0921	12.9518	14.9727	17.1369	19.4186	21.7852	24.1971	26.6085
0	0	0	0	0	0	0	0	0	0	0	0	0	0	0	0	0	0	0	0	0	0	0	0	0	0	0	0	0	0	0	0	0	0	0	0	0	0	0	0	0	0	0	0	0	0	0	0	0	0
14.9727	12.9518	11.0921	9.40491	7.89502	6.56158	5.3991	4.39836	3.54746	2.8327	2.23945	1.75283	1.3583	1.04209	0.791545	0.595253	0	0	0	0	0	0	0	0	0	0	0	0	0	0	0	0	0	0	0	0	0	0	0.595253	0.791545	1.04209	1.3583	1.75283	2.23945	2.8327	3.54746	4.39836	5.3991	6.56158	7.89502
0	0	0	0	0	0	0	0	0	0	0	0	0	0	0	0	0	0	0	0	0	0	0	0	0	0	0	0	0	0	0	0	0	0	0	0	0	0	0	0	0	0	0	0	0	0	0	0	0	0
0	0	0	0	0	0	0	0	0	0	0	0	0	0	0	0	0	0	0	0	0	0	0	0	0	0	0	0	0	0	0	0	0	0	0	0	0	0	0	0	0	0	0	0	0	0	0	0	0	0
5.3991	6.56158	7.89502	9.40491	11.0921	12.9518	14.9727	17.1369	19.4186	21.7852	24.1971	26.6085	28.9692	31.2254	33.3225	35.2065	36.827	38.1388	39.1043	39.6953	39.8942	39.6953	39.1043	38.1388	36.827	35.2065	33.3225	31.2254	28.9692	26.6085	24.1971	21.7852	19.4186	17.1369	14.9727	13.547	11.8836	10.447	9.25331	8.31441	7.63855	7.23106	7.09492	7.23106	7.63855	8.31441	9.25331	10.447	11.8836	13.547
69.1974	74.8967	80.4382	85.7224	90.6486	95.1177	99.0353	102.314	104.879	106.668	107.633	107.748	107.002	105.408	102.997	99.8182	96.5361	92.2392	87.4761	82.3625	77.0206	71.5753	66.1502	60.8634	55.8246	51.1314	46.867	43.0981	39.8733	37.2226	35.1568	33.6685	32.7324	32.3072	31.8943	32.4289	33.2463	34.2694	35.4164	36.604	37.7509	38.7806	39.1809	39.8958	40.2905	39.8942	39.6953	39.1043	38.1388	36.827
42.3298	43.0966	43.6875	44.0852	44.2848	44.2942	44.1331	43.3886	43.1015	42.7274	42.3175	41.9209	41.5813	41.3339	41.2038	41.2038	41.3339	41.5813	41.9209	42.3175	42.7274	43.1015	43.3886	43.5379	43.5026	43.838	43.5185	42.9768	42.2154	41.2499	40.1086	38.8308	37.4652	35.6238	34.3683	33.1701	32.0921	31.1901	30.5107	30.0886	29.9455	30.0886	30.5107	31.1901	32.0921	33.1701	34.3683	35.6238	36.8699	38.0392
24.0247	22.2513	20.6843	19.3711	18.3509	17.6537	17.2999	17.2999	17.6537	18.3509	19.3711	20.6843	22.2513	24.0247	25.9499	27.9668	30.0112	32.0169	33.9177	35.2065	36.827	38.1388	39.1043	39.6953	39.8942	39.6953	39.1043	38.1388	36.827	35.2065	33.3225	31.2254	28.9692	27.2038	24.9886	22.8273	20.7769	18.8897	17.2122	15.7845	14.6395	13.8033	13.2941	13.1232	13.2941	13.8033	14.6395	15.7845	17.2122	18.8897
0	0	0	0	0	0	0	0	0	0	0	0	0	0	0	0	0	0	0	0	0	0	0	0	0	0	0	0	0	0	0	0	0	0	0	0	0	0	0	0	0	0	0	0	0	0	0	0	0	0
15.4904	16.4992	17.8055	19.3763	21.1714	23.1435	25.2392	27.4001	29.5644	31.2254	33.3225	35.2065	36.827	38.1388	39.1043	39.6953	39.8942	39.6953	39.1043	38.1388	36.827	35.2065	33.3225	31.2254	28.9692	26.6085	24.1971	21.7852	19.4186	17.1369	14.9727	12.9518	11.0921	9.40491	7.89502	6.56158	5.3991	4.39836	3.54746	2.8327	2.23945	1.75283	1.3583	1.04209	0.791545	0.595253	0	0	0	0
0	0	0	0	0	0	0	0	0	0	0	0	0	0	0	0	0	0	0	0	0	0	0	0	0	0	0	0	0	0	0	0	0	0	0	0	0	0	0	0	0	0	0	0	0	0	0	0	0	0
64.7473	66.3914	67.2235	67.687	67.7902	67.549	66.9868	66.134	65.0279	63.7112	62.2312	60.6386	58.9856	57.324	55.7035	54.1692	52.7597	51.5051	50.4255	49.5297	48.815	48.2666	48.4541	48.348	48.3584	48.4485	48.58	48.2733	48.4986	48.6418	48.6909	48.6418	48.4986	48.2733	47.9848	47.6569	47.3163	46.9897	46.7013	46.0271	45.9823	45.9823	46.0271	46.106	46.1981	46.2742	46.2986	46.2319	46.0338	45.6659
12.9518	11.0921	9.40491	7.89502	6.56158	5.3991	4.39836	3.54746	2.8327	2.23945	1.75283	1.3583	1.04209	0.791545	0.595253	0	0.595253	0.791545	1.04209	1.3583	1.75283	2.23945	2.8327	3.54746	4.39836	5.3991	6.56158	7.89502	9.40491	11.0921	12.9518	14.9727	17.1369	19.4186	21.7852	24.1971	26.6085	28.9692	31.2254	33.3225	35.2065	36.827	38.1388	39.1043	39.6953	39.8942	39.6953	39.1043	38.1388	36.827
14.804	14.4566	14.4566	14.804	15.4904	16.4992	17.8055	19.3763	21.1714	23.1435	25.2392	27.4001	29.5644	31.2254	33.3225	35.2065	36.827	38.1388	39.1043	39.6953	39.8942	39.6953	39.1043	38.1388	36.827	35.2065	33.3225	31.2254	28.9692	26.6085	24.1971	21.7852	19.4186	17.1369	14.9727	12.9518	11.0921	9.40491	7.89502	6.56158	5.3991	4.39836	3.54746	2.8327	2.23945	1.75283	1.3583	1.04209	0.791545	0.595253
35.5619	34.0581	32.5166	31.0069	29.5962	28.3468	27.3136	26.5418	26.0648	25.9035	26.0648	26.5418	27.3136	28.3468	29.5962	31.0069	32.5166	34.0581	35.5619	36.9594	38.1853	39.1809	39.8958	40.2905	39.8942	40.2905	39.8958	39.1809	38.1853	36.9594	35.5619	34.0581	32.5166	31.0069	29.5962	28.3468	27.3136	26.5418	26.0648	25.9035	26.0648	26.5418	27.3136	28.3468	29.5962	31.0069	32.5166	34.0581	35.5619	36.9594
14.9727	12.9518	11.0921	9.40491	7.89502	6.56158	5.3991	4.39836	3.54746	2.8327	2.23945	2.34808	2.14984	2.08419	2.14984	2.34808	2.23945	2.8327	3.54746	4.39836	5.3991	6.56158	7.89502	9.40491	11.0921	12.9518	14.9727	17.1369	19.4186	21.7852	24.1971	26.6085	28.9692	31.2254	33.3225	35.2065	36.827	38.1388	39.1043	39.6953	39.8942	39.6953	39.1043	38.1388	36.827	35.2065	33.3225	31.2254	28.9692	26.6085
0	0	0	0	0	0	0	0	0	0	0	0	0	0	0	0.595253	0.791545	1.04209	1.3583	1.75283	2.23945	2.8327	3.54746	4.39836	5.3991	6.56158	7.89502	9.40491	11.0921	12.9518	14.9727	17.1369	19.4186	21.7852	24.1971	26.6085	28.9692	31.2254	33.3225	35.2065	36.827	38.1388	39.1043	39.6953	39.8942	39.6953	39.1043	38.1388	36.827	35.2065
128.242	121.847	115.315	108.833	102.445	96.0548	89.7198	83.4989	77.0088	71.3123	65.8804	60.3321	55.7274	51.5286	47.7832	45.1232	42.5785	40.1699	38.9084	38.2014	38.0378	37.9495	39.4975	41.0517	43.014	45.3359	47.9639	50.9936	54.3761	57.9195	61.5865	65.3423	69.156	72.9997	76.849	80.2377	84.147	87.9663	91.6768	95.2554	98.6735	101.896	104.883	107.586	109.957	111.94	113.481	114.526	115.027	114.941
2.8327	2.23945	1.75283	1.3583	1.04209	0.791545	0.595253	0	0	0	0	0	0	0	0	0	0	0	0	0	0	0	0	0	0	0	0	0	0	0	0	0	0	0	0	0	0	0	0	0	0	0	0	0	0	0	0	0	0	0
7.89502	9.40491	11.0921	12.9518	14.9727	17.1369	19.4186	21.7852	24.1971	26.6085	28.9692	31.2254	33.3225	35.2065	36.827	38.1388	39.1043	39.6953	39.8942	39.6953	39.1043	38.1388	36.827	35.2065	33.9177	32.0169	30.0112	27.9668	25.9499	24.0247	22.2513	20.6843	19.3711	18.3509	17.6537	17.2999	17.2999	17.6537	18.3509	19.3711	20.6843	22.2513	24.0247	25.9499	27.9668	30.0112	32.0169	33.9177	35.2065	36.827
96.4366	96.0411	95.5308	95.9294	96.2264	96.8597	97.827	99.1296	100.772	102.76	104.656	107.468	110.603	113.615	117.488	121.159	125.587	130.123	135.286	139.992	144.584	149.549	153.777	157.607	160.938	163.68	165.76	167.125	167.745	168.209	167.101	165.92	164.155	161.905	159.878	157.199	154.437	151.713	149.14	146.808	144.348	142.811	141.633	141.411	141.131	141.201	142.165	142.963	144.569	145.919
0	0	0	0	0	0	0	0	0	0	0	0	0	0	0	0	0	0	0	0	0	0	0	0	0	0	0	0	0	0	0	0	0	0	0	0	0	0	0	0	0	0	0	0	0	0	0	0	0	0
3.54746	4.39836	5.3991	6.56158	7.89502	9.40491	11.0921	12.9518	14.9727	17.1369	19.4186	21.7852	24.1971	26.6085	28.9692	31.2254	33.3225	35.2065	37.4223	38.9303	40.1464	41.0536	42.2423	42.7263	42.9791	43.0445	42.9782	42.8451	42.7167	42.6679	42.7724	43.0997	43.7104	44.653	45.9604	47.6475	49.7097	52.1216	54.8375	57.7927	60.9056	64.0811	67.2142	70.1945	72.9116	75.2594	77.1412	78.4741	79.1923	79.2506
68.2573	70.6162	73.1601	75.2594	76.8928	78.0524	78.7444	78.9883	78.8157	78.2683	77.9911	77.0446	75.9388	74.7408	73.5148	72.3199	71.2069	70.2172	69.3809	68.7166	68.2308	67.9193	67.7671	67.7511	67.8405	68.5948	68.9804	69.4093	69.8515	70.2793	70.6686	71.1511	71.7196	72.2278	72.6859	73.1082	73.5124	73.9186	74.3487	74.3812	75.0398	75.7545	76.5445	77.422	78.3907	80.0396	81.3579	82.7719	84.2553	85.7744
18.8897	20.7769	22.8273	24.9886	27.2038	28.9692	31.2254	33.3225	35.2065	36.827	38.1388	39.1043	39.6953	39.8942	39.6953	39.1043	38.1388	36.827	35.8018	34.114	32.2675	30.3275	28.3614	26.4365	24.6179	22.9661	21.5352	20.3718	19.5133	18.9871	18.8098	18.9871	19.5133	20.3718	21.5352	22.9661	24.6179	26.4365	28.3614	30.3275	32.2675	34.114	35.8018	36.827	38.1388	39.1043	39.6953	39.8942	39.6953	39.1043
39.1043	38.734	37.6186	36.2486	34.6808	32.9782	31.2086	29.4412	27.7445	26.1836	24.8177	23.6984	22.8678	22.3567	22.1842	22.3567	22.8678	23.6984	24.8177	26.1836	27.7445	29.4412	31.2086	32.9782	34.6808	36.2486	37.6186	38.734	39.1043	39.6953	39.8942	40.2905	39.8958	39.1809	38.1853	36.9594	35.5619	34.0581	32.5166	31.0069	29.5962	28.3468	27.3136	26.5418	26.0648	25.9035	26.0648	26.5418	27.3136	28.3468
0	0	0	0	0	0	0	0	0	0	0	0	0	0	0	0	0	0	0	0	0	0	0	0	0	0	0	0	0	0	0	0	0	0	0	0	0	0	0	0	0	0	0	0	0	0	0	0	0	0
13.3315	12.2376	11.4425	10.9599	10.7982	10.9599	11.4425	12.2376	13.3315	14.7046	16.331	18.179	20.2102	22.3805	24.1971	26.6085	28.9692	31.2254	33.3225	35.2065	36.827	38.1388	39.1043	39.6953	39.8942	39.6953	39.1043	38.1388	36.827	35.8018	34.114	32.2675	30.3275	28.3614	26.4365	24.6179	22.9661	21.5352	20.3718	19.5133	18.9871	18.8098	18.9871	19.5133	20.3718	21.5352	22.9661	24.6179	26.4365	28.3614
113.111	111.118	108.837	106.299	103.543	100.609	97.54	94.3793	91.1686	87.9462	85.3405	82.3831	79.5452	76.4044	73.977	71.6816	69.5253	67.5097	65.6322	63.4452	61.9463	60.5426	59.2369	58.0319	56.9307	55.9359	55.0489	54.8635	54.3806	53.6005	53.5222	53.5493	53.675	53.8873	53.7267	54.1771	54.63	55.0708	55.4853	55.8607	56.1864	56.4544	56.659	56.7966	56.8646	56.8605	56.7808	56.6198	56.3692	56.613
0.791545	1.04209	1.3583	1.75283	2.23945	2.8327	3.54746	4.39836	5.3991	6.56158	7.89502	10.0002	11.8836	13.9939	16.331	18.8897	21.6581	24.6179	27.7445	31.0069	34.3683	37.787	41.2175	44.6114	47.9191	51.0905	54.077	56.8321	59.3128	61.4805	63.3013	64.7473	65.7962	66.4319	66.6449	66.4319	65.7962	64.7473	63.3013	62.0757	60.1044	57.8742	55.4353	52.8434	50.1586	47.4441	44.7649	42.1853	39.7673	37.5685
39.1043	38.1388	36.827	35.2065	33.3225	31.2254	29.5644	27.4001	25.2392	23.1435	21.1714	19.3763	17.8055	16.4992	15.4904	14.804	14.4566	14.4566	14.804	15.4904	16.4992	17.8055	19.3763	21.1714	23.1435	25.2392	27.4001	29.5644	31.2254	33.3225	35.2065	36.827	38.1388	39.1043	39.6953	39.8942	39.6953	39.6995	38.9303	37.8691	36.5648	35.0753	33.4648	31.8019	30.156	28.5954	27.1843	26.5754	25.8234	25.4197
48.1583	44.4145	40.6303	36.8642	33.1701	29.5962	26.7788	23.7576	21.0117	18.5705	16.4574	14.6898	13.2797	12.234	11.5552	10.7982	10.9599	11.4425	12.2376	13.3315	14.7046	16.331	18.179	20.2102	22.3805	24.1971	26.6085	28.9692	31.2254	33.3225	35.2065	36.827	38.1388	39.1043	39.6953	39.8942	39.6953	39.1043	38.1388	36.827	35.2065	33.3225	31.8206	29.7607	27.6506	25.5554	23.538	21.6581	19.9696	18.5202
0	0	0	0	0	0	0	0	0	0	0	0	0	0	0	0	0	0	0	0	0	0	0	0	0	0	0	0	0	0	0	0	0	0	0	0	0	0	0	0	0	0	0	0	0	0	0	0	0	0
67.4133	65.7892	64.1869	62.6138	61.0778	59.5884	58.157	57.3923	56.3143	55.391	54.6471	53.6625	53.4599	53.4659	53.6944	54.1504	54.829	55.7154	57.3807	58.3547	60.0533	61.8537	63.7249	65.6331	67.5446	69.4263	71.2472	72.9791	74.5972	76.0798	77.4081	78.5661	79.5395	80.3153	80.4382	80.8991	81.0981	81.0292	80.6855	80.0597	79.1445	77.9339	76.424	74.614	72.507	70.1112	67.4398	64.5121	61.3533	57.994
45.0944	44.2926	43.2427	41.937	40.3782	38.5798	36.5648	34.3646	32.0169	29.5644	26.6085	24.1971	21.7852	19.4186	17.7321	15.7643	13.9939	12.4504	11.1577	10.1345	9.39429	8.94656	8.79672	8.94656	9.39429	10.1345	11.1577	12.4504	13.9939	15.7643	17.7321	19.4186	21.7852	24.1971	26.6085	28.9692	31.2254	33.3225	35.2065	36.827	38.1388	39.1043	39.6953	39.8942	39.6953	39.1043	38.1388	36.827	35.2065	33.3225
98.9265	101.881	104.244	106.538	107.71	108.176	107.485	106.653	105.126	102.961	100.234	97.0337	93.4566	89.6078	85.5941	81.5211	78.084	74.3794	70.9387	67.8362	65.1301	62.8613	61.0526	59.7091	58.8188	58.3546	58.2763	59.1279	59.8563	60.4074	61.7287	63.1782	64.711	66.2856	67.8649	68.9737	70.5875	72.0956	73.485	74.7443	76.4583	77.1788	78.3507	79.3846	80.2853	81.0558	81.6978	82.212	82.5984	82.8564
20.4607	22.5768	24.7923	26.6085	28.9692	31.2254	33.3225	35.2065	36.827	38.1388	39.1043	39.6953	39.8942	39.6953	39.6995	38.9303	37.8691	36.5648	35.0753	33.4648	31.8019	30.156	28.5954	27.1843	25.9802	25.0319	24.3777	24.0438	24.0438	24.3777	25.0319	25.9802	27.1843	28.5954	30.156	31.8019	33.4648	35.0753	36.5648	37.8691	38.9303	39.6995	39.6953	39.8942	39.6953	39.1043	38.1388	36.827	35.2065	33.3225
0	0	0	0	0	0	0	0	0	0	0	0	0	0	0	0	0	0	0	0	0	0	0	0	0	0	0	0	0	0	0	0	0	0	0	0	0	0	0	0	0	0	0	0	0	0	0	0	0	0
0	0	0	0	0	0	0	0	0	0	0	0	0	0	0	0	0	0	0	0	0	0	0	0	0	0	0	0	0	0	0	0	0	0	0	0	0	0	0	0	0	0	0	0	0	0	0	0	0	0
53.292	53.7267	54.1771	54.63	55.0708	55.4853	55.8607	56.1864	56.4544	56.659	56.7966	57.4598	57.6521	57.8229	57.9781	58.1221	58.2572	57.9404	58.1726	58.3622	58.5106	58.6176	58.6824	58.704	58.6824	59.2129	59.3022	59.4043	59.5309	59.6932	59.9014	60.1632	60.4834	60.8629	61.2983	61.782	61.8589	62.5164	63.1481	63.7391	64.2719	65.3224	65.876	66.3652	66.7807	67.1153	67.3638	67.5229	67.5919	67.5717
0	0	0	0	0.595253	0.791545	1.04209	1.3583	1.75283	2.23945	2.8327	3.54746	4.39836	5.3991	6.56158	7.89502	9.40491	11.0921	12.9518	14.9727	17.1369	19.4186	21.7852	24.1971	26.6085	28.9692	31.2254	33.3225	35.2065	36.827	38.1388	39.1043	39.6953	39.8942	39.6953	39.1043	38.1388	36.827	35.2065	33.9177	32.0169	30.0112	27.9668	25.9499	24.0247	22.2513	20.6843	19.3711	18.3509	17.6537
0	0	0	0	0	0	0	0	0	0	0	0	0	0	0	0	0	0	0	0	0	0	0	0	0	0	0	0	0	0	0	0	0	0	0	0	0	0	0	0	0	0	0	0	0	0	0	0	0	0
0	0	0	0	0	0	0	0	0	0	0	0	0	0	0	0	0	0	0	0	0	0	0	0	0	0	0	0	0	0	0	0	0	0	0	0	0	0	0	0	0	0	0	0	0	0	0	0	0	0
88.6406	91.8904	95.7109	100.697	105.84	111.565	117.834	124.15	131.444	139.035	146.819	155.27	163.255	171.079	178.156	185.343	191.914	197.744	202.722	206.755	210.365	212.507	213.607	213.676	212.745	210.868	208.716	205.381	201.417	197.092	192.536	187.733	182.816	177.908	173.123	168.56	164.301	160.412	156.94	153.913	151.339	149.208	147.489	146.288	145.552	145.069	144.77	144.578	144.562	144.648
0	0	0	0	0	0	0	0	0	0	0	0	0	0	0	0	0	0	0	0	0	0	0	0	0	0	0	0	0	0	0	0	0	0	0	0	0.595253	0.791545	1.04209	1.3583	1.75283	2.23945	2.8327	3.54746	4.39836	5.3991	6.56158	7.89502	9.40491	11.0921
39.6953	39.8942	39.6953	39.1043	38.1388	37.4223	35.9981	34.3646	32.5837	30.722	28.848	27.0298	25.3327	23.817	22.536	21.5343	20.8468	20.497	20.497	20.8468	21.5343	22.536	23.817	25.3327	27.0298	28.848	30.722	32.5837	34.3646	35.9981	37.4223	38.1388	39.1043	39.6953	39.8942	39.6953	39.1043	38.1388	36.827	35.2065	33.3225	31.2254	28.9692	26.6085	24.1971	21.7852	19.4186	17.1369	14.9727	13.547
0	0	0.595253	0.791545	1.04209	1.3583	1.75283	2.23945	2.8327	3.54746	4.39836	5.3991	6.56158	7.89502	9.40491	11.0921	12.9518	14.9727	17.1369	19.4186	21.7852	24.1971	26.6085	28.9692	31.2254	33.3225	35.2065	36.827	38.1388	39.1043	39.6953	39.8942	39.6953	39.1043	38.1388	36.827	35.2065	33.3225	31.2254	28.9692	26.6085	24.1971	21.7852	19.4186	17.1369	14.9727	12.9518	11.0921	9.40491	7.89502
8.2318	7.94582	7.94582	8.2318	8.80103	9.64785	10.7632	12.1342	13.7433	15.568	17.1369	19.4186	21.7852	24.1971	26.6085	28.9692	31.2254	33.3225	35.2065	36.827	38.1388	39.1043	39.6953	39.8942	39.6953	39.1043	38.1388	36.827	35.2065	33.3225	31.2254	28.9692	26.6085	24.1971	21.7852	19.4186	17.1369	14.9727	12.9518	11.0921	9.40491	7.89502	6.56158	5.3991	4.39836	4.14271	3.62425	3.28155	3.11113	3.11113
24.7923	26.6085	28.9692	31.2254	33.3225	35.2065	36.827	38.1388	39.1043	39.6953	39.8942	39.6953	39.1043	38.1388	36.827	35.2065	33.9177	32.0169	30.0112	27.9668	25.9499	24.0247	22.2513	20.6843	19.3711	18.3509	17.6537	17.2999	17.2999	17.6537	18.3509	19.3711	20.6843	22.2513	24.0247	25.9499	27.9668	30.0112	32.0169	33.9177	35.2065	36.827	38.1388	39.1043	39.6953	39.8942	39.6953	39.1043	38.1388	36.827
36.0134	35.2892	34.737	34.3914	34.2737	34.3914	34.737	35.2892	36.0134	36.8642	37.787	38.7216	39.6049	40.3745	40.9715	41.3437	41.4481	41.2525	41.3326	40.6874	39.7761	38.1853	36.9594	35.5619	34.0581	32.5166	31.0069	29.5962	28.3468	27.3136	26.5418	26.0648	25.9035	26.0648	26.5418	27.3136	28.3468	29.5962	31.0069	32.5166	34.0581	35.5619	36.9594	38.1853	39.1809	39.8958	40.2905	39.8942	39.6953	39.1043
0	0	0	0	0	0	0	0	0	0	0	0	0	0	0	0	0	0	0	0	0	0	0	0	0	0	0	0	0	0	0	0	0	0	0	0	0	0	0	0	0	0	0	0	0	0	0	0	0	0
39.1043	38.1388	36.827	35.2065	33.3225	31.2254	28.9692	26.6085	24.1971	21.7852	19.4186	17.1369	14.9727	12.9518	11.0921	9.40491	7.89502	6.56158	5.3991	4.39836	3.54746	2.8327	2.23945	1.75283	1.3583	1.04209	0.791545	0.595253	0	0	0	0	0	0	0	0	0	0	0	0	0	0	0	0	0	0	0	0	0	0
47.5903	48.5092	49.2309	50.374	50.9708	51.5014	52.0023	52.5072	53.0451	53.6383	54.3018	55.0424	55.8584	56.7409	57.6738	58.6358	59.6013	60.542	61.4286	62.2312	62.9212	63.4715	63.8568	64.0545	64.6397	64.6006	64.3758	63.9649	63.3722	62.1635	61.3556	60.3796	59.2653	58.0461	56.7579	55.4387	54.1269	52.8602	51.6733	50.5965	49.6535	48.8598	48.2217	47.7351	47.9807	47.9397	48.0318	48.2278	48.0514	48.4714
7.89502	9.40491	11.0921	12.9518	14.9727	17.1369	19.4186	21.7852	24.1971	26.6085	28.9692	31.2254	33.3225	35.2065	36.827	38.1388	39.1043	39.6953	39.8942	39.6953	39.1043	38.1388	36.827	35.2065	33.3225	31.2254	28.9692	26.6085	24.1971	21.7852	19.4186	17.1369	14.9727	12.9518	11.0921	9.40491	7.89502	6.56158	5.3991	4.39836	3.54746	2.8327	2.23945	1.75283	1.3583	1.04209	0.791545	0.595253	0	0
40.6056	38.3161	35.5644	32.844	30.2063	27.7027	25.383	23.2934	21.4759	19.9664	18.3509	17.6537	17.2999	17.2999	17.6537	18.3509	19.3711	20.6843	22.2513	24.0247	25.9499	27.9668	30.0112	32.0169	33.9177	35.2065	36.827	38.1388	39.1043	39.6953	39.8942	39.6953	39.1043	38.1388	36.827	35.2065	33.3225	31.2254	28.9692	26.6085	24.1971	21.7852	19.4186	17.1369	14.9727	12.9518	11.0921	9.40491	7.89502	6.56158
35.2065	33.3225	31.2254	28.9692	26.6085	24.1971	21.7852	19.4186	17.1369	14.9727	12.9518	11.0921	9.40491	7.89502	6.56158	5.3991	4.39836	3.54746	2.8327	2.23945	1.75283	1.3583	1.04209	0.791545	0.595253	0	0	0	0	0	0	0	0	0	0	0	0	0	0	0	0	0	0	0	0	0	0	0	0	0
104.072	104.885	106.091	106.685	107.117	106.959	107.24	107.398	107.475	107.508	107.533	107.581	107.674	107.825	108.038	107.862	108.278	108.669	109.596	110.022	110.351	110.541	110.55	110.339	109.874	109.129	108.087	106.74	105.688	103.508	101.68	99.6609	98.1041	96.0773	93.654	91.91	90.3273	88.975	87.9125	87.1862	86.8284	86.8556	87.2683	88.0505	89.1705	91.1773	92.5739	94.7457	97.0365	99.3793
42.7353	44.3318	46.2723	48.484	50.8882	53.403	55.9462	57.994	60.4722	62.7215	64.6839	66.308	67.1079	68.0524	68.529	68.529	68.0524	67.1079	65.7128	63.8923	61.6794	59.1139	56.2411	53.1115	49.7788	46.2986	42.7274	39.1204	35.5307	32.0076	28.5954	25.9279	23.0429	20.4184	18.0839	16.0629	14.3736	13.0292	12.0377	10.9599	10.7982	10.9599	11.4425	12.2376	13.3315	14.7046	16.331	18.179	20.2102	22.3805
0	0	0	0	0	0	0	0	0	0	0	0	0	0	0	0	0	0	0	0	0	0	0	0	0	0	0	0	0	0	0	0	0	0	0	0	0	0	0	0	0	0	0	0.595253	0.791545	1.04209	1.3583	1.75283	2.23945	2.8327
15.4904	14.804	14.4566	14.4566	14.804	15.4904	16.4992	17.8055	19.3763	21.1714	23.1435	25.2392	27.4001	29.5644	31.2254	33.3225	35.2065	36.827	38.1388	39.1043	39.6953	39.8942	39.6953	39.1043	38.1388	36.827	35.2065	33.3225	31.2254	28.9692	26.6085	24.1971	21.7852	19.4186	17.1369	14.9727	12.9518	11.0921	9.40491	7.89502	7.15683	6.19064	5.44045	4.90576	4.58553	4.47891	4.58553	4.90576	5.44045	6.19064
0	0	0	0	0	0	0	0	0	0	0	0	0	0	0	0	0	0	0	0	0	0	0	0	0	0	0	0	0	0	0	0	0	0	0	0	0	0	0	0	0	0	0	0	0	0	0	0	0	0
59.007	60.459	61.3533	62.6423	63.6942	64.4776	64.9672	65.7384	65.3394	65.2178	64.7938	64.0887	63.1289	61.9466	60.5785	59.0664	57.4551	55.7924	54.1269	52.5065	50.9761	49.5762	48.3403	47.2928	46.4484	45.8099	45.3685	45.1037	44.984	45.564	45.8013	45.6535	46.0803	46.4532	46.7428	46.9263	46.9891	46.9263	46.7428	46.4532	46.0803	45.6535	45.2061	44.7724	44.5372	44.5369	44.6578	44.9287	45.3685	45.9848
0	0	0	0	0	0	0	0	0	0	0	0	0	0	0	0	0	0	0	0.595253	0.791545	1.04209	1.3583	1.75283	2.23945	2.8327	3.54746	4.39836	5.3991	6.56158	7.89502	9.40491	11.0921	12.9518	14.9727	17.1369	19.4186	21.7852	24.1971	26.6085	28.9692	31.2254	33.3225	35.2065	36.827	38.1388	39.1043	39.6953	39.8942	39.6953
19.4186	21.7852	24.1971	26.6085	28.9692	31.2254	33.3225	35.2065	36.827	38.1388	39.1043	39.6953	39.8942	39.6953	39.1043	38.1388	36.827	35.2065	33.3225	31.2254	28.9692	26.6085	24.1971	21.7852	19.4186	17.1369	14.9727	12.9518	11.0921	9.40491	7.89502	6.56158	5.3991	4.39836	3.54746	2.8327	2.23945	1.75283	1.3583	1.04209	0.791545	0.595253	0	0	0.595253	0.791545	1.04209	1.3583	1.75283	2.23945
24.0438	24.0438	24.3777	25.0319	25.9802	27.1843	28.5954	30.156	31.8019	33.4648	35.0753	36.5648	37.8691	38.9303	39.6995	39.6953	39.8942	39.6953	39.1043	38.1388	36.827	35.2065	33.3225	31.2254	28.9692	26.6085	24.1971	21.7852	19.4186	17.1369	14.9727	12.9518	11.0921	9.40491	7.89502	6.56158	5.3991	4.39836	3.54746	2.8327	2.23945	1.75283	1.3583	1.04209	0.791545	1.19051	0.791545	1.04209	1.3583	1.75283
Horizontal eye data, time from stimulus onset (-100ms to 250ms), low to low
0.286116	0.290429	0.293235	0.289857	0.293599	0.285623	0.285544	0.292443	0.28813	0.283531	0.287844	0.284102	0.284388	0.286259	0.286402	0.295171	0.304082	0.303797	0.298977	0.292443	0.286116	0.290131	0.292937	0.295093	0.294521	0.293586	0.302355	0.296821	0.292508	0.288701	0.311124	0.312994	0.305875	0.29143	0.291859	0.297899	0.286963	0.285741	0.285598	0.291275	0.282869	0.268423	0.278843	0.283805	0.292211	0.283299	0.284883	0.285455	0.283013	0.28452
0.421786	0.412233	0.398662	0.398516	0.403465	0.402387	0.40606	0.402775	0.400913	0.410664	0.396412	0.400231	0.408508	0.406939	0.398413	0.394446	0.39386	0.400619	0.396309	0.402973	0.405327	0.403611	0.405913	0.408069	0.406698	0.403025	0.399938	0.407336	0.406457	0.402439	0.400577	0.398861	0.40087	0.40381	0.403517	0.402387	0.391756	0.399938	0.400231	0.402387	0.405913	0.403413	0.40787	0.407138	0.402534	0.393179	0.382946	0.37423	0.372913	0.358771
-0.0375356	-0.0330766	-0.0316532	-0.0375774	-0.0424758	-0.0446321	-0.0471341	-0.0438997	-0.0443391	-0.0303233	-0.0280206	-0.0273818	-0.0365926	-0.0401199	-0.0404659	-0.0362465	-0.0270358	-0.0330654	-0.0392413	-0.0386025	-0.0464424	-0.0481061	-0.0444325	-0.051487	-0.0510478	-0.0473207	-0.0416372	-0.0347292	-0.0335046	-0.0358073	-0.0417836	-0.0424226	-0.0386025	-0.0398271	-0.0333048	-0.0335975	-0.0365392	-0.0334511	-0.0396273	-0.0407054	-0.0431545	-0.0402127	-0.036739	-0.0355145	-0.0418369	-0.0499697	-0.051487	-0.0433008	-0.0435935	-0.0337438
-0.0504495	-0.0493716	-0.0601501	-0.0533845	-0.0556895	-0.0503002	-0.0529368	-0.0552417	-0.0564688	-0.0563196	-0.0600008	-0.0485922	-0.0565847	-0.0569165	-0.0587738	-0.0594039	-0.0541968	-0.0470998	-0.0434185	-0.0441977	-0.044347	-0.0452756	-0.0497362	-0.0491062	-0.0560211	-0.0621565	-0.0623058	-0.0631672	-0.0690489	-0.0730309	-0.0729894	-0.0806322	-0.0892567	-0.0960008	-0.101205	-0.111833	-0.123726	-0.121738	-0.119066	-0.120468	-0.125394	-0.127724	-0.127956	-0.128683	-0.140836	-0.141854	-0.136172	-0.137892	-0.13731	-0.12781
0.444928	0.436312	0.436312	0.438773	0.426466	0.434618	0.436465	0.433388	0.42908	0.430153	0.420618	0.419234	0.42908	0.425539	0.428613	0.422765	0.428153	0.424155	0.421695	0.423542	0.424772	0.419541	0.423232	0.420158	0.420618	0.419847	0.41677	0.427999	0.429997	0.41738	0.419534	0.413226	0.415224	0.414303	0.416764	0.418457	0.412766	0.40415	0.408304	0.413382	0.421535	0.422612	0.416457	0.411069	0.412456	0.405994	0.403073	0.407378	0.410453	0.4143
-0.337189	-0.324748	-0.297206	-0.282535	-0.280522	-0.28153	-0.274627	-0.27851	-0.28002	-0.279229	-0.277359	-0.273979	-0.271751	-0.273908	-0.270312	-0.279372	-0.282034	-0.27851	-0.278367	-0.273621	-0.26643	-0.268587	-0.262547	-0.257368	-0.263122	-0.257297	-0.256219	-0.261324	-0.259167	-0.259527	-0.263554	-0.267293	-0.271032	-0.277145	-0.275419	-0.266358	-0.256363	-0.256219	-0.257441	-0.263841	-0.274556	-0.275275	-0.282394	-0.280884	-0.270241	-0.262834	-0.256938	-0.255859	-0.259527	-0.26679
0.188036	0.192643	0.191609	0.197928	0.189749	0.187593	0.186959	0.19313	0.194208	0.197102	0.186768	0.184951	0.192791	0.194208	0.196555	0.193321	0.194208	0.192348	0.193086	0.187993	0.185246	0.188523	0.18755	0.188923	0.178632	0.191713	0.194016	0.192939	0.191418	0.182013	0.180005	0.180005	0.181379	0.180596	0.157519	0.163543	0.179857	0.186133	0.193826	0.195538	0.196172	0.191861	0.18941	0.186029	0.159484	0.14841	0.171531	0.180449	0.192009	0.200631
0.108313	0.104001	0.109537	0.113645	0.116297	0.100649	0.106331	0.103447	0.105749	0.10467	0.104088	0.106827	0.111285	0.111926	0.111139	0.110993	0.108837	0.107672	0.0954629	0.0992799	0.0940351	0.10301	0.107613	0.099921	0.106885	0.10674	0.108109	0.1084	0.0988429	0.0980561	0.111052	0.106011	0.109974	0.114373	0.113295	0.106623	0.096978	0.100591	0.0993676	0.106972	0.105603	0.0994256	0.100067	0.0995713	0.106535	0.100008	0.0917332	0.103738	0.111372	0.105982
-0.0357761	-0.0357761	-0.0396485	-0.038079	-0.0423399	-0.0360177	-0.029894	-0.0270996	-0.0277378	-0.0304805	-0.0361643	-0.0361643	-0.0330766	-0.0319984	-0.0282199	-0.0331709	-0.0236667	-0.0122993	-0.0307737	-0.0447893	-0.0432195	-0.0390535	-0.0312135	-0.0287119	-0.0256241	-0.0336105	-0.0240539	-0.029005	-0.0470401	-0.0442976	-0.0457209	-0.0463591	-0.0421413	-0.0390535	-0.0312135	-0.0396397	-0.0405713	-0.0332232	-0.0310669	-0.0271417	-0.0320928	-0.0243994	-0.0341025	-0.0373369	-0.0330244	-0.0293504	-0.0260636	-0.0221906	-0.0266496	-0.0454173
0.197102	0.198257	0.1956	0.197468	0.197034	0.215796	0.218174	0.213139	0.208682	0.20437	0.204437	0.203283	0.203648	0.193299	0.186754	0.192577	0.193155	0.20258	0.200924	0.199557	0.20437	0.197901	0.205303	0.20358	0.194522	0.188197	0.186397	0.186542	0.18992	0.189343	0.18762	0.185252	0.186041	0.184385	0.193299	0.190209	0.184241	0.185608	0.190854	0.193944	0.197535	0.202281	0.203003	0.194666	0.194589	0.207094	0.21983	0.205959	0.19201	0.189353
-0.203638	-0.204377	-0.196978	-0.195161	-0.203742	-0.212515	-0.210551	-0.213194	-0.215646	-0.215941	-0.222897	-0.224166	-0.235243	-0.236469	-0.234017	-0.226661	-0.21108	-0.206386	-0.204525	-0.203004	-0.194378	-0.195604	-0.196387	-0.204569	-0.206281	-0.198395	-0.20349	-0.206238	-0.193596	-0.197421	-0.203742	-0.206829	-0.201438	-0.195117	-0.197761	-0.198543	-0.188353	-0.179285	-0.188397	-0.185353	-0.194761	-0.198777	-0.194761	-0.174572	-0.170555	-0.18085	-0.18677	-0.18937	-0.189666	-0.18491
0.142877	0.144243	0.14821	0.150958	0.163016	0.147051	0.166997	0.18244	0.198267	0.216206	0.231738	0.255301	0.26686	0.274213	0.275882	0.2751	0.281671	0.281375	0.281566	0.276073	0.275734	0.293673	0.293335	0.287355	0.287841	0.289553	0.292152	0.293969	0.292595	0.289214	0.290292	0.289553	0.28725	0.282496	0.289744	0.298852	0.300417	0.29336	0.296785	0.302026	0.299088	0.305407	0.305997	0.295811	0.29336	0.293951	0.292239	0.292239	0.293907	0.291648
0.0394856	0.0418389	0.0449262	0.0429169	0.0491425	0.0568868	0.0519881	0.0547307	0.0523766	0.055413	0.053844	0.0536972	0.0503164	0.0513944	0.0429169	0.0415454	0.0372332	0.0342926	0.0407608	0.0410544	0.0518347	0.0521789	0.0483579	0.0532569	0.0510052	0.0490472	0.04508	0.0509101	0.0439503	0.0417942	0.0461064	0.0504186	0.0462531	0.0409584	0.0459537	0.0488942	0.0411051	0.0357149	0.0346369	0.0355682	0.0432612	0.0405182	0.0383622	0.0479178	0.0487025	0.0491425	0.0446837	0.0500229	0.0420364	0.053308
0.137288	0.129741	0.134784	0.137232	0.141252	0.15238	0.141307	0.134053	0.124845	0.125429	0.126507	0.127384	0.136502	0.135041	0.128865	0.133268	0.13292	0.127731	0.133268	0.13219	0.132683	0.128316	0.136849	0.134255	0.140814	0.13219	0.124351	0.144889	0.141655	0.140577	0.125923	0.125923	0.127878	0.135278	0.136502	0.13557	0.145126	0.156052	0.14836	0.14699	0.141015	0.137726	0.142093	0.142441	0.151065	0.161991	0.176061	0.178857	0.156747	0.149639
0.0338215	0.0332407	0.0162179	0.0281624	0.0409555	0.0369945	0.0305253	0.0300895	0.0377822	0.0338215	0.0341119	0.0341119	0.0214638	-0.00146959	0.0111788	0.0254862	0.0318103	0.0269166	0.0342571	0.0328885	0.0362683	0.0320173	0.0273522	0.0133352	0.0213185	0.0348381	0.0418884	0.0354192	0.0264192	0.023475	0.0282236	0.0337599	0.0273522	0.0256314	0.0294471	0.0233297	0.0250505	0.0310225	0.025341	0.0190168	0.0110335	0.00686583	0.0157822	0.0255701	0.0309611	0.0302348	0.037637	0.0456202	0.039151	0.0276426
0.170327	0.177966	0.175371	0.167825	0.162582	0.162582	0.164445	0.173854	0.184194	0.181891	0.182969	0.176994	0.172736	0.180867	0.176701	0.173467	0.168863	0.169009	0.172389	0.166361	0.168025	0.174492	0.176209	0.178804	0.177726	0.175916	0.180374	0.181013	0.172829	0.167093	0.164445	0.162928	0.164644	0.1668	0.173414	0.174053	0.181306	0.186203	0.190076	0.181599	0.16881	0.157591	0.169941	0.162395	0.165483	0.164405	0.16539	0.171511	0.174745	0.180135
0.126576	0.125355	0.136711	0.142895	0.138076	0.15116	0.159069	0.143905	0.13046	0.130528	0.137141	0.144908	0.145051	0.135851	0.133695	0.13506	0.140451	0.145051	0.145625	0.155329	0.151303	0.142246	0.135203	0.137933	0.136998	0.131968	0.130965	0.13003	0.135203	0.13506	0.131606	0.125928	0.125423	0.136493	0.137572	0.132897	0.136706	0.140445	0.134836	0.12664	0.129949	0.129014	0.137067	0.133115	0.121328	0.127006	0.132971	0.129163	0.128658	0.142895
0.158604	0.161197	0.171045	0.144823	0.145261	0.150302	0.147214	0.146922	0.134334	0.140803	0.147854	0.145261	0.14599	0.164957	0.149922	0.151145	0.145318	0.144386	0.137511	0.138735	0.139522	0.139173	0.144126	0.135355	0.130257	0.131773	0.129763	0.134423	0.122565	0.125013	0.120554	0.121049	0.128101	0.119971	0.118455	0.121835	0.119825	0.115221	0.116356	0.126845	0.129496	0.126059	0.122913	0.123205	0.11732	0.10453	0.109774	0.113154	0.110504	0.110358
-0.0405713	-0.0423821	-0.0331709	-0.025331	-0.0243994	-0.0317997	-0.0437112	-0.0445907	-0.0309621	-0.0269425	-0.02846	-0.0241474	-0.0289523	-0.0272882	-0.0316007	-0.0335577	-0.0331709	-0.0422879	-0.0490498	-0.0478251	-0.03763	-0.0288584	-0.0387604	-0.0358711	-0.0358711	-0.0292558	-0.0313601	-0.0415029	-0.0394932	-0.0394407	-0.0343429	-0.0348351	-0.0370438	-0.0406234	-0.0416494	-0.0468936	-0.0464538	-0.0466004	-0.0447373	-0.0379754	-0.0424345	-0.0396397	-0.0499814	-0.0514047	-0.0356726	-0.0289107	-0.0366041	-0.041796	-0.0385616	-0.0445907
0.0233773	0.0199374	0.0158299	-0.00148114	-0.0028504	0.00504782	0.0130917	0.0109956	0.0102934	0.0099426	0.000820816	0.000179257	0.0160612	0.0184227	0.0191502	0.00306355	0.0125628	0.0336032	0.0242502	0.0139644	0.0113716	0.0152481	0.0191246	0.0143756	0.0188338	0.0110807	0.0137336	0.0215719	0.0319177	0.034074	0.0239341	0.0267326	0.0331412	0.0223593	0.0197063	0.0199972	0.02431	0.0240191	0.0229409	0.0283319	0.0273992	0.0227955	0.0175499	0.0175499	0.0173445	0.0100025	0.0103536	0.0100627	0.011868	0.0121589
-0.00255935	-0.00521178	-0.00162667	-0.00349202	-0.00643556	-0.00795042	0.00382413	0.00519329	0.00405544	0.006999	0.00548427	0.00455156	0.00743558	0.00160796	0.000589489	-0.00716326	-0.0075998	-0.00494707	0.00411508	0.00793169	0.0039099	0.0039099	0.000966358	0.00533878	0.00842792	0.00102593	-0.008387	0.000238723	0.0106702	0.0159156	0.0125355	0.0108157	0.01239	0.0167028	0.0085734	0.00892428	0.017901	0.0102081	0.00942075	0.0174045	0.00467166	0.00467166	0.0156844	0.0238137	0.0214521	0.0198518	0.011141	0.00761554	0.00977197	0.0130066
0.09083	0.0959316	0.0979433	0.092697	0.0985223	0.0952877	0.095208	0.0947086	0.086662	0.0816408	0.0617342	0.077119	0.0841679	0.0803537	0.0845216	0.0833627	0.0806435	0.0827362	0.085536	0.0791305	0.0641804	0.0896872	0.099391	0.0947241	0.0834434	0.0834434	0.0784871	0.0903473	0.0919241	0.082719	0.0728702	0.0563268	0.0634401	0.0771028	0.0804177	0.0728702	0.0789857	0.0837332	0.08531	0.0892691	0.0899126	0.0928574	0.0882549	0.0828639	0.0839421	0.0890434	0.0794844	0.0837972	0.0825742	0.074737
0.134472	0.14144	0.145334	0.148279	0.145399	0.141875	0.150146	0.145045	0.150146	0.148923	0.144031	0.140072	0.141875	0.143452	0.153155	0.150999	0.150709	0.146541	0.148698	0.156035	0.154089	0.157034	0.157468	0.159045	0.162859	0.17126	0.154443	0.159899	0.151129	0.147461	0.151774	0.150775	0.156165	0.164422	0.164422	0.166658	0.169169	0.151853	0.147829	0.147685	0.156954	0.152931	0.149631	0.155087	0.157034	0.154943	0.149052	0.147974	0.148474	0.145384
-0.0652465	-0.0678376	-0.0666144	-0.0664696	-0.0605786	-0.0635241	-0.074662	-0.065311	-0.0636689	-0.0604986	-0.0604182	-0.0593398	-0.0714913	-0.075515	-0.0734388	-0.0637337	-0.0555413	-0.0510832	-0.0535941	-0.0609331	-0.0620114	-0.0681271	-0.0729397	-0.0730845	-0.0655361	-0.0567645	-0.0628001	-0.0624458	-0.0620912	-0.064892	-0.061657	-0.0678376	-0.0615122	-0.0613024	-0.068062	-0.0669836	-0.0688509	-0.0625254	-0.0502294	-0.054463	-0.0456266	-0.047928	-0.0557659	-0.0633794	-0.0656007	-0.0614965	-0.0668882	-0.0576177	-0.0618666	-0.0623657
0.00291796	-0.00247305	-0.00564845	0.00111191	0.00930093	0.00542472	0.00306355	0.00507436	0.00845454	0.0140503	0.0130317	0.00971161	0.00568964	0.0115772	0.023062	0.0295086	0.0414309	0.0459513	0.0618971	0.0628936	0.0718729	0.0904757	0.103834	0.10411	0.108767	0.118955	0.119234	0.119663	0.107661	0.098614	0.0966178	0.0928218	0.0822583	0.0701749	0.0639793	0.0527562	0.0533969	0.0509419	0.0395074	0.0395064	0.0462642	0.0379248	0.0420955	0.0392922	0.0512272	0.057915	0.0591373	0.0637387	0.0729415	0.0693487
-0.284735	-0.289195	-0.293655	-0.290221	-0.286055	-0.289782	-0.28753	-0.282139	-0.281405	-0.290179	-0.284295	-0.289834	-0.293509	-0.294734	-0.28998	-0.290619	-0.28954	-0.29444	-0.290765	-0.286159	-0.277825	-0.275177	-0.280129	-0.289195	-0.291352	-0.285322	-0.292378	-0.29375	-0.282872	-0.27704	-0.279835	-0.286305	-0.293069	-0.29375	-0.28885	-0.286201	-0.279731	-0.267869	-0.26321	-0.269879	-0.274193	-0.27189	-0.271743	-0.273753	-0.274046	-0.276496	-0.271743	-0.270811	-0.276349	-0.270759
-0.000224415	0.00423365	0.00682518	0.00746844	0.010205	0.00941675	0.00396262	0.00244914	-0.0047457	-0.000287597	-0.000350407	0.00684465	0.0110125	0.00999693	0.00935389	0.0119457	0.00238652	0.000375139	0.00410771	0.000437687	0.00705231	0.0053938	0.00481367	0.0005639	-0.00188258	-0.0120854	-0.0041025	0.00697019	0.0086917	0.00423365	0.00717848	0.0083385	0.00819347	0.0155962	0.0132947	0.000872946	0.0053938	0.0134397	0.0132947	0.00811178	-0.00238096	-0.00144767	-0.00354063	-0.00843343	-0.00397538	-0.00173761	-0.00476384	0.00415224	0.0152887	0.0229814
-0.0917612	-0.0944195	-0.0948523	-0.0976548	-0.0954979	-0.0907513	-0.0921183	-0.0879489	-0.0901057	-0.101179	-0.0969403	-0.0978053	-0.0887453	-0.0843564	-0.0796852	-0.0884569	-0.0867325	-0.0893219	-0.0836414	-0.0837855	-0.087811	-0.07882	-0.0817668	-0.0924069	-0.0916169	-0.0921939	-0.0903254	-0.0832089	-0.0834222	-0.0854348	-0.0829205	-0.0890336	-0.0854348	-0.0865884	-0.0941375	-0.0852963	-0.0749442	-0.0791139	-0.0801923	-0.0717786	-0.0750139	-0.0763806	-0.0732894	-0.0822051	-0.0801177	-0.072211	-0.0742237	-0.0671766	-0.0667441	-0.0584742
-0.233635	-0.230109	-0.231187	-0.231973	-0.232703	-0.234714	-0.235646	-0.211047	-0.212271	-0.217225	-0.221684	-0.229379	-0.223695	-0.217225	-0.225503	-0.219617	-0.227311	-0.252025	-0.232265	-0.217752	-0.214516	-0.206473	-0.212797	-0.214516	-0.217986	-0.22804	-0.233781	-0.227019	-0.220403	-0.218538	-0.217752	-0.214225	-0.220054	-0.220637	-0.219413	-0.223346	-0.22492	-0.214574	-0.220346	-0.227749	-0.216236	-0.217606	-0.2253	-0.220841	-0.228186	-0.227749	-0.211719	-0.2253	-0.234219	-0.23078
-0.181931	-0.173305	-0.171148	-0.169429	-0.176482	-0.185604	-0.186333	-0.180942	-0.17654	-0.185021	-0.184526	-0.170304	-0.174472	-0.182952	-0.188344	-0.17692	-0.163834	-0.176482	-0.176482	-0.172607	-0.173539	-0.183682	-0.17794	-0.176279	-0.177154	-0.177154	-0.172898	-0.17829	-0.187849	-0.186479	-0.177357	-0.186859	-0.190443	-0.181379	-0.17829	-0.185401	-0.17692	-0.171877	-0.167856	-0.174763	-0.173247	-0.17418	-0.175987	-0.171382	-0.168147	-0.167856	-0.17654	-0.177561	-0.166981	-0.168205
0.132137	0.132849	0.147662	0.148171	0.142127	0.143063	0.148517	0.136797	0.142047	0.149026	0.149881	0.150959	0.150674	0.144142	0.134579	0.13055	0.12817	0.136085	0.143348	0.139035	0.153563	0.15104	0.143633	0.1417	0.144142	0.147377	0.14874	0.149738	0.147724	0.139605	0.126379	0.132849	0.143268	0.149961	0.158589	0.14874	0.144204	0.13989	0.130327	0.13399	0.131325	0.126298	0.12587	0.131263	0.140033	0.136574	0.126789	0.136209	0.131182	0.121191
-0.247917	-0.251935	-0.25198	-0.247372	-0.242764	-0.236885	-0.235467	-0.242231	-0.238214	-0.24096	-0.249586	-0.237578	-0.222676	-0.215129	-0.218364	-0.238111	-0.239189	-0.234581	-0.235999	-0.23786	-0.233547	-0.226296	-0.231096	-0.2356	-0.249956	-0.252112	-0.240548	-0.240504	-0.233104	-0.228983	-0.234079	-0.249173	-0.250103	-0.254712	-0.234035	-0.226975	-0.231731	-0.219575	-0.219428	-0.227462	-0.233192	-0.236574	-0.237209	-0.229218	-0.232748	-0.238287	-0.24446	-0.245538	-0.238139	-0.216532
0.158375	0.15651	0.150769	0.158024	0.158461	0.160412	0.155312	0.151642	0.162072	0.163004	0.150855	0.150504	0.145405	0.136985	0.142812	0.152429	0.149545	0.159102	0.160326	0.154936	0.160471	0.158024	0.160035	0.162773	0.140074	0.124339	0.135761	0.146629	0.142521	0.15639	0.170114	0.169182	0.166093	0.162654	0.159479	0.196193	0.201874	0.184711	0.167171	0.159625	0.159334	0.163209	0.159684	0.163791	0.167026	0.160557	0.155312	0.155808	0.164578	0.169473
0.125863	0.124991	0.125717	0.123416	0.122071	0.118366	0.121746	0.122824	0.117434	0.128652	0.130808	0.128652	0.12635	0.127428	0.121019	0.116065	0.120377	0.125622	0.129934	0.130867	0.137395	0.127752	0.122653	0.122738	0.127196	0.127778	0.124107	0.124895	0.131304	0.132818	0.12635	0.120377	0.116997	0.118075	0.125622	0.133169	0.136985	0.139141	0.138268	0.138764	0.128916	0.130576	0.131158	0.134042	0.131449	0.138559	0.133665	0.12131	0.120086	0.115278
0.188601	0.181413	0.182922	0.188744	0.191548	0.183209	0.183568	0.189175	0.190614	0.187235	0.191979	0.189823	0.17904	0.183784	0.188457	0.188744	0.187883	0.186086	0.189465	0.199456	0.194352	0.198665	0.193274	0.188817	0.184073	0.179904	0.170918	0.1725	0.16833	0.175304	0.185582	0.188099	0.183786	0.192556	0.195864	0.191765	0.183282	0.179544	0.175662	0.179327	0.173361	0.180478	0.184073	0.18587	0.18357	0.1794	0.170127	0.17063	0.175304	0.188386
0.0262251	0.0316173	0.028382	0.0266549	0.0331255	0.0280199	0.0234877	0.0292416	0.0278766	0.0206141	0.021406	0.0255012	0.03075	0.0300335	0.0277333	0.0257197	0.02256	0.0247846	0.0351321	0.0392341	0.0327636	0.0311119	0.0336309	0.023352	0.023428	0.0318363	0.039815	0.0276658	0.0291066	0.0362933	0.0301091	0.0325525	0.0334877	0.0293172	0.0217681	0.0194679	0.0257197	0.0312552	0.0352071	0.0318284	0.0372206	0.0362175	0.0325525	0.0424016	0.0432612	0.0346338	0.0269415	0.0313985	0.0342039	0.0290983
0.425	0.416592	0.411489	0.40157	0.406313	0.412351	0.409764	0.41192	0.40696	0.416089	0.383747	0.397618	0.4015	0.40423	0.405308	0.396611	0.399054	0.397616	0.397185	0.402576	0.401354	0.401714	0.410051	0.424209	0.420975	0.410051	0.412064	0.411273	0.40617	0.418675	0.431756	0.41465	0.418172	0.424496	0.417597	0.417525	0.424711	0.420759	0.426436	0.399414	0.404807	0.394531	0.372251	0.346886	0.315702	0.27036	0.216106	0.165738	0.131896	0.126602
0.093927	0.0886792	0.0927049	0.0891823	0.0899731	0.0962993	0.100469	0.104495	0.0952209	0.0970181	0.0968743	0.0978089	0.110461	0.115565	0.115062	0.115781	0.109742	0.102482	0.101331	0.108304	0.101691	0.100397	0.0983841	0.0965151	0.0887516	0.0942871	0.0960121	0.0983126	0.111755	0.106507	0.103416	0.105285	0.0989593	0.0980249	0.102338	0.099247	0.100038	0.108664	0.106436	0.0964437	0.0973781	0.100469	0.101404	0.0996062	0.109742	0.106723	0.103991	0.111108	0.104351	0.0996064
-0.0705605	-0.0756582	-0.0801174	-0.081541	-0.070173	-0.0678701	-0.070173	-0.0732609	-0.0772802	-0.075857	-0.0667399	-0.0639973	-0.0741404	-0.0702674	-0.0681633	-0.0689482	-0.0751239	-0.0817395	-0.0837492	-0.0811529	-0.0860521	-0.0846807	-0.0851722	-0.0831109	-0.0820327	-0.078505	-0.0806613	-0.0729676	-0.0697332	-0.0751239	-0.0734075	-0.0778667	-0.0867852	-0.0854138	-0.0845341	-0.0877685	-0.0943842	-0.0945823	-0.08826	-0.091003	-0.096005	-0.0939955	-0.0972808	-0.0913989	-0.0924771	-0.0928214	-0.090174	-0.0958072	-0.0959539	-0.0862504
-0.0385046	-0.0387902	-0.0407254	-0.0448969	-0.0442466	-0.0408681	-0.0353326	-0.0365539	-0.0342541	-0.0405826	-0.0354754	-0.0346823	-0.0314466	-0.0336037	-0.033461	-0.0315893	-0.0271953	-0.0244675	-0.0197253	-0.0244675	-0.0316522	-0.0320802	-0.0378383	-0.0281938	-0.0189145	-0.0204207	-0.0327932	-0.0399154	-0.0419299	-0.0393448	-0.0331587	-0.0439444	-0.0360289	-0.0291918	-0.0277474	-0.0319191	-0.0312064	-0.0306361	-0.0304935	-0.0310638	-0.0411987	-0.0397543	-0.0336487	-0.027543	-0.0281938	-0.0292723	-0.0279085	-0.0249581	-0.0195653	-0.0184867
0.0538428	0.0590949	0.0600832	0.0600832	0.055345	0.0490144	0.061868	0.0564237	0.0522503	0.0569376	0.0598008	0.065708	0.0588634	0.0518267	0.0547803	0.0617663	0.0569376	0.0552944	0.0571694	0.0597501	0.0600324	0.0642967	0.0648611	0.0612522	0.0658491	0.0583892	0.0531371	0.0597501	0.0639742	0.0615856	0.0615856	0.058581	0.0590046	0.0587222	0.05469	0.0551137	0.059852	0.0576947	0.0529564	0.0588634	0.0636016	0.0612522	0.0642566	0.0649627	0.0680574	0.0719482	0.0588634	0.0590046	0.0593773	0.0484496
0.0929869	0.100536	0.100536	0.0990308	0.103345	0.0967918	0.0942077	0.0842989	0.0809812	0.0812659	0.077888	0.0762402	0.0770943	0.0814083	0.0768096	0.0786	0.0852133	0.0857222	0.0772367	0.0796784	0.0626467	0.0628711	0.067979	0.0847258	0.0870251	0.0980347	0.0970985	0.0910544	0.0886129	0.0968738	0.0943501	0.0938411	0.0903209	0.0904633	0.0968738	0.0902606	0.0830781	0.0809812	0.08385	0.0893848	0.0858646	0.0850709	0.0844196	0.0732075	0.0695448	0.0694024	0.0849285	0.0856405	0.0779487	0.081693
-0.209415	-0.207553	-0.210347	-0.212062	-0.212552	-0.209121	-0.217159	-0.220688	-0.210395	-0.213336	-0.217159	-0.212062	-0.212944	-0.208631	-0.210689	-0.210494	-0.219364	-0.21363	-0.212992	-0.214561	-0.21559	-0.206964	-0.20466	-0.203876	-0.202797	-0.209905	-0.199907	-0.20667	-0.208092	-0.207357	-0.203779	-0.205641	-0.205053	-0.203093	-0.199858	-0.195055	-0.203338	-0.205788	-0.213042	-0.20966	-0.203141	-0.207748	-0.203338	-0.201181	-0.202407	-0.207945	-0.205641	-0.203779	-0.20667	-0.21358
0.0661449	0.0580814	0.0577986	0.0626263	0.0583118	0.0486934	0.0440068	0.0496827	0.0496827	0.0449965	0.0476668	0.0577464	0.0606104	0.0587359	0.0615477	0.0611237	0.0571812	0.0549725	0.0591972	0.0650142	0.0599559	0.0623436	0.0529186	0.0574638	0.0494	0.0535732	0.0537146	0.0526359	0.0583118	0.062061	0.0604171	0.0594798	0.0542279	0.0519293	0.0594798	0.0585425	0.0545105	0.0476668	0.0589299	0.055977	0.0608931	0.0608931	0.0559242	0.0623959	0.0661974	0.0728634	0.0851524	0.0755866	0.0778853	0.0673289
0.0607819	0.0554687	0.055326	0.0471264	0.0424479	0.0490616	0.0575465	0.0590534	0.0576106	0.0605603	0.062353	0.0554537	0.0588319	0.0560251	0.0534396	0.0500613	0.0516469	0.0570393	0.0599103	0.0554537	0.0543752	0.0506328	0.048333	0.0538682	0.0521399	0.0542969	0.0492686	0.0537253	0.0568825	0.0565967	0.0532184	0.053933	0.0508406	0.0460979	0.0514902	0.0532834	0.0540759	0.0568825	0.0624958	0.063639	0.0596111	0.063639	0.0568825	0.0594034	0.0544398	0.0593252	0.053933	0.0465268	0.0435773	0.0437203
-0.0399729	-0.04443	-0.0439237	-0.0397526	-0.0339309	-0.0294738	-0.0314878	-0.0378158	-0.0475225	-0.046444	-0.0472364	-0.0441439	-0.046444	-0.0470163	-0.0388943	-0.0358018	-0.0381019	-0.036231	-0.0309814	-0.0393892	-0.0355816	-0.0370234	-0.0368031	-0.0322684	-0.0344254	-0.0392462	-0.0393892	-0.0368804	-0.0332156	-0.0294738	-0.0319824	-0.0359328	-0.0344254	-0.0399611	-0.0322684	-0.0413255	-0.0382328	-0.0316187	-0.0415332	-0.0398047	-0.0364262	-0.0400904	-0.0293049	-0.0336191	-0.0375047	-0.0364262	-0.0396618	-0.0470688	-0.0438331	-0.043976
-0.172499	-0.185728	-0.185587	-0.17593	-0.180014	-0.182172	-0.179732	-0.182968	-0.173117	-0.172834	-0.167299	-0.158951	-0.148818	-0.162559	-0.168378	-0.165513	-0.169315	-0.169598	-0.170624	-0.167105	-0.167105	-0.162507	-0.165885	-0.167388	-0.163727	-0.163586	-0.160632	-0.166964	-0.16898	-0.176956	-0.176443	-0.165513	-0.160349	-0.168325	-0.167247	-0.167105	-0.168184	-0.166309	-0.172924	-0.170059	-0.164806	-0.169121	-0.171279	-0.16424	-0.172358	-0.171986	-0.170111	-0.162277	-0.156087	-0.159182
0.193488	0.191692	0.186157	0.18817	0.189392	0.185653	0.189463	0.188674	0.186948	0.191835	0.185437	0.193129	0.186875	0.190828	0.193129	0.190325	0.190325	0.187665	0.186156	0.184359	0.182346	0.182634	0.184503	0.184862	0.181628	0.180262	0.189606	0.190325	0.192985	0.194567	0.189247	0.185365	0.182777	0.180046	0.173002	0.18249	0.182993	0.186803	0.187953	0.199814	0.221953	0.209158	0.188097	0.185797	0.182706	0.182275	0.178896	0.165023	0.174151	0.173001
-0.119327	-0.123782	-0.129838	-0.136972	-0.114834	-0.114695	-0.116155	-0.114657	-0.111458	-0.11929	-0.121829	-0.118871	-0.112816	-0.117271	-0.110555	-0.112574	-0.103663	-0.102863	-0.108397	-0.102063	-0.106239	-0.107876	-0.116787	-0.121345	-0.11689	-0.108258	-0.097468	-0.102723	-0.104742	-0.101505	-0.107281	-0.102826	-0.105021	-0.10756	-0.1069	-0.102863	-0.0961101	-0.0945099	-0.0969468	-0.0915518	-0.0981652	-0.0973285	-0.0996259	-0.0911335	-0.089115	-0.0999048	-0.0945099	-0.0908546	-0.0954126	-0.101086
-0.0089842	-0.0119348	-0.00977769	-0.00963515	-0.00100675	-0.00316384	-0.0103478	-0.0112027	-0.00285912	0.00230988	-0.00186184	-0.00322537	-0.00322537	-0.000498289	0.000437758	0.00245236	-0.00617606	-0.00387645	-0.00373394	0.00245236	-0.00646104	-0.0178166	-0.0141535	-0.0117114	-0.00790564	-0.00776312	-0.00466998	-0.00725462	0.00353091	0.00863869	0.00878116	0.00381591	0.00100781	-0.00344891	-0.0104903	-0.00574853	0.0021674	-0.00251288	-0.00969672	-0.0119963	-0.0112027	-0.0202586	-0.0192613	-0.0109988	-0.00798636	0.000865289	0.000437758	0.00100781	-0.00359143	0.00310348
-0.14481	-0.140824	-0.154709	-0.149548	-0.143216	-0.142886	-0.12492	-0.13688	-0.154234	-0.14898	-0.144383	-0.13064	-0.122806	-0.125246	-0.126275	-0.125429	-0.133545	-0.130823	-0.127445	-0.117222	-0.0956947	-0.0718201	-0.0364536	0.00214812	0.0206766	0.0373301	0.0588634	0.0732712	0.0858426	0.0848165	0.0878756	0.0964706	0.0932896	0.0976589	0.107791	0.0951633	0.105949	0.0994776	0.105154	0.109468	0.108988	0.11095	0.110667	0.111375	0.11484	0.114415	0.111321	0.11095	0.112029	0.114186
0.0337503	0.0376213	0.0417863	0.0401204	0.0254691	0.0225781	0.0277721	0.0377683	0.0340932	0.0359553	0.0381113	0.0432075	0.0390424	0.0406106	0.0429136	0.0345834	0.0297812	0.0382093	0.0338973	0.0262042	0.0277721	0.0347303	0.0433544	0.0432075	0.0431101	0.0471285	0.0424728	0.0392388	0.0395326	0.0427667	0.0338487	0.0343391	0.0272336	0.0296835	0.0380138	0.0315457	0.0301243	0.0366903	0.0266941	0.0255183	0.0406106	0.0373766	0.0370333	0.0373766	0.033261	0.0313988	0.0365924	0.0319865	0.0349267	0.0420321
-0.0701882	-0.057394	-0.0552375	-0.0619978	-0.0683223	-0.0755797	-0.0758703	-0.0675346	-0.0737137	-0.0779424	-0.0732777	-0.0594893	-0.0553214	-0.065875	-0.0643607	-0.0649421	-0.0670986	-0.0738591	-0.0626401	-0.066808	-0.0632824	-0.0600476	-0.0698365	-0.0819884	-0.0709148	-0.0712053	-0.0686129	-0.0622884	-0.0621431	-0.0624337	-0.0696912	-0.0670374	-0.0540979	-0.0579752	-0.0656686	-0.0610648	-0.0658138	-0.0727195	-0.0719931	-0.0776752	-0.0735684	-0.0714118	-0.0730714	-0.0652327	-0.0609195	-0.0646514	-0.0680316	-0.0757858	-0.0755797	-0.0660812
0.213311	0.215326	0.209792	0.206556	0.202896	0.20244	0.193529	0.195261	0.202243	0.196283	0.192395	0.193615	0.192167	0.192537	0.184987	0.188364	0.187144	0.185413	0.180162	0.180162	0.189727	0.193671	0.189073	0.186491	0.181894	0.185327	0.191996	0.179055	0.171648	0.175677	0.178771	0.179849	0.17826	0.176046	0.169008	0.168157	0.173833	0.168072	0.175337	0.169519	0.168157	0.174628	0.173919	0.168952	0.175053	0.184618	0.183256	0.189868	0.190066	0.193984
0.0915926	0.0858459	0.0848341	0.0853343	0.0882801	0.0918816	0.0936045	0.0836113	0.0761417	0.0798102	0.0850568	0.0855567	0.0886469	0.0938936	0.0972728	0.0936827	0.0996521	0.0995075	0.103453	0.0982065	0.0912371	0.0907371	0.0899481	0.0962729	0.107634	0.110368	0.108067	0.114892	0.113958	0.102098	0.0921046	0.0958391	0.0963391	0.102375	0.108055	0.111079	0.102019	0.10511	0.106977	0.102019	0.108133	0.113091	0.108489	0.10741	0.11697	0.11697	0.10411	0.114392	0.121506	0.109501
0.176516	0.180481	0.178526	0.183569	0.183861	0.184208	0.183423	0.186895	0.186164	0.186656	0.184647	0.184501	0.181359	0.193656	0.188027	0.183715	0.189251	0.190037	0.189983	0.18812	0.188705	0.183515	0.183861	0.184993	0.18651	0.187095	0.178325	0.184062	0.185578	0.176516	0.176424	0.180005	0.181814	0.177594	0.188173	0.189105	0.184501	0.184793	0.179842	0.184647	0.18112	0.183423	0.177009	0.177794	0.164658	0.167399	0.165097	0.172004	0.177979	0.182291
0.049439	0.0514505	0.0579199	0.0570508	0.0538161	0.0539609	0.0640355	0.0559084	0.0513867	0.0542679	0.0570677	0.0686382	0.0684933	0.0735308	0.065195	0.0647602	0.0629573	0.0622329	0.0728702	0.0653227	0.0635202	0.0708586	0.0723715	0.0756061	0.0733048	0.0703599	0.0654675	0.0648881	0.0687022	0.0688471	0.0642444	0.0668997	0.0687022	0.068992	0.0664818	0.0654036	0.0677689	0.0704241	0.0733691	0.069201	0.0810615	0.0827834	0.078905	0.0661757	0.0604304	0.0638099	0.0638099	0.0653227	0.0697804	0.0688471
0.00967161	0.005861	0.00348904	0.00226676	0.00298629	0.00765871	0.0124039	0.0148485	0.00593362	-0.000392803	-0.00161511	-0.0014712	0.000541673	0.00564582	0.00672421	0.00729983	0.0124039	0.0182275	0.0163586	0.0186593	0.0214627	0.012333	0.0121891	0.0121891	0.0166465	0.0158561	0.00924185	0.0154242	0.0147046	0.015783	0.0170053	0.00895394	0.00499914	0.0134823	0.0136262	0.00363294	0.00607753	0.000685587	0.00809039	0.0131945	0.0180128	0.0337595	0.0348425	0.0342719	0.0380244	0.0532877	0.0699253	0.0801839	0.0839003	0.083021
0.18622	0.193427	0.196512	0.20376	0.19763	0.195327	0.193023	0.184697	0.193764	0.197482	0.200864	0.200082	0.191905	0.190531	0.186368	0.194842	0.19759	0.192053	0.18696	0.192686	0.197145	0.20116	0.203019	0.217959	0.197038	0.199194	0.203019	0.193764	0.196364	0.196364	0.200189	0.194356	0.193912	0.208515	0.187445	0.182838	0.187594	0.192053	0.190679	0.194356	0.19666	0.194842	0.195286	0.195838	0.232629	0.227429	0.207437	0.2045	0.200001	0.203086
0.0911505	0.097969	0.0891119	0.0891119	0.0955216	0.0905679	0.0963954	0.091646	0.0862554	0.0777177	0.0842448	0.0871879	0.0945305	0.0979105	0.086838	0.0802236	0.0791455	0.0763482	0.0789999	0.0853229	0.079641	0.0802823	0.0757655	0.0840992	0.0749787	0.0715986	0.0721814	0.0789416	0.0785044	0.080078	0.0801654	0.0709576	0.0669948	0.0753285	0.0771349	0.0720357	0.0720357	0.0703166	0.0674318	0.0716862	0.0714826	0.0739304	0.0742796	0.0773682	0.0685975	0.0672279	0.0680146	0.063265	0.0578743	0.0639936
-0.434597	-0.432001	-0.434158	-0.438618	-0.439551	-0.441561	-0.453279	-0.456076	-0.446515	-0.440044	-0.436955	-0.445729	-0.441269	-0.436169	-0.440337	-0.445491	-0.434266	-0.436716	-0.439312	-0.441122	-0.43328	-0.436662	-0.438965	-0.450683	-0.454851	-0.436516	-0.438673	-0.446954	-0.439258	-0.436808	-0.431855	-0.427687	-0.429204	-0.433518	-0.437686	-0.443718	-0.441469	-0.437155	-0.44529	-0.445344	-0.442055	-0.438965	-0.43328	-0.429551	-0.421655	-0.411747	-0.384145	-0.346724	-0.304289	-0.25013
0.181964	0.16996	0.171473	0.170893	0.180886	0.181674	0.178585	0.177071	0.181529	0.180306	0.189075	0.199131	0.192808	0.182897	0.184203	0.187997	0.179808	0.185136	0.193325	0.194549	0.194403	0.190672	0.191169	0.188433	0.184556	0.179663	0.17873	0.194258	0.182607	0.193243	0.197845	0.198571	0.197347	0.196124	0.195336	0.198073	0.196062	0.199939	0.204251	0.202883	0.195191	0.193533	0.18383	0.189366	0.196477	0.193906	0.200665	0.209642	0.209351	0.21072
-0.0936807	-0.100296	-0.106354	-0.108074	-0.111164	-0.106851	-0.0990118	-0.104197	-0.110025	-0.091112	-0.100962	-0.104985	-0.103325	-0.102743	-0.098721	-0.0931233	-0.0993025	-0.0939109	-0.101168	-0.110643	-0.097994	-0.1049	-0.1049	-0.105336	-0.0995085	-0.0994478	-0.101168	-0.0997385	-0.0955706	-0.087877	-0.0847874	-0.0926263	-0.0916932	-0.0941405	-0.0995321	-0.1037	-0.106147	-0.0970235	-0.0884583	-0.0965877	-0.100756	-0.0964424	-0.0996774	-0.100175	-0.106147	-0.0978113	-0.104136	-0.104924	-0.100029	-0.0938499
0.0576777	0.0517032	0.0427863	0.0521412	0.0496371	0.0479748	0.049491	0.0474809	0.0466046	0.0481768	0.0540054	0.0560156	0.0540616	0.0417645	0.040922	0.0412141	0.0435163	0.0451786	0.0453247	0.0528714	0.0512995	0.0554658	0.0563978	0.0494009	0.0514112	0.0518492	0.0489069	0.0530175	0.0505691	0.0470427	0.0521412	0.0539495	0.0543877	0.0563076	0.0490529	0.0390021	0.0432591	0.0486496	0.0537479	0.0431684	0.0445387	0.0430224	0.0402263	0.0470427	0.0519952	0.0561616	0.0494009	0.0494009	0.0489069	0.0452345
0.0220178	0.0131813	0.0110902	0.0126025	0.0116689	0.00951233	0.00469973	0.00262298	0.00621226	0.00592276	0.011459	0.013905	0.0106702	0.00312214	0.00469973	0.00513397	0.00370127	0.0167855	0.0231103	0.0198755	0.0174294	0.0219523	0.0179287	0.0177839	0.0234648	0.0265549	0.028422	0.0336035	0.0382712	0.0478308	0.0602704	0.0736435	0.0793241	0.0903958	0.0928417	0.0870963	0.0887538	0.082719	0.0750267	0.0778268	0.0739484	0.074383	0.0763306	0.0728062	0.0729511	0.0758959	0.0820754	0.0746728	0.0814319	0.0876113
0.181925	0.19386	0.193359	0.198606	0.19566	0.195014	0.192714	0.191635	0.190124	0.195083	0.19077	0.184946	0.189692	0.191127	0.195296	0.193999	0.191196	0.202912	0.20478	0.207081	0.207225	0.211036	0.214126	0.219085	0.214271	0.209024	0.21039	0.209814	0.200035	0.198242	0.199176	0.204348	0.208159	0.208015	0.21125	0.211751	0.21664	0.219731	0.21283	0.207081	0.20399	0.206217	0.210027	0.203846	0.210604	0.219155	0.2175	0.212686	0.207081	0.202838
-0.335452	-0.399971	-0.461464	-0.494538	-0.512785	-0.510458	-0.501217	-0.480745	-0.440207	-0.405871	-0.372409	-0.335156	-0.295485	-0.259836	-0.221473	-0.184248	-0.158449	-0.126053	-0.101911	-0.0924303	-0.0863942	-0.0794245	-0.0774124	-0.0756238	-0.0792141	-0.0745454	-0.0692981	-0.0671414	-0.0565022	-0.058448	-0.0583034	-0.0511884	-0.0454407	-0.0451517	-0.038826	-0.038826	-0.0414161	-0.0415606	-0.0337231	-0.0310658	-0.0345221	-0.0308538	-0.0223713	-0.0193568	-0.0181341	-0.0193568	-0.0154002	-0.021726	-0.0257507	-0.0266847
0.108528	0.104216	0.10407	0.102206	0.104453	0.105294	0.0990272	0.0887404	0.0916268	0.103193	0.107798	0.114704	0.105642	0.101128	0.10069	0.106226	0.100251	0.0930527	0.102755	0.103979	0.10544	0.107742	0.104362	0.107158	0.109168	0.107742	0.107103	0.115142	0.114558	0.109168	0.110594	0.110594	0.112694	0.112054	0.114357	0.105239	0.103284	0.111178	0.107304	0.111616	0.12088	0.127641	0.120734	0.122598	0.130437	0.124608	0.118836	0.11677	0.113974	0.10873
0.147203	0.14217	0.1357	0.139298	0.131894	0.135775	0.153096	0.14533	0.13807	0.143462	0.136704	0.139293	0.144182	0.147775	0.141737	0.136132	0.131819	0.127864	0.127864	0.138577	0.150005	0.148783	0.136346	0.131457	0.136634	0.150507	0.138791	0.131675	0.131531	0.137568	0.13498	0.14454	0.150001	0.139795	0.134836	0.136992	0.137568	0.146338	0.144182	0.138145	0.139725	0.14461	0.137926	0.143104	0.15173	0.152232	0.136128	0.132749	0.131457	0.139005
-0.0635135	-0.0659621	-0.0638057	-0.0589084	-0.0576841	-0.0576841	-0.0581225	-0.0605711	-0.059639	-0.0585608	-0.0656143	-0.0680628	-0.0659064	-0.0616493	-0.0564598	-0.0533714	-0.0574826	-0.0513055	-0.05582	-0.0534619	-0.0812032	-0.0931189	-0.0752828	-0.0687584	-0.0672418	-0.0681185	-0.0736556	-0.0689045	-0.0601328	-0.061211	-0.0551801	-0.0555277	-0.0523837	-0.0600772	-0.0561122	-0.0487109	-0.055034	-0.0568426	-0.0617396	-0.0551801	-0.053754	-0.0289557	-0.0348406	-0.0471388	-0.0529679	-0.0667825	-0.0731618	-0.0733078	-0.0534619	-0.0549783
-0.0705871	-0.0772369	-0.089123	-0.0967445	-0.1017	-0.102622	-0.103186	-0.0854138	-0.0803746	-0.0772901	-0.0692531	-0.0638118	-0.0609196	-0.053031	-0.0428868	-0.0314698	-0.0311274	-0.0220616	-0.0188274	-0.0284817	-0.0272565	-0.0276978	-0.0252475	-0.0235326	-0.0172114	-0.0162804	-0.00966501	-0.012458	-0.0172114	-0.0193675	-0.0178482	-0.0136343	-0.0108901	-0.00824405	0.000331483	0.00312447	0.00248756	0.00121394	0.00537897	0.00817184	0.00523189	0.00106685	0.00371265	0.00934857	0.0148858	0.00768212	-0.00525427	-0.00250973	-0.00451866	-0.00451866
0.312455	0.314467	0.31878	0.32338	0.333515	0.329705	0.32805	0.316693	0.313961	0.326108	0.323738	0.32726	0.326038	0.329128	0.329918	0.326828	0.325392	0.329705	0.332581	0.331935	0.329923	0.328125	0.331647	0.330713	0.329347	0.330068	0.327191	0.326038	0.32417	0.325323	0.323236	0.323236	0.3218	0.324891	0.324458	0.328626	0.331215	0.333729	0.331428	0.337251	0.335527	0.329272	0.330494	0.329416	0.32956	0.332651	0.329705	0.330494	0.327692	0.327623
-0.0846365	-0.0837051	-0.0844898	-0.0900273	-0.0863525	-0.0908119	-0.086646	-0.0854211	-0.0917433	-0.0885088	-0.086646	-0.0814021	-0.081351	-0.0828692	-0.0875265	-0.0851722	-0.0791433	-0.0823777	-0.086492	-0.093306	-0.0830159	-0.0791947	-0.0875265	-0.08826	-0.0929173	-0.0955648	-0.0898805	-0.090174	-0.0898295	-0.0973254	-0.0945823	-0.0958583	-0.0870352	-0.0833092	-0.0812996	-0.085707	-0.0877168	-0.0824725	-0.0815929	-0.080808	-0.0818861	-0.0843874	-0.0857589	-0.0812996	-0.0865437	-0.0884067	-0.0874752	-0.0828692	-0.0867418	-0.0844388
0.108606	0.101849	0.106593	0.112776	0.115295	0.11163	0.10746	0.0989759	0.0966759	0.100341	0.0921438	0.104436	0.106231	0.108606	0.109541	0.104149	0.113206	0.107671	0.106593	0.118025	0.116011	0.113349	0.129886	0.128016	0.128951	0.122481	0.112489	0.115581	0.121622	0.121478	0.123062	0.118387	0.109903	0.111916	0.104511	0.106095	0.109979	0.109616	0.107746	0.113357	0.117527	0.125648	0.119608	0.106525	0.105303	0.106306	0.116946	0.110476	0.110122	0.106887
0.295526	0.329543	0.352347	0.371426	0.3931	0.411542	0.419729	0.422877	0.42783	0.434939	0.438318	0.442048	0.442048	0.440328	0.440122	0.443356	0.439481	0.450404	0.450114	0.44292	0.439396	0.4486	0.463193	0.454716	0.453638	0.45256	0.453783	0.453056	0.453056	0.455067	0.454716	0.449472	0.445948	0.438694	0.446589	0.445366	0.445948	0.445306	0.446093	0.453989	0.463835	0.458591	0.455648	0.451482	0.448103	0.449472	0.450986	0.446384	0.448745	0.449532
0.129382	0.133548	0.135615	0.13748	0.145172	0.146745	0.131798	0.118715	0.116064	0.127283	0.129439	0.118658	0.12434	0.130517	0.134683	0.135761	0.133256	0.133694	0.132527	0.134391	0.13547	0.130225	0.139287	0.146979	0.150271	0.147677	0.151552	0.147328	0.139782	0.138412	0.149776	0.152166	0.148349	0.146484	0.148	0.1554	0.157556	0.153099	0.138355	0.140803	0.155895	0.164577	0.161634	0.157614	0.156973	0.152369	0.153796	0.151495	0.156536	0.150213
-0.273947	-0.276249	-0.279776	-0.277473	-0.273014	-0.280271	-0.280767	-0.285867	-0.286159	-0.287529	-0.285955	-0.287821	-0.279834	-0.273364	-0.271498	-0.265669	-0.268321	-0.274937	-0.282632	-0.279105	-0.274208	-0.281466	-0.279892	-0.281466	-0.279017	-0.274703	-0.275287	-0.284206	-0.282836	-0.276162	-0.274296	-0.270128	-0.271207	-0.274442	-0.282049	-0.2868	-0.287879	-0.285226	-0.282486	-0.282341	-0.271119	-0.26867	-0.275578	-0.277793	-0.27412	-0.27686	-0.279017	-0.274703	-0.274412	-0.277647
-0.0208742	-0.0123927	-0.00563324	-0.0185728	-0.0246078	-0.0155467	-0.00217248	-0.0109437	-0.00886811	-0.00743584	-0.0162873	-0.0157081	-0.0251232	-0.0236103	-0.0217434	-0.017575	-0.0135515	-0.00571374	-0.00664721	-0.0171405	-0.0154828	-0.0111696	-0.0127466	-0.0213729	-0.0216628	-0.0170598	-0.00648559	-0.0143235	-0.0174134	-0.00569719	-0.0144684	-0.0186366	-0.0190714	-0.0185728	-0.015193	-0.0123927	-0.0140505	-0.0241092	-0.0174945	-0.0243989	-0.0179291	-0.0111696	-0.00915786	-0.018283	-0.0154828	-0.0113144	-0.00484469	-0.00671153	-0.00592298	-0.0119581
0.28505	0.274369	0.271773	0.276428	0.274272	0.272901	0.276134	0.270745	0.268589	0.26908	0.27873	0.278436	0.276771	0.271139	0.271433	0.268493	0.273882	0.275107	0.26619	0.269915	0.277849	0.301905	0.283876	0.280642	0.280349	0.275107	0.278533	0.275006	0.283629	0.2753	0.298815	0.290683	0.281914	0.28843	0.289949	0.284363	0.283873	0.286028	0.2874	0.294308	0.298717	0.308662	0.296219	0.28789	0.290046	0.286812	0.283285	0.295778	0.2947	0.290486
0.157293	0.158081	0.160962	0.162539	0.167349	0.163472	0.162684	0.16994	0.16146	0.156215	0.15578	0.160092	0.159159	0.160237	0.159304	0.160735	0.157854	0.156921	0.154765	0.154122	0.155698	0.158289	0.171952	0.162747	0.166271	0.172885	0.173528	0.175041	0.174398	0.181075	0.168926	0.163182	0.16484	0.159802	0.159159	0.15491	0.160011	0.160799	0.153397	0.15433	0.154765	0.15549	0.17245	0.174815	0.176183	0.177406	0.179417	0.174734	0.173511	0.184083
0.0596744	0.056	0.0601653	0.0609498	0.0567845	0.0567845	0.0512476	0.0501696	0.045564	0.0478668	0.0535504	0.0526192	0.0561468	0.0564403	0.0573716	0.0458069	0.0489448	0.0396828	0.0359578	0.0399764	0.0423299	0.0489448	0.0415454	0.0513944	0.0524724	0.0501696	0.0479178	0.0413029	0.0429677	0.0423299	0.0504631	0.0367423	0.0326275	0.030178	0.0360084	0.0412012	0.0376735	0.0416921	0.0330174	0.0286552	0.0323299	0.0300769	0.0330174	0.0255215	0.0361552	0.0368891	0.0327237	0.0328204	0.0367889	0.0338984
-0.329804	-0.325004	-0.329021	-0.329804	-0.322404	-0.3227	-0.317899	-0.312316	-0.312656	-0.317456	-0.322995	-0.318682	-0.315743	-0.321282	-0.314665	-0.320691	-0.322065	-0.318387	-0.310056	-0.305152	-0.303926	-0.308239	-0.308978	-0.310204	-0.304517	-0.296674	-0.291623	-0.29824	-0.299953	-0.296231	-0.302405	-0.303335	-0.298387	-0.290692	-0.290988	-0.289865	-0.286586	-0.295212	-0.290013	-0.290648	-0.28957	-0.28536	-0.288935	-0.287561	-0.288639	-0.291431	-0.292066	-0.291431	-0.284961	-0.283883
-0.392854	-0.386828	-0.383001	-0.380993	-0.384861	-0.382853	-0.384713	-0.391965	-0.392747	-0.392936	-0.388623	-0.388812	-0.390821	-0.396657	-0.397694	-0.403571	-0.392788	-0.38617	-0.386022	-0.386022	-0.392006	-0.399851	-0.396278	-0.396426	-0.391965	-0.387462	-0.388096	-0.38761	-0.398837	-0.394376	-0.398393	-0.397463	-0.392706	-0.396574	-0.391965	-0.379067	-0.380145	-0.382112	-0.384713	-0.391183	-0.397356	-0.40167	-0.411522	-0.401966	-0.39799	-0.391965	-0.385306	-0.393594	-0.384227	-0.378688
-0.0923435	-0.0875974	-0.0863748	-0.0921994	-0.0824933	-0.0779655	-0.0801224	-0.0939281	-0.0464057	-0.0524445	-0.0616478	-0.0569022	-0.053379	-0.0517979	-0.0555358	-0.0497118	-0.0444636	-0.0402939	-0.0413723	-0.045686	-0.045686	-0.0407964	-0.0446076	-0.0384977	-0.0356941	-0.0421647	-0.0402229	-0.0459029	-0.0379222	-0.0356214	-0.0279286	-0.0310926	-0.0346156	-0.0236875	-0.0259165	-0.0323871	-0.0251975	-0.00650429	-0.0226804	-0.0154193	-0.0138379	-0.0126879	-0.0090212	-0.0160669	-0.0229688	-0.021387	-0.023975	-0.0390732	-0.0269229	-0.0216744
-0.0906682	-0.0860615	-0.0783676	-0.0838062	-0.092383	-0.0843948	-0.0771424	-0.0831214	-0.0862086	-0.0885119	-0.0898843	-0.085866	-0.0875809	-0.0846891	-0.0817971	-0.0877763	-0.0801813	-0.0863072	-0.0890516	-0.0896886	-0.0847391	-0.0816026	-0.0821904	-0.082778	-0.0733687	-0.0674401	-0.0685182	-0.0702335	-0.0756241	-0.0807207	-0.0750361	-0.0758201	-0.0848861	-0.0819458	-0.0820928	-0.0777803	-0.0779273	-0.0825337	-0.084837	-0.0821904	-0.0780743	-0.0832685	-0.0810625	-0.0778281	-0.0752312	-0.0777779	-0.0730249	-0.0708686	-0.065478	-0.0721899
0.106205	0.10125	0.0993007	0.0977871	0.0998813	0.105562	0.105044	0.10268	0.112529	0.104982	0.102245	0.0982225	0.1021	0.104111	0.101955	0.100524	0.102743	0.098658	0.108652	0.110518	0.119578	0.0989483	0.0963565	0.106205	0.109378	0.105998	0.112674	0.113607	0.106848	0.0923963	0.0938479	0.0869433	0.0861555	0.0980153	0.0970824	0.0990935	0.103261	0.116054	0.111098	0.10239	0.103551	0.1134	0.134672	0.120014	0.109232	0.105417	0.10635	0.113545	0.108216	0.109294
-0.0683092	-0.066599	-0.0712078	-0.0816901	-0.077565	-0.0737368	-0.0694251	-0.0721753	-0.0679013	-0.0705405	-0.0763384	-0.0792372	-0.0781592	-0.0735503	-0.0657077	-0.0715809	-0.0751119	-0.0697222	-0.0663399	-0.0664885	-0.0725102	-0.067715	-0.0664504	-0.0681225	-0.0741445	-0.0834004	-0.0758548	-0.0724724	-0.0767842	-0.0700194	-0.0667856	-0.0687929	-0.0765247	-0.0700945	-0.0766733	-0.0798694	-0.0714698	-0.0688306	-0.0715809	-0.0745175	-0.0755954	-0.0776026	-0.0715809	-0.0729936	-0.0756328	-0.0777513	-0.078086	-0.0788666	-0.0765247	-0.080353
0.389357	0.384414	0.375161	0.380993	0.37178	0.373638	0.387795	0.382852	0.37698	0.375606	0.381923	0.370218	0.360559	0.370149	0.374756	0.377949	0.380064	0.379471	0.372818	0.369625	0.373678	0.378433	0.390919	0.385828	0.381181	0.381478	0.372116	0.367914	0.381587	0.380548	0.364494	0.376387	0.378433	0.37877	0.375874	0.376466	0.379362	0.376278	0.365166	0.360707	0.375793	0.372789	0.376507	0.378325	0.381113	0.375241	0.376911	0.377099	0.376278	0.377019
0.0796162	0.0809885	0.0709451	0.0495331	0.0551175	0.0514419	0.0533035	0.0502168	0.0537451	0.0568318	0.0593299	0.0661916	0.0672695	0.0679059	0.0626632	0.0732956	0.0783911	0.0797634	0.0709925	0.0686894	0.0758932	0.0771183	0.0771183	0.0797634	0.0732956	0.0653084	0.0755988	0.0758932	0.0774128	0.0709451	0.0767766	0.0785909	0.0804522	0.0853003	0.0840277	0.07756	0.0814301	0.0806466	0.0755988	0.0771659	0.0759408	0.0709925	0.0714818	0.079469	0.0806941	0.0725598	0.0690316	0.0702567	0.0679536	0.0678065
0.0798735	0.0815319	0.0870679	0.0790854	0.0751256	0.076929	0.0693191	0.0766389	0.0766389	0.0801636	0.0936821	0.0949053	0.0954032	0.088001	0.08232	0.0810967	0.0830453	0.076286	0.0731966	0.076929	0.0844764	0.0854095	0.0854095	0.0798735	0.077427	0.0766389	0.0808067	0.0665823	0.071393	0.0736757	0.087339	0.076557	0.0799366	0.0795834	0.0793755	0.0776544	0.0834806	0.0770741	0.0727613	0.0534987	0.0752079	0.0798735	0.0726162	0.0679507	0.0692366	0.0763488	0.061109	0.0657119	0.0650688	0.061109
0.00430093	0.00753507	0.00910355	0.00714429	0.00694745	0.0107692	0.00631011	0.0126315	0.0173844	0.0139063	0.0136126	0.0162093	0.0157187	0.00631011	0.0102789	0.0128268	0.00841673	0.0132191	0.0156691	0.00763264	0.00224243	-0.00481376	-0.00344177	-0.00280461	-0.00437284	0.0039576	0.00826977	0.00792661	-0.00731301	-0.00349081	0.00297745	-0.000403697	-0.000109647	0.00219347	-0.000746556	-0.013536	-0.0107431	0.00508481	0.000331483	0.00346746	0.000380326	-0.00363783	-0.00839106	-0.00687197	-0.00393186	0.000674345	-0.0142223	-0.0171625	-0.0213277	-0.0149572
-0.0353686	-0.0278213	-0.0259569	-0.0328638	-0.0309993	-0.0200715	-0.0253165	-0.0308534	-0.0305615	-0.02042	-0.0247327	-0.0291017	-0.0303259	-0.0214084	-0.0181177	-0.0258109	-0.0228683	-0.0259569	-0.0305615	-0.021936	-0.0174773	-0.0284051	-0.0205659	-0.0120865	-0.0051796	-0.0107164	-0.00331515	0.0132951	0.0125088	0.0140249	0.015541	0.0164731	0.0289166	0.0299948	0.0346555	0.0351498	0.030051	0.0361155	0.0394959	0.0240545	0.0196868	0.0176767	0.0287502	0.0424733	0.0410479	0.0473703	0.0472241	0.0501661	0.055758	0.0574205
0.021421	0.020984	0.0154474	0.0241602	0.0306291	0.0249469	0.0236649	0.0181283	0.0294053	0.0326982	0.0334265	0.0292596	0.0188276	0.0281814	0.0248012	0.0269575	0.0308332	0.0352045	0.0287355	0.0268704	0.0236359	0.0321156	0.0386716	0.0384677	0.0281814	0.0268118	0.0275987	0.0120088	0.00137273	0.00886209	0.0141072	0.0182741	0.0123882	0.0128832	0.0256755	0.0271032	0.0178951	0.0240144	0.029493	0.0250346	0.0194103	0.0375935	0.0429843	0.0375352	0.0279776	0.023024	0.0248888	0.0253261	0.0278318	0.0294053
0.0231884	0.0220689	0.01036	0.0108456	0.0223651	0.0279027	0.0297212	0.0335884	0.0366739	0.0260844	0.0254922	0.0253442	0.0295078	0.0367571	0.0355312	0.026908	0.0247521	0.0300999	0.0283883	0.0268248	0.0274173	0.0268248	0.0242247	0.0208429	0.0188352	0.0245209	0.0225132	0.0326999	0.0216247	0.015791	0.0168689	0.0188352	0.012664	0.00835231	0.0114379	0.0244143	0.0282819	0.0275419	0.0279226	0.0391273	0.0585158	0.0818247	0.1023	0.136021	0.150645	0.160969	0.165858	0.159043	0.146844	0.137244
0.0371679	0.042126	0.0375239	0.0330662	0.0295424	0.0357234	0.0403255	0.0418371	0.0383133	0.0380244	0.0447062	0.0454957	0.0437722	0.0508196	0.0460732	0.0541221	0.0592249	0.0487306	0.0425496	0.0430504	0.0355023	0.0332013	0.0375912	0.0424821	0.0416156	0.0423376	0.0442054	0.0403929	0.0365129	0.0430504	0.0524665	0.0531882	0.0476523	0.0469306	0.0439844	0.0490873	0.0501656	0.0337023	0.0418959	0.0474317	0.0498011	0.0557696	0.0536891	0.0498089	0.0456401	0.0390259	0.0500212	0.0492998	0.0442653	0.0418959
0.179961	0.174719	0.169918	0.174671	0.17913	0.181286	0.173299	0.176827	0.179572	0.181533	0.180697	0.180598	0.177658	0.173005	0.175013	0.181628	0.179766	0.181628	0.188731	0.191376	0.185792	0.176091	0.172858	0.16546	0.16394	0.167027	0.173052	0.177706	0.171239	0.176286	0.178589	0.175845	0.174473	0.175256	0.173443	0.177902	0.183144	0.183781	0.17795	0.17751	0.181625	0.188533	0.189464	0.183144	0.184859	0.188386	0.196079	0.198039	0.186035	0.181528
0.130531	0.130941	0.130643	0.120461	0.121688	0.129494	0.129083	0.125552	0.11983	0.115704	0.125034	0.135811	0.138002	0.138187	0.124957	0.129417	0.134472	0.126445	0.123992	0.124439	0.126445	0.131685	0.134805	0.125106	0.129566	0.129232	0.130756	0.130905	0.132614	0.107898	0.131906	0.137444	0.133876	0.137407	0.135698	0.13031	0.13109	0.13908	0.140158	0.132316	0.128452	0.142426	0.143355	0.13752	0.128601	0.119681	0.122319	0.12585	0.117377	0.125403
0.0455502	0.0412377	0.0509409	0.050795	0.0527484	0.052019	0.0538836	0.0537377	0.0509409	0.0466284	0.039722	0.041295	0.0470349	0.0535037	0.0590402	0.0617795	0.050795	0.0482013	0.0505034	0.057467	0.0543784	0.0538265	0.0585766	0.0549938	0.0556341	0.0582848	0.0597117	0.0595088	0.0590144	0.0622487	0.0636754	0.07504	0.072592	0.0667071	0.0746916	0.0672015	0.0695606	0.0737272	0.0677533	0.0717742	0.0631492	0.0617221	0.0654513	0.0650139	0.0693842	0.0696757	0.0749511	0.0623055	0.0601493	0.0607898
0.158951	0.154992	0.157936	0.158516	0.158453	0.147174	0.146014	0.139898	0.139545	0.135668	0.150471	0.150181	0.140043	0.145143	0.146077	0.144853	0.151757	0.157356	0.151032	0.151322	0.153914	0.152047	0.154204	0.154204	0.153914	0.154122	0.158434	0.160962	0.157665	0.155572	0.155137	0.162186	0.163264	0.161605	0.159802	0.152835	0.150326	0.145081	0.1445	0.146304	0.154576	0.157375	0.154204	0.152545	0.159947	0.156568	0.151177	0.15182	0.150534	0.151467
-0.043374	-0.0431762	-0.0456258	-0.0532238	-0.0464616	-0.0418047	-0.0438142	-0.0393038	-0.0443495	-0.0398903	-0.0460658	-0.0422959	-0.0445989	-0.0399418	-0.0379323	-0.0392083	-0.0367586	-0.0396485	-0.0428828	-0.0430295	-0.0369054	-0.0421492	-0.0444522	-0.0447456	-0.038717	-0.0299455	-0.0310236	-0.021614	-0.0268578	-0.0273491	-0.0170083	-0.0213206	-0.0245549	-0.0267622	-0.0272024	-0.0239681	-0.0264178	-0.0415113	-0.0469018	-0.0370521	-0.028574	-0.0268578	-0.025633	-0.0180863	-0.0229854	-0.0208292	-0.0234254	-0.0212692	-0.0214673	-0.021174
-0.0687091	-0.0664071	-0.066116	-0.0664665	-0.0617167	-0.0597058	-0.0566166	-0.0616574	-0.0610752	-0.0664665	-0.0673126	-0.0520124	-0.0614255	-0.0661753	-0.0589187	-0.062299	-0.0610752	-0.0567622	-0.0504382	-0.0615119	-0.0469984	-0.0398012	-0.0508748	-0.0612208	-0.067108	-0.0612208	-0.0622395	-0.0610752	-0.0632317	-0.0630268	-0.0628539	-0.0365391	-0.0417847	-0.0485454	-0.0403564	-0.0445237	-0.0470579	-0.0561206	-0.0500015	-0.0586275	-0.0553061	-0.0517212	-0.047845	-0.0512253	-0.052158	-0.0488367	-0.0495647	-0.0452518	-0.0408521	-0.0391325
0.212563	0.221769	0.222847	0.22241	0.225936	0.230772	0.251166	0.252448	0.238231	0.232549	0.229752	0.222003	0.224945	0.222003	0.230772	0.233657	0.230918	0.228267	0.225033	0.22381	0.218128	0.221216	0.225325	0.219586	0.228153	0.225211	0.226054	0.227569	0.226637	0.236542	0.234037	0.236136	0.227367	0.224862	0.219764	0.216295	0.223695	0.225211	0.229523	0.229523	0.227804	0.22594	0.221483	0.223347	0.221191	0.220405	0.224076	0.224076	0.220842	0.223784
0.279291	0.281151	0.276693	0.274198	0.277136	0.281742	0.279439	0.279439	0.279291	0.277771	0.282524	0.28375	0.28713	0.287233	0.285226	0.275378	0.277534	0.267539	0.270329	0.270477	0.267539	0.267687	0.273223	0.279985	0.284295	0.290466	0.286599	0.281505	0.273075	0.270137	0.268868	0.269607	0.259169	0.250591	0.251521	0.260881	0.263036	0.266122	0.27058	0.274891	0.274257	0.269459	0.263819	0.26906	0.26906	0.279202	0.274552	0.260689	0.25564	0.258135
-0.186662	-0.183919	-0.185929	-0.18887	-0.182547	-0.182401	-0.193528	-0.191027	-0.18931	-0.188085	-0.181271	-0.181417	-0.185092	-0.179554	-0.184065	-0.185877	-0.176759	-0.180433	-0.186996	-0.186703	-0.181458	-0.18038	-0.184347	-0.183708	-0.182537	-0.177784	-0.179155	-0.18014	-0.194157	-0.18416	-0.175241	-0.183521	-0.190776	-0.168625	-0.163872	-0.174508	-0.1674	-0.168771	-0.168918	-0.177251	-0.176172	-0.173231	-0.173524	-0.172739	-0.168918	-0.174162	-0.174456	-0.172686	-0.172885	-0.174403
-0.0979163	-0.102081	-0.101298	-0.0928204	-0.091595	-0.0892915	-0.0923785	-0.0882134	-0.0957601	-0.085421	-0.0849792	-0.0891442	-0.091595	-0.0943874	-0.084584	-0.0825284	-0.070475	-0.0670936	-0.0743456	-0.0785106	-0.0829703	-0.0809614	-0.0816976	-0.0908115	-0.0821867	-0.0789525	-0.0697387	-0.0725311	-0.0751291	-0.0878717	-0.0875772	-0.0897334	-0.0875772	-0.0872826	-0.0903696	-0.091595	-0.0882134	-0.0868408	-0.0836065	-0.0856154	-0.0780688	-0.0760599	-0.0782629	-0.0810084	-0.0832648	-0.0862045	-0.0752764	-0.0829703	-0.0829703	-0.079736
0.587238	0.571571	0.555837	0.564394	0.57115	0.570072	0.578616	0.580127	0.586883	0.586594	0.579404	0.588171	0.585438	0.586371	0.578682	0.584294	0.590327	0.592404	0.591615	0.591904	0.593416	0.588749	0.587816	0.590839	0.587172	0.589038	0.589972	0.588539	0.58085	0.589761	0.594861	0.592416	0.604127	0.604127	0.599672	0.59356	0.593127	0.590905	0.591838	0.59126	0.595571	0.596794	0.593127	0.586804	0.586094	0.589683	0.586371	0.594993	0.590038	0.591049
0.00694458	-0.000604014	0.00219892	-0.00412728	-0.0103835	-0.00995136	0.00248703	0.00205487	0.00672663	0.0125505	0.0105378	0.0132707	0.0100356	0.0143491	0.016938	0.0207494	0.0247746	0.0256349	0.0228319	0.017152	0.0103938	0.0154976	0.014061	0.0198111	0.0153536	0.0114021	0.0135588	0.0147073	0.0313851	0.0221823	0.0180128	0.0255614	0.0227582	0.028438	0.0232607	0.0264252	0.0405176	0.0551121	0.0491443	0.0275036	0.0208894	0.0279356	0.0341916	0.0352699	0.0298782	0.0346238	0.0403736	0.0530255	0.038505	0.04174
0.244583	0.249629	0.254871	0.257761	0.258692	0.254234	0.239341	0.239928	0.246052	0.24811	0.254137	0.260457	0.266631	0.261242	0.25943	0.252179	0.254678	0.253747	0.25987	0.259577	0.260655	0.267415	0.264915	0.261879	0.263008	0.26781	0.265904	0.26376	0.269766	0.269901	0.26553	0.250675	0.243227	0.234147	0.214452	0.20166	0.193035	0.179829	0.157044	0.139939	0.127147	0.116511	0.120472	0.127522	0.143985	0.160301	0.170295	0.181511	0.185036	0.186611
0.0108157	0.00988308	0.0112524	0.0121259	0.0141367	0.0115435	0.0183631	0.0168483	0.0249778	0.0257056	0.0222664	0.0211882	0.0202557	0.0119215	0.0163799	0.0145149	0.0229946	0.0260835	0.0227033	0.0242185	0.0157387	0.0123585	0.0185363	0.0186819	0.02789	0.0311831	0.0225577	0.0335722	0.0357285	0.0319113	0.0306875	0.0243641	0.0231403	0.0249469	0.029551	0.0335722	0.0296093	0.0194103	0.0153891	0.0167587	0.0245973	0.0256755	0.0287064	0.0261128	0.0282691	0.0247431	0.0238687	0.0204885	0.0149519	0.0125042
0.0798735	0.0817398	0.0778622	0.0881461	0.0881461	0.0862799	0.0854919	0.0916708	0.087213	0.0804537	0.0807439	0.0822574	0.073777	0.0743575	0.0823403	0.0824854	0.0842063	0.0851393	0.0862799	0.0847039	0.0752906	0.0675981	0.0742124	0.0778824	0.0763068	0.0818428	0.0809099	0.0735697	0.067453	0.0609838	0.0642184	0.0750003	0.0703973	0.0682409	0.0686763	0.0664579	0.062726	0.0673292	0.0696925	0.0783179	0.0761616	0.0765972	0.0705638	0.0682622	0.0740052	0.0702733	0.0691337	0.0654634	0.0650276	0.0591395
-0.0819042	-0.0694168	-0.0680408	-0.0723866	-0.0637976	-0.0637976	-0.0753558	-0.0824197	-0.0819384	-0.0749897	-0.0848052	-0.077111	-0.0678917	-0.0661831	-0.0694168	-0.0762166	-0.0757694	-0.0763999	-0.0833145	-0.0834636	-0.0782574	-0.0768472	-0.0801148	-0.0781082	-0.0759525	-0.0805623	-0.0774778	-0.074095	-0.077776	-0.0768472	-0.0857685	-0.074359	-0.0754369	-0.0873278	-0.0819384	-0.077776	-0.0751387	-0.0766638	-0.082833	-0.0817551	-0.0829821	-0.0891513	-0.0928664	-0.0910088	-0.0956526	-0.0610115	-0.0654379	-0.0694512	-0.0783724	-0.0826839
0.0653929	0.0688321	0.0699966	0.0707247	0.072881	0.0727354	0.0787673	0.0834301	0.0832845	0.0768157	0.0671125	0.0653066	0.0686866	0.0828479	0.0848587	0.0771069	0.0771069	0.0732902	0.0688321	0.0754465	0.068541	0.0775169	0.0824114	0.071921	0.0811283	0.0766702	0.0746595	0.0720665	0.0665303	0.0690372	0.0727081	0.0763791	0.0773117	0.0722121	0.0780394	0.0702013	0.0720665	0.0727081	0.0651611	0.0709884	0.0697647	0.0759426	0.0770805	0.0668809	0.0786809	0.0783899	0.0686866	0.0676084	0.0699103	0.0689776
0.286105	0.285326	0.280866	0.274767	0.267441	0.266101	0.26647	0.263273	0.268734	0.298647	0.277132	0.272937	0.267627	0.267222	0.269903	0.272585	0.277571	0.279621	0.281438	0.270365	0.269773	0.275754	0.276641	0.282178	0.281692	0.2766	0.265971	0.269648	0.270874	0.252405	0.243043	0.251706	0.2516	0.225228	0.199493	0.176505	0.162039	0.161637	0.155119	0.150862	0.161504	0.150245	0.151083	0.153293	0.160455	0.166046	0.170358	0.171381	0.158592	0.165937
0.0287557	0.0250306	0.0243931	0.0265491	0.0196404	0.0238058	0.0294896	0.0243931	0.0220901	0.0202781	0.0205717	0.0286089	0.0337056	0.0265996	0.0240994	0.0228746	0.0207185	0.0204249	0.0227277	0.023659	0.0197872	0.0199341	0.0164063	0.0119472	0.0161127	0.0178284	0.0190532	0.0173375	0.0205717	0.0197872	0.0205717	0.0159659	0.0173375	0.0219433	0.0159659	0.0101352	0.0080755	0.0114565	0.0137594	0.0139063	0.0185624	0.0204249	0.0221406	0.0202781	0.0225809	0.0227277	0.0230214	0.0268931	0.0297833	0.0354671
0.0367109	0.0393	0.0302409	0.0316075	0.0454817	0.0436828	0.0462717	0.0449052	0.0496508	0.0556885	0.0593557	0.0555444	0.0556885	0.0454072	0.0455513	0.0527417	0.0551866	0.0471366	0.0479266	0.0487166	0.0485725	0.049795	0.0545407	0.0510174	0.0541082	0.0461276	0.0469924	0.0479266	0.059644	0.0592116	0.0539641	0.0476383	0.0605088	0.055619	0.0457699	0.0471366	0.0418891	0.0402342	0.0491491	0.0493626	0.0449052	0.0448358	0.0393	0.0480707	0.0508733	0.0571991	0.0533877	0.0504409	0.0571297	0.0503715
0.0621452	0.062	0.0572516	0.0535196	0.0515084	0.0644467	0.0709778	0.0729891	0.0748552	0.0590349	0.0662921	0.0672253	0.0687387	0.0733417	0.0593251	0.0598229	0.0629124	0.0573763	0.0513423	0.0548672	0.0590349	0.0513423	0.0496212	0.0593251	0.0578116	0.0588898	0.0624146	0.0633477	0.0662921	0.0744825	0.0709578	0.0711029	0.0670802	0.076784	0.0793755	0.0798108	0.0818848	0.0746276	0.0709578	0.0754157	0.0646337	0.0635555	0.0606739	0.0621053	0.0636819	0.065195	0.0752706	0.0751256	0.0751256	0.0775721
0.0252383	0.0248012	0.0222078	0.027016	0.0328438	0.025384	0.0216543	0.0234614	0.0316493	0.0336599	0.0262585	0.0292596	0.0296967	0.0255298	0.0310663	0.0308627	0.0293472	0.0324359	0.0310663	0.0299303	0.0229665	0.0222374	0.0234614	0.0333106	0.0362535	0.0422851	0.0412069	0.0353789	0.0347961	0.0322902	0.0292015	0.0344465	0.0370981	0.0323484	0.0332226	0.0324359	0.0307749	0.0216543	0.0210135	0.0310085	0.029493	0.0299881	0.0236649	0.0248888	0.0308627	0.033748	0.0326698	0.0329615	0.032175	0.0303104
0.132446	0.144306	0.149776	0.145963	0.148184	0.151419	0.154298	0.152996	0.150551	0.148474	0.150196	0.142004	0.148553	0.148264	0.146317	0.145239	0.145673	0.145673	0.143661	0.14157	0.150262	0.153641	0.150551	0.152996	0.153575	0.152497	0.148539	0.137902	0.140847	0.140703	0.13998	0.142425	0.143714	0.142925	0.140413	0.141492	0.133655	0.141492	0.143648	0.138257	0.143004	0.142859	0.143937	0.146738	0.147172	0.14825	0.147816	0.141636	0.143359	0.145226
-0.0579288	-0.0528292	-0.0554808	-0.0450477	-0.0441153	-0.0522461	-0.0427454	-0.0432403	-0.0466208	-0.0556841	-0.0543142	-0.0481365	-0.0534701	-0.0514594	-0.0416096	-0.0482247	-0.0491572	-0.0465634	-0.0461259	-0.0425996	-0.0427454	-0.0472041	-0.0422505	-0.0428913	-0.0413755	-0.0362762	-0.032255	-0.0325466	-0.0285829	-0.03138	-0.0336822	-0.0338281	-0.0431829	-0.0472041	-0.0481365	-0.0410265	-0.036422	-0.0296035	-0.0297493	-0.029895	-0.0408229	-0.0462141	-0.0528292	-0.0578709	-0.0532665	-0.0419012	-0.0332754	-0.0280879	-0.0337706	-0.0360728
0.0819602	0.0785798	0.0991545	0.100433	0.0887209	0.0864186	0.0888671	0.0913157	0.0922475	0.0872043	0.0815216	0.0776479	0.109058	0.102589	0.0882823	0.0909318	0.0878438	0.08799	0.0938188	0.0888671	0.0900914	0.0985696	0.0781963	0.0764786	0.0802974	0.0766247	0.0833854	0.0822526	0.0845549	0.07255	0.0726963	0.0835316	0.0826547	0.084902	0.089799	0.0899999	0.0874967	0.0860717	0.0820519	0.0769542	0.0777397	0.077301	0.0759305	0.078379	0.0740668	0.0740126	0.0855786	0.0902376	0.0884285	0.0885203
-0.194503	-0.200428	-0.197685	-0.195382	-0.188274	-0.193812	-0.198125	-0.198271	-0.200428	-0.203516	-0.207683	-0.209546	-0.210918	-0.202637	-0.202637	-0.204155	-0.204595	-0.201213	-0.200187	-0.203077	-0.196607	-0.187248	-0.195435	-0.201705	-0.19533	-0.182883	-0.17612	-0.182883	-0.199057	-0.196701	-0.19915	-0.2016	-0.194198	-0.182191	-0.179741	-0.180966	-0.178317	-0.174789	-0.184054	-0.18283	-0.180966	-0.184201	-0.183562	-0.187289	-0.185079	-0.188168	-0.176453	-0.176107	-0.181352	-0.171408
-0.332983	-0.325139	-0.316178	-0.322796	-0.320342	-0.318592	-0.300143	-0.304669	-0.307926	-0.308535	-0.308208	-0.314982	-0.311458	-0.30249	-0.301849	-0.312479	-0.323399	-0.318686	-0.337204	-0.346801	-0.354149	-0.343364	-0.341938	-0.331884	-0.322616	-0.320515	-0.314977	-0.317482	-0.309293	-0.300519	-0.29606	-0.301452	-0.30253	-0.297047	-0.291363	-0.283905	-0.283119	-0.289589	-0.288803	-0.287432	-0.285276	-0.289387	-0.289151	-0.284399	-0.2916	-0.286702	-0.284051	-0.278603	-0.273559	-0.279737
-0.0918935	-0.0954218	-0.0912562	-0.0911093	-0.092922	-0.0914031	-0.0992439	-0.108163	-0.0949313	-0.10385	-0.112476	-0.112329	-0.110663	-0.107085	-0.107379	-0.101497	-0.102282	-0.12556	-0.111985	-0.108553	-0.0999784	-0.0961564	-0.0969407	-0.108947	-0.119288	-0.113162	-0.0963033	-0.110663	-0.0999308	-0.10341	-0.106154	-0.0990471	-0.107819	-0.113797	-0.103653	-0.104585	-0.10385	-0.111447	-0.106497	-0.108163	-0.1112	-0.106594	-0.10336	-0.107819	-0.109338	-0.110907	-0.106594	-0.0996344	-0.0968404	-0.0794881
-0.0365657	-0.035046	-0.0324483	-0.0290669	-0.0283307	-0.0227932	-0.0160305	-0.0198536	-0.0241184	-0.0146107	-0.0144635	-0.0153943	-0.0193646	-0.0235295	-0.0201481	-0.0278889	-0.0297503	-0.0260273	-0.0249493	-0.0283307	-0.0276944	-0.0186284	-0.0101514	-0.00814256	-0.016325	-0.0273999	-0.023235	-0.0232821	-0.0181865	-0.0174031	-0.01897	-0.0177914	-0.015247	-0.0174031	-0.0218625	-0.0249493	-0.0278889	-0.0248489	-0.0286723	-0.0268108	-0.0254382	-0.0211261	-0.0241658	-0.0315648	-0.0375441	-0.0378858	-0.0329844	-0.0258801	-0.014169	-0.00897319
0.133202	0.132269	0.124287	0.122421	0.132912	0.136147	0.13766	0.141619	0.137596	0.140478	0.138612	0.135377	0.141556	0.141909	0.142407	0.150597	0.14334	0.145062	0.149374	0.152255	0.151757	0.155635	0.153769	0.146222	0.142552	0.136582	0.135068	0.148441	0.137805	0.13515	0.140749	0.146348	0.156486	0.157854	0.151594	0.147508	0.139671	0.137225	0.136935	0.141891	0.147427	0.147282	0.146992	0.147282	0.149374	0.137515	0.135358	0.143195	0.142117	0.140894
-0.0413181	-0.0370052	-0.0324008	-0.0333332	-0.0233377	-0.0195198	-0.0180041	-0.0271243	-0.0266865	-0.0259002	-0.0220251	-0.0352552	-0.0377603	-0.0402653	-0.034088	-0.0358957	-0.0307965	-0.0303589	-0.0259002	-0.024822	-0.03138	-0.0284371	-0.0390733	-0.0351093	-0.022171	-0.0287287	-0.0379951	-0.0427454	-0.0325466	-0.0311768	-0.0291661	-0.032255	-0.0330415	-0.0432403	-0.0432403	-0.0356928	-0.0305048	-0.0448132	-0.0451049	-0.0342656	-0.0260773	-0.0280879	-0.0268639	-0.0333332	-0.0308851	-0.0304476	-0.0324582	-0.0287287	-0.0479332	-0.0414638
-0.0636607	-0.0626551	-0.0699165	-0.0720734	-0.0661055	-0.0647392	-0.0702754	-0.0728641	-0.0768189	-0.0661055	-0.0643073	-0.0601375	-0.065027	-0.0702754	-0.0658176	-0.0607133	-0.0578367	-0.0566143	-0.057334	-0.0559677	-0.053379	-0.0559677	-0.0589151	-0.0636607	-0.0599226	-0.0588442	-0.0528763	-0.0625823	-0.0594909	-0.0610011	-0.059132	-0.064812	-0.0549621	-0.0492821	-0.051439	-0.0515114	-0.0537397	-0.0563995	-0.0570461	-0.0528031	-0.0499997	-0.0562556	-0.0548182	-0.0599226	-0.0682624	-0.0676866	-0.0634458	-0.0612889	-0.0557527	-0.0584124
0.107731	0.106796	0.0966606	0.1004	0.102554	0.136125	0.11111	0.10083	0.0924908	0.106436	0.105789	0.101405	0.0942874	0.090405	0.0963715	0.0894699	0.0966589	0.0919144	0.09364	0.100541	0.098097	0.0982407	0.0945022	0.107873	0.104063	0.105789	0.111037	0.111972	0.115207	0.106436	0.105862	0.107875	0.112763	0.108737	0.112619	0.110102	0.107227	0.111828	0.107515	0.111324	0.108808	0.11233	0.113265	0.112546	0.117794	0.111037	0.110893	0.115063	0.114416	0.107155
-0.0146339	-0.00881285	-0.00817707	-0.00911267	-0.0157267	-0.0205476	-0.0189747	-0.0179071	-0.0045447	-0.00700128	-0.000105979	-0.00197385	-0.00915026	-0.0215612	-0.0440174	-0.0982848	-0.124198	-0.140177	-0.167459	-0.187897	-0.195959	-0.205752	-0.216772	-0.209636	-0.207392	-0.218155	-0.236637	-0.233522	-0.225461	-0.224314	-0.218551	-0.229204	-0.221708	-0.213584	-0.207117	-0.223134	-0.199897	-0.16601	-0.169496	-0.175337	-0.171802	-0.174234	-0.165135	-0.167617	-0.170525	-0.172053	-0.173457	-0.158994	-0.156864	-0.159971
0.0188812	0.0188812	0.0132022	0.0132022	0.0085273	0.0167244	0.0263613	0.0244913	0.0216862	0.0210381	0.0165809	0.0226212	0.0244913	0.0198908	0.0140684	0.0220476	0.0211126	0.022908	0.0170113	0.0129845	0.0126976	0.0145675	0.0141372	0.0234128	0.0266481	0.0209692	0.0216862	0.0206078	0.0224778	0.0210381	0.0224034	0.0247037	0.0280824	0.0198855	0.013128	0.0165809	0.0226212	0.0236996	0.0223344	0.0340537	0.0300268	0.0269349	0.022908	0.0180897	0.0241299	0.0175159	0.0204644	0.0141372	0.0126285	0.0121238
0.138438	0.132828	0.131033	0.129668	0.128371	0.13779	0.133115	0.137858	0.13678	0.133689	0.14325	0.133545	0.135558	0.141237	0.139224	0.13865	0.12945	0.122836	0.128733	0.124993	0.132467	0.12988	0.128802	0.136132	0.13721	0.133115	0.139224	0.133689	0.13865	0.135128	0.132828	0.12945	0.129593	0.136206	0.141598	0.138506	0.13822	0.126358	0.125567	0.12844	0.135989	0.134841	0.130167	0.132393	0.136562	0.13304	0.125779	0.120101	0.120531	0.125131
-0.113186	-0.109449	-0.106145	-0.113117	-0.114051	-0.114697	-0.111104	-0.108446	-0.110383	-0.114553	-0.116785	-0.115631	-0.110163	-0.107862	-0.113687	-0.113042	-0.113186	-0.111462	-0.105637	-0.105637	-0.105781	-0.112107	-0.12915	-0.121889	-0.128861	-0.127281	-0.11923	-0.11513	-0.11096	-0.117431	-0.120522	-0.123469	-0.122102	-0.117355	-0.112753	-0.107649	-0.106282	-0.111097	-0.118647	-0.130008	-0.119657	-0.113186	-0.111819	-0.11412	-0.111963	-0.118647	-0.112464	-0.112107	-0.112183	-0.116497
-0.384166	-0.374749	-0.37338	-0.372156	-0.373939	-0.374085	-0.382009	-0.379706	-0.375101	-0.378773	-0.374168	-0.368132	-0.381511	-0.378773	-0.375973	-0.376263	-0.377342	-0.369501	-0.372529	-0.369646	-0.367779	-0.377487	-0.377051	-0.376118	-0.37813	-0.371866	-0.365975	-0.367344	-0.372882	-0.380868	-0.38317	-0.383958	-0.382091	-0.390575	-0.39014	-0.379561	-0.38064	-0.379706	-0.383378	-0.387194	-0.38093	-0.379997	-0.379997	-0.376325	-0.37423	-0.378399	-0.377259	-0.377694	-0.387194	-0.381946
-0.156868	-0.151184	-0.144421	-0.140746	-0.141971	-0.151675	-0.151528	-0.15202	-0.158342	-0.169418	-0.173878	-0.177259	-0.178975	-0.170203	-0.165252	-0.157558	-0.154763	-0.151822	-0.155203	-0.171083	-0.165985	-0.155056	-0.161672	-0.159516	-0.158584	-0.152115	-0.160154	-0.162311	-0.16388	-0.159076	-0.158878	-0.161672	-0.163682	-0.162897	-0.158878	-0.157066	-0.165692	-0.167702	-0.167702	-0.163976	-0.161379	-0.159516	-0.164614	-0.161672	-0.166132	-0.164614	-0.154272	-0.15736	-0.160741	-0.146431
-0.776942	-0.774931	-0.77248	-0.768606	-0.768312	-0.771548	-0.768312	-0.765714	-0.77248	-0.773265	-0.772039	-0.768656	-0.763997	-0.76738	-0.775422	-0.768312	-0.763212	-0.766301	-0.764782	-0.757966	-0.76537	-0.76184	-0.766008	-0.76233	-0.756152	-0.759338	-0.763947	-0.766251	-0.768556	-0.767771	-0.766104	-0.767918	-0.766201	-0.766495	-0.76375	-0.760513	-0.766251	-0.757034	-0.756299	-0.752425	-0.753357	-0.752769	-0.752475	-0.75174	-0.747081	-0.752328	-0.754829	-0.750808	-0.752671	-0.754632
0.0518135	0.0550484	0.04908	0.0581391	0.056484	0.0467792	0.0443341	0.0408108	0.0434692	0.0459141	0.0482149	0.0483591	0.0462024	0.0581391	0.0475002	0.0477133	0.0421775	0.0400208	0.0378642	0.0323284	0.0298833	0.02557	0.023056	0.0290934	0.0265041	0.03125	0.0332625	0.03772	0.0315384	0.0393	0.0438269	0.030385	0.0275825	0.0367859	0.0392309	0.0407419	0.0357075	0.0378642	0.0413876	0.0400208	0.0411684	0.0487166	0.0345542	0.0355581	0.0416702	0.0551866	0.0502274	0.0454817	0.0446916	0.0487166
-0.13925	-0.134936	-0.13537	-0.141274	-0.13825	-0.145154	-0.141775	-0.145799	-0.147088	-0.144576	-0.135804	-0.132924	-0.136659	-0.135791	-0.138526	-0.143419	-0.141551	-0.136948	-0.136948	-0.140039	-0.13946	-0.132056	-0.13249	-0.12961	-0.125151	-0.125006	-0.127742	-0.129754	-0.129899	-0.121561	-0.130333	-0.12932	-0.123428	-0.126019	-0.133134	-0.12932	-0.134712	-0.136225	-0.138816	-0.137014	-0.138881	-0.145706	-0.144917	-0.150389	-0.147588	-0.138171	-0.136225	-0.131332	-0.127742	-0.131056
-0.241944	-0.242089	-0.250074	-0.250137	-0.25107	-0.246113	-0.244101	-0.258184	-0.264592	-0.259553	-0.262	-0.267828	-0.264012	-0.259615	-0.260984	-0.258537	-0.258392	-0.26256	-0.266584	-0.278654	-0.269881	-0.276581	-0.269965	-0.277514	-0.274278	-0.267081	-0.276642	-0.275855	-0.268741	-0.278447	-0.279028	-0.270691	-0.276726	-0.278302	-0.275212	-0.274278	-0.27629	-0.267953	-0.269322	-0.273138	-0.270545	-0.267227	-0.277514	-0.280604	-0.276726	-0.274424	-0.278738	-0.274133	-0.278592	-0.270545
-0.137496	-0.139222	-0.13987	-0.13002	-0.131529	-0.135769	-0.123618	-0.13232	-0.135413	-0.129446	-0.131746	-0.123405	-0.127719	-0.129876	-0.126354	-0.122831	-0.125993	-0.13002	-0.138505	-0.145407	-0.148786	-0.13757	-0.122757	-0.120239	-0.119734	-0.114341	-0.106074	-0.117146	-0.125127	-0.120308	-0.121243	-0.119803	-0.105351	-0.107652	-0.110887	-0.110457	-0.107365	-0.110314	-0.10787	-0.112184	-0.113263	-0.113549	-0.112041	-0.110027	-0.116928	-0.10931	-0.0988113	-0.109023	-0.104709	-0.100538
0.136022	0.131209	0.139546	0.142491	0.141269	0.143714	0.141847	0.141269	0.141413	0.13969	0.140913	0.142491	0.148816	0.15155	0.14925	0.141558	0.141269	0.144359	0.141124	0.140046	0.148671	0.151472	0.150039	0.140835	0.150828	0.147304	0.148238	0.146726	0.142413	0.139968	0.143492	0.146515	0.142491	0.140624	0.143648	0.143503	0.141991	0.140335	0.144648	0.142925	0.142636	0.143793	0.151695	0.152195	0.141769	0.14896	0.142491	0.151617	0.15334	0.152617
0.0721755	0.0747575	0.0779933	0.0736789	0.079584	0.0948256	0.0921563	0.0915027	0.0892039	0.0858266	0.0858266	0.091786	0.0868182	0.0878968	0.0978324	0.102288	0.0961002	0.0889753	0.0795517	0.0733637	0.0858266	0.0938015	0.0861099	0.0919277	0.0904241	0.0906529	0.0904241	0.0940848	0.0925812	0.0951633	0.0951633	0.0935182	0.0916443	0.0862515	0.0915027	0.0970371	0.0932349	0.0869924	0.0848353	0.0887248	0.0882126	0.086197	0.0889206	0.0917315	0.0872756	0.0864802	0.0872756	0.0818827	0.0832445	0.0848353
0.261447	0.257274	0.255118	0.260173	0.262896	0.262242	0.26454	0.269279	0.268712	0.273963	0.27612	0.272372	0.273397	0.270391	0.274758	0.280858	0.272372	0.264823	0.265619	0.274051	0.27771	0.276261	0.279496	0.279409	0.280346	0.284888	0.293037	0.264062	0.275924	0.284747	0.288124	0.292154	0.283244	0.278877	0.278081	0.284181	0.296185	0.29332	0.289714	0.284747	0.278418	0.276827	0.283298	0.284093	0.27856	0.280858	0.287611	0.252253	0.265194	0.275466
0.0488175	0.0534814	0.0521125	0.0476544	0.0442745	0.0419728	0.0507436	0.0547657	0.0516765	0.0525251	0.0612122	0.0613364	0.0542046	0.0400246	0.0216629	-0.0181152	-0.0711194	-0.117148	-0.16763	-0.227599	-0.273041	-0.314956	-0.356505	-0.384609	-0.403715	-0.411376	-0.414368	-0.414204	-0.409865	-0.407623	-0.397118	-0.377697	-0.361997	-0.33315	-0.307909	-0.290221	-0.287127	-0.272307	-0.267849	-0.267338	-0.261518	-0.258792	-0.257572	-0.26484	-0.266713	-0.263051	-0.25865	-0.251751	-0.257514	-0.256862
-0.105499	-0.0987396	-0.0978745	-0.0980187	-0.101975	-0.107367	-0.102765	-0.0979495	-0.103918	-0.10701	-0.10859	-0.106791	-0.109161	-0.101611	-0.103768	-0.106791	-0.101831	-0.0993162	-0.101687	-0.106791	-0.110314	-0.112615	-0.108872	-0.106502	-0.11254	-0.116421	-0.112396	-0.114196	-0.113763	-0.122892	-0.11434	-0.111393	-0.106646	-0.107581	-0.104057	-0.0993855	-0.10859	-0.103699	-0.106214	-0.103267	-0.0957176	-0.1001	-0.0996674	-0.111819	-0.113474	-0.120447	-0.11074	-0.116133	-0.12397	-0.119801
0.152807	0.133323	0.11169	0.0929111	0.0841306	0.0729547	0.0627616	0.0715833	0.0925565	0.11647	0.14029	0.162249	0.185432	0.210718	0.223215	0.232916	0.23615	0.237813	0.252611	0.251972	0.251479	0.261234	0.26138	0.264029	0.277256	0.284016	0.288529	0.297645	0.305044	0.30583	0.310928	0.310928	0.308626	0.302249	0.303967	0.301957	0.310378	0.313758	0.319989	0.319989	0.317631	0.318125	0.315823	0.318709	0.318417	0.315969	0.320281	0.324738	0.325962	0.330273
-0.206582	-0.206002	-0.195217	-0.203346	-0.203636	-0.202848	-0.209028	-0.208593	-0.21162	-0.211475	-0.204506	-0.204071	-0.20824	-0.206727	-0.209028	-0.213986	-0.212907	-0.210315	-0.202621	-0.202911	-0.204778	-0.204053	-0.200818	-0.220955	-0.204198	-0.20621	-0.201833	-0.196151	-0.195715	-0.197229	-0.20312	-0.208512	-0.204343	-0.206645	-0.206355	-0.199821	-0.203056	-0.208013	-0.204778	-0.197229	-0.2065	-0.212327	-0.202911	-0.196377	-0.20766	-0.207515	-0.202123	-0.197809	-0.202766	-0.210959
-0.114766	-0.121669	-0.125193	-0.12397	-0.115844	-0.120591	-0.119512	-0.12476	-0.127851	-0.120158	-0.121092	-0.113467	-0.109442	-0.105705	-0.100602	-0.121092	-0.128786	-0.132165	-0.126127	-0.117211	-0.11153	-0.106784	-0.101391	-0.1139	-0.112966	-0.122527	-0.118647	-0.120803	-0.120158	-0.110596	-0.110019	-0.121305	-0.126986	-0.131444	-0.124973	-0.119581	-0.114401	-0.108142	-0.117492	-0.118715	-0.124684	-0.129932	-0.129355	-0.131011	-0.121806	-0.115335	-0.119937	-0.115479	-0.126119	-0.132734
0.133277	0.133133	0.132488	0.143703	0.141402	0.135077	0.133643	0.133499	0.138168	0.134433	0.125807	0.12624	0.124084	0.118693	0.126029	0.130698	0.132565	0.131776	0.132932	0.132854	0.131565	0.126318	0.131631	0.12933	0.124373	0.130987	0.124873	0.116536	0.114958	0.114169	0.114313	0.114169	0.107121	0.112802	0.112302	0.115747	0.118982	0.112368	0.119627	0.124084	0.125307	0.129475	0.127674	0.131843	0.121783	0.112157	0.114892	0.109356	0.113814	0.117548
-0.0646603	-0.0614255	-0.0652427	-0.0674854	-0.0667576	-0.0658249	-0.0660298	-0.0689733	-0.0714211	-0.0738688	-0.0629406	-0.0702836	-0.0746559	-0.0857887	-0.0461252	-0.0613663	-0.0814167	-0.0757341	-0.0737232	-0.0818535	-0.0838644	-0.0715667	-0.0673992	-0.0746559	-0.0585682	-0.0487777	-0.0509342	-0.0523036	-0.0524491	-0.0604929	-0.0648059	-0.0500015	-0.0526539	-0.0576948	-0.0528858	-0.0592957	-0.0640453	-0.0595867	-0.058072	-0.0531171	-0.0523896	-0.057986	-0.0628812	-0.0622395	-0.0658249	-0.0676903	-0.0576354	-0.0587137	-0.0599375	-0.0616574
-0.0968796	-0.10903	-0.113629	-0.109112	-0.10207	-0.099628	-0.099119	-0.0934409	-0.101928	-0.0875386	-0.0889839	-0.099628	-0.084751	-0.0893504	-0.0928712	-0.0920164	-0.079724	-0.0902253	-0.0892892	-0.0751858	-0.0846896	-0.080294	-0.0810062	-0.0873356	-0.0893504	-0.0873356	-0.0870507	-0.087478	-0.0822273	-0.0853207	-0.103658	-0.0934409	-0.0889839	-0.102437	-0.100279	-0.0901441	-0.087478	-0.0867657	-0.0808638	-0.0630361	-0.0595153	-0.0812301	-0.0815963	-0.0857683	-0.0814538	-0.0780754	-0.079805	-0.0733333	-0.0770775	-0.0752055
0.119666	0.116431	0.116214	0.115998	0.115207	0.113914	0.113483	0.122684	0.125345	0.131815	0.123979	0.127214	0.121031	0.114922	0.119666	0.125058	0.127358	0.12851	0.114348	0.122183	0.119453	0.109678	0.116653	0.107739	0.114353	0.116011	0.108825	0.1089	0.119254	0.125295	0.116458	0.119121	0.106686	0.109206	0.107919	0.0957711	0.0783734	0.0707594	0.0717733	0.0624958	0.0711234	0.0732161	0.0771016	0.0874578	0.0929294	0.091851	0.0915656	0.0881876	0.0876799	0.0935002
-0.107496	-0.112295	-0.106757	-0.115573	-0.117877	-0.121303	-0.119146	-0.129145	-0.137135	-0.132822	-0.124198	-0.122972	-0.119694	-0.126797	-0.122824	-0.10308	-0.121658	-0.130622	-0.126354	-0.129292	-0.122085	-0.131449	-0.137282	-0.140812	-0.134978	-0.132822	-0.135465	-0.139143	-0.140621	-0.144298	-0.143412	-0.143412	-0.150958	-0.154045	-0.155714	-0.155123	-0.138213	-0.143412	-0.144446	-0.145627	-0.143663	-0.142585	-0.149054	-0.155862	-0.155123	-0.166052	-0.161444	-0.15248	-0.143855	-0.14768
-0.277762	-0.273738	-0.272016	-0.266768	-0.253681	-0.252104	-0.250301	-0.24663	-0.242751	-0.244908	-0.240594	-0.236425	-0.241736	-0.24547	-0.236489	-0.236924	-0.23483	-0.235038	-0.239642	-0.249494	-0.244536	-0.246403	-0.250572	-0.249348	-0.24798	-0.242587	-0.247835	-0.248913	-0.243728	-0.242007	-0.246674	-0.24769	-0.250717	-0.250074	-0.24518	-0.245325	-0.249494	-0.250282	-0.24769	-0.23985	-0.240783	-0.245097	-0.244019	-0.235101	-0.246321	-0.246528	-0.238689	-0.251423	-0.250199	-0.239415
-0.0495539	-0.0496989	-0.0486842	-0.0430027	-0.0449508	-0.0514207	-0.0499075	-0.0513392	-0.0451593	-0.0414259	-0.043791	-0.0496808	-0.0488925	-0.0165436	-0.0514022	-0.0502415	-0.0397487	-0.0393958	-0.0492456	-0.0495357	-0.0463008	-0.0507591	-0.0521275	-0.0338593	-0.0565857	-0.0601107	-0.0570839	-0.0557155	-0.0532687	-0.0518374	-0.0465909	-0.0414894	-0.0475241	-0.0564407	-0.0294011	-0.0347925	-0.0452853	-0.054139	-0.043501	-0.0442892	-0.0353095	-0.0393328	-0.043646	-0.0355995	-0.0455942	-0.0570208	-0.0532058	-0.0532058	-0.0491825	-0.0491825
0.148691	0.151069	0.149483	0.155382	0.153511	0.147834	0.154018	0.153511	0.150276	0.145677	0.148484	0.149277	0.145677	0.156096	0.153797	0.152211	0.150419	0.146248	0.148405	0.147548	0.15294	0.154811	0.156096	0.156746	0.152654	0.152512	0.145899	0.149562	0.157904	0.157396	0.158046	0.164374	0.166816	0.159189	0.155018	0.151354	0.144392	0.14417	0.144313	0.150562	0.151926	0.153004	0.154082	0.149626	0.14517	0.148119	0.148626	0.138985	0.140349	0.141571
-0.636698	-0.650957	-0.645272	-0.634192	-0.644923	-0.636236	-0.623583	-0.635449	-0.640348	-0.63991	-0.63854	-0.632359	-0.624078	-0.629618	-0.635595	-0.640989	-0.651047	-0.6409	-0.640608	-0.638743	-0.629764	-0.624224	-0.628336	-0.598481	-0.614516	-0.633933	-0.636585	-0.635214	-0.630405	-0.62227	-0.620842	-0.627663	-0.658452	-0.650609	-0.651047	-0.642619	-0.6409	-0.626439	-0.624922	-0.628304	-0.630842	-0.629618	-0.629237	-0.646496	-0.656351	-0.650025	-0.6409	-0.641338	-0.639821	-0.636585
0.0206451	0.0437215	0.0682226	0.0759766	0.0839537	0.0947383	0.0958167	0.098179	0.0967355	0.0975919	0.0998916	0.104427	0.11112	0.114863	0.111343	0.116512	0.122698	0.115434	0.115657	0.120906	0.112849	0.114641	0.112992	0.112992	0.115291	0.111913	0.103286	0.111343	0.117671	0.124427	0.112199	0.1053	0.0982589	0.0970378	0.097831	0.10833	0.114435	0.121557	0.116958	0.109694	0.108981	0.115229	0.119685	0.123063	0.118669	0.114926	0.11637	0.112341	0.10522	0.106441
-0.468839	-0.462735	-0.463956	-0.466255	-0.462081	-0.452423	-0.456881	-0.455519	-0.45711	-0.449415	-0.460773	-0.466168	-0.463868	-0.46631	-0.468326	-0.462135	-0.452282	-0.451574	-0.454811	-0.460773	-0.455236	-0.451574	-0.454298	-0.454669	-0.46316	-0.45711	-0.453502	-0.455802	-0.453556	-0.446798	-0.460826	-0.463692	-0.457501	-0.456793	-0.444782	-0.438449	-0.439811	-0.442482	-0.445065	-0.448638	-0.456705	-0.452618	-0.448585	-0.448727	-0.450885	-0.435725	-0.436804	-0.446374	-0.446144	-0.445436
-0.26355	-0.263263	-0.260818	-0.257152	-0.264702	-0.264846	-0.2601	-0.261827	-0.255929	-0.260892	-0.261179	-0.265997	-0.270312	-0.274266	-0.274627	-0.268586	-0.266141	-0.27592	-0.273979	-0.270599	-0.256577	-0.253989	-0.256433	-0.256721	-0.264415	-0.266141	-0.2601	-0.262401	-0.266645	-0.270528	-0.279949	-0.277073	-0.2683	-0.269019	-0.266574	-0.268227	-0.268371	-0.270888	-0.270601	-0.267509	-0.268443	-0.267365	-0.257513	-0.260605	-0.272111	-0.27398	-0.2683	-0.256003	-0.268012	-0.274268
0.109759	0.116373	0.109904	0.115508	0.115508	0.11364	0.107026	0.10408	0.105302	0.121263	0.131833	0.122341	0.125789	0.13118	0.128166	0.121119	0.12241	0.120398	0.115728	0.116085	0.10796	0.104004	0.118454	0.126578	0.13118	0.129312	0.127588	0.121408	0.121263	0.123921	0.13219	0.133913	0.135493	0.13017	0.139806	0.146275	0.134916	0.144263	0.129889	0.131324	0.127657	0.123131	0.128447	0.123989	0.120178	0.122767	0.126936	0.120968	0.12456	0.127005
0.0285252	0.028382	0.0394528	0.0368662	0.0331255	0.0265116	0.0366474	0.0335554	0.0370773	0.0417529	0.0468586	0.0393096	0.0366474	0.037296	0.0280199	0.0281632	0.0334121	0.0380879	0.0375825	0.0409611	0.0420395	0.0349204	0.024498	0.0246413	0.0357878	0.0274468	0.0297469	0.0284498	0.0365041	0.0349204	0.0405992	0.0423943	0.0357804	0.0337669	0.0293099	0.034272	0.038299	0.0454862	0.0459913	0.0430427	0.0493698	0.0441963	0.0392341	0.0331935	0.0381557	0.0436911	0.0428993	0.0352071	0.033842	0.0318284
-0.0796599	-0.0783701	-0.0812492	-0.0858412	-0.096058	-0.100516	-0.0923894	-0.0806714	-0.0734115	-0.0744899	-0.0846288	-0.0887306	-0.0900209	-0.0897991	-0.0911665	-0.0869196	-0.0858412	-0.0890764	-0.0923117	-0.081094	-0.0785815	-0.081094	-0.087998	-0.0882871	-0.0827506	-0.0788035	-0.0807485	-0.0801708	-0.091311	-0.0962025	-0.0857073	-0.0899436	-0.0863523	-0.0877196	-0.0847733	-0.0739892	-0.068886	-0.0741336	-0.0757127	-0.0738448	-0.0800263	-0.0796701	-0.0738448	-0.0762802	-0.0775697	-0.0647737	-0.0710328	-0.0807383	-0.081094	-0.0761357
-0.184599	-0.180716	-0.181148	-0.180572	-0.176834	-0.181363	-0.186324	-0.187044	-0.179638	-0.171441	-0.167486	-0.176258	-0.174245	-0.162596	-0.174748	-0.171224	-0.173023	-0.177481	-0.175755	-0.177193	-0.169499	-0.174748	-0.18618	-0.178774	-0.169355	-0.170146	-0.174245	-0.17518	-0.169499	-0.17597	-0.175036	-0.162884	-0.165976	-0.167486	-0.161159	-0.162596	-0.165832	-0.164609	-0.165544	-0.162452	-0.164753	-0.160007	-0.158929	-0.155405	-0.158785	-0.158929	-0.156628	-0.153248	-0.148287	-0.157994
-0.0833409	-0.0772211	-0.0742777	-0.0791734	-0.0810387	-0.0734908	-0.0593278	-0.0549276	-0.0632038	-0.0685951	-0.074132	-0.0770754	-0.0912386	-0.092754	-0.0918214	-0.0793776	-0.0746275	-0.0644277	-0.0606974	-0.0649232	-0.0606974	-0.0574626	-0.0614255	-0.0655929	-0.0678359	-0.0709252	-0.0791734	-0.0627082	-0.0627082	-0.0555104	-0.0609016	-0.0665842	-0.0694691	-0.0657973	-0.0632038	-0.0591822	-0.05688	-0.0585409	-0.0580451	-0.0704884	-0.0691189	-0.0771036	-0.0743646	-0.0663209	-0.0606385	-0.0489233	-0.0477584	-0.0493323	-0.0577539	-0.0655929
-0.262248	-0.257	-0.255777	-0.257934	-0.25283	-0.259803	-0.262681	-0.261383	-0.260737	-0.265052	-0.261672	-0.248873	-0.251964	-0.247506	-0.240388	-0.239742	-0.241686	-0.240319	-0.248659	-0.249882	-0.243912	-0.255921	-0.257432	-0.26031	-0.259232	-0.256498	-0.257721	-0.251537	-0.245066	-0.256567	-0.25103	-0.245493	-0.246283	-0.24247	-0.23751	-0.243549	-0.248728	-0.248515	-0.249882	-0.252108	-0.243837	-0.239742	-0.234494	-0.244201	-0.244201	-0.239598	-0.238664	-0.237943	-0.240244	-0.236362
-0.106646	-0.116208	-0.116785	-0.115349	-0.126635	-0.121099	-0.127639	-0.13152	-0.141082	-0.131307	-0.12915	-0.120811	-0.121312	-0.117864	-0.117864	-0.122967	-0.126924	-0.126278	-0.121243	-0.127714	-0.12678	-0.129513	-0.133608	-0.140725	-0.139859	-0.134041	-0.131094	-0.129727	-0.128937	-0.151083	-0.142599	-0.14001	-0.13246	-0.131884	-0.127858	-0.131451	-0.136342	-0.13246	-0.151083	-0.149641	-0.135332	-0.138279	-0.148631	-0.143816	-0.149641	-0.147697	-0.143603	-0.136053	-0.144324	-0.114126
-0.337456	-0.338033	-0.334007	-0.336955	-0.337311	-0.340046	-0.339689	-0.338322	-0.329115	-0.326669	-0.326958	-0.319408	-0.319764	-0.32379	-0.32221	-0.324079	-0.327247	-0.329548	-0.326601	-0.332283	-0.329123	-0.331713	-0.328477	-0.323441	-0.328113	-0.335018	-0.329837	-0.324588	-0.323654	-0.321284	-0.315966	-0.310717	-0.315101	-0.317402	-0.317546	-0.31352	-0.316324	-0.3169	-0.319848	-0.309275	-0.315458	-0.324376	-0.323798	-0.323077	-0.332784	-0.327247	-0.329115	-0.326457	-0.326601	-0.320562
Vertical eye data, time from stimulus onset (-100ms to 250ms), low to low
-0.600333	-0.599981	-0.603036	-0.604407	-0.60848	-0.612415	-0.604759	-0.600912	-0.601264	-0.603828	-0.603476	-0.599403	-0.59719	-0.599227	-0.598121	-0.59631	-0.593394	-0.595606	-0.591621	-0.600912	-0.600333	-0.585774	-0.588829	-0.588653	-0.593079	-0.592061	-0.59025	-0.591797	-0.592149	-0.596838	-0.58844	-0.590477	-0.587773	-0.592237	-0.588917	-0.591709	-0.577274	-0.578469	-0.579575	-0.576922	-0.584177	-0.58864	-0.582316	-0.585196	-0.577941	-0.580858	-0.585108	-0.580682	-0.583071	-0.579663
-0.0433079	-0.0429968	-0.0408208	-0.0419306	-0.0448163	-0.044905	-0.0413096	-0.033896	-0.0318538	-0.0387351	-0.0497874	-0.0450824	-0.0389126	-0.0346509	-0.0265708	-0.0323861	-0.0368253	-0.0340734	-0.0344283	-0.040466	-0.0468583	-0.0437065	-0.0424193	-0.0422419	-0.0445501	-0.0481455	-0.0473019	-0.0477906	-0.0544489	-0.0525843	-0.0505423	-0.0473906	-0.0483229	-0.0502762	-0.0524956	-0.044905	-0.0446823	-0.0473019	-0.0450824	-0.044905	-0.0424193	-0.0371367	-0.035672	-0.0412209	-0.0437953	-0.0500535	-0.0629692	-0.0724665	-0.0824523	-0.108855
-0.130352	-0.128891	-0.13426	-0.146809	-0.151596	-0.151772	-0.146492	-0.146228	-0.149555	-0.14841	-0.147125	-0.150364	-0.155503	-0.157984	-0.152529	-0.160959	-0.155819	-0.153021	-0.151332	-0.15457	-0.157404	-0.161927	-0.158336	-0.163299	-0.159973	-0.164056	-0.161399	-0.157544	-0.156348	-0.157632	-0.162507	-0.159269	-0.15457	-0.155767	-0.162912	-0.165129	-0.163176	-0.164021	-0.162331	-0.162419	-0.164813	-0.166766	-0.156612	-0.155415	-0.154834	-0.159885	-0.163299	-0.165921	-0.168139	-0.166238
0.252861	0.252949	0.252065	0.254818	0.25353	0.253972	0.258151	0.256863	0.255663	0.256775	0.253176	0.250815	0.246863	0.25233	0.254375	0.25762	0.264641	0.261927	0.265526	0.26766	0.266549	0.267571	0.266106	0.262861	0.258997	0.252999	0.251888	0.237532	0.209581	0.171903	0.132366	0.0911082	0.0344101	-0.0243132	-0.0796024	-0.127641	-0.169191	-0.210698	-0.238986	-0.257736	-0.278964	-0.29669	-0.306572	-0.312111	-0.315292	-0.323045	-0.320391	-0.317244	-0.312813	-0.305465
0.958795	0.958076	0.958076	0.960487	0.956152	0.961244	0.959192	0.960038	0.959679	0.967489	0.960076	0.957755	0.959679	0.964898	0.971772	0.975697	0.968425	0.962577	0.960166	0.958114	0.95932	0.959986	0.963603	0.956729	0.960076	0.962218	0.963064	0.967309	0.974094	0.975248	0.975427	0.976004	0.982789	0.976094	0.978505	0.975337	0.972657	0.971938	0.971182	0.969399	0.974491	0.974581	0.976273	0.983545	0.978146	0.977607	0.971849	0.979928	0.986803	0.983815
-0.625759	-0.620378	-0.613776	-0.615872	-0.616804	-0.608132	-0.604291	-0.601322	-0.604727	-0.606851	-0.608889	-0.607521	-0.598587	-0.598761	-0.603942	-0.607957	-0.603795	-0.601322	-0.600216	-0.596549	-0.590496	-0.59067	-0.593465	-0.602895	-0.597889	-0.594135	-0.594047	-0.592272	-0.592097	-0.586654	-0.584791	-0.580716	-0.576641	-0.582608	-0.585751	-0.581735	-0.578738	-0.577632	-0.578825	-0.570587	-0.579115	-0.584645	-0.581938	-0.578533	-0.578766	-0.579261	-0.583162	-0.583075	-0.586654	-0.585053
0.0911789	0.093754	0.0859814	0.0854025	0.088025	0.0878478	0.0910904	0.0894011	0.0894896	0.0952188	0.0976642	0.0920236	0.0948644	0.0894896	0.0830932	0.0828275	0.0894896	0.0915332	0.0970852	0.0988632	0.0942444	0.086826	0.0955319	0.0978413	0.0926026	0.0947758	0.0960634	0.0959748	0.092555	0.0939786	0.0949119	0.0949119	0.0972213	0.0993535	0.0941627	0.0913628	0.0938015	0.100907	0.102637	0.0994833	0.0962406	0.0958862	0.0934883	0.0921122	0.100914	0.0978074	0.0953138	0.0982431	0.0969967	0.0977054
-0.245651	-0.246003	-0.244454	-0.23754	-0.241709	-0.230927	-0.228269	-0.233987	-0.232703	-0.232791	-0.237224	-0.232615	-0.231154	-0.234391	-0.232262	-0.233371	-0.233547	-0.242414	-0.237929	-0.233231	-0.232564	-0.237312	-0.234743	-0.236468	-0.240285	-0.241393	-0.239089	-0.236872	-0.236557	-0.234428	-0.241041	-0.246935	-0.241129	-0.231998	-0.232086	-0.226052	-0.234516	-0.223256	-0.224452	-0.231506	-0.233811	-0.232123	-0.23536	-0.231015	-0.234831	-0.227689	-0.233848	-0.231771	-0.222374	-0.222815
-0.117045	-0.117045	-0.11407	-0.11833	-0.126357	-0.126938	-0.120953	-0.124015	-0.120777	-0.125388	-0.128046	-0.128046	-0.128891	-0.128803	-0.140561	-0.137674	-0.130317	-0.125	-0.127606	-0.128751	-0.13301	-0.133767	-0.130933	-0.136213	-0.137058	-0.141001	-0.141317	-0.138431	-0.13771	-0.133098	-0.12773	-0.124491	-0.132922	-0.133767	-0.130933	-0.138202	-0.137182	-0.13	-0.129824	-0.140472	-0.137586	-0.135861	-0.136653	-0.136918	-0.136565	-0.132975	-0.140384	-0.143359	-0.14482	-0.149643
-0.414854	-0.405995	-0.401829	-0.403868	-0.40719	-0.402371	-0.392315	-0.398205	-0.399665	-0.400017	-0.407681	-0.41654	-0.405554	-0.403113	-0.412412	-0.40865	-0.40422	-0.389206	-0.393724	-0.396027	-0.400017	-0.400545	-0.401036	-0.39789	-0.401917	-0.401338	-0.406963	-0.405856	-0.404484	-0.408914	-0.405768	-0.399387	-0.401514	-0.406032	-0.403113	-0.402269	-0.407139	-0.404836	-0.405504	-0.406347	-0.411532	-0.407857	-0.40232	-0.40081	-0.409581	-0.411847	-0.387797	-0.387834	-0.396644	-0.392478
0.0162855	0.0107375	0.0102437	0.0158798	0.00749668	0.00568341	0.0124288	0.0166034	0.0142082	0.011989	0.0158118	0.0222936	0.0191949	0.0179973	0.0203924	0.0275781	0.0244589	0.0116711	0.00962788	0.0130446	0.0137485	0.0125509	0.0146822	0.0173072	0.0204602	0.0156158	0.0173952	0.0127807	0.0116173	0.00691495	0.00749668	0.00834235	0.00878221	0.00820049	0.0123749	0.0145062	0.0109476	0.0149805	0.018627	0.0254611	0.0268884	0.0287558	0.0268884	0.0263413	0.024474	0.0192431	0.0308337	0.0273285	0.0251091	0.0287902
-0.0804861	-0.0540371	-0.0240786	0.00468655	0.023241	0.039497	0.0532123	0.0731481	0.0799394	0.0945928	0.0991649	0.100005	0.0987594	0.105955	0.110486	0.112618	0.121946	0.119725	0.11315	0.103911	0.109375	0.124033	0.129498	0.124611	0.120258	0.117103	0.120613	0.126255	0.123944	0.122568	0.122656	0.117103	0.115815	0.112128	0.110528	0.106885	0.10262	0.0976455	0.0913375	0.0906706	0.0926254	0.0920473	0.0964892	0.100044	0.0976455	0.102088	0.105242	0.105242	0.109773	0.1008
-0.0801736	-0.0865644	-0.087409	-0.0864762	-0.0958415	-0.101791	-0.10658	-0.101967	-0.0955769	-0.0887454	-0.084485	-0.0855942	-0.086968	-0.0868798	-0.0864762	-0.0887828	-0.0891356	-0.0871817	-0.0866526	-0.0844342	-0.0835521	-0.08901	-0.0937114	-0.0889218	-0.0978835	-0.104626	-0.110436	-0.106668	-0.102849	-0.103025	-0.102673	-0.10232	-0.101564	-0.0932196	-0.0796444	-0.0815983	-0.0921104	-0.0925513	-0.0926395	-0.0936605	-0.091934	-0.096547	-0.0967234	-0.0970389	-0.099169	-0.0958415	-0.0973035	-0.0891864	-0.0931314	-0.0965979
-0.163226	-0.163843	-0.157946	-0.155552	-0.157417	-0.16199	-0.16509	-0.16349	-0.168631	-0.164196	-0.164108	-0.157455	-0.161096	-0.172184	-0.170496	-0.161361	-0.155905	-0.162911	-0.161361	-0.161449	-0.165796	-0.158475	-0.166552	-0.170055	-0.160743	-0.161449	-0.164284	-0.170281	-0.170546	-0.170634	-0.168543	-0.168543	-0.161802	-0.162293	-0.161096	-0.160076	-0.16039	-0.158399	-0.160125	-0.162431	-0.167308	-0.159899	-0.16722	-0.172675	-0.171969	-0.169978	-0.176504	-0.179565	-0.169311	-0.166602
-0.317505	-0.321936	-0.31346	-0.303718	-0.30377	-0.309574	-0.310102	-0.313425	-0.311702	-0.317505	-0.315289	-0.315289	-0.314129	-0.31819	-0.319351	-0.315993	-0.316573	-0.321356	-0.314181	-0.316485	-0.315113	-0.323132	-0.318032	-0.319175	-0.315236	-0.30975	-0.30479	-0.305318	-0.317012	-0.315061	-0.311385	-0.309838	-0.318032	-0.314885	-0.310189	-0.316168	-0.319316	-0.314445	-0.3171	-0.31652	-0.320459	-0.319703	-0.316784	-0.307218	-0.306778	-0.312317	-0.31281	-0.30887	-0.309398	-0.315817
-0.106765	-0.0973611	-0.100866	-0.101484	-0.100817	-0.100817	-0.102858	-0.104282	-0.106726	-0.108012	-0.107923	-0.112802	-0.120831	-0.115776	-0.11502	-0.115285	-0.117857	-0.116747	-0.115373	-0.112576	-0.108051	-0.107521	-0.110672	-0.107167	-0.107256	-0.11289	-0.111427	-0.114667	-0.112046	-0.10703	-0.102858	-0.106274	-0.109425	-0.109248	-0.107609	-0.110848	-0.112448	-0.107658	-0.110632	-0.11023	-0.110181	-0.114392	-0.117768	-0.118387	-0.119231	-0.119319	-0.128015	-0.122028	-0.121763	-0.121321
-0.571737	-0.572931	-0.567627	-0.569313	-0.565327	-0.563166	-0.567996	-0.577989	-0.574705	-0.565941	-0.564308	-0.570244	-0.569138	-0.574266	-0.574442	-0.572141	-0.571702	-0.569138	-0.564712	-0.563922	-0.56206	-0.566082	-0.571035	-0.566433	-0.565415	-0.571298	-0.579043	-0.578024	-0.571035	-0.572141	-0.565854	-0.568505	-0.564168	-0.561077	-0.560989	-0.555895	-0.551206	-0.555281	-0.549169	-0.546552	-0.553946	-0.552927	-0.556651	-0.562447	-0.571069	-0.568418	-0.563553	-0.568242	-0.563904	-0.569313
-0.211932	-0.208429	-0.206527	-0.203189	-0.199864	-0.193967	-0.193123	-0.195341	-0.201854	-0.201325	-0.196361	-0.199864	-0.19432	-0.196058	-0.204966	-0.203769	-0.207536	-0.206515	-0.193917	-0.192721	-0.19485	-0.189395	-0.192279	-0.194094	-0.192318	-0.188903	-0.187971	-0.193073	-0.194044	-0.19165	-0.193111	-0.197458	-0.192494	-0.197546	-0.20096	-0.199587	-0.198654	-0.201224	-0.208808	-0.210143	-0.214313	-0.208014	-0.199498	-0.197281	-0.193376	-0.193325	-0.193993	-0.19262	-0.18845	-0.189558
-0.137182	-0.142814	-0.137674	-0.13484	-0.135861	-0.135368	-0.128663	-0.135316	-0.145172	-0.147037	-0.150452	-0.1501	-0.146105	-0.141581	-0.141933	-0.148674	-0.137674	-0.134031	-0.136777	-0.13558	-0.139135	-0.137322	-0.131549	-0.125829	-0.125829	-0.124191	-0.132042	-0.136161	-0.137094	-0.144767	-0.146545	-0.142198	-0.1347	-0.129508	-0.13727	-0.136601	-0.133274	-0.134383	-0.136425	-0.133679	-0.13514	-0.138202	-0.135756	-0.130388	-0.132394	-0.129648	-0.131373	-0.138378	-0.138114	-0.135316
-0.283282	-0.276986	-0.283898	-0.277637	-0.279941	-0.284777	-0.288506	-0.29635	-0.285446	-0.279994	-0.276353	-0.273117	-0.274013	-0.280398	-0.274858	-0.2674	-0.260048	-0.27039	-0.276634	-0.281858	-0.285358	-0.28833	-0.291302	-0.294978	-0.293518	-0.287574	-0.291742	-0.28891	-0.291355	-0.291179	-0.295294	-0.298354	-0.290159	-0.291038	-0.28687	-0.284654	-0.284302	-0.286518	-0.286606	-0.286166	-0.285146	-0.287714	-0.287046	-0.287046	-0.280486	-0.287662	-0.293114	-0.29533	-0.289702	-0.287486
-0.277725	-0.273556	-0.278745	-0.276705	-0.274752	-0.278164	-0.285973	-0.283669	-0.276089	-0.278041	-0.281453	-0.280433	-0.274717	-0.278481	-0.286237	-0.280292	-0.283617	-0.287785	-0.283757	-0.279061	-0.277197	-0.277197	-0.275245	-0.282561	-0.283406	-0.282913	-0.281488	-0.280785	-0.274453	-0.275122	-0.276493	-0.273345	-0.277602	-0.27725	-0.282298	-0.28775	-0.292498	-0.294222	-0.292094	-0.288154	-0.295769	-0.295769	-0.285006	-0.279958	-0.273574	-0.285762	-0.295242	-0.297721	-0.297545	-0.297282
-0.370936	-0.372711	-0.373643	-0.372975	-0.369212	-0.369476	-0.378249	-0.373907	-0.37018	-0.359632	-0.356872	-0.353426	-0.348467	-0.353162	-0.353918	-0.362779	-0.350947	-0.343105	-0.346164	-0.354358	-0.354481	-0.363359	-0.362567	-0.357469	-0.354006	-0.354006	-0.351123	-0.350155	-0.35441	-0.359544	-0.361443	-0.37375	-0.376457	-0.369864	-0.360827	-0.361443	-0.355465	-0.35179	-0.356045	-0.350243	-0.353478	-0.355429	-0.357996	-0.358436	-0.358348	-0.360124	-0.359808	-0.359456	-0.360652	-0.363482
-0.35532	-0.359135	-0.345666	-0.347617	-0.353332	-0.355812	-0.349657	-0.347881	-0.349657	-0.350852	-0.355635	-0.361438	-0.355812	-0.360066	-0.359274	-0.35945	-0.361665	-0.36091	-0.360734	-0.353559	-0.360293	-0.362245	-0.358922	-0.363176	-0.358481	-0.367658	-0.365744	-0.372969	-0.374781	-0.378367	-0.378015	-0.369331	-0.36889	-0.379174	-0.379174	-0.370225	-0.375499	-0.369243	-0.36738	-0.368487	-0.371018	-0.369155	-0.361753	-0.368978	-0.362245	-0.370086	-0.366184	-0.366272	-0.370614	-0.369771
-0.397893	-0.401391	-0.400196	-0.399088	-0.402991	-0.40104	-0.396468	-0.39023	-0.402147	-0.394221	-0.38545	-0.385362	-0.388542	-0.386678	-0.395273	-0.394484	-0.397104	-0.395646	-0.390372	-0.397543	-0.39763	-0.403605	-0.399615	-0.400722	-0.400108	-0.398299	-0.395503	-0.400952	-0.406401	-0.403342	-0.403079	-0.401391	-0.401972	-0.408527	-0.411268	-0.41118	-0.409141	-0.409722	-0.405436	-0.397016	-0.40287	-0.404153	-0.406981	-0.399933	-0.392445	-0.385538	-0.385976	-0.388509	-0.396523	-0.392182
-0.268508	-0.268948	-0.27688	-0.274137	-0.276757	-0.273785	-0.2674	-0.268332	-0.26696	-0.273081	-0.280838	-0.289878	-0.288013	-0.291918	-0.301942	-0.317856	-0.324556	-0.330763	-0.339325	-0.348011	-0.352758	-0.365486	-0.377545	-0.391767	-0.413299	-0.449713	-0.480358	-0.509892	-0.544812	-0.581676	-0.61358	-0.634683	-0.642108	-0.636524	-0.618423	-0.606202	-0.593015	-0.562565	-0.543789	-0.527367	-0.524627	-0.523116	-0.507447	-0.50439	-0.494658	-0.484258	-0.483063	-0.480498	-0.475368	-0.470185
-0.176815	-0.178275	-0.179734	-0.186033	-0.186791	-0.182708	-0.173753	-0.173315	-0.167773	-0.169582	-0.17349	-0.175037	-0.178625	-0.179821	-0.176145	-0.172908	-0.17282	-0.177604	-0.174016	-0.171449	-0.172964	-0.177135	-0.174248	-0.178275	-0.17845	-0.181249	-0.186209	-0.188513	-0.178857	-0.175093	-0.172031	-0.172557	-0.1753	-0.188513	-0.183729	-0.187899	-0.187373	-0.186409	-0.191512	-0.185476	-0.185827	-0.184543	-0.183435	-0.182502	-0.184718	-0.18711	-0.183435	-0.184455	-0.186002	-0.192126
-0.35754	-0.356081	-0.352582	-0.355817	-0.351211	-0.349084	-0.341857	-0.345268	-0.351334	-0.349874	-0.342209	-0.336143	-0.336899	-0.344653	-0.341418	-0.337919	-0.337602	-0.336671	-0.34075	-0.344336	-0.342701	-0.34722	-0.35165	-0.359667	-0.362058	-0.358506	-0.354568	-0.351475	-0.354622	-0.356081	-0.358032	-0.349172	-0.350279	-0.350772	-0.352055	-0.341013	-0.34722	-0.350947	-0.352055	-0.359052	-0.357715	-0.358735	-0.366576	-0.371357	-0.369898	-0.36095	-0.367771	-0.364853	-0.369425	-0.367702
-0.486574	-0.48241	-0.48573	-0.482673	-0.482497	-0.478827	-0.481128	-0.481884	-0.482059	-0.485149	-0.493565	-0.500205	-0.496184	-0.487068	-0.492163	-0.493971	-0.497115	-0.500611	-0.497959	-0.499066	-0.497203	-0.485523	-0.483572	-0.483341	-0.485467	-0.489894	-0.491932	-0.494639	-0.488087	-0.487155	-0.492426	-0.498397	-0.487155	-0.496009	-0.496622	-0.502474	-0.504918	-0.504161	-0.504249	-0.496996	-0.497259	-0.49956	-0.500403	-0.503317	-0.495483	-0.500316	-0.499384	-0.494432	-0.491112	-0.484965
-0.274614	-0.272136	-0.272223	-0.270095	-0.275635	-0.274702	-0.273682	-0.265106	-0.266302	-0.263416	-0.264875	-0.266596	-0.263942	-0.263416	-0.269569	-0.273475	-0.275196	-0.268436	-0.272311	-0.275516	-0.275253	-0.278983	-0.278401	-0.275253	-0.285399	-0.280736	-0.275722	-0.272981	-0.271347	-0.273387	-0.275516	-0.273037	-0.276799	-0.28123	-0.280035	-0.269394	-0.265138	-0.267585	-0.279014	-0.27852	-0.272104	-0.274408	-0.276129	-0.274671	-0.281844	-0.27852	-0.278313	-0.276129	-0.279046	-0.285342
-0.262738	-0.262036	-0.261861	-0.26501	-0.269968	-0.266325	-0.271865	-0.271427	-0.2623	-0.261893	-0.266238	-0.271657	-0.2709	-0.270494	-0.270932	-0.273292	-0.271131	-0.269968	-0.269968	-0.272941	-0.27192	-0.276034	-0.281047	-0.276528	-0.283175	-0.283175	-0.275157	-0.275595	-0.275276	-0.272973	-0.276615	-0.283964	-0.278776	-0.27475	-0.275595	-0.272885	-0.273292	-0.267401	-0.269266	-0.273116	-0.269705	-0.268684	-0.274312	-0.271745	-0.271482	-0.269266	-0.2623	-0.270055	-0.262618	-0.263814
-0.693858	-0.68833	-0.689313	-0.693649	-0.690858	-0.691876	-0.682679	-0.682538	-0.683205	-0.687014	-0.68038	-0.680292	-0.682504	-0.691788	-0.691471	-0.689611	-0.683239	-0.688067	-0.689664	-0.690015	-0.69321	-0.687945	-0.687453	-0.694175	-0.691788	-0.691525	-0.689226	-0.681486	-0.680555	-0.685592	-0.688856	-0.68833	-0.682012	-0.688032	-0.687331	-0.689226	-0.68303	-0.683381	-0.683064	-0.679484	-0.675324	-0.681203	-0.68452	-0.684082	-0.682275	-0.675991	-0.669127	-0.67055	-0.67643	-0.67943
-0.0279306	-0.0260634	-0.0183858	-0.0158155	-0.0132451	-0.0171553	-0.0225265	-0.0252725	-0.0271397	-0.0317528	-0.0324558	-0.0303798	-0.022581	-0.0219656	-0.0222293	-0.0183526	-0.0184405	-0.0158701	-0.0104988	-0.00845569	-0.00810405	-0.00970754	-0.00570927	0.000508088	0.00482489	0.00464908	0.00339704	-0.00428155	-0.00477563	0.00214516	0.00392458	0.00269376	0.00371537	0.00114475	-0.00375407	0.0012115	-0.00246874	0.000717541	0.00182707	0.0055617	0.0105819	0.00920853	0.0124493	0.0163937	0.0139106	0.0123614	0.014053	0.0139651	0.013471	0.00755071
-0.262389	-0.260349	-0.255337	-0.256936	-0.253611	-0.246873	-0.245097	-0.248687	-0.242351	-0.243372	-0.246558	-0.241105	-0.239329	-0.246596	-0.24283	-0.250815	-0.256533	-0.256848	-0.255651	-0.256092	-0.254543	-0.256936	-0.257868	-0.253258	-0.24744	-0.245437	-0.247792	-0.238132	-0.245047	-0.245009	-0.246079	-0.245059	-0.244215	-0.237918	-0.245853	-0.250524	-0.247866	-0.240499	-0.244127	-0.244744	-0.246961	-0.249933	-0.252415	-0.2455	-0.245236	-0.245765	-0.245097	-0.249442	-0.247629	-0.242842
-0.282588	-0.289236	-0.283696	-0.28498	-0.270839	-0.250311	-0.248938	-0.24885	-0.249291	-0.245084	-0.244908	-0.245084	-0.246369	-0.246281	-0.25448	-0.251595	-0.251243	-0.251911	-0.251558	-0.252578	-0.259719	-0.268182	-0.266406	-0.257628	-0.256168	-0.251734	-0.255324	-0.257452	-0.249253	-0.24584	-0.246369	-0.251243	-0.252616	-0.252527	-0.251911	-0.251294	-0.246596	-0.24642	-0.25307	-0.257415	-0.259316	-0.254795	-0.250362	-0.244644	-0.248145	-0.250853	-0.255639	-0.252263	-0.25346	-0.249467
-0.513033	-0.519094	-0.515686	-0.511926	-0.514983	-0.513472	-0.502492	-0.508606	-0.513964	-0.515334	-0.511662	-0.511838	-0.512717	-0.509045	-0.51414	-0.511926	-0.518567	-0.524188	-0.522818	-0.519813	-0.518039	-0.517687	-0.518127	-0.519586	-0.523257	-0.522502	-0.51776	-0.522011	-0.521256	-0.525067	-0.519849	-0.525119	-0.525471	-0.523661	-0.531056	-0.521535	-0.521132	-0.517057	-0.514088	-0.510504	-0.515371	-0.518075	-0.523257	-0.517636	-0.518918	-0.518163	-0.515634	-0.519973	-0.525067	-0.522906
-0.605074	-0.604636	-0.604899	-0.601756	-0.60123	-0.599456	-0.593257	-0.598262	-0.600562	-0.598963	-0.601088	-0.594188	-0.594856	-0.600387	-0.601668	-0.600738	-0.608656	-0.599719	-0.585744	-0.595261	-0.595787	-0.600299	-0.605567	-0.61078	-0.618435	-0.611185	-0.607254	-0.61043	-0.615785	-0.609729	-0.608042	-0.605655	-0.606673	-0.605918	-0.606531	-0.607812	-0.600738	-0.599193	-0.593399	-0.594769	-0.59433	-0.602074	-0.605655	-0.60376	-0.597123	-0.597824	-0.599544	-0.598087	-0.601143	-0.599369
-0.475094	-0.482355	-0.480582	-0.474821	-0.471147	-0.473939	-0.477437	-0.47726	-0.47438	-0.478014	-0.480662	-0.480622	-0.48359	-0.478985	-0.478897	-0.471941	-0.46955	-0.46419	-0.467512	-0.467071	-0.468266	-0.473714	-0.475222	-0.472968	-0.473232	-0.475222	-0.476153	-0.474027	-0.472254	-0.474516	-0.472349	-0.472655	-0.470176	-0.470753	-0.474604	-0.466942	-0.460876	-0.466677	-0.464021	-0.474998	-0.490987	-0.496209	-0.503509	-0.526391	-0.55303	-0.581914	-0.613704	-0.64845	-0.670901	-0.695402
-0.510893	-0.510225	-0.512087	-0.514564	-0.51669	-0.51727	-0.518025	-0.519887	-0.517357	-0.511736	-0.512843	-0.513862	-0.515021	-0.516796	-0.512456	-0.506923	-0.504129	-0.502531	-0.511385	-0.515197	-0.516831	-0.510366	-0.509435	-0.507397	-0.501459	-0.499913	-0.503058	-0.501775	-0.50506	-0.504393	-0.50355	-0.505588	-0.505008	-0.503989	-0.503637	-0.502794	-0.50492	-0.504217	-0.496733	-0.499737	-0.500756	-0.5016	-0.502619	-0.50824	-0.504129	-0.510946	-0.515548	-0.518254	-0.520994	-0.524665
-0.146211	-0.144433	-0.145894	-0.140526	-0.135211	-0.133926	-0.135211	-0.134366	-0.1325	-0.137868	-0.141512	-0.1369	-0.141019	-0.143993	-0.136143	-0.134014	-0.132324	-0.133961	-0.133028	-0.129525	-0.134313	-0.132007	-0.12766	-0.136266	-0.136178	-0.133697	-0.133873	-0.132148	-0.131884	-0.132324	-0.135475	-0.136935	-0.139857	-0.137551	-0.130898	-0.131162	-0.132799	-0.126234	-0.126815	-0.131426	-0.120865	-0.121798	-0.114388	-0.118296	-0.118383	-0.112927	-0.117099	-0.127431	-0.128539	-0.127748
-0.684737	-0.686948	-0.693669	-0.692913	-0.696142	-0.694775	-0.693232	-0.694425	-0.693144	-0.692564	-0.694337	-0.696461	-0.696199	-0.696374	-0.695268	-0.697304	-0.704605	-0.700009	-0.696342	-0.700009	-0.706061	-0.709377	-0.704374	-0.712344	-0.714873	-0.718277	-0.714904	-0.7122	-0.711269	-0.707778	-0.709465	-0.710339	-0.715167	-0.720082	-0.725434	-0.724678	-0.719151	-0.714729	-0.713624	-0.718046	-0.722149	-0.727501	-0.721537	-0.715573	-0.712344	-0.712431	-0.710133	-0.712081	-0.711644	-0.711557
-0.904696	-0.905363	-0.897633	-0.897633	-0.901295	-0.900715	-0.892023	-0.901208	-0.900453	-0.905538	-0.899841	-0.903735	-0.898824	-0.903766	-0.905713	-0.909519	-0.905538	-0.910043	-0.912077	-0.908589	-0.90638	-0.914778	-0.910361	-0.905189	-0.902631	-0.910885	-0.910217	-0.908589	-0.900596	-0.894232	-0.894232	-0.901033	-0.89772	-0.899929	-0.898069	-0.894756	-0.891094	-0.891268	-0.894931	-0.898824	-0.895162	-0.905189	-0.898388	-0.892866	-0.893708	-0.896672	-0.898824	-0.89772	-0.903155	-0.905132
-0.724389	-0.723776	-0.723776	-0.72718	-0.726829	-0.719704	-0.723196	-0.733845	-0.726458	-0.724247	-0.725615	-0.730124	-0.723492	-0.723141	-0.725702	-0.720088	-0.718457	-0.722791	-0.722386	-0.72	-0.727946	-0.734491	-0.736264	-0.730529	-0.729249	-0.734918	-0.7339	-0.731109	-0.733495	-0.727355	-0.72209	-0.717756	-0.72023	-0.719124	-0.727355	-0.728986	-0.735038	-0.726458	-0.720755	-0.719212	-0.721686	-0.719562	-0.716333	-0.720525	-0.724104	-0.72521	-0.720668	-0.71514	-0.716859	-0.72093
-0.099398	-0.10144	-0.098377	-0.0952258	-0.0908778	-0.0971802	-0.0934471	-0.0959286	-0.090702	-0.0887476	-0.0934471	-0.0952258	-0.101879	-0.101528	-0.09292	-0.0994859	-0.110081	-0.115098	-0.118337	-0.114077	-0.121839	-0.121136	-0.119852	-0.121982	-0.121894	-0.119182	-0.116174	-0.118919	-0.11355	-0.108006	-0.113199	-0.111157	-0.106721	-0.0999799	-0.0997163	-0.103713	-0.109872	-0.112266	-0.110663	-0.10929	-0.116438	-0.119007	-0.109872	-0.109697	-0.110893	-0.112441	-0.111157	-0.113199	-0.118919	-0.122772
-0.875281	-0.871562	-0.873771	-0.877752	-0.878102	-0.886532	-0.881447	-0.878801	-0.878801	-0.873715	-0.877871	-0.88252	-0.876823	-0.874788	-0.87784	-0.881153	-0.886938	-0.895861	-0.887868	-0.884117	-0.873596	-0.879961	-0.878539	-0.884729	-0.88101	-0.881765	-0.88066	-0.880748	-0.878102	-0.88217	-0.886676	-0.885659	-0.884991	-0.88627	-0.885659	-0.884642	-0.882782	-0.877871	-0.864935	-0.862988	-0.874614	-0.874614	-0.871737	-0.871213	-0.866532	-0.856153	-0.851878	-0.85156	-0.85028	-0.857695
-0.667927	-0.676017	-0.677123	-0.674506	-0.669416	-0.667784	-0.668189	-0.664784	-0.659431	-0.661379	-0.655763	-0.659606	-0.658237	-0.655183	-0.658675	-0.660044	-0.664292	-0.663854	-0.65815	-0.659606	-0.659693	-0.655621	-0.656902	-0.655358	-0.652215	-0.65204	-0.65792	-0.656464	-0.648547	-0.650759	-0.652128	-0.646598	-0.645755	-0.649423	-0.648985	-0.643368	-0.645493	-0.648547	-0.654657	-0.64581	-0.643949	-0.64581	-0.648547	-0.653814	-0.650934	-0.64616	-0.646598	-0.646106	-0.644157	-0.643051
-0.646562	-0.648018	-0.652354	-0.65311	-0.649355	-0.647899	-0.646968	-0.646387	-0.647175	-0.647087	-0.644963	-0.645806	-0.647087	-0.65151	-0.646475	-0.647318	-0.648599	-0.650636	-0.651304	-0.658551	-0.653865	-0.648511	-0.655059	-0.661256	-0.661431	-0.657445	-0.658551	-0.647406	-0.643826	-0.647899	-0.659044	-0.664835	-0.661431	-0.662974	-0.661256	-0.665273	-0.666116	-0.664485	-0.675136	-0.678278	-0.67691	-0.68049	-0.679615	-0.679965	-0.676998	-0.67691	-0.677173	-0.676679	-0.676417	-0.677523
-0.913154	-0.916407	-0.915302	-0.923265	-0.93015	-0.930324	-0.927942	-0.928203	-0.926316	-0.924108	-0.922569	-0.924081	-0.919985	-0.918908	-0.922656	-0.916961	-0.921639	-0.923847	-0.915188	-0.912719	-0.912719	-0.910162	-0.911528	-0.914927	-0.911354	-0.910249	-0.912197	-0.911615	-0.910685	-0.914606	-0.918936	-0.916961	-0.909988	-0.91391	-0.913823	-0.912719	-0.912806	-0.91484	-0.916466	-0.910772	-0.911441	-0.911789	-0.911963	-0.907024	-0.91205	-0.917483	-0.919518	-0.9167	-0.918386	-0.917543
-0.508254	-0.513876	-0.515422	-0.516353	-0.515158	-0.511083	-0.506392	-0.520692	-0.517548	-0.512769	-0.50453	-0.502808	-0.509888	-0.50409	-0.502808	-0.499751	-0.499751	-0.495587	-0.498996	-0.504618	-0.503687	-0.501473	-0.503511	-0.508957	-0.509221	-0.511523	-0.505285	-0.499751	-0.503914	-0.508166	-0.499839	-0.49687	-0.500366	-0.50497	-0.509925	-0.50258	-0.50692	-0.502228	-0.5098	-0.508833	-0.502646	-0.502595	-0.508694	-0.509976	-0.509133	-0.512454	-0.513824	-0.51386	-0.50107	-0.493498
-1.1917	-1.19315	-1.19036	-1.18766	-1.18152	-1.18041	-1.17507	-1.17168	-1.18015	-1.18297	-1.17771	-1.17966	-1.18244	-1.18389	-1.1899	-1.18897	-1.18607	-1.18819	-1.18973	-1.19031	-1.18955	-1.19405	-1.19695	-1.19077	-1.18932	-1.18863	-1.18776	-1.18709	-1.18616	-1.1859	-1.18091	-1.17946	-1.18836	-1.18311	-1.18633	-1.18819	-1.18547	-1.1897	-1.19208	-1.19165	-1.19327	-1.18665	-1.18793	-1.18834	-1.18927	-1.19014	-1.1897	-1.18613	-1.17995	-1.18259
-0.720631	-0.718683	-0.718508	-0.717402	-0.716703	-0.716877	-0.722929	-0.729561	-0.731073	-0.724091	-0.723335	-0.725633	-0.725633	-0.721037	-0.722055	-0.722985	-0.723685	-0.722405	-0.721299	-0.722985	-0.725896	-0.731191	-0.727613	-0.725227	-0.720544	-0.719438	-0.720281	-0.723772	-0.722898	-0.724671	-0.723566	-0.720687	-0.717633	-0.719088	-0.724035	-0.720369	-0.725196	-0.720106	-0.726158	-0.727438	-0.729561	-0.733577	-0.72584	-0.7197	-0.712893	-0.718738	-0.722055	-0.717633	-0.720194	-0.726214
-0.997229	-1.00783	-1.00786	-1.00089	-1.00147	-0.99052	-0.983609	-0.976927	-0.97068	-0.971348	-0.968793	-0.969869	-0.967052	-0.969434	-0.960777	-0.954154	-0.959179	-0.954589	-0.953224	-0.956769	-0.963772	-0.960752	-0.951339	-0.941663	-0.93033	-0.916961	-0.898824	-0.877983	-0.871499	-0.862837	-0.847284	-0.830188	-0.821699	-0.812597	-0.808494	-0.823733	-0.822858	-0.823383	-0.820736	-0.820386	-0.832452	-0.842133	-0.844342	-0.838819	-0.845097	-0.848412	-0.847569	-0.842133	-0.842045	-0.84187
-0.0510156	-0.0539909	-0.0547474	-0.0592732	-0.05718	-0.0629032	-0.0558942	-0.0528815	-0.0564743	-0.0585167	-0.0583402	-0.0601179	-0.0593614	-0.0636224	-0.0623366	-0.0608236	-0.0568272	-0.0495532	-0.0499061	-0.0516331	-0.0558942	-0.0597142	-0.0590085	-0.0601179	-0.0689044	-0.0707701	-0.0656646	-0.0659293	-0.0637106	-0.0634459	-0.0663703	-0.0707194	-0.0680088	-0.0656138	-0.0671268	-0.067656	-0.0622858	-0.0529697	-0.0559824	-0.0648573	-0.0636224	-0.063887	-0.0584284	-0.063887	-0.0708076	-0.0687654	-0.0617565	-0.0643281	-0.0662821	-0.0689926
-0.321597	-0.321651	-0.321475	-0.324218	-0.323637	-0.322036	-0.324251	-0.325764	-0.324076	-0.315653	-0.320753	-0.329493	-0.330249	-0.321246	-0.317835	-0.322266	-0.322441	-0.325183	-0.320982	-0.320226	-0.317747	-0.317483	-0.327048	-0.330229	-0.327135	-0.329351	-0.325852	-0.326433	-0.325325	-0.327541	-0.32594	-0.330107	-0.329054	-0.326082	-0.327804	-0.325238	-0.328912	-0.332762	-0.327223	-0.329878	-0.322968	-0.322792	-0.327311	-0.324481	-0.32413	-0.32005	-0.321421	-0.315477	-0.322036	-0.314687
-0.784614	-0.785544	-0.787087	-0.78735	-0.790929	-0.777842	-0.780754	-0.783894	-0.787701	-0.79256	-0.789595	-0.788402	-0.783052	-0.78849	-0.789103	-0.787735	-0.788928	-0.785788	-0.785121	-0.785121	-0.785437	-0.779648	-0.78221	-0.7857	-0.788261	-0.778139	-0.767754	-0.768806	-0.768314	-0.770174	-0.771016	-0.770929	-0.766683	-0.775612	-0.780559	-0.78719	-0.784542	-0.779541	-0.781138	-0.784892	-0.78719	-0.786664	-0.79219	-0.789313	-0.783349	-0.783665	-0.785963	-0.784332	-0.774473	-0.752279
-0.405935	-0.400925	-0.408677	-0.413018	-0.414969	-0.40372	-0.406866	-0.409872	-0.401717	-0.398131	-0.398799	-0.40314	-0.403984	-0.404652	-0.40328	-0.398095	-0.393226	-0.394333	-0.404967	-0.4043	-0.400486	-0.396144	-0.394017	-0.394597	-0.389288	-0.384682	-0.385965	-0.390887	-0.389867	-0.390835	-0.393841	-0.397919	-0.402261	-0.405055	-0.402401	-0.395581	-0.399606	-0.40045	-0.402489	-0.399606	-0.39363	-0.396512	-0.399079	-0.399167	-0.399483	-0.399483	-0.391767	-0.386545	-0.389252	-0.391327
-0.132589	-0.126779	-0.133521	-0.127623	-0.125404	-0.130862	-0.128732	-0.118573	-0.124119	-0.128467	-0.127534	-0.128643	-0.120124	-0.115825	-0.12616	-0.126514	-0.124963	-0.127093	-0.119417	-0.117376	-0.112939	-0.119947	-0.125404	-0.132991	-0.129576	-0.125139	-0.126955	-0.131971	-0.128555	-0.132589	-0.141373	-0.146564	-0.140931	-0.132501	-0.125051	-0.126072	-0.128643	-0.126425	-0.12354	-0.127534	-0.130017	-0.128732	-0.136937	-0.139066	-0.13356	-0.128948	-0.130233	-0.126376	-0.121498	-0.121145
-0.361162	-0.362094	-0.361567	-0.368212	-0.368476	-0.367368	-0.355589	-0.360635	-0.354429	-0.348715	-0.351774	-0.353022	-0.354129	-0.348239	-0.346728	-0.350051	-0.355677	-0.361215	-0.361443	-0.362059	-0.367684	-0.360511	-0.357101	-0.356837	-0.35812	-0.356169	-0.360951	-0.365381	-0.360687	-0.35958	-0.362147	-0.366313	-0.360687	-0.358472	-0.353198	-0.353286	-0.359668	-0.363834	-0.365786	-0.36503	-0.364062	-0.367209	-0.364238	-0.371851	-0.366841	-0.365469	-0.365469	-0.362059	-0.360599	-0.35958
-0.518844	-0.523534	-0.517157	-0.518351	-0.512818	-0.517913	-0.514242	-0.511854	-0.514768	-0.514188	-0.515382	-0.514276	-0.515207	-0.516982	-0.516894	-0.512467	-0.514242	-0.510484	-0.508446	-0.507164	-0.510221	-0.506583	-0.50769	-0.50769	-0.506232	-0.504107	-0.50574	-0.507427	-0.51296	-0.512873	-0.511678	-0.507953	-0.51375	-0.514155	-0.513048	-0.51605	-0.513662	-0.5141	-0.514593	-0.516368	-0.503931	-0.48951	-0.472994	-0.460994	-0.43221	-0.397006	-0.359492	-0.313722	-0.277246	-0.243332
0.141554	0.14764	0.146795	0.145194	0.139197	0.137909	0.136621	0.138134	0.142175	0.138087	0.139463	0.141596	0.144219	0.141909	0.142665	0.142263	0.146884	0.14533	0.147108	0.142086	0.143551	0.141685	0.139641	0.139771	0.134755	0.134932	0.139641	0.142175	0.145684	0.145684	0.150393	0.146618	0.143286	0.148881	0.142754	0.140178	0.143864	0.14533	0.14302	0.146618	0.147906	0.142263	0.145596	0.157725	0.161851	0.154831	0.148792	0.150748	0.156969	0.156124
-0.238282	-0.243207	-0.253798	-0.253798	-0.245599	-0.242715	-0.23895	-0.242627	-0.243067	-0.234993	-0.242135	-0.244088	-0.236909	-0.235536	-0.238634	-0.240271	-0.240359	-0.237298	-0.241467	-0.242047	-0.244704	-0.247941	-0.241732	-0.243244	-0.239603	-0.240976	-0.236542	-0.233797	-0.237122	-0.241379	-0.232601	-0.237739	-0.243544	-0.245056	-0.239427	-0.237651	-0.237651	-0.234502	-0.240219	-0.232197	-0.225635	-0.223242	-0.228696	-0.22954	-0.231353	-0.233658	-0.235786	-0.239463	-0.239904	-0.233922
-0.261329	-0.257831	-0.258006	-0.259463	-0.258443	-0.257509	-0.257363	-0.254301	-0.254623	-0.254099	-0.254944	-0.256751	-0.255294	-0.257073	-0.256314	-0.246868	-0.24267	-0.245061	-0.248559	-0.254186	-0.251359	-0.252729	-0.254011	-0.253864	-0.253106	-0.251621	-0.251796	-0.257946	-0.256227	-0.253836	-0.256723	-0.257481	-0.260892	-0.261242	-0.260483	-0.257684	-0.248734	-0.248385	-0.253428	-0.24576	-0.253165	-0.254011	-0.251359	-0.25544	-0.26028	-0.266053	-0.267103	-0.2827	-0.308845	-0.335131
-0.302119	-0.304196	-0.300784	-0.305216	-0.302207	-0.304335	-0.303491	-0.306903	-0.305443	-0.306639	-0.304826	-0.309484	-0.308905	-0.303139	-0.293166	-0.304914	-0.302295	-0.294186	-0.296805	-0.295609	-0.296717	-0.292637	-0.296981	-0.30159	-0.298618	-0.303403	-0.302383	-0.297825	-0.305355	-0.305581	-0.303012	-0.297472	-0.298668	-0.299865	-0.297737	-0.293128	-0.292196	-0.295168	-0.294815	-0.297119	-0.298845	-0.303365	-0.304159	-0.30261	-0.305317	-0.292373	-0.289627	-0.294374	-0.29659	-0.294286
-0.313646	-0.315281	-0.328924	-0.325777	-0.324932	-0.324581	-0.321751	-0.328749	-0.33251	-0.326588	-0.328485	-0.326621	-0.322102	-0.317672	-0.319536	-0.325656	-0.323967	-0.323528	-0.321927	-0.312835	-0.313997	-0.317847	-0.317847	-0.32117	-0.317408	-0.325075	-0.321927	-0.32729	-0.328047	-0.326325	-0.327169	-0.329999	-0.331019	-0.333409	-0.333848	-0.333091	-0.335482	-0.339123	-0.330755	-0.3358	-0.335043	-0.334692	-0.334956	-0.330613	-0.335482	-0.336995	-0.336414	-0.334287	-0.329505	-0.331194
-0.192769	-0.197643	-0.200565	-0.194318	-0.189039	-0.193562	-0.190148	-0.189215	-0.195867	-0.200125	-0.196359	-0.197291	-0.20403	-0.208325	-0.198524	-0.196307	-0.195022	-0.1905	-0.189391	-0.188775	-0.184516	-0.185273	-0.186293	-0.198928	-0.199861	-0.196535	-0.194582	-0.187666	-0.19006	-0.192541	-0.194318	-0.188687	-0.185361	-0.195074	-0.193473	-0.188811	-0.180787	-0.180346	-0.182123	-0.189568	-0.187262	-0.190676	-0.187615	-0.192541	-0.195426	-0.196183	-0.198928	-0.198928	-0.194582	-0.198172
-0.399554	-0.3937	-0.40154	-0.39813	-0.39711	-0.397286	-0.393296	-0.3847	-0.389886	-0.3921	-0.390554	-0.388163	-0.388427	-0.389042	-0.393296	-0.389973	-0.384612	-0.382451	-0.383031	-0.383295	-0.385685	-0.39189	-0.390027	-0.391134	-0.38848	-0.389324	-0.391363	-0.384367	-0.389465	-0.389782	-0.384385	-0.380008	-0.377353	-0.374258	-0.371867	-0.366857	-0.362339	-0.359544	-0.361267	-0.364326	-0.361355	-0.358032	-0.351298	-0.353778	-0.35267	-0.354621	-0.356309	-0.355817	-0.353074	-0.354761
-0.44129	-0.431552	-0.427211	-0.427878	-0.425927	-0.422694	-0.423977	-0.424065	-0.427475	-0.430357	-0.430709	-0.434471	-0.430797	-0.436157	-0.436912	-0.446877	-0.44382	-0.443959	-0.445997	-0.444714	-0.443607	-0.438913	-0.439757	-0.442638	-0.438649	-0.437982	-0.43568	-0.440109	-0.449671	-0.438863	-0.439882	-0.449319	-0.444626	-0.445733	-0.445469	-0.44981	-0.445029	-0.445872	-0.449722	-0.444714	-0.443871	-0.451357	-0.446664	-0.444978	-0.442235	-0.450301	-0.454817	-0.450829	-0.444714	-0.452728
-0.661722	-0.640673	-0.612811	-0.57171	-0.531595	-0.497476	-0.459508	-0.417341	-0.376826	-0.351043	-0.3319	-0.324498	-0.331141	-0.335918	-0.352526	-0.361554	-0.368223	-0.389692	-0.400875	-0.409963	-0.412759	-0.416574	-0.417505	-0.428314	-0.423129	-0.428226	-0.428895	-0.428719	-0.428949	-0.43568	-0.434573	-0.43728	-0.442289	-0.440075	-0.440656	-0.440656	-0.444152	-0.445259	-0.442431	-0.446596	-0.456734	-0.45315	-0.453556	-0.463167	-0.461973	-0.463167	-0.457369	-0.456789	-0.454926	-0.453906
-0.171063	-0.171416	-0.172525	-0.170484	-0.161525	-0.171328	-0.178421	-0.183649	-0.17793	-0.179177	-0.176607	-0.172752	-0.176783	-0.170572	-0.173898	-0.172348	-0.177224	-0.183297	-0.182503	-0.181306	-0.170219	-0.168934	-0.170307	-0.173369	-0.174301	-0.168934	-0.165696	-0.169425	-0.17386	-0.174301	-0.179669	-0.179669	-0.171819	-0.168581	-0.167296	-0.163654	-0.170395	-0.175234	-0.17226	-0.171907	-0.17444	-0.171693	-0.175549	-0.17759	-0.174755	-0.178522	-0.189962	-0.181357	-0.178295	-0.177627
-0.453982	-0.459869	-0.460397	-0.44915	-0.448658	-0.451628	-0.457883	-0.468374	-0.466775	-0.466335	-0.469077	-0.46558	-0.4608	-0.465984	-0.46319	-0.457075	-0.457427	-0.463226	-0.463226	-0.454685	-0.457039	-0.458234	-0.46363	-0.46841	-0.461416	-0.46138	-0.46124	-0.458534	-0.459641	-0.462435	-0.465932	-0.466248	-0.473469	-0.46992	-0.467039	-0.466863	-0.462435	-0.460624	-0.4608	-0.458007	-0.462259	-0.473909	-0.467882	-0.460888	-0.460185	-0.464525	-0.473505	-0.474876	-0.46841	-0.467794
-0.205952	-0.208345	-0.208169	-0.203383	-0.202187	-0.202187	-0.205512	-0.207905	-0.208926	-0.208838	-0.213799	-0.216191	-0.216015	-0.207993	-0.200991	-0.201835	-0.20875	-0.210439	-0.204228	-0.210615	-0.210684	-0.20398	-0.19814	-0.205283	-0.20187	-0.208521	-0.210068	-0.206392	-0.20458	-0.204668	-0.207465	-0.202011	-0.210527	-0.212251	-0.206445	-0.206938	-0.206357	-0.211987	-0.216772	-0.207465	-0.212831	-0.210809	-0.206903	-0.211195	-0.21496	-0.222665	-0.214414	-0.215522	-0.210615	-0.214028
-0.422427	-0.383531	-0.343959	-0.29636	-0.252919	-0.211333	-0.175193	-0.137551	-0.107523	-0.0842326	-0.0638268	-0.0469229	-0.0411998	-0.0460419	-0.0419206	-0.0442793	-0.0497381	-0.0457048	-0.0454403	-0.0539112	-0.0527137	-0.0560417	-0.0536467	-0.0567985	-0.057379	-0.0584002	-0.0567619	-0.0536983	-0.057379	-0.0575553	-0.0541391	-0.062573	-0.0579594	-0.0621323	-0.0537497	-0.0568133	-0.0535733	-0.0470933	-0.04785	-0.0509137	-0.0489594	-0.0482027	-0.0523758	-0.0420383	-0.0404878	-0.0465642	-0.0476224	-0.0430084	-0.0420753	-0.0420753
-0.42186	-0.422791	-0.422438	-0.41987	-0.415754	-0.420448	-0.424966	-0.430278	-0.434884	-0.431699	-0.425319	-0.42284	-0.424035	-0.424878	-0.427005	-0.426162	-0.420801	-0.420448	-0.414734	-0.4115	-0.410569	-0.416195	-0.413715	-0.412696	-0.414999	-0.409462	-0.415176	-0.424035	-0.421997	-0.413137	-0.420978	-0.420978	-0.415617	-0.41646	-0.419782	-0.420537	-0.417038	-0.42231	-0.423594	-0.419831	-0.416685	-0.423771	-0.422575	-0.422663	-0.421556	-0.422399	-0.420448	-0.422575	-0.419517	-0.411853
-0.11555	-0.116571	-0.114441	-0.11599	-0.112399	-0.11386	-0.114617	-0.11342	-0.112839	-0.112575	-0.114617	-0.115286	-0.12296	-0.126375	-0.12127	-0.12766	-0.130458	-0.130722	-0.137639	-0.132711	-0.127484	-0.122784	-0.12127	-0.126815	-0.12171	-0.117539	-0.114881	-0.117099	-0.122555	-0.130845	-0.126234	-0.119756	-0.125618	-0.129701	-0.130634	-0.139769	-0.138836	-0.139505	-0.132852	-0.134982	-0.13507	-0.129789	-0.132095	-0.130634	-0.129965	-0.127924	-0.128944	-0.126375	-0.1234	-0.122115
-0.578673	-0.581412	-0.577742	-0.579428	-0.584697	-0.588279	-0.587524	-0.587119	-0.588401	-0.584819	-0.582202	-0.577918	-0.572298	-0.578673	-0.579692	-0.580131	-0.576109	-0.577655	-0.577742	-0.580096	-0.579165	-0.575003	-0.57913	-0.577093	-0.578112	-0.578639	-0.581641	-0.582484	-0.585276	-0.586383	-0.590632	-0.58554	-0.585136	-0.586066	-0.585574	-0.589824	-0.592792	-0.587348	-0.585311	-0.591422	-0.592178	-0.587138	-0.584346	-0.586505	-0.587699	-0.579955	-0.580184	-0.58071	-0.591686	-0.591949
-0.119537	-0.136492	-0.157659	-0.174741	-0.188318	-0.202159	-0.204777	-0.213293	-0.216176	-0.218883	-0.217508	-0.221589	-0.221589	-0.21844	-0.211876	-0.21161	-0.208638	-0.206643	-0.208861	-0.214936	-0.21742	-0.212276	-0.206689	-0.206289	-0.206377	-0.206466	-0.205269	-0.210813	-0.210813	-0.211744	-0.206289	-0.205623	-0.208106	-0.206509	-0.211344	-0.212542	-0.208106	-0.204869	-0.206998	-0.211833	-0.209926	-0.209261	-0.207309	-0.206555	-0.207929	-0.205623	-0.202208	-0.20478	-0.211167	-0.213296
-0.198969	-0.199725	-0.208329	-0.21037	-0.208644	-0.212902	-0.213028	-0.215195	-0.211025	-0.206818	-0.206641	-0.207523	-0.204865	-0.206553	-0.207309	-0.207221	-0.201942	-0.198617	-0.207485	-0.209526	-0.209438	-0.20877	-0.204739	-0.203013	-0.21042	-0.213922	-0.216895	-0.208468	-0.209085	-0.21139	-0.206074	-0.196008	-0.200708	-0.198667	-0.195253	-0.195744	-0.195567	-0.197029	-0.203719	-0.201325	-0.20009	-0.207056	-0.205104	-0.203239	-0.200002	-0.202572	-0.207938	-0.209223	-0.203328	-0.202748
-0.305287	-0.306569	-0.309047	-0.307765	-0.306307	-0.304704	-0.300361	-0.298583	-0.300799	-0.303102	-0.307357	-0.305317	-0.301381	-0.300856	-0.302896	-0.299135	-0.294967	-0.2966	-0.298321	-0.295843	-0.291062	-0.289459	-0.293715	-0.289459	-0.287068	-0.286718	-0.291149	-0.294065	-0.291762	-0.297796	-0.299836	-0.300593	-0.300681	-0.300944	-0.29389	-0.297563	-0.297651	-0.301819	-0.297213	-0.296105	-0.291907	-0.289516	-0.293365	-0.285873	-0.282287	-0.286893	-0.287068	-0.286718	-0.284503	-0.284765
-0.376753	-0.377158	-0.374416	-0.37547	-0.372674	-0.368649	-0.364273	-0.366083	-0.37468	-0.380041	-0.390622	-0.386193	-0.384768	-0.381358	-0.383397	-0.384154	-0.386017	-0.383188	-0.382168	-0.380831	-0.376314	-0.375963	-0.371708	-0.372411	-0.374626	-0.37206	-0.364624	-0.367454	-0.36661	-0.366751	-0.368562	-0.367805	-0.371128	-0.37547	-0.374099	-0.377158	-0.381675	-0.377016	-0.375382	-0.379231	-0.378704	-0.375963	-0.376894	-0.373255	-0.376314	-0.37707	-0.376543	-0.374504	-0.376631	-0.373836
-0.0293092	-0.0214054	-0.0249118	-0.0300177	-0.0301948	-0.0325028	-0.0322372	-0.0326799	-0.032857	-0.0372073	-0.0287308	-0.0309503	-0.0354777	-0.0458189	-0.0435996	-0.0416459	-0.0412032	-0.040005	-0.0429327	-0.0470171	-0.0353892	-0.0389005	-0.0381869	-0.0384526	-0.0406719	-0.040005	-0.0221609	-0.0246461	-0.0239375	-0.0224266	-0.0139073	-0.0189669	-0.0207853	-0.0279337	-0.0245158	-0.0183886	-0.0140379	-0.0138607	-0.0115524	-0.00769123	0.00145386	-0.0119999	-0.017414	-0.0159032	-0.015726	-0.0159918	-0.0184772	-0.0207435	-0.0208321	-0.0123965
-0.319481	-0.321609	-0.315893	-0.320149	-0.32414	-0.321168	-0.319041	-0.32064	-0.320237	-0.319569	-0.322893	-0.322541	-0.321521	-0.321433	-0.320413	-0.325776	-0.331492	-0.330472	-0.330648	-0.327413	-0.331668	-0.328168	-0.321571	-0.326708	-0.324228	-0.322591	-0.325827	-0.322415	-0.319179	-0.32521	-0.328395	-0.323384	-0.318864	-0.324756	-0.321521	-0.32954	-0.331315	-0.333443	-0.332952	-0.333972	-0.330648	-0.325109	-0.325915	-0.332298	-0.329994	-0.328798	-0.32973	-0.341072	-0.342268	-0.334828
-0.0807161	-0.0843085	-0.0850649	-0.0871951	-0.0864388	-0.0864388	-0.087989	-0.0880772	-0.0906484	-0.0893628	-0.0867034	-0.0856824	-0.0831993	-0.0809808	-0.0820018	-0.0807537	-0.0892746	-0.0867408	-0.0826567	-0.0845224	-0.090913	-0.0892746	-0.0887828	-0.0868798	-0.0867916	-0.0880772	-0.0970389	-0.0986771	-0.0941524	-0.090913	-0.0858588	-0.0847869	-0.0917067	-0.0941013	-0.0903329	-0.0833249	-0.085808	-0.0876736	-0.0807028	-0.0733789	-0.0697865	-0.0787489	-0.0807028	-0.0889963	-0.0892238	-0.0836777	-0.0829212	-0.0741354	-0.0683243	-0.0740472
-0.0181411	-0.0221395	-0.020272	-0.0181411	-0.018636	-0.0208546	-0.0248529	-0.0309819	-0.0255232	-0.021525	-0.0230732	-0.0227221	-0.0246773	-0.0262255	-0.0245895	-0.0217883	-0.0240947	-0.0205035	-0.0220197	-0.0172312	-0.016034	-0.0163853	-0.0219319	-0.0231291	-0.0204714	-0.017638	-0.0117398	-0.0133762	-0.0102237	-0.0143099	-0.0126181	-0.0115965	-0.0144856	-0.0127614	-0.0149801	-0.02257	-0.0299838	-0.0306864	-0.0236793	-0.0204391	-0.0203513	-0.0287867	-0.0235915	-0.021285	-0.0213728	-0.0183082	-0.015068	-0.0183082	-0.0177813	-0.0176934
0.0129405	0.0101385	0.0148396	0.0139056	0.0168831	0.0159491	0.0179926	0.0195974	0.0217287	0.0282982	0.0286491	0.0352189	0.0361529	0.0323854	0.0246186	0.0285304	0.0294077	0.0310438	0.0321534	0.0321534	0.0272764	0.0244431	0.0192465	0.018137	0.0195974	0.0133792	0.0166199	0.0122697	0.00806416	0.00952446	0.0113925	0.0103707	0.01405	0.0170275	0.0195974	0.0283294	0.0282416	0.0214966	0.0179926	0.0174662	0.0191588	0.0188079	0.016909	0.0165889	0.0223996	0.0195974	0.0135547	0.00739332	0.0136424	0.0151906
-0.507426	-0.503755	-0.502561	-0.506319	-0.505531	-0.511732	-0.511908	-0.519598	-0.523402	-0.520608	-0.525735	-0.522065	-0.519589	-0.52384	-0.519765	-0.516007	-0.516675	-0.517431	-0.517519	-0.517869	-0.517869	-0.513093	-0.517782	-0.528234	-0.531291	-0.531816	-0.52509	-0.527741	-0.523808	-0.522526	-0.520806	-0.528727	-0.531203	-0.52922	-0.53816	-0.538686	-0.532627	-0.520159	-0.521474	-0.523074	-0.527325	-0.534895	-0.531313	-0.536265	-0.54011	-0.54436	-0.547855	-0.549082	-0.545905	-0.546573
-0.0644787	-0.0619081	-0.0601824	-0.0529457	-0.0613271	-0.0573829	-0.058985	-0.0638624	-0.0630173	-0.0643027	-0.0666092	-0.0684754	-0.0653238	-0.0596015	-0.0538789	-0.0587564	-0.0658167	-0.0718031	-0.0764159	-0.0731764	-0.0760637	-0.0845848	-0.0890212	-0.0934576	-0.0948835	-0.0823311	-0.0824191	-0.0792678	-0.079708	-0.0779299	-0.0752713	-0.073141	-0.0771729	-0.0791271	-0.0802363	-0.0798841	-0.0809933	-0.0835637	-0.0848489	-0.0890212	-0.0821024	-0.0891093	-0.0966087	-0.0963447	-0.0928414	-0.10402	-0.100341	-0.100165	-0.0997245	-0.110146
-0.310501	-0.307618	-0.314353	-0.317765	-0.309922	-0.307266	-0.319365	-0.312981	-0.311081	-0.311697	-0.316305	-0.314441	-0.317413	-0.318345	-0.318521	-0.313158	-0.320649	-0.311118	-0.30811	-0.310149	-0.306121	-0.308902	-0.312402	-0.310501	-0.30257	-0.303942	-0.309973	-0.310993	-0.313737	-0.318205	-0.307126	-0.310978	-0.30885	-0.307882	-0.306862	-0.307794	-0.30855	-0.308601	-0.305717	-0.315197	-0.306334	-0.304433	-0.304888	-0.302797	-0.303678	-0.308374	-0.309394	-0.303325	-0.311433	-0.311345
0.15142	0.148265	0.145691	0.147029	0.153957	0.158664	0.159018	0.154399	0.162438	0.166615	0.155156	0.149427	0.149515	0.152089	0.154929	0.158841	0.156355	0.156796	0.158172	0.157061	0.159863	0.155862	0.149376	0.144845	0.147647	0.150184	0.150802	0.152178	0.151824	0.154575	0.15484	0.155774	0.161731	0.169947	0.160621	0.15267	0.167637	0.16346	0.158841	0.160797	0.160709	0.161643	0.158841	0.164217	0.168395	0.160532	0.165997	0.16813	0.161731	0.157024
0.202241	0.205129	0.207663	0.211441	0.206285	0.20424	0.206508	0.209396	0.213308	0.210996	0.210419	0.210552	0.202062	0.194062	0.19664	0.204596	0.212463	0.208018	0.214063	0.206107	0.196551	0.20024	0.197974	0.199751	0.204863	0.207085	0.200818	0.209262	0.215886	0.208107	0.215574	0.208863	0.20024	0.194773	0.18904	0.193484	0.199218	0.200062	0.20464	0.203173	0.204418	0.189884	0.185795	0.19144	0.188373	0.192284	0.196818	0.19024	0.200062	0.205618
-0.0187253	-0.0164177	-0.0117525	-0.0124088	-0.0185369	-0.0221306	-0.0241733	-0.0233285	-0.0208445	-0.0216892	-0.0269723	-0.0154347	-0.0153464	-0.0185871	-0.0179189	-0.0181455	-0.0199233	-0.0176157	-0.0194318	-0.020718	-0.01464	-0.013442	-0.013442	-0.0176157	-0.0181455	-0.0220925	-0.0168593	-0.01464	-0.0112226	-0.0117525	-0.00798185	-0.00234491	-0.00438772	-0.0160644	-0.00958296	-0.0101129	-0.0130887	-0.0109576	-0.0168593	-0.0211212	-0.0223191	-0.0194318	-0.023782	-0.019835	-0.018637	-0.0236937	-0.0261778	-0.0249799	-0.0262661	-0.0273756
-0.332379	-0.32786	-0.326312	-0.330252	-0.336054	-0.330428	-0.323377	-0.332643	-0.332643	-0.330164	-0.324676	-0.323481	-0.327824	-0.327332	-0.329988	-0.331183	-0.324449	-0.327192	-0.326348	-0.330428	-0.329812	-0.330831	-0.330831	-0.332379	-0.334771	-0.332643	-0.333399	-0.327984	-0.331975	-0.347132	-0.340537	-0.341417	-0.340046	-0.334595	-0.328036	-0.324889	-0.321125	-0.32932	-0.329672	-0.330147	-0.32728	-0.332379	-0.330779	-0.32568	-0.332151	-0.334859	-0.337198	-0.334631	-0.331395	-0.337198
-0.0720791	-0.0718146	-0.0760754	-0.0828189	-0.0762517	-0.0715501	-0.0730121	-0.0735924	-0.0699118	-0.0800715	-0.0822899	-0.0787859	-0.0744371	-0.0730121	-0.0672012	-0.0560196	-0.0651589	-0.0691552	-0.0667603	-0.0630284	-0.0634693	-0.0684354	-0.0661287	-0.0693684	-0.0651076	-0.0666209	-0.0662682	-0.0608098	-0.0631534	-0.0584516	-0.0579226	-0.0592965	-0.0570778	-0.0557921	-0.0538379	-0.0537865	-0.0568501	-0.0500688	-0.0537497	-0.0622718	-0.061427	-0.059561	-0.0632416	-0.0598255	-0.0617796	-0.0592083	-0.0670102	-0.065056	-0.0642993	-0.0725565
-0.219007	-0.218391	-0.220432	-0.224285	-0.226326	-0.224338	-0.223669	-0.225217	-0.223001	-0.218884	-0.219236	-0.211917	-0.213113	-0.210193	-0.2176	-0.219324	-0.221277	-0.220432	-0.223001	-0.222297	-0.220837	-0.222825	-0.219992	-0.220397	-0.216544	-0.218092	-0.218585	-0.213939	-0.21181	-0.208397	-0.204984	-0.206004	-0.200602	-0.200513	-0.205616	-0.209962	-0.208185	-0.19453	-0.193158	-0.188936	-0.181616	-0.180683	-0.177585	-0.178657	-0.17329	-0.17387	-0.174979	-0.176932	-0.183055	-0.178533
-0.249458	-0.252783	-0.254331	-0.244849	-0.244321	-0.246978	-0.240504	-0.242052	-0.245517	-0.252923	-0.247382	-0.246626	-0.252959	-0.246714	-0.248086	-0.24791	-0.250883	-0.2582	-0.258728	-0.256688	-0.256952	-0.257356	-0.24805	-0.241488	-0.246714	-0.249018	-0.251147	-0.248034	-0.247805	-0.239519	-0.240188	-0.240944	-0.237039	-0.241384	-0.241436	-0.246802	-0.251939	-0.245957	-0.236739	-0.238199	-0.248526	-0.248138	-0.247698	-0.240468	-0.240152	-0.237267	-0.239308	-0.235983	-0.24126	-0.245517
0.0941213	0.101717	0.101855	0.0975021	0.103937	0.105489	0.11113	0.108152	0.107307	0.0998495	0.0954083	0.094298	0.0935412	0.0919393	0.0907406	0.0900337	0.089857	0.0979823	0.101137	0.105401	0.109842	0.105401	0.101893	0.100518	0.101451	0.104114	0.105048	0.10149	0.0983857	0.0946131	0.0947014	0.101451	0.103142	0.102789	0.101943	0.0953199	0.0923426	0.0867913	0.0736458	0.0537024	0.0311379	-0.00207991	-0.0486948	-0.0920206	-0.134708	-0.17774	-0.213531	-0.249178	-0.285258	-0.317831
-0.422421	-0.425303	-0.427869	-0.429327	-0.431805	-0.433493	-0.430927	-0.427518	-0.429995	-0.43221	-0.438238	-0.440364	-0.437219	-0.432263	-0.435936	-0.439662	-0.441437	-0.440101	-0.438414	-0.442754	-0.443369	-0.444652	-0.435531	-0.430751	-0.437394	-0.431858	-0.433897	-0.438589	-0.435619	-0.442754	-0.444178	-0.438642	-0.440189	-0.445724	-0.443773	-0.445548	-0.445461	-0.448992	-0.451611	-0.450065	-0.456443	-0.451576	-0.442983	-0.440013	-0.439257	-0.440891	-0.446568	-0.452103	-0.457989	-0.451611
-0.00171548	-0.00104797	0.00294907	0.00663248	0.00809624	0.0082732	0.0043243	0.00680942	0.0114259	0.0181739	0.00383372	-0.00495645	-0.00300222	0.0021046	0.00117169	0.00281234	0.0048551	0.00281234	0.000102137	-0.00407174	0.00205639	0.00126015	0.000994766	0.00148541	-0.00193249	-0.00277696	-0.00557566	-0.0106823	-0.011213	-0.00531029	-0.00402357	-0.00863966	-0.0109477	-0.0130787	-0.0187158	-0.0172523	-0.0179198	-0.0211605	-0.0249318	-0.0282609	-0.0213374	-0.0174775	-0.0184988	-0.0179198	-0.0210721	-0.0185873	-0.0168583	-0.0101112	-0.0121942	-0.00597779
0.219376	0.230398	0.228176	0.231734	0.232934	0.243467	0.232443	0.229955	0.234979	0.228046	0.242001	0.242888	0.235375	0.228797	0.225511	0.226976	0.232887	0.236622	0.234223	0.237556	0.236622	0.235954	0.22742	0.226622	0.228087	0.233555	0.236977	0.238088	0.234932	0.217515	0.221687	0.223241	0.228442	0.23093	0.234087	0.233643	0.23151	0.235464	0.235552	0.232709	0.235688	0.244531	0.243508	0.239731	0.2368	0.233868	0.229689	0.232178	0.23258	0.228844
-0.220077	-0.22043	-0.219637	-0.220746	-0.214007	-0.219549	-0.22159	-0.222698	-0.219637	-0.219989	-0.223843	-0.2281	-0.233114	-0.232586	-0.231037	-0.226427	-0.220746	-0.224247	-0.222962	-0.22678	-0.225935	-0.213919	-0.210241	-0.205051	-0.208288	-0.212458	-0.217824	-0.211261	-0.206916	-0.206651	-0.212018	-0.206703	-0.209096	-0.20519	-0.201248	-0.209536	-0.215923	-0.216679	-0.221553	-0.223418	-0.224122	-0.218756	-0.222838	-0.226163	-0.233481	-0.231265	-0.215482	-0.214323	-0.214499	-0.217736
-0.314961	-0.320765	-0.322717	-0.318285	-0.310618	-0.307155	-0.316018	-0.321998	-0.316547	-0.313575	-0.314558	-0.316774	-0.320891	-0.322666	-0.323686	-0.324882	-0.321029	-0.327148	-0.326569	-0.324353	-0.320853	-0.318814	-0.318637	-0.318637	-0.320853	-0.327413	-0.32706	-0.315893	-0.30849	-0.316334	-0.319657	-0.314697	-0.314609	-0.319129	-0.324756	-0.320941	-0.315666	-0.314999	-0.31943	-0.313803	-0.307646	-0.310706	-0.318637	-0.323157	-0.323648	-0.325021	-0.325461	-0.328697	-0.322225	-0.323245
-0.109987	-0.116553	-0.118947	-0.111888	-0.109142	-0.114247	-0.113314	-0.119527	-0.125424	-0.123963	-0.122273	-0.109899	-0.111184	-0.116288	-0.117221	-0.110743	-0.108349	-0.11407	-0.114335	-0.115444	-0.109458	-0.10879	-0.110075	-0.112293	-0.115091	-0.113278	-0.113366	-0.114791	-0.114123	-0.109775	-0.112221	-0.112573	-0.112838	-0.105339	-0.108666	-0.108401	-0.110796	-0.112029	-0.112469	-0.110567	-0.110972	-0.114123	-0.112926	-0.112309	-0.117097	-0.116921	-0.120424	-0.120248	-0.113682	-0.111464
-0.294077	-0.292794	-0.290578	-0.285126	-0.281451	-0.282383	-0.283227	-0.289119	-0.284687	-0.285126	-0.27533	-0.28066	-0.279235	-0.28291	-0.284511	-0.285883	-0.284687	-0.284335	-0.284916	-0.288011	-0.291212	-0.285145	-0.28824	-0.285795	-0.28189	-0.285795	-0.29355	-0.284687	-0.284863	-0.291422	-0.273871	-0.268437	-0.267769	-0.270512	-0.273133	-0.272377	-0.283545	-0.287571	-0.281592	-0.282295	-0.273255	-0.278444	-0.281417	-0.282788	-0.281768	-0.272728	-0.278268	-0.277917	-0.268789	-0.271937
-0.215191	-0.21005	-0.209962	-0.213288	-0.210806	-0.198345	-0.205448	-0.211923	-0.206508	-0.209167	-0.206106	-0.200161	-0.202113	-0.200161	-0.198345	-0.192625	-0.197237	-0.193067	-0.193332	-0.194529	-0.197188	-0.198032	-0.191114	-0.186101	-0.177721	-0.175768	-0.185571	-0.182156	-0.181135	-0.186905	-0.181626	-0.173776	-0.175591	-0.170312	-0.168536	-0.178692	-0.179183	-0.175768	-0.175415	-0.175415	-0.172265	-0.170224	-0.171686	-0.173727	-0.173904	-0.171774	-0.168183	-0.168183	-0.168448	-0.170401
0.0800132	0.0779698	0.0765047	0.0817905	0.0798358	0.0824113	0.0811235	0.0811235	0.0800132	0.0765934	0.0802792	0.0814783	0.0828548	0.0916495	0.0925826	0.0906739	0.0908513	0.0878322	0.084767	0.0858774	0.0878322	0.0889427	0.0904965	0.0932496	0.0936044	0.0919157	0.0948922	0.0966697	0.0893861	0.0913409	0.0978263	0.103379	0.0970282	0.0886344	0.0876127	0.0938741	0.0940515	0.0932071	0.0946723	0.095027	0.0982698	0.102268	0.0919193	0.0912522	0.0912522	0.0953818	0.100491	0.100448	0.0945412	0.089255
-0.161159	-0.156549	-0.155616	-0.153662	-0.154244	-0.153135	-0.148558	-0.153838	-0.156988	-0.155792	-0.16072	-0.161829	-0.165418	-0.16387	-0.157658	-0.163289	-0.166933	-0.170522	-0.179829	-0.177612	-0.178281	-0.178193	-0.183999	-0.187237	-0.178369	-0.174692	-0.176997	-0.168305	-0.169446	-0.166439	-0.163519	-0.169677	-0.168074	-0.161883	-0.158206	-0.157976	-0.160687	-0.162992	-0.164101	-0.162586	-0.162498	-0.164452	-0.166669	-0.168798	-0.164101	-0.163431	-0.165648	-0.17647	-0.169907	-0.17332
-0.0387358	-0.0379786	-0.0401093	-0.0405142	-0.0393168	-0.0380312	-0.0371861	-0.0379432	-0.0385596	-0.0410071	-0.0376789	-0.0369218	-0.0393168	-0.0362528	-0.0266727	-0.0352839	-0.0408833	-0.0395096	-0.0379075	-0.0371504	-0.0386122	-0.0395454	-0.0450923	-0.0414475	-0.0407429	-0.0404786	-0.0353363	-0.0322722	-0.0357767	-0.043402	-0.0411833	-0.0413594	-0.0411833	-0.0389645	-0.0381193	-0.0393168	-0.0379432	-0.0356363	-0.035372	-0.0344388	-0.0338222	-0.0347554	-0.0272536	-0.0318676	-0.040831	-0.0388764	-0.0368862	-0.0386122	-0.0386122	-0.0383479
-0.301766	-0.307441	-0.305445	-0.297067	-0.294318	-0.294406	-0.302475	-0.299062	-0.296313	-0.29853	-0.304603	-0.302786	-0.307396	-0.308416	-0.310145	-0.299815	-0.302608	-0.311209	-0.309081	-0.306864	-0.303451	-0.298352	-0.297332	-0.290505	-0.294096	-0.296135	-0.297155	-0.29179	-0.29352	-0.290593	-0.292367	-0.294761	-0.294893	-0.294893	-0.296357	-0.302342	-0.305667	-0.298175	-0.299194	-0.303628	-0.303273	-0.302076	-0.305667	-0.305091	-0.294185	-0.299372	-0.308416	-0.307707	-0.304825	-0.297066
-0.490596	-0.49121	-0.494267	-0.493687	-0.500766	-0.497446	-0.492054	-0.495374	-0.500469	-0.496711	-0.495779	-0.491177	-0.49144	-0.491089	-0.487593	-0.482903	-0.484765	-0.494551	-0.491494	-0.494146	-0.496886	-0.498661	-0.493302	-0.49831	-0.499768	-0.489139	-0.488963	-0.496535	-0.499558	-0.504687	-0.503931	-0.503317	-0.50026	-0.497608	-0.504599	-0.496677	-0.486769	-0.481201	-0.486067	-0.496589	-0.498222	-0.493269	-0.486189	-0.486101	-0.48654	-0.482869	-0.487876	-0.489037	-0.485838	-0.485575
-0.0370241	-0.0311216	-0.0317887	-0.026063	-0.0270842	-0.0285481	-0.036357	-0.0319183	-0.0259271	-0.0345392	-0.0373371	-0.0379156	-0.0396037	-0.0400464	-0.0456831	-0.0440835	-0.049366	-0.0483449	-0.0423542	-0.0445735	-0.044485	-0.0417345	-0.0364518	-0.0432868	-0.0508771	-0.0548728	-0.0692967	-0.0936154	-0.137011	-0.176492	-0.209755	-0.241677	-0.274085	-0.294561	-0.298365	-0.298316	-0.299021	-0.28585	-0.288809	-0.289111	-0.28906	-0.288833	-0.283028	-0.278067	-0.274529	-0.272099	-0.269089	-0.264882	-0.262401	-0.266658
-0.273345	-0.272325	-0.270021	-0.263372	-0.264304	-0.267805	-0.272729	-0.276142	-0.271094	-0.265553	-0.259256	-0.259344	-0.258324	-0.256811	-0.255351	-0.253311	-0.253715	-0.254559	-0.255931	-0.252519	-0.252115	-0.253487	-0.255175	-0.254067	-0.24893	-0.256336	-0.25704	-0.246274	-0.246098	-0.250795	-0.251991	-0.251411	-0.252607	-0.246978	-0.244409	-0.246274	-0.252079	-0.248526	-0.246661	-0.244357	-0.241524	-0.241436	-0.234611	-0.238111	-0.237935	-0.240416	-0.247066	-0.248438	-0.249986	-0.252378
-0.332379	-0.334419	-0.331447	-0.326224	-0.326224	-0.324185	-0.322057	-0.323745	-0.325204	-0.327948	-0.325732	-0.322321	-0.321917	-0.317486	-0.313546	-0.312438	-0.315586	-0.316606	-0.324185	-0.319929	-0.318505	-0.320229	-0.318593	-0.315006	-0.31075	-0.309202	-0.308182	-0.315358	-0.321337	-0.321865	-0.321601	-0.320721	-0.323289	-0.323465	-0.320141	-0.31265	-0.30857	-0.306003	-0.312386	-0.311682	-0.311858	-0.308534	-0.305739	-0.307023	-0.312034	-0.307955	-0.300375	-0.303963	-0.307287	-0.303383
0.225008	0.222735	0.225046	0.232381	0.240777	0.240777	0.242027	0.237052	0.232696	0.228871	0.219277	0.221006	0.226157	0.223001	0.222735	0.227672	0.231005	0.234249	0.230386	0.229275	0.236295	0.230916	0.23834	0.237406	0.237582	0.235007	0.234161	0.235537	0.231939	0.230916	0.227987	0.225626	0.225538	0.232255	0.232696	0.231939	0.22776	0.224339	0.226031	0.226119	0.22492	0.226611	0.230702	0.228657	0.23377	0.237709	0.228555	0.230424	0.227495	0.227142
-0.255735	-0.262032	-0.253167	-0.247625	-0.247449	-0.248557	-0.251354	-0.256455	-0.257563	-0.258091	-0.258884	-0.264513	-0.263141	-0.260888	-0.26182	-0.255875	-0.255875	-0.260572	-0.262032	-0.260396	-0.264249	-0.268997	-0.264212	-0.262876	-0.257739	-0.2592	-0.258268	-0.261768	-0.263317	-0.268593	-0.265005	-0.261416	-0.262436	-0.26066	-0.256895	-0.259728	-0.261768	-0.265005	-0.265621	-0.261856	-0.263053	-0.264741	-0.272322	-0.268769	-0.260132	-0.262348	-0.263141	-0.263229	-0.261944	-0.260924
0.314631	0.316766	0.315298	0.301602	0.286706	0.276702	0.263541	0.255583	0.240646	0.233221	0.223754	0.200331	0.18451	0.173489	0.161624	0.14976	0.139185	0.130565	0.136208	0.133099	0.128656	0.133543	0.140207	0.141761	0.146116	0.147894	0.148117	0.151715	0.152915	0.150296	0.144032	0.137056	0.128259	0.106318	0.0811383	0.0605814	0.0319439	-0.00321918	-0.0443656	-0.0765397	-0.100905	-0.121576	-0.131381	-0.138879	-0.149263	-0.155386	-0.155033	-0.147271	-0.147221	-0.140038
-0.0887318	-0.0846477	-0.0814082	-0.0812319	-0.0850886	-0.0858451	-0.0831858	-0.0814082	-0.0826938	-0.088328	-0.0861096	-0.089841	-0.0916185	-0.0889082	-0.0836267	-0.0848241	-0.0850004	-0.0872188	-0.0859333	-0.0869543	-0.0839794	-0.0828702	-0.0853531	-0.0868149	-0.0875715	-0.0907227	-0.0895253	-0.0863741	-0.0861096	-0.0839794	-0.0861096	-0.0886806	-0.0863741	-0.083803	-0.0886806	-0.0924489	-0.0838399	-0.0824663	-0.0811807	-0.0800715	-0.0851767	-0.0872188	-0.09037	-0.088328	-0.0870425	-0.0859333	-0.0837149	-0.0866898	-0.0809673	-0.0783079
-0.475033	-0.471536	-0.475559	-0.473258	-0.473224	-0.478846	-0.47535	-0.477651	-0.473979	-0.476773	-0.473189	-0.47788	-0.476773	-0.481991	-0.480884	-0.474823	-0.472433	-0.468708	-0.470834	-0.47296	-0.474067	-0.472872	-0.4692	-0.471678	-0.472521	-0.476456	-0.469815	-0.470834	-0.470975	-0.474296	-0.473628	-0.473048	-0.464333	-0.469113	-0.47101	-0.468708	-0.46804	-0.472556	-0.469639	-0.476193	-0.477651	-0.469991	-0.471536	-0.469727	-0.472785	-0.473365	-0.478056	-0.476105	-0.465704	-0.468445
-0.313002	-0.31411	-0.317785	-0.313706	-0.312774	-0.311718	-0.318857	-0.319789	-0.321829	-0.3286	-0.3302	-0.331219	-0.327808	-0.32524	-0.326384	-0.330727	-0.331571	-0.333119	-0.330323	-0.327844	-0.3286	-0.330323	-0.327176	-0.326384	-0.329795	-0.329708	-0.327228	-0.328248	-0.3302	-0.332819	-0.335299	-0.334191	-0.332327	-0.331535	-0.328036	-0.324713	-0.333311	-0.331711	-0.335299	-0.333839	-0.334719	-0.334807	-0.340521	-0.345884	-0.350139	-0.346728	-0.334947	-0.336054	-0.336054	-0.333663
-0.244761	-0.248086	-0.251587	-0.255579	-0.251815	-0.243653	-0.239572	-0.233942	-0.236563	-0.237495	-0.237003	-0.246626	-0.243301	-0.242545	-0.240996	-0.234434	-0.237847	-0.238692	-0.240996	-0.233414	-0.229597	-0.235139	-0.233942	-0.232042	-0.233994	-0.236791	-0.236879	-0.240644	-0.245077	-0.2398	-0.238956	-0.239624	-0.243793	-0.24747	-0.24082	-0.238692	-0.243213	-0.239572	-0.236335	-0.233326	-0.236739	-0.241084	-0.240504	-0.239308	-0.234434	-0.228717	-0.228805	-0.226588	-0.224459	-0.222419
-0.370827	-0.369859	-0.360646	-0.36534	-0.37283	-0.372565	-0.366851	-0.37682	-0.379211	-0.370614	-0.373761	-0.371143	-0.361841	-0.364057	-0.37079	-0.370878	-0.367556	-0.367556	-0.366624	-0.374465	-0.381426	-0.380054	-0.379211	-0.37682	-0.372389	-0.372477	-0.378279	-0.378052	-0.380003	-0.381111	-0.386648	-0.384257	-0.390726	-0.388599	-0.383326	-0.383238	-0.386069	-0.383238	-0.383062	-0.383502	-0.379827	-0.380935	-0.380847	-0.383905	-0.380583	-0.380495	-0.383817	-0.38213	-0.385277	-0.387316
-0.252641	-0.254418	-0.250249	-0.243917	-0.244937	-0.249985	-0.242633	-0.238288	-0.23966	-0.243688	-0.241384	-0.243073	-0.251181	-0.252114	-0.250215	-0.25185	-0.25083	-0.24733	-0.244005	-0.241525	-0.242633	-0.244093	-0.246978	-0.243741	-0.240329	-0.242105	-0.24397	-0.246187	-0.240382	-0.237321	-0.238605	-0.239713	-0.245958	-0.244093	-0.243073	-0.245782	-0.243214	-0.248139	-0.249247	-0.250356	-0.252343	-0.252783	-0.254418	-0.26031	-0.257742	-0.252431	-0.251728	-0.244727	-0.247383	-0.248667
-0.162268	-0.163641	-0.153184	-0.15966	-0.159521	-0.160807	-0.158413	-0.156019	-0.157039	-0.162936	-0.165594	-0.162621	-0.158955	-0.159484	-0.162848	-0.167018	-0.166174	-0.165065	-0.161298	-0.158413	-0.157216	-0.157619	-0.174641	-0.171491	-0.166791	-0.170382	-0.167636	-0.16005	-0.158765	-0.160844	-0.159735	-0.166527	-0.173179	-0.164221	-0.159433	-0.165998	-0.160718	-0.155351	-0.153486	-0.151709	-0.153838	-0.157165	-0.159471	-0.157077	-0.157429	-0.149756	-0.151003	-0.156107	-0.161739	-0.152957
-0.163991	-0.176536	-0.171926	-0.170642	-0.173353	-0.174901	-0.175252	-0.17636	-0.176536	-0.175691	-0.174933	-0.172892	-0.175197	-0.16904	-0.16904	-0.172453	-0.175779	-0.174407	-0.166647	-0.172365	-0.171839	-0.165594	-0.16297	-0.170061	-0.178314	-0.172914	-0.17017	-0.172914	-0.174231	-0.180619	-0.183011	-0.185404	-0.185898	-0.183824	-0.181431	-0.182627	-0.186798	-0.184317	-0.181782	-0.180586	-0.182627	-0.182891	-0.186128	-0.182046	-0.189541	-0.188696	-0.188839	-0.194293	-0.193624	-0.182946
0.0858688	0.0887039	0.0839453	0.0823079	0.0847036	0.0738682	0.0523196	0.0343885	0.00997765	-0.0186039	-0.0482026	-0.0750839	-0.0967362	-0.125621	-0.152986	-0.176878	-0.202982	-0.215755	-0.234798	-0.250922	-0.258095	-0.25722	-0.262584	-0.267248	-0.269784	-0.261942	-0.260396	-0.255119	-0.257743	-0.255934	-0.254476	-0.254914	-0.255001	-0.245787	-0.243133	-0.251297	-0.253425	-0.253951	-0.256079	-0.253775	-0.2536	-0.260511	-0.250627	-0.246952	-0.253018	-0.248236	-0.252405	-0.259635	-0.253745	-0.252054
-0.0898134	-0.0922956	-0.0930527	-0.0919436	-0.0975769	-0.0941617	-0.0969959	-0.0999178	-0.0966438	-0.0995659	-0.10027	-0.0991607	-0.0946366	-0.0998298	-0.102048	-0.105956	-0.103826	-0.102434	-0.104618	-0.11092	-0.102541	-0.0978409	-0.0957108	-0.0977878	-0.0953405	-0.0893553	-0.0989499	-0.0946366	-0.0860811	-0.0962388	-0.100851	-0.103562	-0.105375	-0.110251	-0.106132	-0.105111	-0.0995659	-0.0925065	-0.0953937	-0.0999178	-0.106748	-0.104178	-0.103914	-0.105375	-0.10879	-0.10453	-0.104178	-0.107998	-0.111061	-0.125002
-0.0425012	-0.0390848	-0.0355802	-0.0342062	-0.0286588	-0.0271085	-0.0243604	-0.029063	-0.0370938	-0.0297316	-0.0286221	-0.0276008	-0.0334128	-0.032656	-0.031282	-0.0253303	-0.0232876	-0.027373	-0.0272848	-0.0286588	-0.0318991	-0.0278653	-0.0282694	-0.0292025	-0.0265794	-0.0296802	-0.030437	-0.0227586	-0.0245367	-0.0266676	-0.0224058	-0.0135293	-0.0264912	-0.0266676	-0.0281298	-0.0272848	-0.0253303	-0.0184967	-0.0231994	-0.0252421	-0.0229349	-0.0225822	-0.0294157	-0.0289233	-0.033802	-0.0283427	-0.0235521	-0.0262635	-0.0264031	-0.019393
-0.332409	-0.33139	-0.335329	-0.33329	-0.334625	-0.334361	-0.330949	-0.325146	-0.323282	-0.317567	-0.315527	-0.315791	-0.317479	-0.32293	-0.327274	-0.329893	-0.328293	-0.331441	-0.331088	-0.325373	-0.321029	-0.324001	-0.321961	-0.322578	-0.326166	-0.331037	-0.334449	-0.330069	-0.329842	-0.325674	-0.331793	-0.337912	-0.333795	-0.331492	-0.338579	-0.329049	-0.331881	-0.334273	-0.336488	-0.339372	-0.337823	-0.338931	-0.341147	-0.338931	-0.331088	-0.332057	-0.332233	-0.329401	-0.329489	-0.330685
-0.247998	-0.247647	-0.245078	-0.244058	-0.24105	-0.236353	-0.232941	-0.229299	-0.225974	-0.228103	-0.231076	-0.234348	-0.22907	-0.223792	-0.225481	-0.231111	-0.232888	-0.229563	-0.228103	-0.228015	-0.237321	-0.239273	-0.239045	-0.233239	-0.232184	-0.24149	-0.238957	-0.242633	-0.246187	-0.243882	-0.244815	-0.24397	-0.241842	-0.238288	-0.238288	-0.237673	-0.230671	-0.234031	-0.236247	-0.243038	-0.245659	-0.244727	-0.243531	-0.244058	-0.241666	-0.238341	-0.237409	-0.24149	-0.249634	-0.249106
-0.524804	-0.533481	-0.531881	-0.532056	-0.527192	-0.524891	-0.526436	-0.529931	-0.535726	-0.527192	-0.521572	-0.522328	-0.527104	-0.526436	-0.524979	-0.526754	-0.521046	-0.519852	-0.525385	-0.523084	-0.519589	-0.523084	-0.521134	-0.524804	-0.52888	-0.528792	-0.523928	-0.524716	-0.52556	-0.528967	-0.531005	-0.533656	-0.531761	-0.52911	-0.529285	-0.53805	-0.530567	-0.526404	-0.523172	-0.515163	-0.51822	-0.525297	-0.530655	-0.52888	-0.527367	-0.522941	-0.531355	-0.53118	-0.529636	-0.525472
-0.536048	-0.535029	-0.539139	-0.543214	-0.526615	-0.522786	-0.534678	-0.539894	-0.538383	-0.529584	-0.526352	-0.535468	-0.532763	-0.529794	-0.524929	-0.512351	-0.522715	-0.526386	-0.529531	-0.525684	-0.528073	-0.526966	-0.522891	-0.518517	-0.523207	-0.526352	-0.527019	-0.528038	-0.527774	-0.529584	-0.53401	-0.534941	-0.530163	-0.528301	-0.53127	-0.526	-0.531709	-0.529145	-0.529496	-0.524806	-0.519536	-0.517059	-0.518078	-0.523611	-0.524279	-0.527019	-0.528126	-0.528881	-0.525649	-0.52405
-0.681707	-0.677953	-0.664772	-0.663754	-0.665384	-0.661399	-0.649235	-0.632735	-0.611952	-0.581505	-0.544821	-0.509937	-0.466718	-0.422821	-0.374255	-0.316213	-0.253655	-0.19685	-0.128886	-0.0658296	-0.00613562	0.0644114	0.109625	0.162921	0.211436	0.242417	0.279363	0.31039	0.338529	0.362807	0.389666	0.397589	0.413598	0.42636	0.426891	0.426677	0.432981	0.431363	0.413482	0.409704	0.412193	0.402097	0.398445	0.403739	0.398003	0.394579	0.399961	0.404447	0.412319	0.420862
-0.579402	-0.579402	-0.582053	-0.582053	-0.57696	-0.579578	-0.587551	-0.585514	-0.582458	-0.579227	-0.580684	-0.583477	-0.585514	-0.588077	-0.591834	-0.587902	-0.586883	-0.581264	-0.577365	-0.575503	-0.577716	-0.579753	-0.583072	-0.585602	-0.585339	-0.587989	-0.582458	-0.582546	-0.584583	-0.579227	-0.576927	-0.575645	-0.574276	-0.571658	-0.574397	-0.580684	-0.583477	-0.583389	-0.585689	-0.585831	-0.583969	-0.583126	-0.581264	-0.577277	-0.58007	-0.581702	-0.583652	-0.583072	-0.586478	-0.582141
-0.570771	-0.564659	-0.570279	-0.57258	-0.566117	-0.56754	-0.562447	-0.558776	-0.558864	-0.558021	-0.558337	-0.559127	-0.560058	-0.557406	-0.556475	-0.560901	-0.566029	-0.567662	-0.571561	-0.567487	-0.559215	-0.56271	-0.562798	-0.555632	-0.555544	-0.562447	-0.556475	-0.558021	-0.560901	-0.563377	-0.564659	-0.566029	-0.564923	-0.56329	-0.56285	-0.562007	-0.56422	-0.565186	-0.563061	-0.557353	-0.556739	-0.56559	-0.560497	-0.551557	-0.552313	-0.554789	-0.553191	-0.555843	-0.552523	-0.549959
-0.487219	-0.491295	-0.498692	-0.494878	-0.493859	-0.490627	-0.49581	-0.499974	-0.490276	-0.48952	-0.498461	-0.489607	-0.480403	-0.479121	-0.48288	-0.486112	-0.487219	-0.490364	-0.486606	-0.486606	-0.487713	-0.487131	-0.495085	-0.496685	-0.492871	-0.497123	-0.500849	-0.493947	-0.494703	-0.495228	-0.494384	-0.492434	-0.490133	-0.486462	-0.483899	-0.485674	-0.483373	-0.479384	-0.479997	-0.4853	-0.487744	-0.487219	-0.484918	-0.4862	-0.486025	-0.479997	-0.481685	-0.487131	-0.495897	-0.496247
-0.40515	-0.406578	-0.404277	-0.403083	-0.392274	-0.393381	-0.404975	-0.403694	-0.401131	-0.404714	-0.40215	-0.404947	-0.409316	-0.404714	-0.407773	-0.409987	-0.410074	-0.407249	-0.414065	-0.408356	-0.410395	-0.411181	-0.40786	-0.40888	-0.407947	-0.400869	-0.404773	-0.407074	-0.408618	-0.41255	-0.413831	-0.411705	-0.413744	-0.413335	-0.410014	-0.402587	-0.402674	-0.403694	-0.407277	-0.411966	-0.404888	-0.405908	-0.405908	-0.402325	-0.394488	-0.393731	-0.401305	-0.404626	-0.411966	-0.412637
-0.145572	-0.142915	-0.14017	-0.13658	-0.137777	-0.138568	-0.137459	-0.133112	-0.13253	-0.135627	-0.137087	-0.138459	-0.135309	-0.133497	-0.136384	-0.13466	-0.137723	-0.139676	-0.141049	-0.140149	-0.141928	-0.13994	-0.141576	-0.1414	-0.142421	-0.141894	-0.138162	-0.138338	-0.134078	-0.138074	-0.144639	-0.141576	-0.140643	-0.142773	-0.144639	-0.139007	-0.13971	-0.138777	-0.138777	-0.14286	-0.139359	-0.1414	-0.139622	-0.141576	-0.143036	-0.139622	-0.14207	-0.141225	-0.142597	-0.139237
-0.227626	-0.228559	-0.22617	-0.229145	-0.22693	-0.227191	-0.22693	-0.223433	-0.22617	-0.224041	-0.222847	-0.221478	-0.226582	-0.227951	-0.224215	-0.22693	-0.22871	-0.227864	-0.224453	-0.229383	-0.228884	-0.226408	-0.225648	-0.222064	-0.223757	-0.231686	-0.234249	-0.235531	-0.236812	-0.238941	-0.234423	-0.240048	-0.243197	-0.245413	-0.240808	-0.240547	-0.235531	-0.230404	-0.224865	-0.227841	-0.22682	-0.222389	-0.220173	-0.214634	-0.219738	-0.219065	-0.213787	-0.215655	-0.213613	-0.220347
-0.457375	-0.457111	-0.461978	-0.457955	-0.462471	-0.463261	-0.465651	-0.468128	-0.472292	-0.469903	-0.46862	-0.467513	-0.467689	-0.457955	-0.457726	-0.46428	-0.465826	-0.466002	-0.466177	-0.467723	-0.470113	-0.470464	-0.465192	-0.467986	-0.471483	-0.467811	-0.468742	-0.467284	-0.465597	-0.471536	-0.477739	-0.474452	-0.471395	-0.466265	-0.463876	-0.460467	-0.466353	-0.466177	-0.4637	-0.466002	-0.473575	-0.47296	-0.475208	-0.483888	-0.477914	-0.472433	-0.469552	-0.473224	-0.471097	-0.47296
-0.433484	-0.433134	-0.436455	-0.448981	-0.442165	-0.446011	-0.444641	-0.442778	-0.436311	-0.441583	-0.439776	-0.434065	-0.429988	-0.423345	-0.427949	-0.432727	-0.434766	-0.432202	-0.432202	-0.431358	-0.426929	-0.427423	-0.430744	-0.425034	-0.423576	-0.422469	-0.427073	-0.426141	-0.427248	-0.428761	-0.430569	-0.42282	-0.426722	-0.430219	-0.427511	-0.42282	-0.423258	-0.426667	-0.430163	-0.42454	-0.422501	-0.417579	-0.419705	-0.428912	-0.431971	-0.433396	-0.426667	-0.421888	-0.427073	-0.436104
-0.394721	-0.395828	-0.399762	-0.392099	-0.39108	-0.393964	-0.394896	-0.388371	-0.396558	-0.390672	-0.393062	-0.39682	-0.392129	-0.38301	-0.385311	-0.382922	-0.381815	-0.381058	-0.379193	-0.373599	-0.371792	-0.382195	-0.380563	-0.381175	-0.380913	-0.374852	-0.374532	-0.376659	-0.379368	-0.380155	-0.384584	-0.386099	-0.383302	-0.379048	-0.379893	-0.380913	-0.37998	-0.381495	-0.383797	-0.388488	-0.384992	-0.375959	-0.381175	-0.38033	-0.383302	-0.38202	-0.38237	-0.379805	-0.381262	-0.384992
-0.60851	-0.605367	-0.602136	-0.600243	-0.603649	-0.611653	-0.608479	-0.601524	-0.60068	-0.595819	-0.5971	-0.598613	-0.598962	-0.599137	-0.596663	-0.594188	-0.602106	-0.600243	-0.599837	-0.603679	-0.605047	-0.600855	-0.601843	-0.607111	-0.611448	-0.61101	-0.604868	-0.607955	-0.611885	-0.615871	-0.614853	-0.620208	-0.615753	-0.617034	-0.617296	-0.613979	-0.614822	-0.612873	-0.610486	-0.610836	-0.610923	-0.613135	-0.60973	-0.610661	-0.614503	-0.605131	-0.606468	-0.602919	-0.602569	-0.603325
-0.39245	-0.38846	-0.389971	-0.391922	-0.393117	-0.390726	-0.388687	-0.393117	-0.39201	-0.388863	-0.387668	-0.391922	-0.392501	-0.387895	-0.389179	-0.390902	-0.393117	-0.393961	-0.394225	-0.394313	-0.393609	-0.396667	-0.391306	-0.39644	-0.393433	-0.395912	-0.396931	-0.400341	-0.400693	-0.403084	-0.400605	-0.393785	-0.391922	-0.389883	-0.383062	-0.384169	-0.38758	-0.392098	-0.391746	-0.388599	-0.390814	-0.381954	-0.386788	-0.39113	-0.397459	-0.391394	-0.391922	-0.39556	-0.398706	-0.404243
-0.836531	-0.833042	-0.832779	-0.833129	-0.837023	-0.834694	-0.830537	-0.82731	-0.82859	-0.829957	-0.829957	-0.825101	-0.822223	-0.822136	-0.82789	-0.826436	-0.824751	-0.822048	-0.820626	-0.818941	-0.829957	-0.826031	-0.827748	-0.823996	-0.827398	-0.833939	-0.827398	-0.823821	-0.827223	-0.823733	-0.823733	-0.82824	-0.826206	-0.826643	-0.82731	-0.825768	-0.83045	-0.837516	-0.837691	-0.840655	-0.836324	-0.835394	-0.8308	-0.833852	-0.835306	-0.833184	-0.835306	-0.835744	-0.833447	-0.837691
-0.800385	-0.799631	-0.799806	-0.810331	-0.805735	-0.802508	-0.801227	-0.797561	-0.801981	-0.802648	-0.802472	-0.798403	-0.807068	-0.813874	-0.80477	-0.798806	-0.798403	-0.799017	-0.801139	-0.810296	-0.806717	-0.801367	-0.801104	-0.793455	-0.794473	-0.800665	-0.812032	-0.813295	-0.81233	-0.80177	-0.800402	-0.802261	-0.805173	-0.814277	-0.812155	-0.806191	-0.80412	-0.809821	-0.804647	-0.80177	-0.801192	-0.796946	-0.79642	-0.798542	-0.800086	-0.798806	-0.796069	-0.805507	-0.804455	-0.799244
-0.284495	-0.289595	-0.291899	-0.293359	-0.294731	-0.296015	-0.294203	-0.296067	-0.295223	-0.305019	-0.311982	-0.327316	-0.341049	-0.359738	-0.394105	-0.429113	-0.467376	-0.509439	-0.552945	-0.587354	-0.624952	-0.660067	-0.70061	-0.728029	-0.760185	-0.794693	-0.817889	-0.833178	-0.849223	-0.856692	-0.858033	-0.85647	-0.867228	-0.867092	-0.86178	-0.857077	-0.85792	-0.858911	-0.857459	-0.86179	-0.858042	-0.85345	-0.852259	-0.850659	-0.848624	-0.84505	-0.852346	-0.848511	-0.84351	-0.846737
-0.501924	-0.499186	-0.492546	-0.493652	-0.499448	-0.499886	-0.497322	-0.501311	-0.506176	-0.505332	-0.50108	-0.495459	-0.489082	-0.488469	-0.488644	-0.495459	-0.498342	-0.503612	-0.497235	-0.495459	-0.497935	-0.499217	-0.486869	-0.493246	-0.490451	-0.487482	-0.489345	-0.494966	-0.491646	-0.488007	-0.496072	-0.498023	-0.494353	-0.493334	-0.490858	-0.495953	-0.50108	-0.496303	-0.491033	-0.492983	-0.49237	-0.485061	-0.481741	-0.484918	-0.489432	-0.485618	-0.48483	-0.485268	-0.488094	-0.488851
-0.199246	-0.169034	-0.138994	-0.119688	-0.0973671	-0.0851154	-0.0815607	-0.0874221	-0.0900941	-0.0947192	-0.108129	-0.119496	-0.129664	-0.13198	-0.134247	-0.133451	-0.133186	-0.128661	-0.129641	-0.126403	-0.122054	-0.128934	-0.127825	-0.131996	-0.128716	-0.125967	-0.13218	-0.13582	-0.13631	-0.13844	-0.140215	-0.140215	-0.141501	-0.133248	-0.136398	-0.135466	-0.128192	-0.126817	-0.13618	-0.13618	-0.129791	-0.134139	-0.135425	-0.129702	-0.13192	-0.134316	-0.133962	-0.132498	-0.131301	-0.130947
-0.40171	-0.397281	-0.396406	-0.401447	-0.403662	-0.405788	-0.404099	-0.400778	-0.407596	-0.406489	-0.410304	-0.406983	-0.406226	-0.402817	-0.404099	-0.401215	-0.401128	-0.397631	-0.395911	-0.398126	-0.396087	-0.390551	-0.390288	-0.3974	-0.391658	-0.390726	-0.398038	-0.395386	-0.392065	-0.395474	-0.39157	-0.392008	-0.392765	-0.394047	-0.391833	-0.39897	-0.399233	-0.396349	-0.396087	-0.395474	-0.39294	-0.396699	-0.398126	-0.405263	-0.401797	-0.40069	-0.400253	-0.399902	-0.397019	-0.394397
-0.482967	-0.486813	-0.489289	-0.488094	-0.483055	-0.486725	-0.486638	-0.485969	-0.485125	-0.483405	-0.482386	-0.473006	-0.47487	-0.478946	-0.480722	-0.482386	-0.484105	-0.485475	-0.48827	-0.485356	-0.482704	-0.479034	-0.478596	-0.476327	-0.477346	-0.477027	-0.479997	-0.480172	-0.483405	-0.483724	-0.479297	-0.475833	-0.478484	-0.479941	-0.479416	-0.478978	-0.471987	-0.464908	-0.471143	-0.472337	-0.477202	-0.476533	-0.472106	-0.476621	-0.471493	-0.470968	-0.473532	-0.472075	-0.471844	-0.473476
-0.41349	-0.414598	-0.411364	-0.407162	-0.408445	-0.407866	-0.402505	-0.403612	-0.408709	-0.404631	-0.405335	-0.402013	-0.402189	-0.402629	-0.395456	-0.400554	-0.402593	-0.400466	-0.391606	-0.400378	-0.393909	-0.393242	-0.401573	-0.402857	-0.399974	-0.398339	-0.404316	-0.402805	-0.398551	-0.396424	-0.395317	-0.396424	-0.401382	-0.398727	-0.394385	-0.400678	-0.400414	-0.402049	-0.403648	-0.402189	-0.400994	-0.401749	-0.407374	-0.40813	-0.403472	-0.395493	-0.390887	-0.392434	-0.390975	-0.395053
-0.279498	-0.279235	-0.28393	-0.292882	-0.287342	-0.288362	-0.281802	-0.27985	-0.282241	-0.284633	-0.282647	-0.289821	-0.282505	-0.277931	-0.284565	-0.286903	-0.285248	-0.282593	-0.283525	-0.288572	-0.287639	-0.283349	-0.284106	-0.282505	-0.289963	-0.280396	-0.280572	-0.282876	-0.283984	-0.280255	-0.280606	-0.281592	-0.277424	-0.283315	-0.287308	-0.295503	-0.299177	-0.297718	-0.294307	-0.297191	-0.291652	-0.285531	-0.290314	-0.29355	-0.288362	-0.286322	-0.290983	-0.291071	-0.292267	-0.289119
-0.764937	-0.768107	-0.770666	-0.760459	-0.755515	-0.75313	-0.757463	-0.754816	-0.754409	-0.758713	-0.753362	-0.75313	-0.745364	-0.747923	-0.750396	-0.743765	-0.739488	-0.738151	-0.739169	-0.745683	-0.736609	-0.743909	-0.749435	-0.748854	-0.747923	-0.748854	-0.746644	-0.749959	-0.750628	-0.749784	-0.751269	-0.754816	-0.753362	-0.750076	-0.749902	-0.7458	-0.749959	-0.744433	-0.74833	-0.742512	-0.740039	-0.742891	-0.737452	-0.736697	-0.736347	-0.73498	-0.731839	-0.731315	-0.727243	-0.729279
-0.54274	-0.543003	-0.536452	-0.5299	-0.527774	-0.537734	-0.541054	-0.535925	-0.540088	-0.539561	-0.542389	-0.542125	-0.540439	-0.546411	-0.54274	-0.542301	-0.541019	-0.548589	-0.550837	-0.548009	-0.552611	-0.562165	-0.565976	-0.568891	-0.567258	-0.579165	-0.585223	-0.59288	-0.595321	-0.598113	-0.608683	-0.612844	-0.618234	-0.623501	-0.633456	-0.636632	-0.639141	-0.648514	-0.657186	-0.654657	-0.653956	-0.66254	-0.665507	-0.667948	-0.675162	-0.67525	-0.677461	-0.67883	-0.674495	-0.670739
0.0175514	0.0215498	0.0231001	0.0289656	0.0276796	0.0339859	0.0341621	0.0311496	0.0272037	0.0275561	0.0282608	0.0294587	0.0220428	0.0247554	0.0305684	0.0266937	0.0152965	0.0200522	0.0280846	0.0300399	0.0361174	0.0298637	0.026094	0.0236103	0.0273799	0.0275561	0.0317309	0.0281373	0.0170402	0.013447	0.0201051	0.0201051	0.0194887	0.0203342	0.0158074	0.0202461	0.0271157	0.0201051	0.0123373	0.00346032	0.0102061	0.0102941	0.00976584	0.0146978	0.0202461	0.0182561	0.0208276	0.0160716	0.016776	0.0120732
-0.407484	-0.409348	-0.412494	-0.413164	-0.411008	-0.415261	-0.409638	-0.406055	-0.409026	-0.409201	-0.408851	-0.409608	-0.401276	-0.397198	-0.401946	-0.405267	-0.39743	-0.390874	-0.393439	-0.395333	-0.398217	-0.396178	-0.395421	-0.394226	-0.391924	-0.391487	-0.390817	-0.390905	-0.383912	-0.387058	-0.38196	-0.38971	-0.396528	-0.399762	-0.394983	-0.396091	-0.395333	-0.393207	-0.38971	-0.386883	-0.385864	-0.386214	-0.386126	-0.383212	-0.387408	-0.380852	-0.378025	-0.385631	-0.384437	-0.383562
-0.375801	-0.376908	-0.369156	-0.366502	-0.373235	-0.373762	-0.370351	-0.36499	-0.366678	-0.370757	-0.364375	-0.360472	-0.362599	-0.359965	-0.357325	-0.348464	-0.349802	-0.355252	-0.357149	-0.359364	-0.359101	-0.36056	-0.362862	-0.353705	-0.364321	-0.366799	-0.359979	-0.357676	-0.355285	-0.360647	-0.361316	-0.363092	-0.360296	-0.363214	-0.352246	-0.352685	-0.351348	-0.36193	-0.36216	-0.360033	-0.36478	-0.362916	-0.363268	-0.366995	-0.37	-0.367643	-0.36295	-0.36295	-0.364814	-0.364814
-0.639988	-0.646361	-0.642113	-0.64601	-0.643974	-0.646624	-0.64831	-0.643974	-0.644237	-0.6468	-0.649854	-0.651979	-0.6468	-0.64048	-0.641762	-0.637513	-0.643131	-0.642376	-0.6422	-0.648836	-0.648398	-0.650434	-0.64048	-0.64371	-0.650609	-0.651715	-0.653348	-0.649767	-0.651277	-0.646941	-0.650171	-0.65075	-0.648363	-0.641323	-0.640568	-0.644149	-0.656753	-0.650205	-0.649099	-0.642025	-0.639725	-0.639637	-0.63955	-0.641007	-0.642464	-0.644412	-0.648749	-0.640778	-0.638478	-0.637285
-0.329168	-0.340177	-0.337528	-0.334443	-0.342976	-0.349943	-0.351113	-0.35207	-0.356847	-0.353526	-0.351224	-0.352916	-0.346772	-0.348314	-0.353177	-0.353613	-0.348947	-0.344843	-0.342628	-0.344669	-0.349421	-0.347879	-0.354782	-0.346896	-0.347095	-0.348662	-0.344495	-0.342193	-0.346187	-0.341149	-0.34651	-0.341584	-0.348449	-0.345626	-0.348947	-0.341695	-0.344843	-0.34039	-0.336981	-0.338349	-0.349508	-0.348314	-0.337329	-0.338722	-0.340612	-0.341197	-0.344843	-0.348164	-0.344756	-0.344495
-0.722603	-0.717449	-0.701239	-0.690763	-0.686833	-0.685957	-0.685869	-0.67583	-0.670476	-0.663841	-0.66256	-0.668757	-0.674778	-0.67885	-0.681325	-0.67434	-0.676025	-0.674427	-0.680974	-0.681642	-0.67792	-0.672303	-0.676814	-0.676814	-0.675533	-0.676902	-0.677603	-0.681325	-0.681905	-0.679167	-0.67469	-0.678534	-0.683482	-0.684676	-0.686799	-0.688134	-0.682168	-0.684871	-0.687433	-0.685835	-0.691364	-0.684291	-0.682835	-0.681466	-0.674164	-0.670092	-0.675445	-0.673585	-0.670881	-0.669687
-0.942463	-0.936511	-0.937702	-0.938979	-0.939736	-0.947699	-0.94915	-0.946856	-0.942614	-0.940904	-0.946185	-0.946618	-0.945341	-0.947722	-0.946791	-0.948479	-0.946596	-0.941077	-0.941337	-0.946185	-0.944648	-0.941077	-0.945665	-0.940233	-0.939822	-0.942614	-0.947786	-0.949063	-0.956529	-0.953802	-0.954928	-0.960619	-0.962307	-0.956789	-0.954732	-0.955316	-0.95761	-0.953455	-0.956939	-0.968149	-0.964427	-0.957546	-0.959407	-0.96051	-0.960683	-0.950728	-0.950815	-0.950491	-0.957026	-0.951508
-0.61762	-0.615408	-0.613022	-0.609443	-0.610053	-0.611159	-0.607493	-0.60435	-0.60825	-0.605368	-0.60758	-0.603593	-0.603942	-0.609733	-0.604291	-0.607085	-0.604699	-0.614243	-0.607521	-0.606153	-0.605019	-0.601527	-0.603913	-0.606125	-0.607842	-0.604699	-0.607493	-0.608773	-0.600362	-0.597393	-0.595967	-0.590262	-0.588459	-0.593988	-0.591602	-0.596113	-0.597219	-0.591951	-0.589739	-0.590583	-0.589564	-0.589477	-0.587586	-0.586742	-0.593144	-0.591107	-0.588459	-0.584181	-0.586247	-0.593319
-0.438414	-0.436779	-0.437306	-0.443422	-0.443422	-0.441384	-0.443018	-0.441068	-0.439872	-0.431998	-0.424563	-0.431911	-0.438202	-0.437762	-0.428149	-0.433106	-0.439573	-0.438642	-0.433545	-0.438993	-0.444037	-0.449837	-0.445373	-0.440328	-0.437762	-0.435724	-0.432578	-0.430891	-0.431998	-0.436163	-0.430012	-0.433158	-0.437411	-0.445513	-0.437059	-0.436531	-0.441839	-0.4356	-0.431295	-0.436655	-0.440241	-0.434037	-0.442367	-0.443826	-0.448518	-0.445021	-0.445776	-0.450644	-0.455828	-0.453438
-0.603793	-0.604899	-0.601811	-0.605304	-0.60123	-0.602862	-0.598755	-0.597912	-0.595437	-0.600529	-0.602303	-0.602917	-0.598755	-0.601986	-0.599456	-0.59835	-0.599018	-0.604111	-0.599774	-0.598404	-0.598317	-0.595612	-0.601931	-0.600825	-0.605392	-0.603881	-0.602599	-0.596138	-0.599861	-0.595612	-0.592961	-0.587342	-0.588975	-0.588044	-0.589501	-0.592381	-0.594243	-0.588186	-0.592523	-0.590573	-0.591154	-0.598142	-0.595261	-0.592469	-0.595349	-0.593804	-0.59168	-0.593399	-0.5957	-0.594769
-0.442881	-0.449347	-0.455057	-0.441192	-0.45407	-0.455528	-0.450486	-0.450629	-0.45223	-0.452317	-0.456427	-0.463331	-0.456865	-0.44699	-0.449292	-0.44128	-0.441192	-0.441455	-0.441718	-0.437521	-0.442793	-0.437521	-0.441368	-0.443582	-0.442036	-0.452668	-0.459397	-0.454969	-0.450399	-0.455177	-0.456515	-0.448097	-0.453281	-0.455583	-0.457534	-0.456657	-0.458433	-0.457764	-0.453512	-0.455551	-0.453863	-0.459309	-0.455551	-0.441511	-0.435044	-0.435099	-0.442179	-0.442968	-0.437521	-0.440404
-0.552131	-0.5551	-0.558419	-0.553994	-0.558069	-0.551869	-0.548987	-0.554518	-0.555013	-0.557632	-0.551838	-0.553644	-0.554576	-0.547064	-0.550238	-0.547763	-0.553382	-0.554838	-0.557982	-0.552625	-0.550907	-0.550238	-0.547881	-0.548375	-0.549801	-0.547676	-0.554576	-0.553557	-0.550907	-0.551432	-0.55245	-0.549276	-0.548432	-0.551838	-0.55242	-0.547064	-0.547326	-0.546132	-0.545113	-0.545957	-0.547238	-0.54357	-0.543482	-0.541007	-0.542376	-0.543482	-0.542201	-0.540832	-0.543714	-0.544501
-0.27554	-0.26956	-0.271513	-0.276296	-0.274256	-0.273641	-0.271391	-0.262263	-0.268418	-0.268858	-0.270405	-0.268452	-0.270702	-0.274114	-0.275134	-0.269736	-0.26606	-0.269614	-0.273695	-0.26527	-0.273695	-0.273431	-0.279235	-0.278478	-0.28743	-0.286585	-0.276296	-0.272762	-0.272762	-0.266695	-0.267134	-0.26979	-0.275506	-0.271918	-0.268418	-0.270283	-0.268999	-0.273519	-0.277863	-0.283261	-0.280958	-0.284896	-0.280289	-0.284018	-0.281363	-0.281504	-0.27264	-0.268384	-0.275647	-0.278478
-0.525581	-0.526251	-0.525057	-0.525232	-0.527008	-0.523194	-0.5289	-0.518943	-0.522175	-0.522524	-0.521156	-0.521214	-0.52037	-0.518914	-0.521621	-0.524853	-0.531579	-0.529279	-0.527765	-0.528959	-0.524096	-0.526163	-0.52957	-0.535276	-0.535189	-0.530589	-0.531783	-0.533471	-0.532947	-0.522932	-0.521389	-0.519845	-0.51772	-0.513032	-0.515915	-0.513119	-0.520107	-0.526658	-0.528959	-0.521476	-0.515332	-0.524853	-0.525523	-0.526309	-0.526309	-0.523747	-0.524766	-0.519234	-0.520515	-0.523485
-0.494353	-0.494034	-0.498461	-0.503819	-0.500355	-0.498811	-0.491677	-0.488707	-0.488388	-0.49526	-0.495085	-0.496598	-0.492259	-0.498548	-0.498548	-0.496773	-0.502568	-0.505801	-0.499918	-0.500443	-0.501462	-0.506063	-0.496541	-0.493834	-0.487194	-0.499861	-0.501812	-0.499511	-0.501637	-0.507814	-0.50822	-0.504725	-0.504113	-0.499686	-0.501549	-0.496366	-0.501143	-0.504113	-0.507814	-0.496748	-0.493397	-0.491446	-0.489001	-0.49299	-0.496748	-0.49002	-0.499542	-0.49893	-0.505075	-0.502625
-0.513057	-0.517483	-0.519347	-0.517396	-0.511951	-0.516551	-0.521995	-0.519695	-0.514572	-0.512185	-0.514398	-0.513787	-0.508342	-0.506478	-0.510729	-0.508691	-0.51661	-0.517891	-0.519842	-0.522491	-0.530993	-0.534486	-0.534224	-0.528344	-0.523248	-0.527091	-0.520104	-0.520774	-0.521793	-0.528169	-0.536496	-0.537166	-0.529858	-0.531139	-0.532245	-0.534109	-0.531052	-0.535477	-0.533526	-0.526103	-0.524414	-0.527325	-0.522899	-0.517368	-0.518153	-0.51661	-0.514572	-0.518736	-0.519842	-0.522638
Horizontal eye data, time from stimulus onset (-100ms to 250ms), high to high
-0.0369877	-0.0366998	-0.0333933	-0.0284327	-0.0347595	-0.0287204	-0.0274981	-0.0310199	-0.0246933	-0.0210263	-0.0266331	-0.0292218	-0.0246202	-0.021529	-0.0185083	-0.0219577	-0.0226039	-0.033532	-0.0343222	-0.0497081	-0.0530175	-0.0406524	-0.0313786	-0.0257717	-0.0214581	-0.0140531	-0.0189423	-0.0274968	-0.0229682	-0.0241176	-0.0199479	-0.0228953	-0.0315226	-0.021529	-0.0261305	-0.0203066	-0.0187963	-0.0203066	-0.0228953	-0.0204505	-0.0185083	-0.0223194	-0.021241	-0.0228219	-0.0283579	-0.0252667	-0.0375612	-0.0405084	-0.03943	-0.0389275
0.461702	0.467235	0.472768	0.467884	0.465443	0.459624	0.471847	0.476016	0.468391	0.469105	0.46365	0.462144	0.457689	0.457403	0.46143	0.459338	0.462065	0.464793	0.466443	0.464286	0.460832	0.458104	0.456597	0.461195	0.470612	0.464144	0.462702	0.464144	0.458896	0.454155	0.453441	0.455233	0.456961	0.454233	0.456961	0.451934	0.452505	0.447401	0.443231	0.44718	0.457532	0.460623	0.467806	0.460623	0.458753	0.460403	0.459753	0.461975	0.462624	0.460117
0.262516	0.265237	0.265893	0.266549	0.264392	0.271285	0.274943	0.27607	0.274709	0.272271	0.272412	0.269691	0.271192	0.270396	0.269317	0.265426	0.267724	0.263925	0.256657	0.249812	0.26341	0.26716	0.265285	0.265518	0.264721	0.258532	0.256142	0.259004	0.267068	0.27246	0.275181	0.265474	0.261957	0.269415	0.264022	0.2598	0.253611	0.258158	0.257735	0.267772	0.267025	0.271198	0.264678	0.263177	0.264114	0.255627	0.252533	0.255112	0.263177	0.263269
0.139793	0.136055	0.13325	0.13742	0.135551	0.132531	0.124982	0.130661	0.135334	0.139144	0.136844	0.133321	0.128865	0.131883	0.133537	0.134759	0.13368	0.133537	0.13174	0.124192	0.125342	0.128074	0.131668	0.129656	0.129943	0.127786	0.128217	0.130661	0.132458	0.127354	0.125629	0.127211	0.121316	0.128073	0.128217	0.128073	0.125414	0.130518	0.138712	0.141732	0.133753	0.12527	0.123257	0.124767	0.119519	0.128217	0.136053	0.134687	0.129942	0.12872
0.222845	0.22608	0.231756	0.241604	0.24325	0.244044	0.241518	0.237063	0.241462	0.2485	0.251224	0.249209	0.241518	0.246627	0.244754	0.24447	0.241745	0.239078	0.246542	0.247989	0.244186	0.248216	0.245775	0.252019	0.251082	0.254601	0.266605	0.270266	0.266662	0.263995	0.258035	0.265726	0.265158	0.262633	0.264364	0.264222	0.276226	0.274353	0.273643	0.276311	0.265442	0.253154	0.256673	0.268025	0.282043	0.272338	0.27844	0.276425	0.274127	0.268167
0.148923	0.14533	0.136704	0.136704	0.130091	0.132317	0.136918	0.134762	0.13512	0.138787	0.142668	0.147413	0.138931	0.133396	0.132605	0.133325	0.122399	0.130161	0.134618	0.140368	0.138787	0.138141	0.135408	0.133684	0.135696	0.130951	0.136486	0.13512	0.135552	0.14231	0.132605	0.137062	0.138141	0.13498	0.138359	0.134762	0.135984	0.128292	0.132749	0.138141	0.13663	0.138573	0.143964	0.143388	0.150577	0.150001	0.138861	0.143248	0.13498	0.129012
0.107583	0.104205	0.107298	0.114054	0.117717	0.124045	0.127423	0.119731	0.123617	0.119446	0.115132	0.116496	0.118146	0.104919	0.105712	0.105348	0.104191	0.112104	0.113689	0.109233	0.110375	0.117703	0.113675	0.116482	0.113247	0.109583	0.100955	0.10002	0.0952776	0.0934849	0.103398	0.109583	0.10649	0.106712	0.111818	0.11174	0.106205	0.10002	0.0990843	0.10132	0.0982271	0.0986557	0.104048	0.10067	0.101891	0.109011	0.108297	0.112325	0.110882	0.105633
0.0780092	0.0757072	0.0780092	0.0878579	0.0859056	0.0848275	0.0774263	0.0770768	0.0734931	0.073551	0.0764939	0.0780092	0.0872751	0.0910922	0.0972114	0.0958418	0.0913837	0.0887903	0.0906551	0.0870712	0.0790873	0.0778634	0.0809521	0.0908008	0.0951132	0.0982018	0.0960456	0.0931027	0.0897227	0.0903637	0.093598	0.0899267	0.0829342	0.0806058	0.0849545	0.0883739	0.0897853	0.0968805	0.0975091	0.1072	0.110645	0.11438	0.111079	0.0995075	0.0812565	0.0667399	0.0556029	0.0408772	0.0327667	0.0282453
-0.353464	-0.365523	-0.363416	-0.358759	-0.365619	-0.36807	-0.364688	-0.365326	-0.353757	-0.352826	-0.363954	-0.36165	-0.359296	-0.358218	-0.354836	-0.354982	-0.352973	-0.350765	-0.357727	-0.358658	-0.360962	-0.366941	-0.350325	-0.345864	-0.359002	-0.363807	-0.36165	-0.359149	-0.359737	-0.361549	-0.357873	-0.352679	-0.360718	-0.372874	-0.367776	-0.361159	-0.360228	-0.358855	-0.359787	-0.35567	-0.350279	-0.369639	-0.368464	-0.356161	-0.358709	-0.361797	-0.351651	-0.348709	-0.344249	-0.348072
0.123876	0.136959	0.12344	0.126238	0.13026	0.134948	0.128394	0.114379	0.11129	0.111581	0.109134	0.113155	0.127958	0.123646	0.125511	0.125863	0.119394	0.118813	0.117589	0.117238	0.11616	0.120182	0.111847	0.110478	0.109752	0.106663	0.109897	0.107183	0.108903	0.110624	0.11135	0.106892	0.105875	0.104797	0.108467	0.106456	0.101853	0.10092	0.100775	0.103222	0.107971	0.109982	0.11106	0.11135	0.114585	0.113797	0.112429	0.106166	0.107099	0.12126
0.232148	0.234514	0.236171	0.225614	0.229637	0.239485	0.229782	0.229782	0.222879	0.221157	0.223603	0.225115	0.228929	0.226563	0.226563	0.214914	0.22246	0.223748	0.226837	0.223313	0.23086	0.234883	0.231793	0.238197	0.229862	0.222171	0.23345	0.229782	0.229138	0.228205	0.227336	0.225759	0.23374	0.23374	0.228494	0.232163	0.22246	0.214624	0.211534	0.215557	0.222525	0.231149	0.239919	0.241786	0.247465	0.259179	0.220643	0.227401	0.235382	0.232437
0.0377851	0.0472938	0.0393056	0.0362647	0.0350393	0.0321003	0.0359242	0.0360717	0.050573	0.0439578	0.0430274	0.0435154	0.0379782	0.0325884	0.0330308	0.0358223	0.0435154	0.0424375	0.0489052	0.0525814	0.050573	0.0496883	0.0529221	0.0481222	0.0480767	0.0480767	0.0493021	0.0494951	0.0447409	0.0373884	0.0418477	0.0430731	0.0493934	0.048168	0.0520376	0.045229	0.0387613	0.0441511	0.0443446	0.042336	0.043414	0.0446393	0.0515493	0.0473849	0.0506188	0.0475324	0.0442985	0.0417003	0.0461595	0.0489512
-0.0529344	-0.0512685	-0.0580804	-0.0597956	-0.0525429	-0.0463683	-0.0465645	-0.053523	-0.0459764	-0.0548951	-0.05367	-0.0513179	-0.043281	-0.0411249	-0.0465153	-0.0521997	-0.0545521	-0.0518079	-0.0434772	-0.0430362	-0.0450453	-0.0494556	-0.0523959	-0.0570513	-0.0548951	-0.0539641	-0.0480836	-0.0395079	-0.0364694	-0.042301	-0.0390668	-0.046025	-0.0566587	-0.0611181	-0.0476914	-0.0383314	-0.0397036	-0.0401448	-0.0470545	-0.0567572	-0.0593545	-0.0570513	-0.0450453	-0.0420068	-0.0462704	-0.0520037	-0.0579824	-0.0596974	-0.0585705	-0.0591585
-0.0663458	-0.0680578	-0.0668318	-0.0646338	-0.0570878	-0.0614418	-0.0603638	-0.0554598	-0.0591795	-0.0500699	-0.0588418	-0.0614418	-0.047914	-0.038698	-0.04208	-0.0527116	-0.0481036	-0.0644213	-0.0654993	-0.0656473	-0.0631537	-0.0607016	-0.0686917	-0.0628576	-0.0590314	-0.0493296	-0.0485891	-0.0478074	-0.0463919	-0.0525219	-0.0559455	-0.0576572	-0.0587352	-0.0460957	-0.0514856	-0.064018	-0.0694078	-0.0710784	-0.064355	-0.0558795	-0.0575502	-0.052942	-0.0547607	-0.0540199	-0.0558795	-0.0533864	-0.0424587	-0.0464742	-0.0486301	-0.0523085
-0.245262	-0.23541	-0.22197	-0.223483	-0.216868	-0.218735	-0.22564	-0.228939	-0.22168	-0.222759	-0.21917	-0.230163	-0.231386	-0.24383	-0.236924	-0.234912	-0.231966	-0.222904	-0.23232	-0.225559	-0.225704	-0.221535	-0.217447	-0.215001	-0.22197	-0.222405	-0.227299	-0.22197	-0.216578	-0.211185	-0.212472	-0.209028	-0.215934	-0.221616	-0.227217	-0.217946	-0.213052	-0.212119	-0.209817	-0.208802	-0.208947	-0.206935	-0.208947	-0.214484	-0.210895	-0.211249	-0.211539	-0.210605	-0.216369	-0.208466
0.26084	0.249842	0.26278	0.273778	0.266806	0.265225	0.261056	0.255809	0.256312	0.257102	0.256959	0.251065	0.256385	0.258685	0.250204	0.244525	0.235612	0.239205	0.239205	0.243518	0.253221	0.25006	0.246106	0.23367	0.23669	0.240213	0.234966	0.238847	0.246179	0.249702	0.236188	0.227345	0.226628	0.235541	0.242945	0.240286	0.239784	0.245751	0.252146	0.242369	0.236761	0.242871	0.238632	0.244311	0.250422	0.243521	0.256171	0.259047	0.257969	0.245607
0.0938943	0.091591	0.0980584	0.0945296	0.0988412	0.100362	0.0932146	0.0967435	0.0867472	0.082288	0.0913541	0.0915462	0.0974232	0.105751	0.108202	0.104378	0.108985	0.105559	0.110948	0.105604	0.102665	0.100022	0.109723	0.0980135	0.100509	0.0992838	0.0986936	0.102563	0.107464	0.104776	0.0947798	0.0910588	0.0910588	0.0954738	0.101941	0.106105	0.105809	0.108748	0.107818	0.097969	0.100715	0.10042	0.0871902	0.110416	0.118109	0.102576	0.0988551	0.0976295	0.0956215	0.0932742
0.0224121	0.0213339	0.0201101	0.013641	0.010552	0.00746312	0.00373304	0.0096195	0.018245	0.0154474	0.0215667	0.0189733	0.0155931	0.0188276	0.0160301	0.0150976	0.0199058	0.0194688	0.0171668	0.0180127	0.0172257	0.0200235	0.0185086	0.0277757	0.0311558	0.0277163	0.0225577	0.0179537	0.022849	0.0220621	0.0208383	0.0224121	0.021684	0.0203146	0.0266382	0.021684	0.0252097	0.0165843	0.0144279	0.0200235	0.0201691	0.0178081	0.0193232	0.0111933	0.0137866	0.0173124	0.0178081	0.0250641	0.0162343	0.0114846
-0.162406	-0.138188	-0.115631	-0.0771036	-0.0421033	-0.0181767	0.00510789	0.031833	0.0791892	0.117858	0.14647	0.169172	0.190796	0.210057	0.220548	0.22515	0.228819	0.23931	0.246358	0.25973	0.276045	0.269867	0.256931	0.253489	0.254712	0.248887	0.247083	0.246731	0.24559	0.248472	0.249841	0.249053	0.241943	0.236843	0.241301	0.25007	0.254091	0.24611	0.246171	0.257097	0.251997	0.245819	0.245881	0.248618	0.249198	0.236117	0.232012	0.240139	0.235536	0.246026
0.0341263	0.0376521	0.0393716	0.0390215	0.0359327	0.0367195	0.039954	0.0364283	0.0359915	0.0324658	0.0267837	0.0212472	0.022471	0.0187406	0.0171668	0.0162931	0.023199	0.0249185	0.022471	0.0206058	0.0148648	0.00350037	0.0126217	0.0153605	0.0202557	0.0194688	0.0207514	0.015943	0.0161758	0.0076961	0.00446156	0.00230519	0.00999819	0.0154474	0.0148648	0.0166712	0.013291	0.00926966	0.00387873	0.0016642	-0.0047468	-0.00503819	-0.00792292	0.000993974	0.00437421	0.0120672	0.0144566	0.00268461	0.00440361	0.00626843
0.217545	0.229111	0.232345	0.226868	0.22378	0.218535	0.22681	0.227247	0.2248	0.228966	0.235725	0.233569	0.239163	0.247437	0.244057	0.250817	0.245135	0.235579	0.228529	0.233919	0.232695	0.23622	0.234647	0.235434	0.231617	0.251458	0.241349	0.229491	0.239979	0.238959	0.229403	0.230627	0.224945	0.225237	0.226606	0.228908	0.202162	0.215098	0.232871	0.231735	0.229288	0.228356	0.229871	0.233746	0.236193	0.251576	0.236834	0.218216	0.223169	0.230861
0.0378301	0.0301374	0.0343904	0.0274847	0.0285034	0.0259967	0.0331938	0.0403041	0.0408866	0.038439	0.0326114	0.0354091	0.0333122	0.0345359	0.035118	0.0330212	0.047474	0.0460453	0.0410911	0.0412367	0.0410322	0.0403041	0.0431019	0.0528054	0.0610803	0.0649562	0.0625088	0.057118	0.0521639	0.0524551	0.0575547	0.0726487	0.0734358	0.0710748	0.0720073	0.0753873	0.0648106	0.0610803	0.0618083	0.0603803	0.0610215	0.0667035	0.067986	0.0722985	0.0779804	0.0832254	0.0790585	0.0825841	0.0756785	0.0729399
-0.0961005	-0.0981102	-0.101491	-0.101931	-0.100068	-0.101931	-0.0971787	-0.0941422	-0.0913989	-0.0921326	-0.099775	-0.0968338	-0.0981102	-0.0921326	-0.098895	-0.101638	-0.104433	-0.106442	-0.107667	-0.10708	-0.101689	-0.0861037	-0.0830159	-0.0833606	-0.095418	-0.0985057	-0.100464	-0.101396	-0.103405	-0.100464	-0.090174	-0.0926238	-0.0932617	-0.0991435	-0.0999281	-0.108062	-0.105466	-0.0959091	-0.0940463	-0.0921836	-0.103699	-0.10752	-0.104286	-0.100171	-0.090174	-0.0947801	-0.103648	-0.102767	-0.102767	-0.102474
-0.10502	-0.10846	-0.117523	-0.124284	-0.125072	-0.125422	-0.129881	-0.123411	-0.123557	-0.120613	-0.112919	-0.113706	-0.115162	-0.118893	-0.119971	-0.116094	-0.117232	-0.112482	-0.112628	-0.104293	-0.106013	-0.1068	-0.107587	-0.1119	-0.114698	-0.108228	-0.114698	-0.118574	-0.118866	-0.10715	-0.114261	-0.117	-0.106509	-0.101845	-0.106304	-0.114785	-0.113706	-0.109188	-0.113501	-0.119038	-0.119038	-0.123352	-0.116359	-0.117437	-0.113561	-0.105867	-0.107236	-0.113706	-0.112919	-0.107673
0.173683	0.170358	0.152416	0.147849	0.145054	0.129816	0.125704	0.132172	0.139079	0.133397	0.13707	0.142459	0.142167	0.144177	0.142952	0.139665	0.138787	0.133689	0.133543	0.123749	0.116202	0.113407	0.125704	0.117519	0.125651	0.130455	0.130309	0.125851	0.131533	0.140011	0.16221	0.120314	0.12428	0.13285	0.128099	0.138826	0.132651	0.132212	0.128685	0.133782	0.125943	0.103598	0.117905	0.126382	0.123295	0.133237	0.127114	0.125744	0.127407	0.124027
-0.141794	-0.147621	-0.13497	-0.134246	-0.138768	-0.128709	-0.121948	-0.114545	-0.117136	-0.1144	-0.121658	-0.127277	-0.116719	-0.145401	-0.134327	-0.131961	-0.123913	-0.120388	-0.120099	-0.127004	-0.119809	-0.121756	-0.113564	-0.0881013	-0.102474	-0.118441	-0.135196	-0.131381	-0.129578	-0.129787	-0.127132	-0.126714	-0.112984	-0.11931	-0.123044	-0.124702	-0.126714	-0.121386	-0.115704	-0.118232	-0.115061	-0.111536	-0.108381	-0.105581	-0.114063	-0.116075	-0.119455	-0.128726	-0.126714	-0.130158
0.0577925	0.0543496	0.0528364	0.0529814	0.0489585	0.0486685	0.0477353	0.0486685	0.0485235	0.045932	0.046367	0.0429057	0.0473636	0.0468653	0.0464303	0.0362913	0.0384478	0.0407493	0.0450622	0.0462854	0.0420541	0.0445006	0.0413291	0.0341349	0.0327032	0.0368712	0.0390277	0.0447088	0.0425523	0.0429057	0.0507433	0.0442739	0.039816	0.0447088	0.0435674	0.0400427	0.046077	0.0425523	0.0493117	0.0436306	0.0473636	0.0564243	0.0573576	0.0567778	0.0597226	0.053833	0.0487318	0.0473636	0.048152	0.0538968
0.307898	0.306036	0.304958	0.302017	0.299129	0.299622	0.297413	0.304905	0.301578	0.299475	0.276255	0.299914	0.309562	0.293395	0.296335	0.295697	0.31245	0.314166	0.307113	0.305983	0.301672	0.303241	0.30074	0.304068	0.304361	0.305638	0.306569	0.318425	0.314553	0.304508	0.30681	0.31088	0.317986	0.310587	0.309949	0.303189	0.302059	0.310389	0.319011	0.312053	0.311121	0.314208	0.315139	0.303775	0.303629	0.306862	0.306569	0.314407	0.307888	0.307448
0.00775444	0.00985247	0.0129413	0.0122129	0.00926966	0.0076961	-0.00279428	-0.0050964	-0.00518387	-0.00768997	-0.00294002	-0.00043403	-0.00145372	0.00192652	0.00481123	0.00653059	-0.0039014	-0.00835984	-0.00914678	-0.00713601	-0.00611638	-0.00503819	-0.00553358	0.00862857	0.0125042	0.0117759	0.0222664	0.0143692	0.00746312	0.00172235	-0.00200757	0.00533602	-0.00465916	-0.000579722	-0.00043403	-0.00157035	0.000644161	0.00221783	0.00379162	-0.00130807	0.00466555	0.0123585	0.00481123	0.00580238	0.00451988	0.00926966	0.0183322	0.0170502	0.00417013	0.00373304
0.0166499	0.023265	0.0183653	0.0258617	0.0224807	0.016503	0.026646	0.0189528	0.0214027	0.0269398	0.0212558	0.0207654	0.0191971	0.0152283	0.0170905	0.00934781	0.00885766	0.0116509	0.0154729	0.0118958	0.0166002	0.0130722	0.017041	0.0018015	0.00136065	0.00876004	0.0167968	0.0212558	0.0187563	0.0244403	0.0219904	0.0255679	0.0225307	0.0211089	0.0176782	0.0134157	0.0183653	0.0215496	0.0278709	0.031105	0.024343	0.0231181	0.0220401	0.024343	0.0283116	0.016503	0.00910355	0.0111628	0.0171907	0.0190532
0.0314014	0.029389	0.0417516	0.0394507	0.038661	0.0444854	0.0338466	0.028455	0.0362919	0.0489429	0.0439083	0.0370056	0.0311128	0.0321911	0.0333379	0.0333379	0.0418202	0.0415318	0.0457763	0.0413188	0.0379396	0.039952	0.0391622	0.032548	0.035426	0.0309685	0.0312571	0.0327683	0.0339909	0.0406733	0.0378713	0.0337023	0.0345604	0.0407419	0.0471432	0.0392382	0.0463534	0.0267314	0.0492998	0.0407419	0.0271564	0.0283107	0.0310447	0.0384485	0.0403165	0.038661	0.0448423	0.0518893	0.0271645	0.0252201
0.13748	0.132585	0.129059	0.12259	0.136168	0.127632	0.115278	0.130371	0.148698	0.145521	0.150271	0.151552	0.151115	0.151902	0.14759	0.124659	0.124455	0.121367	0.12935	0.131012	0.136053	0.140948	0.13987	0.142229	0.138558	0.150911	0.152281	0.154874	0.154729	0.14861	0.140422	0.144531	0.141006	0.149338	0.141501	0.133663	0.130428	0.131361	0.138558	0.142229	0.141297	0.142229	0.133022	0.130225	0.134975	0.115715	0.139959	0.148349	0.146599	0.135819
-0.101793	-0.108261	-0.101201	-0.102089	-0.103062	-0.102131	-0.10454	-0.104836	-0.100672	-0.0972898	-0.0951337	-0.0952815	-0.0931254	-0.0904825	-0.0966551	-0.0845011	-0.0775461	-0.0895522	-0.0926386	-0.0921952	-0.0908215	-0.0929776	-0.0954725	-0.0942466	-0.0918996	-0.0903781	-0.0876306	-0.0859611	-0.088265	-0.0839099	-0.0791543	-0.0745033	-0.0804846	-0.0735731	-0.0746511	-0.0726429	-0.0738687	-0.0711214	-0.0649489	-0.0723473	-0.0791543	-0.0780762	-0.0759202	-0.0779284	-0.0723904	-0.0746511	-0.070339	-0.0688176	-0.0583331	-0.0610802
-0.0663097	-0.0660724	-0.0659262	-0.0745518	-0.0711709	-0.0662732	-0.0539199	-0.0562225	-0.0670044	-0.0662732	-0.0673514	-0.0669668	-0.0669668	-0.0630387	-0.0728886	-0.06578	-0.0640622	-0.0685212	-0.0676802	-0.071993	-0.0770918	-0.0824828	-0.0748442	-0.0647018	-0.067443	-0.0695994	-0.0721943	-0.0736198	-0.0712254	-0.0693616	-0.0696541	-0.0748988	-0.0638244	-0.0663275	-0.0683376	-0.0700009	-0.0682834	-0.0693616	-0.0692153	-0.0778408	-0.0857349	-0.0835244	-0.08431	-0.0810754	-0.0807829	-0.0847488	-0.0862658	-0.075977	-0.0794121	-0.0767626
0.185745	0.191332	0.195791	0.197749	0.197698	0.195249	0.201716	0.194368	0.191722	0.1903	0.18447	0.179475	0.188883	0.191919	0.194662	0.196524	0.196869	0.194419	0.192755	0.185848	0.180605	0.179035	0.184572	0.18859	0.192117	0.19736	0.192608	0.202309	0.205052	0.198929	0.199567	0.199516	0.193342	0.192264	0.194911	0.195497	0.193635	0.190254	0.198093	0.204803	0.202551	0.197506	0.192557	0.203043	0.201232	0.207354	0.204216	0.206225	0.198093	0.194809
0.163513	0.151509	0.152443	0.152731	0.150861	0.150718	0.147339	0.1523	0.153378	0.152443	0.164017	0.167396	0.164448	0.165166	0.171492	0.167323	0.164232	0.166388	0.165741	0.17027	0.174871	0.164592	0.1546	0.164448	0.161357	0.160279	0.165166	0.154169	0.147125	0.160782	0.163082	0.173074	0.173505	0.170414	0.167108	0.165383	0.165886	0.163226	0.162579	0.163801	0.166388	0.168689	0.175374	0.174727	0.1748	0.174943	0.178465	0.176453	0.175734	0.173218
-0.170204	-0.166679	-0.160852	-0.156684	-0.166824	-0.158695	-0.153158	-0.155315	-0.15971	-0.151517	-0.152885	-0.157489	-0.153964	-0.150294	-0.14289	-0.147059	-0.141441	-0.13497	-0.128436	-0.125555	-0.121096	-0.119519	-0.12541	-0.130657	-0.119809	-0.126923	-0.118795	-0.115559	-0.121386	-0.126569	-0.123623	-0.118232	-0.110393	-0.109894	-0.111262	-0.108091	-0.105725	-0.101122	-0.104711	-0.113837	-0.112614	-0.111246	-0.107576	-0.110521	-0.115849	-0.110747	-0.11564	-0.108671	-0.108381	-0.102265
0.0859382	0.0848599	0.0782459	0.0804023	0.0766684	0.0755902	0.0776019	0.0763789	0.075735	0.0750112	0.0717765	0.0627164	0.0699746	0.0701847	0.0772329	0.0778117	0.0699746	0.0590475	0.0602704	0.0626514	0.0589824	0.0654518	0.0671091	0.0706334	0.0746567	0.0754454	0.0860829	0.0808366	0.0780362	0.0753807	0.0819148	0.08177	0.0789696	0.072066	0.0730795	0.067978	0.0592073	0.0584187	0.0701344	0.0718564	0.076958	0.0722909	0.0689114	0.0764589	0.0772476	0.0763141	0.0826387	0.091474	0.0939199	0.0934208
0.129469	0.123789	0.129968	0.132124	0.130756	0.127666	0.131336	0.134715	0.125384	0.131998	0.135295	0.137016	0.132206	0.134425	0.141329	0.132849	0.135648	0.132124	0.13824	0.131626	0.134715	0.141827	0.143485	0.150452	0.149583	0.138593	0.144563	0.144772	0.146783	0.145207	0.134199	0.13024	0.142679	0.140459	0.139236	0.137578	0.141392	0.14807	0.140088	0.141746	0.148795	0.142679	0.143902	0.138367	0.145914	0.149937	0.141665	0.141022	0.140668	0.14276
-0.29538	-0.296748	-0.294735	-0.293155	-0.294446	-0.287185	-0.283159	-0.285316	-0.286395	-0.286106	-0.289197	-0.288764	-0.2925	-0.288619	-0.292433	-0.29251	-0.296323	-0.296035	-0.291932	-0.285605	-0.292867	-0.298905	-0.298115	-0.291576	-0.285316	-0.28992	-0.287185	-0.282437	-0.290054	-0.28991	-0.297604	-0.292789	-0.2925	-0.294301	-0.289987	-0.286751	-0.284161	-0.289631	-0.295168	-0.291932	-0.287907	-0.281792	-0.277978	-0.282292	-0.279557	-0.277188	-0.267048	-0.279057	-0.276822	-0.279846
-0.170156	-0.174325	-0.179073	-0.176272	-0.163251	-0.164619	-0.162527	-0.173166	-0.181504	-0.176901	-0.178124	-0.180925	-0.17352	-0.162881	-0.160499	-0.165102	-0.162012	-0.170784	-0.190277	-0.173311	-0.158503	-0.158937	-0.168788	-0.168997	-0.166985	-0.167629	-0.168917	-0.158632	-0.157634	-0.158213	-0.155847	-0.145352	-0.150889	-0.161094	-0.161239	-0.16045	-0.164764	-0.167854	-0.175693	-0.172313	-0.1708	-0.165697	-0.164828	-0.154543	-0.152531	-0.154833	-0.15699	-0.160869	-0.164394	-0.159501
-0.167899	-0.161577	-0.154418	-0.147499	-0.132884	-0.128061	-0.121425	-0.11528	-0.100011	-0.0934234	-0.0912333	-0.0867375	-0.0792108	-0.074192	-0.0691088	-0.064248	-0.0452062	-0.0357115	-0.0339888	-0.0238498	-0.0198259	-0.0166564	-0.0219033	-0.0298061	-0.0349082	-0.0337497	-0.0322368	-0.019442	-0.0203109	-0.019667	-0.0118939	-0.0114593	-0.0111696	-0.0149669	-0.00677547	-0.00799869	-0.00914058	-0.0163351	-0.0161264	-0.0150481	-0.00671153	-0.00204438	-0.00463545	-0.00563324	-0.00283298	-0.00600337	-0.00708166	-0.00679204	-0.0100269	-0.0146298
0.11396	0.114105	0.104609	0.11454	0.107781	0.105625	0.105479	0.108424	0.112654	0.120346	0.123663	0.118272	0.114685	0.108071	0.109502	0.103323	0.102535	0.116406	0.112446	0.117194	0.124243	0.123953	0.121362	0.117547	0.112446	0.113669	0.106558	0.114105	0.116054	0.119724	0.122025	0.119931	0.13121	0.129987	0.123953	0.127042	0.125964	0.131002	0.138052	0.128701	0.12669	0.127768	0.125405	0.122522	0.120221	0.124679	0.118293	0.121237	0.118438	0.122958
0.00143098	-0.015179	-0.0179181	0.00393726	0.00932822	0.0168755	0.0196145	0.0140779	0.0191775	0.019556	0.00970675	0.0252383	-0.006524	0.0016642	0.0125917	0.0164093	0.0167008	0.0276861	0.0273946	0.025384	0.0350875	0.0292596	0.030192	0.0232277	0.0147481	0.013029	0.017779	0.0222953	0.030192	0.0281814	0.017254	0.0206342	0.0352332	0.0329312	0.0372438	0.0372438	0.0334265	0.0358742	0.0352332	0.0384677	0.0358162	0.049337	0.019732	0.0210135	0.0339514	0.0354669	0.0333106	0.0299881	0.0321445	0.0330769
0.0545895	0.0462567	0.0455265	0.0466046	0.0561616	0.0655725	0.0706711	0.0738492	0.0637083	0.0667071	0.0613165	0.0526353	0.0529273	0.0529835	0.0567122	0.064259	0.0639106	0.0663587	0.0663587	0.0772856	0.0705251	0.0767018	0.0713681	0.0607329	0.0664152	0.0657749	0.0616084	0.0644049	0.0736701	0.082352	0.0773105	0.0757376	0.076321	0.0753887	0.0695606	0.0686283	0.0797011	0.0755346	0.0794094	0.0806334	0.0753887	0.0768732	0.0773682	0.0746291	0.0754742	0.0749506	0.0745481	0.0716831	0.0662406	0.0583676
0.206474	0.207115	0.202511	0.202016	0.197412	0.201433	0.200413	0.203939	0.212126	0.211485	0.208892	0.208951	0.205862	0.207814	0.207959	0.20423	0.206823	0.204609	0.199511	0.197063	0.200938	0.206619	0.204172	0.204172	0.192168	0.20187	0.195256	0.189809	0.201667	0.19849	0.204026	0.195694	0.189721	0.192168	0.18771	0.192663	0.202511	0.205599	0.205599	0.200938	0.1931	0.197121	0.191236	0.194178	0.195839	0.193538	0.203036	0.203036	0.208864	0.208921
-0.0645807	-0.061634	-0.0625682	-0.0651499	-0.0637149	-0.0678159	-0.0695399	-0.0707626	-0.0727751	-0.06875	-0.0667375	-0.0621353	-0.0632137	-0.0610569	-0.0648692	-0.0489817	-0.0489817	-0.0630009	-0.0649376	-0.0678842	-0.0576774	-0.0644364	-0.0665247	-0.0617783	-0.064725	-0.0622035	-0.0687416	-0.0742103	-0.0650135	-0.0643678	-0.068393	-0.0709826	-0.0749389	-0.0757289	-0.081334	-0.0763057	-0.0607753	-0.0614961	-0.0558157	-0.0644431	-0.0648756	-0.0681108	-0.0800426	-0.07882	-0.0770203	-0.0655905	-0.0646563	-0.0637221	-0.0672458	-0.0645872
0.0415061	0.0419443	0.0466949	0.0534557	0.0510073	0.0444484	0.040282	0.031511	0.0372841	0.0408662	0.047773	0.0465488	0.0464028	0.0587558	0.0539495	0.054826	0.0580603	0.0553197	0.0411583	0.0325334	0.0388006	0.0381609	0.044136	0.0506046	0.0523223	0.0474254	0.0472793	0.038307	0.0424733	0.0380147	0.0310526	0.0388917	0.0416875	0.0361508	0.0404632	0.0425646	0.0481012	0.0445746	0.0395313	0.0473703	0.033355	0.0373203	0.0440813	0.044867	0.0459451	0.0463837	0.0462375	0.0442275	0.0502574	0.0494718
-0.697851	-0.701037	-0.697456	-0.693435	-0.684952	-0.694954	-0.698975	-0.696033	-0.707458	-0.709322	-0.701624	-0.699269	-0.699217	-0.698483	-0.697603	-0.700545	-0.700347	-0.702211	-0.697162	-0.696377	-0.698975	-0.697603	-0.704369	-0.711479	-0.707949	-0.707018	-0.699613	-0.695739	-0.701133	-0.702064	-0.701279	-0.699122	-0.706086	-0.704075	-0.694073	-0.697851	-0.701624	-0.698241	-0.693728	-0.694315	-0.69819	-0.701279	-0.70726	-0.703972	-0.70216	-0.709564	-0.705249	-0.7026	-0.696473	-0.689267
0.0806659	0.0825919	0.0801449	0.078134	0.0761839	0.0721618	0.073676	0.0813684	0.0795637	0.0787761	0.0845186	0.0834404	0.0813684	0.088128	0.0856811	0.085742	0.0849545	0.0931439	0.103283	0.0829435	0.0821559	0.0786308	0.067643	0.0736154	0.0744027	0.0788608	0.0863475	0.093398	0.0987887	0.0874256	0.0925255	0.089933	0.0884188	0.0890003	0.0854148	0.0864929	0.078655	0.0895819	0.0841062	0.0813684	0.0892062	0.0989095	0.101999	0.0913625	0.0943063	0.0938095	0.0940156	0.0829435	0.0818653	0.0824466
-0.0573226	-0.0471109	-0.0358207	-0.0282712	-0.0352475	-0.0269814	-0.0282033	-0.0368311	-0.0408584	-0.0430154	-0.0307219	-0.0208722	-0.0290699	-0.0366936	-0.0425164	-0.0466868	-0.0338885	-0.0323797	-0.0338885	-0.0269129	-0.0282782	-0.0315881	-0.039929	-0.0511443	-0.0468303	-0.041151	-0.0320928	-0.0279224	-0.0231038	-0.0326666	-0.034967	-0.037124	-0.0429467	-0.0259778	-0.0250428	-0.0231726	-0.0207289	-0.0315136	-0.0346801	-0.0396421	-0.0341062	-0.0260524	-0.0218819	-0.00915818	-0.00333551	0.000687314	0.0150645	0.051226	0.0945022	0.134472
-0.194119	-0.194264	-0.186281	-0.195553	-0.191884	-0.189148	-0.190161	-0.189293	-0.19433	-0.181822	-0.184413	-0.185202	-0.189227	-0.195553	-0.205404	-0.198789	-0.191884	-0.196921	-0.204326	-0.202024	-0.197131	-0.199933	-0.199288	-0.183111	-0.176351	-0.181743	-0.182322	-0.191305	-0.195619	-0.199288	-0.200867	-0.191805	-0.193817	-0.191226	-0.191515	-0.200078	-0.197921	-0.196408	-0.191515	-0.187701	-0.184755	-0.19166	-0.193383	-0.18828	-0.182743	-0.187845	-0.184111	-0.179941	-0.187346	-0.194106
0.168156	0.16119	0.158743	0.170893	0.169172	0.158184	0.166954	0.173422	0.173277	0.169172	0.171328	0.169172	0.16486	0.174998	0.17363	0.163056	0.161625	0.170395	0.168177	0.170685	0.177735	0.18298	0.175143	0.167596	0.168613	0.198944	0.171204	0.161418	0.159055	0.15891	0.1643	0.174293	0.175724	0.179165	0.18269	0.184287	0.157977	0.162289	0.176304	0.173796	0.172221	0.168261	0.168261	0.173299	0.166602	0.153229	0.181985	0.175807	0.163367	0.158764
-0.0414429	-0.0517247	-0.0498558	-0.0498558	-0.0487773	-0.0416602	-0.0333207	-0.0339673	-0.0207385	-0.0119673	-0.00564084	-0.014268	-0.0187256	-0.0133336	-0.019804	-0.0218898	-0.0174322	-0.00614523	-0.00492298	-0.00815819	-0.00255075	-0.00348535	-0.00736748	0.00334515	0.00701201	0.00995937	0.0118999	0.0120437	0.00959926	0.015135	0.018514	0.0208146	0.0195924	0.0101746	0.0177233	0.0239059	0.0180826	0.0214615	0.0199518	0.021174	0.0290102	0.0295855	0.0306638	0.0188734	0.0196642	0.0247687	0.0172199	0.0172918	0.0208864	0.0190172
-0.0273545	-0.028433	-0.0203121	-0.0185834	-0.0173621	-0.0125404	-0.00484796	-0.00549825	-0.0111764	-0.0125404	-0.00938404	-0.00629124	-0.00492716	-0.00457743	-0.00736977	-0.0169973	-0.00995512	-0.0070842	-0.00211991	-0.00427696	-0.00169159	-0.00492716	-0.00995512	-0.00671953	-0.00794081	-0.0104626	-0.00952682	-0.00118415	0.00528697	-0.00211991	-0.00916208	-0.00657678	-0.0144911	-0.0113983	-0.0112555	-0.0060845	-0.00464157	0.000322666	0.00233693	0.00528697	0.00988654	0.0070158	0.00917283	0.00600081	-0.00572009	-0.00643401	-0.00376943	-0.00204054	-0.00491107	-0.0116676
0.0581333	0.0504409	0.0530299	0.0567668	0.0635947	0.0697066	0.0653933	0.0621584	0.0624466	0.0568366	0.0582031	0.0583471	0.0492185	0.0395135	0.0447611	0.0560464	0.0559024	0.0600017	0.0574129	0.0590675	0.0565531	0.049795	0.0559767	0.0656815	0.064315	0.0598576	0.0648914	0.0624466	0.0606478	0.0638828	0.0627348	0.0550424	0.0553307	0.0559767	0.0531741	0.0554057	0.063023	0.0639572	0.0619447	0.0627348	0.0689164	0.0693487	0.070427	0.0649611	0.0496508	0.0511616	0.0524535	0.0572688	0.06108	0.0650355
0.116861	0.125488	0.11786	0.112754	0.115053	0.112611	0.11951	0.120588	0.124109	0.125616	0.119431	0.114039	0.112961	0.115339	0.112675	0.119146	0.112532	0.107647	0.110804	0.112675	0.112532	0.11721	0.127566	0.125774	0.122681	0.116861	0.119367	0.123109	0.107726	0.110819	0.109518	0.115196	0.113247	0.106633	0.117067	0.118431	0.108219	0.114832	0.120445	0.117575	0.113689	0.112754	0.11074	0.113325	0.111612	0.118225	0.120953	0.12016	0.110597	0.11786
-0.100068	-0.100068	-0.100636	-0.104015	-0.101005	-0.0994157	-0.10552	-0.107477	-0.0987886	-0.125187	-0.114317	-0.111791	-0.112502	-0.108187	-0.109408	-0.111791	-0.110713	-0.110345	-0.108555	-0.111365	-0.11338	-0.11568	-0.116248	-0.114517	-0.113522	-0.109208	-0.105829	-0.124226	-0.127888	-0.12099	-0.118038	-0.115596	-0.117753	-0.118974	-0.119484	-0.122152	-0.123088	-0.127486	-0.124819	-0.112728	-0.133223	-0.13768	-0.135807	-0.128256	-0.128114	-0.124452	-0.128055	-0.113748	-0.0917478	-0.103329
-0.318319	-0.31364	-0.309689	-0.306815	-0.308467	-0.301058	-0.305373	-0.309259	-0.299407	-0.299121	-0.294663	-0.294806	-0.296677	-0.306242	-0.309049	-0.31135	-0.305164	-0.299197	-0.289775	-0.29661	-0.294309	-0.299054	-0.303369	-0.305029	-0.300216	-0.290651	-0.284895	-0.285687	-0.286336	-0.294747	-0.294604	-0.287701	-0.290507	-0.2936	-0.295901	-0.292521	-0.290221	-0.29317	-0.29504	-0.298351	-0.293675	-0.290152	-0.29267	-0.291087	-0.295976	-0.287203	-0.291948	-0.286984	-0.278716	-0.276702
-0.492078	-0.490371	-0.479661	-0.444704	-0.398817	-0.369473	-0.346964	-0.30346	-0.265061	-0.240541	-0.215447	-0.199124	-0.200705	-0.201423	-0.185458	-0.169853	-0.1682	-0.168918	-0.160002	-0.156766	-0.16827	-0.173806	-0.158344	-0.166686	-0.167622	-0.158201	-0.151586	-0.143244	-0.142883	-0.141087	-0.142309	-0.136343	-0.131953	-0.138998	-0.149784	-0.140582	-0.144248	-0.141661	-0.133824	-0.133749	-0.135257	-0.143169	-0.140513	-0.133107	-0.140295	-0.13138	-0.124983	-0.129728	-0.133537	-0.131305
0.117875	0.11924	0.114353	0.119601	0.124201	0.121976	0.118884	0.119171	0.124058	0.12988	0.133258	0.125136	0.12528	0.130023	0.12614	0.120605	0.117083	0.121615	0.128515	0.124918	0.128297	0.129375	0.138793	0.13261	0.141237	0.139728	0.138363	0.131102	0.139728	0.140302	0.141524	0.131606	0.125853	0.120031	0.118018	0.124632	0.127219	0.116653	0.107091	0.122762	0.140015	0.137715	0.136132	0.13498	0.129519	0.129158	0.126784	0.12851	0.13081	0.144037
0.0228005	0.0141726	0.0184866	0.0189155	0.0186295	0.0140297	0.0151081	0.0226575	0.0260359	0.0327152	0.0353013	0.0296229	0.0342228	0.0306244	0.0252321	0.0257382	0.0289736	0.0363028	0.00344303	0.0169674	0.0293368	0.0348722	0.0356646	0.0368861	0.0294798	0.0343001	0.0263219	0.0417063	0.0447336	0.0385487	0.0327927	0.0396924	0.0368861	0.0296229	0.0343001	0.039186	0.0445783	0.0424873	0.0404735	0.0420581	0.036743	0.0343001	0.0313507	0.0468782	0.0485288	0.0414089	0.0393951	0.0341459	0.0372382	0.0304813
0.0977766	0.0968389	0.0989962	0.103544	0.0964161	0.0943998	0.0981506	0.109219	0.111094	0.111235	0.109078	0.102888	0.0930392	0.0989962	0.107062	0.0962752	0.086237	0.0875974	0.0876901	0.0906925	0.0979613	0.0959449	0.0859553	0.0901291	0.0902699	0.0873157	0.0873157	0.0868005	0.0809365	0.0825306	0.0872677	0.0891913	0.0917711	0.0893805	0.0915378	0.093603	0.0918197	0.0896624	0.0913969	0.0926165	0.102183	0.0978688	0.095804	0.101479	0.0969756	0.0918639	0.0907853	0.0867523	0.0874085	0.086189
0.0946278	0.0895215	0.0947707	0.0872217	0.0849219	0.0801796	0.0798938	0.0814009	0.0836226	0.0816867	0.07723	0.0820507	0.0751515	0.0712663	0.0743588	0.0722019	0.0777369	0.0813365	0.0811937	0.0818437	0.0796868	0.0763087	0.0900429	0.082351	0.0871723	0.0866648	0.0826366	0.0784656	0.0792585	0.0812726	0.079544	0.080258	0.0783868	0.0755158	0.0733589	0.0826366	0.0785447	0.0753888	0.0820655	0.0776727	0.0731524	0.0742309	0.0865221	0.0878226	0.0849522	0.0856027	0.0852376	0.0816373	0.0837942	0.0801307
0.0580788	0.0602354	0.0656268	0.0629695	0.0697955	0.0656946	0.0718757	0.0802134	0.0725973	0.072453	0.0659833	0.0605918	0.0605918	0.0623919	0.0630371	0.0674946	0.065338	0.0552771	0.0639034	0.0611693	0.0641154	0.0664163	0.0670616	0.0718077	0.0785661	0.0754756	0.0714513	0.0662043	0.0606685	0.0642598	0.0700843	0.0817333	0.0890695	0.0836782	0.0851125	0.0815889	0.0823784	0.0863352	0.0797212	0.0753313	0.0831679	0.0877697	0.0813001	0.0695068	0.0682842	0.0767661	0.0753313	0.0725973	0.0719521	0.0810792
-0.0809019	-0.0809019	-0.0885948	-0.0932531	-0.0932531	-0.0897327	-0.0946993	-0.0899579	-0.100827	-0.109172	-0.109884	-0.118003	-0.106624	-0.103044	-0.102048	-0.0968796	-0.101988	-0.103411	-0.0942726	-0.101254	-0.0923403	-0.104857	-0.0740857	-0.0797636	-0.0874564	-0.104573	-0.111127	-0.111187	-0.111614	-0.105284	-0.106647	-0.130378	-0.0966549	-0.0944976	-0.0878834	-0.0900407	-0.0938458	-0.0985042	-0.0926009	-0.0909535	-0.0915223	-0.0959791	-0.089306	-0.0888793	-0.0971411	-0.0926842	-0.0969989	-0.107786	-0.110595	-0.111531
0.0436884	0.0443341	0.0495126	0.0410303	0.0376511	0.0374384	0.0287437	0.0310447	0.0314777	0.0384485	0.0390259	0.0480854	0.0416834	0.0381599	0.0353579	0.0341353	0.0415391	0.032624	0.0383724	0.0422529	0.0371498	0.0400963	0.0349249	0.0416074	0.0511679	0.0531803	0.0500896	0.0333379	0.0381526	0.0334821	0.0239214	0.0262223	0.0212635	0.0267995	0.0331251	0.0324797	0.0325561	0.0362919	0.032123	0.0304674	0.0413188	0.0452751	0.0471432	0.0462092	0.0414631	0.040529	0.0418202	0.0462092	0.0388053	0.0408176
-0.133897	-0.133104	-0.134325	-0.141448	-0.133024	-0.125759	-0.136688	-0.13683	-0.130644	-0.130216	-0.136545	-0.126757	-0.127265	-0.126614	-0.124965	-0.121078	-0.114464	-0.121221	-0.135752	-0.136117	-0.12525	-0.120285	-0.117842	-0.123236	-0.120936	-0.119714	-0.121078	-0.119064	-0.116479	-0.122808	-0.119206	-0.125963	-0.124661	-0.126818	-0.122361	-0.118983	-0.122789	-0.121506	-0.123236	-0.128771	-0.127042	-0.124965	-0.128201	-0.130135	-0.135163	-0.129627	-0.127103	-0.121995	-0.120489	-0.12401
0.160318	0.160176	0.160827	0.158385	0.160114	0.161111	0.163838	0.163045	0.164347	0.166076	0.167867	0.16923	0.167358	0.171468	0.175273	0.183392	0.167501	0.16276	0.162251	0.171164	0.174684	0.17381	0.176841	0.178508	0.170675	0.164836	0.170228	0.167501	0.162902	0.16276	0.166565	0.169658	0.169373	0.173097	0.173525	0.170433	0.171368	0.169639	0.16669	0.170005	0.177839	0.173097	0.169435	0.168418	0.174889	0.178917	0.169354	0.167991	0.174684	0.179425
0.140275	0.127985	0.123672	0.122451	0.109225	0.108573	0.113314	0.120497	0.123733	0.122512	0.124099	0.115105	0.121006	0.114963	0.112216	0.116673	0.107475	0.107332	0.112297	0.111585	0.115105	0.110791	0.118198	0.128982	0.127192	0.116265	0.11655	0.117486	0.109733	0.117425	0.110445	0.10548	0.104117	0.100739	0.109713	0.114963	0.110283	0.113803	0.109855	0.105908	0.0954079	0.0949805	0.0943294	0.0969138	0.103385	0.10548	0.112806	0.122654	0.111157	0.111524
-0.0474863	-0.0473979	-0.0374593	-0.0374593	-0.0462304	-0.0539228	-0.0506866	-0.0447274	-0.0559389	-0.0611911	-0.0621808	-0.0639141	-0.0590336	-0.0495553	-0.0469735	-0.0462661	-0.0500682	-0.0537287	-0.0558861	-0.0554617	-0.0503511	-0.048618	-0.0380248	-0.0369461	-0.0447798	-0.0441617	-0.052137	-0.0496967	-0.0460363	-0.0461246	-0.0447628	-0.0395109	-0.0336047	-0.0420928	-0.0473448	-0.048565	-0.0493607	-0.0426054	-0.0520841	-0.0515713	-0.0454704	-0.0382906	-0.0378661	-0.0439136	-0.0467787	-0.0437374	-0.0476278	-0.0441087	-0.048653	-0.0429764
0.0239462	0.0294811	0.0270965	0.0235769	0.0261598	0.0226402	0.021136	0.0230659	0.0354981	0.0336248	0.0298213	0.0255069	0.0326313	0.0298213	0.0338518	0.0342776	0.0350723	0.0372295	0.0341356	0.0237756	0.0228389	0.0213345	0.017162	0.0280899	0.0282319	0.0310418	0.0273803	0.0299632	0.0276641	0.0270965	0.0193192	0.0211076	0.017304	0.0167362	0.0167362	0.0128476	0.0084485	0.00981113	0.0216184	0.0269546	0.0245703	0.0243434	0.0223282	0.0146361	0.0112583	0.00802252	0.0126209	0.0121103	0.0134155	0.0196031
0.0011535	0.00209027	0.00194842	0.0108914	-0.00134333	0.00109751	0.00842014	0.0169072	0.0107192	0.0096406	0.00983886	0.0138695	0.0170491	0.00856198	-0.00912154	0.00714392	0.00498667	0.0105216	0.0114584	0.00771106	0.0128764	0.0189226	0.0179858	0.0346466	0.0173891	-0.00128745	0.0138992	0.0188119	0.0165129	0.0150642	0.0124818	0.0141273	0.0130487	0.00714392	0.016938	0.0223864	0.00972651	0.0128206	0.014041	0.0169072	0.0131042	0.0110887	0.0181277	0.0108611	0.00597925	0.0197176	0.0169072	0.0159704	0.0146643	0.0141533
-0.138748	-0.146955	-0.150756	-0.155072	-0.156715	-0.149022	-0.142972	-0.146441	-0.153105	-0.163238	-0.168915	-0.159064	-0.153337	-0.144566	-0.135229	-0.132083	-0.134896	-0.131942	-0.146763	-0.154597	-0.15366	-0.15619	-0.161391	-0.158668	-0.156369	-0.153043	-0.15131	-0.146198	-0.145068	-0.155945	-0.150127	-0.147739	-0.143706	-0.148535	-0.153929	-0.14422	-0.145581	-0.142627	-0.141973	-0.146943	-0.149472	-0.140611	-0.137977	-0.133468	-0.135908	-0.13605	-0.140082	-0.149933	-0.146926	-0.130603
0.0130469	0.00788053	0.0028563	0.000472284	0.000387803	0.0047022	0.0159987	0.0175879	0.0086752	0.00802252	0.0125638	0.0133585	0.014579	0.0159415	0.0232648	0.020597	0.0170773	0.0220443	0.0281471	0.0244009	0.0175611	0.015404	0.0212231	0.0182135	0.0215913	0.0177032	0.0182135	0.0224438	0.014668	0.00762793	0.0104373	0.0104373	0.00368158	0.013331	0.0198025	0.0211651	0.0275525	0.028631	0.0277787	0.0297938	0.0219597	0.0235488	0.0295097	0.04109	0.04109	0.0371444	0.0360659	0.0316669	0.0281471	0.0241168
-0.241264	-0.233802	-0.231516	-0.222158	-0.217844	-0.204559	-0.204559	-0.197942	-0.185346	-0.181817	-0.169809	-0.156624	-0.146137	-0.14609	-0.147316	-0.140799	-0.14031	-0.134331	-0.122177	-0.108503	-0.108992	-0.107572	-0.109581	-0.129282	-0.123991	-0.123844	-0.122324	-0.111201	-0.109828	-0.111201	-0.110122	-0.108308	-0.112768	-0.120756	-0.119579	-0.1184	-0.11605	-0.11747	-0.119866	-0.115849	-0.107666	-0.102764	-0.104819	-0.107712	-0.108302	-0.105409	-0.101585	-0.0992812	-0.105307	-0.107657
0.0802321	0.0780756	0.0782982	0.0756418	0.0761417	0.0778645	0.0765754	0.082979	0.0831895	0.0873578	0.0890806	0.0870026	0.0837023	0.0770229	0.0737882	0.0707635	0.0760894	0.0773124	0.0791144	0.0741577	0.0786959	0.0774088	0.084023	0.0805626	0.078905	0.0805626	0.0861629	0.0832179	0.0820754	0.0892691	0.0892691	0.0817857	0.0817217	0.0841679	0.0887538	0.0844409	0.0882549	0.0918602	0.0838781	0.0769104	0.08531	0.0953036	0.0885446	0.0833627	0.0732243	0.0638744	0.0692656	0.0754454	0.0831378	0.0836524
0.055221	0.0554442	0.0657271	0.0663714	0.0642149	0.072407	0.0662268	0.067305	0.0588236	0.0603359	0.0637153	0.0584687	0.0594816	0.061204	0.0609146	0.0694615	0.0691723	0.0696722	0.071618	0.0702505	0.0646363	0.0651364	0.0646363	0.0660037	0.0637026	0.0663592	0.0616126	0.066715	0.0718951	0.0734735	0.0642027	0.0591004	0.0634802	0.0729733	0.0737625	0.0688715	0.0730401	0.0698053	0.0733961	0.0719618	0.073329	0.0746963	0.0749853	0.0701722	0.071606	0.071317	0.0723178	0.0727511	0.0738294	0.0798656
-0.104464	-0.0983432	-0.106475	-0.0976465	-0.0952872	-0.100443	-0.0998595	-0.105835	-0.109653	-0.105778	-0.10534	-0.100387	-0.0956359	-0.0926037	-0.110148	-0.116123	-0.119941	-0.127343	-0.120087	-0.120436	-0.115977	-0.112742	-0.111956	-0.114404	-0.116707	-0.119301	-0.114988	-0.116301	-0.118603	-0.111055	-0.108695	-0.113154	-0.107558	-0.109482	-0.109627	-0.11193	-0.121489	-0.113357	-0.107966	-0.115951	-0.114436	-0.11021	-0.110851	-0.114961	-0.120935	-0.124957	-0.116476	-0.116185	-0.114524	-0.105839
0.249244	0.241552	0.241406	0.236512	0.233423	0.229257	0.228966	0.234501	0.239746	0.248806	0.249943	0.242455	0.232171	0.23893	0.244903	0.240504	0.238639	0.23893	0.234618	0.242164	0.233686	0.229228	0.223547	0.22413	0.227218	0.22614	0.221828	0.227218	0.224334	0.222032	0.223547	0.22579	0.228296	0.234909	0.230597	0.221682	0.222615	0.226286	0.228733	0.229519	0.240299	0.238435	0.232753	0.235492	0.228296	0.227596	0.2204	0.22413	0.223693	0.229578
-0.115776	-0.110589	-0.111668	-0.108228	-0.103478	-0.0926953	-0.0921127	-0.105548	-0.117846	-0.112454	-0.112163	-0.100243	-0.0986692	-0.102487	-0.0911212	-0.0901018	-0.0950562	-0.112163	-0.0990194	-0.0898105	-0.0930453	-0.0883822	-0.0886734	-0.0954932	-0.0918214	-0.0817669	-0.0959302	-0.104848	-0.0855842	-0.0847104	-0.0843603	-0.0757341	-0.0735776	-0.065156	-0.0808343	-0.0894014	-0.0815623	-0.0863713	-0.0952888	-0.0873039	-0.0759386	-0.0770169	-0.0832821	-0.088032	-0.0772492	-0.0707796	-0.072235	-0.0802195	-0.0716529	-0.068127
0.25079	0.250352	0.250061	0.256383	0.262996	0.263288	0.257023	0.261569	0.256909	0.246041	0.244671	0.253878	0.252946	0.26084	0.263725	0.257898	0.250555	0.251779	0.25682	0.252654	0.24502	0.249186	0.255013	0.258684	0.257606	0.2484	0.251633	0.255945	0.265064	0.251488	0.241349	0.24062	0.236454	0.234152	0.236105	0.237037	0.242922	0.23523	0.237094	0.237532	0.238057	0.237912	0.235756	0.233308	0.238844	0.238406	0.240416	0.240562	0.240562	0.243796
0.141164	0.138271	0.144591	0.163846	0.167668	0.15841	0.160224	0.16179	0.163458	0.163946	0.161938	0.158999	0.160077	0.161597	0.154835	0.168552	0.171638	0.166296	0.164582	0.16483	0.164195	0.158363	0.152384	0.157921	0.163458	0.175461	0.17747	0.161302	0.169142	0.167133	0.166986	0.168893	0.167769	0.163458	0.168847	0.164094	0.158115	0.162868	0.169529	0.173694	0.177269	0.186481	0.189667	0.188589	0.191528	0.18168	0.177028	0.168893	0.166343	0.170654
-0.0175478	-0.0276863	-0.0296986	-0.0345897	-0.026396	-0.0222269	-0.0177691	-0.0151793	-0.0170472	-0.0244512	-0.0284758	-0.0280424	-0.0243068	-0.0266079	-0.0213606	-0.0188475	-0.0240949	-0.0289763	-0.0383925	-0.0325003	-0.0338676	-0.0318553	-0.0263191	-0.0273974	-0.0222945	-0.0212162	-0.0263191	-0.0267524	-0.0230165	-0.0207829	-0.023084	-0.0302763	-0.0273974	-0.0217168	-0.0248074	-0.0126566	-0.0143128	-0.00985495	-0.0104327	-0.0185587	-0.0216494	-0.0195693	-0.0337324	-0.0288415	-0.0296311	-0.0283405	-0.0241714	-0.0296311	-0.0284083	-0.02733
0.15569	0.153738	0.164956	0.162304	0.165538	0.164606	0.166179	0.168627	0.165625	0.162245	0.162741	0.16411	0.167199	0.167344	0.164606	0.168627	0.161722	0.161722	0.169268	0.162217	0.165015	0.158692	0.156827	0.156827	0.153593	0.163295	0.173435	0.171774	0.168686	0.166179	0.156827	0.160644	0.157059	0.155981	0.153825	0.157992	0.153593	0.161139	0.158692	0.156186	0.154817	0.157264	0.154758	0.159857	0.155544	0.160061	0.160994	0.160644	0.160908	0.156682
0.0810627	0.0822846	0.0845849	0.0838672	0.0773275	0.0819279	0.0834367	0.0799146	0.0799888	0.0840846	0.0837977	0.0909159	0.0915641	0.089333	0.0955162	0.0859544	0.0832239	0.0870328	0.0799146	0.0813541	0.0739489	0.0892639	0.0852373	0.0860288	0.0868204	0.0907038	0.0874686	0.0919255	0.0903423	0.0889771	0.0847326	0.0868893	0.0936464	0.0917075	0.0906291	0.0890461	0.0837977	0.0817844	0.0862414	0.0840846	0.0855241	0.0832239	0.0847326	0.0914897	0.0854553	0.0792032	0.0837977	0.0861722	0.0781934	0.0761056
0.172387	0.177279	0.17987	0.178294	0.178792	0.170955	0.173547	0.166435	0.165357	0.168446	0.165855	0.173112	0.176491	0.181446	0.176554	0.169732	0.171826	0.17506	0.183893	0.175476	0.170665	0.169877	0.178294	0.176138	0.177714	0.168592	0.169172	0.164424	0.17025	0.167887	0.161625	0.162558	0.162994	0.160257	0.159324	0.157665	0.15213	0.153851	0.158453	0.154286	0.15781	0.160547	0.163719	0.165295	0.161625	0.157603	0.151922	0.154286	0.15184	0.151342
0.177866	0.17743	0.186054	0.188125	0.179501	0.176412	0.174692	0.175564	0.175273	0.176412	0.178653	0.180022	0.179089	0.17938	0.192317	0.197416	0.188005	0.183547	0.194097	0.190572	0.186696	0.184043	0.187568	0.186054	0.184831	0.185472	0.185824	0.17921	0.176557	0.18454	0.188356	0.199923	0.19532	0.194739	0.19704	0.190803	0.189785	0.199923	0.202285	0.204587	0.195757	0.186927	0.197416	0.191881	0.17938	0.186636	0.190015	0.186781	0.190452	0.19692
0.00989272	0.00720786	0.00676982	0.00784797	0.00554567	0.0198536	0.0326452	0.0357336	0.0273109	0.0212799	0.0207857	0.0141709	0.0206397	0.021134	0.0269626	0.0157433	0.00103103	0.00519759	0.0180455	0.0251547	0.030051	0.0237282	0.0322073	0.0332854	0.0148111	0.0183939	0.0178995	0.0271085	0.0202018	0.0174053	0.0234362	0.0237847	0.0172593	0.015103	0.0133518	-0.00168549	0.0326698	0.0267843	0.0261437	0.0255603	0.0204612	0.0178674	0.0174299	0.0168466	0.0219459	0.0174299	0.0260551	0.0195862	0.0149819	0.0193523
-0.0081403	-0.00519383	-0.00950725	-0.011307	-0.0123094	-0.0173444	-0.0103729	-0.0123853	-0.0103729	-0.0120282	-0.00965825	-0.00987144	-0.00972722	-0.0117397	-0.0112382	-0.0128181	-0.0123853	-0.00555798	-0.00670502	-0.0105856	-0.0123094	-0.0109424	-0.0109424	-0.0143218	-0.0138207	-0.00987144	-0.0108742	-0.00915026	-0.0138207	-0.012598	-0.0119525	-0.0105171	-0.00526954	-0.00950725	-0.00921865	-0.0120968	-0.0130309	-0.00605943	-0.000523397	0.00810341	0.00350154	0.00163331	-0.00670502	-0.0156204	-0.0142535	-0.012598	-0.0161217	-0.0321529	-0.00289283	0.00249891
0.0823887	0.0819445	0.0930607	0.0983019	0.0964841	0.0935887	0.0932929	0.0823663	0.0800204	0.0938846	0.0877133	0.082916	0.0887912	0.0940325	0.0920248	0.0938425	0.0933567	0.0916868	0.0858118	0.0836561	0.0936528	0.0984499	0.0997177	0.102803	0.100162	0.0926167	0.0852197	0.0783085	0.0836979	0.0938425	0.0969281	0.0880093	0.0853677	0.0895311	0.0801264	0.0853677	0.0804643	0.082916	0.0932506	0.097562	0.0923207	0.0915388	0.0818381	0.0796824	0.0776747	0.066896	0.0627744	0.0658601	0.0708698	0.0748852
0.101553	0.0970954	0.0968909	0.106157	0.110033	0.105575	0.104351	0.100826	0.10234	0.104206	0.106858	0.113035	0.103769	0.120668	0.107585	0.109305	0.12297	0.116793	0.113122	0.105661	0.106535	0.108983	0.11481	0.12227	0.117812	0.11889	0.113704	0.111693	0.113645	0.111052	0.113558	0.118599	0.11752	0.122911	0.117812	0.123202	0.115656	0.113208	0.117666	0.117084	0.116442	0.111139	0.115014	0.115364	0.117025	0.113499	0.111926	0.118394	0.119181	0.122707
0.203415	0.209242	0.215942	0.221624	0.234851	0.228179	0.217108	0.211223	0.233016	0.243213	0.230861	0.228616	0.226315	0.225382	0.213467	0.208077	0.22381	0.228762	0.223518	0.226752	0.234006	0.234152	0.228966	0.227888	0.221128	0.228733	0.230102	0.238726	0.238085	0.232695	0.233278	0.240532	0.247641	0.249593	0.248719	0.251166	0.24362	0.249593	0.247088	0.248806	0.248661	0.243271	0.244057	0.249302	0.258945	0.256586	0.26046	0.268297	0.260606	0.260955
0.118736	0.11579	0.114498	0.114498	0.114567	0.122761	0.12535	0.124272	0.124272	0.122905	0.113633	0.113777	0.117872	0.123551	0.128441	0.133901	0.141305	0.136992	0.136058	0.134836	0.146767	0.125777	0.134906	0.132317	0.129658	0.137638	0.142095	0.142095	0.141593	0.141593	0.148709	0.139725	0.144828	0.144684	0.144108	0.15331	0.157335	0.158055	0.155252	0.154532	0.152878	0.155322	0.150363	0.14605	0.141305	0.13656	0.135338	0.150865	0.155322	0.150795
0.429677	0.428744	0.424577	0.430755	0.429033	0.434713	0.435935	0.427104	0.432493	0.441841	0.44242	0.443851	0.441406	0.438897	0.429196	0.421588	0.425527	0.439893	0.438752	0.444576	0.442774	0.441116	0.444141	0.432783	0.438172	0.433363	0.437176	0.429776	0.436886	0.443788	0.443208	0.451333	0.449821	0.447022	0.447665	0.447602	0.446669	0.447312	0.439975	0.441696	0.440826	0.44887	0.445057	0.444623	0.4457	0.443046	0.462384	0.464395	0.466197	0.45886
-0.00885061	-0.0125204	-0.0100739	-0.00978389	-0.00992889	-0.00741892	-0.00756388	-0.00497244	-0.0105721	-0.00992889	-0.00567893	-0.0102821	-0.00970191	-0.00862364	-0.0106351	-0.0132896	-0.00990967	-0.00847857	-0.0115683	-0.00818842	-0.0109879	-0.0123564	-0.0139325	-0.0151559	-0.0122113	-0.0142227	-0.0150108	-0.0136422	-0.0148031	-0.0159635	-0.0128737	-0.02179	-0.021355	-0.0264563	-0.0302713	-0.0218531	-0.0219981	-0.0202767	-0.0238016	-0.0135798	-0.0122113	-0.0162342	-0.0184529	-0.0171461	-0.02542	-0.0190336	-0.0164416	-0.0238443	-0.0262912	-0.0195312
-0.133598	-0.135461	-0.132716	-0.122915	-0.121347	-0.118896	-0.127228	-0.127963	-0.129041	-0.126786	-0.128012	-0.129237	-0.130511	-0.130364	-0.127081	-0.125512	-0.119828	-0.122082	-0.129285	-0.124973	-0.127178	-0.135559	-0.128453	-0.135804	-0.134873	-0.14242	-0.139283	-0.135705	-0.14188	-0.143302	-0.145164	-0.144233	-0.144576	-0.142567	-0.143008	-0.142273	-0.152417	-0.155946	-0.154427	-0.155015	-0.149771	-0.13742	-0.133892	-0.137126	-0.140067	-0.150408	-0.150849	-0.139626	-0.138205	-0.13987
0.015718	0.013709	0.0180211	0.0224803	0.0204713	0.0168449	0.0261062	0.0304182	0.0310062	0.0356122	0.0310062	0.0310062	0.0280661	0.0250775	0.0207655	0.0184624	0.0235583	0.0198345	0.0187565	0.0230686	0.0184624	0.019736	0.021598	0.0105237	0.00851465	0.0103767	0.0169919	0.016502	0.0220391	0.0154239	0.0108177	0.0100338	0.00787773	0.012484	0.0201772	0.010475	0.0130722	0.0145916	0.0275762	0.0298793	0.0229701	0.021451	0.0215001	0.0199812	0.0222842	0.0215001	0.021941	0.0215001	0.0268903	0.0239011
-0.154469	-0.148639	-0.145898	-0.142078	-0.145021	-0.153007	-0.153153	-0.164722	-0.154378	-0.16178	-0.160263	-0.148749	-0.150412	-0.150704	-0.145167	-0.145167	-0.149772	-0.147908	-0.149919	-0.152569	-0.148895	-0.142718	-0.143358	-0.144143	-0.147232	-0.15478	-0.153501	-0.161049	-0.165508	-0.157083	-0.157375	-0.151783	-0.151783	-0.15149	-0.14566	-0.143358	-0.150905	-0.151984	-0.150266	-0.148456	-0.141841	-0.142773	-0.145861	-0.140177	-0.147871	-0.149589	-0.149443	-0.146262	-0.151014	-0.151653
0.225794	0.222414	0.224569	0.22952	0.225355	0.224477	0.230359	0.219434	0.222521	0.221151	0.222814	0.233246	0.222467	0.223199	0.228588	0.234417	0.228588	0.226725	0.227657	0.223345	0.224423	0.228096	0.224862	0.225647	0.229813	0.234271	0.230252	0.222121	0.22932	0.225501	0.227564	0.22276	0.213259	0.210756	0.223838	0.217663	0.219819	0.22276	0.218448	0.223931	0.21918	0.223784	0.222414	0.2329	0.227657	0.221975	0.225847	0.223691	0.21958	0.225701
0.0396924	0.0471642	0.060183	0.0542189	0.0528545	0.0573113	0.0542969	0.0532184	0.0565842	0.0562209	0.0605347	0.0584551	0.0585981	0.0552197	0.06004	0.061911	0.0558692	0.050334	0.0535693	0.0517761	0.0586756	0.0590271	0.0561552	0.0537123	0.0518414	0.0475276	0.0455137	0.0472416	0.0594682	0.0706814	0.071474	0.0728383	0.0671602	0.0698239	0.0729163	0.071552	0.0653026	0.0624958	0.0632886	0.0587536	0.0674595	0.089964	0.0762299	0.0681095	0.0681095	0.0565321	0.0611317	0.0607676	0.0607676	0.0696164
0.205381	0.200779	0.204303	0.213573	0.205303	0.204803	0.205592	0.197612	0.195023	0.204582	0.19948	0.204225	0.198257	0.198113	0.203003	0.200057	0.207171	0.209684	0.212851	0.208182	0.20128	0.20128	0.218598	0.235627	0.21263	0.203937	0.193299	0.1956	0.211561	0.215796	0.216663	0.219108	0.215296	0.207248	0.207893	0.205448	0.197968	0.202858	0.201135	0.1956	0.198835	0.209327	0.210405	0.217519	0.21572	0.20695	0.208529	0.219888	0.219464	0.217231
0.237513	0.238236	0.238525	0.239025	0.243837	0.250884	0.244126	0.246138	0.236869	0.233712	0.229111	0.228388	0.223576	0.23249	0.23199	0.242271	0.220275	0.225587	0.22781	0.226087	0.230833	0.236658	0.230333	0.222576	0.230189	0.23529	0.228677	0.228322	0.227033	0.228466	0.227244	0.226955	0.224509	0.228244	0.233134	0.239747	0.269645	0.259509	0.243915	0.23249	0.230333	0.230189	0.224654	0.227021	0.230756	0.210416	0.196544	0.208982	0.213728	0.217751
0.0783602	0.0808067	0.0905103	0.0910085	0.0825913	0.0782152	0.0844764	0.082963	0.0845394	0.0804537	0.0801636	0.0858447	0.0784424	0.0759959	0.0797285	0.0763488	0.076992	0.0831712	0.0847477	0.0929384	0.0898488	0.0825913	0.0808698	0.0861794	0.0889155	0.0938081	0.10459	0.104735	0.102144	0.100921	0.108468	0.10401	0.100196	0.0976049	0.0874664	0.0839421	0.0861794	0.087049	0.0910719	0.0902024	0.0966716	0.100405	0.103784	0.113343	0.110398	0.100984	0.101773	0.107518	0.101403	0.0947886
-0.0362185	-0.0271555	-0.0280879	-0.0419589	-0.0408806	-0.0357812	-0.0347604	-0.0281454	-0.0311768	-0.0271555	-0.0336822	-0.0338281	-0.0329529	-0.0317288	-0.0390733	-0.0412297	-0.0330988	-0.0351093	-0.0369739	-0.0305935	-0.0290203	-0.0280879	-0.0249991	-0.0293119	-0.0370052	-0.0326923	-0.0339739	-0.0347604	-0.0336822	-0.041813	-0.0379951	-0.0284371	-0.0275619	-0.0263947	-0.0217333	-0.022171	-0.0256973	-0.0323693	-0.0343798	-0.0333016	-0.0288429	-0.0163992	-0.015321	-0.0284051	-0.0214415	-0.0212956	-0.0269784	-0.038198	-0.0261028	-0.0173314
0.109615	0.101278	0.0973214	0.097967	0.0989087	0.099554	0.10329	0.100921	0.0932287	0.0953092	0.106236	0.116874	0.111848	0.110124	0.10509	0.100921	0.10042	0.0934497	0.0950287	0.0953175	0.089994	0.0885592	0.0954619	0.0912932	0.086547	0.085902	0.0803663	0.0818009	0.08906	0.0928722	0.0935941	0.101864	0.0991974	0.099053	0.102143	0.0921505	0.0882705	0.0912166	0.0969645	0.0963192	0.0935174	0.102721	0.107034	0.103799	0.0981191	0.0979748	0.0975418	0.098841	0.103943	0.0946724
0.398779	0.407748	0.406231	0.407748	0.405592	0.400404	0.4053	0.403199	0.408295	0.403692	0.398741	0.403984	0.405847	0.406432	0.397956	0.3956	0.396531	0.395892	0.399857	0.4051	0.397702	0.400642	0.407255	0.392313	0.395054	0.400096	0.399657	0.401667	0.394907	0.398141	0.389811	0.396424	0.403237	0.40015	0.402305	0.399565	0.400296	0.410142	0.405539	0.39858	0.398287	0.389372	0.392113	0.400096	0.400243	0.401667	0.400735	0.395639	0.398872	0.397009
-0.0376646	-0.0418267	-0.0464365	-0.0398203	-0.03075	-0.0404505	-0.0435348	-0.0418599	-0.0332041	-0.0324246	-0.04443	-0.0405997	-0.0500018	-0.0489239	-0.0486255	-0.0463205	-0.0472491	-0.0343152	-0.0393726	-0.0348787	-0.0325059	-0.0219558	-0.00753867	0.00848058	0.0338718	0.0523979	0.0793662	0.106977	0.126368	0.144491	0.161685	0.170895	0.177608	0.178246	0.170604	0.172173	0.178787	0.177071	0.180796	0.185892	0.181236	0.178883	0.1707	0.168838	0.171632	0.171632	0.166976	0.166389	0.169329	0.159774
0.0651044	0.0709268	0.0549684	0.0479938	0.0562602	0.0597825	0.0530251	0.0565473	0.0587041	0.0576257	0.0656757	0.06431	0.0827153	0.0888983	0.0731536	0.068553	0.0634483	0.0625136	0.0634483	0.0660359	0.0658923	0.0656051	0.0597825	0.055469	0.0607877	0.0609313	0.0628008	0.0598529	0.0534537	0.0558267	0.0551794	0.0570488	0.0613622	0.0663231	0.0610749	0.0676888	0.0660359	0.0674015	0.0684071	0.0684799	0.0734408	0.0852297	0.0873864	0.0868827	0.076674	0.0675438	0.0597078	0.0654594	0.0704913	0.0711385
0.080938	0.0840301	0.102076	0.0937356	0.0948903	0.0935257	0.092514	0.100063	0.0976867	0.0975435	0.0992707	0.0940982	0.103947	0.107468	0.0992707	0.0938788	0.0903572	0.0972571	0.103727	0.100349	0.107611	0.11286	0.115303	0.122565	0.122709	0.113795	0.105455	0.103298	0.105741	0.11559	0.114511	0.105665	0.107755	0.107468	0.116744	0.119121	0.111715	0.11977	0.123005	0.123797	0.123797	0.129475	0.131489	0.129761	0.125305	0.130411	0.130697	0.126736	0.123644	0.11768
0.0192495	0.0204747	0.017388	0.026601	0.0338053	0.0333634	0.0338053	0.0355194	0.0301767	0.0273844	0.0192495	0.0215527	0.0262066	0.0245399	0.0326746	0.0451213	0.0349778	0.0277262	0.027579	0.0294406	0.0392897	0.0375754	0.0321382	0.0356667	0.035814	0.0355194	0.0361086	0.031944	0.0343946	0.0368452	0.0314553	0.0299353	0.0293461	0.0292994	0.0268487	0.0316493	0.0281208	0.0279735	0.0328746	0.0316493	0.0330219	0.0312075	0.0239561	0.0318974	0.0325333	0.02871	0.028074	0.0263601	0.0189616	0.0263601
0.290397	0.291475	0.292553	0.287122	0.290017	0.296335	0.293292	0.298047	0.295891	0.298047	0.296969	0.290989	0.288538	0.290693	0.289277	0.293144	0.296019	0.310282	0.293778	0.288242	0.287608	0.293926	0.291327	0.292891	0.294307	0.290335	0.289849	0.291813	0.28241	0.287503	0.284904	0.279811	0.282558	0.283044	0.284079	0.270999	0.275014	0.278543	0.287016	0.284523	0.2882	0.294856	0.296716	0.296229	0.298237	0.289573	0.284037	0.284671	0.285749	0.294476
0.0791455	0.0799323	0.0856729	0.0873335	0.083895	0.0794369	0.0789999	0.078126	0.0746004	0.0755329	0.0746004	0.079991	0.0727354	0.0669078	0.0707247	0.074396	0.0776892	0.0761743	0.0845948	0.0804279	0.083371	0.0795543	0.0766702	0.0805461	0.0777483	0.0737269	0.0771069	0.0746595	0.0809827	0.0780394	0.0758832	0.0745139	0.0717162	0.0720073	0.0711339	0.068541	0.0702608	0.0697647	0.0766702	0.0769613	0.077398	0.0850905	0.0750962	0.0793498	0.0771349	0.088266	0.0776892	0.0748916	0.0790585	0.0693553
0.0666868	0.0648722	0.0613437	0.0601184	0.0559073	0.0589475	0.0680595	0.05659	0.0647718	0.0698671	0.0738845	0.0724648	0.0730539	0.0594824	0.061933	0.0671754	0.0651668	0.0651668	0.068548	0.0670281	0.0722705	0.0799634	0.0746745	0.0743798	0.0713399	0.0744264	0.0798161	0.0835387	0.0774128	0.0851056	0.0828025	0.0881922	0.088582	0.0840752	0.0809885	0.0815773	0.0783435	0.0739845	0.0849112	0.0810413	0.074721	0.0788855	0.0779548	0.0678114	0.0655082	0.0733955	0.0777073	0.0784907	0.0809411	0.0713868
0.131527	0.12995	0.134553	0.134553	0.139943	0.138865	0.136709	0.14181	0.136999	0.133764	0.138512	0.140732	0.138141	0.131817	0.137127	0.137127	0.134617	0.13835	0.132605	0.134263	0.134842	0.142454	0.139074	0.145399	0.139509	0.134263	0.1421	0.1421	0.14461	0.136773	0.141086	0.142309	0.139654	0.134118	0.129371	0.137562	0.142019	0.146766	0.144176	0.137272	0.139074	0.139654	0.146477	0.14741	0.145898	0.150854	0.141585	0.14461	0.140153	0.134038
0.110126	0.130775	0.151715	0.157854	0.163937	0.165218	0.165719	0.185742	0.187734	0.181839	0.176638	0.182269	0.171732	0.167223	0.172416	0.180402	0.190347	0.190837	0.190984	0.188828	0.196079	0.207005	0.206858	0.205193	0.202941	0.203088	0.222393	0.212202	0.206321	0.203822	0.210876	0.213669	0.215334	0.212541	0.195786	0.195295	0.212688	0.221458	0.223173	0.225329	0.227141	0.233805	0.244583	0.245611	0.23204	0.213619	0.229347	0.231452	0.237135	0.246199
-0.0830988	-0.0683013	-0.059677	-0.0478187	-0.0365958	-0.0187123	-0.0112682	-0.00940714	-0.00587824	0.00270006	0.00270006	-0.00376787	-0.0126868	-0.0129818	-0.0124937	-0.0111208	-0.0098953	-0.00915784	-0.00562883	0.00142923	0.00544608	0.0126969	0.0125494	0.0129919	0.0136274	0.0162714	0.0283785	0.0388631	0.0356292	0.028719	0.0284699	0.0321921	0.0301836	0.0233749	0.0249411	0.0343481	0.0233749	0.0262681	0.0329292	0.0444459	0.0483616	0.0500291	0.0547832	0.0526273	0.0519916	0.0379782	0.0352325	0.0402816	0.043368	0.0575288
0.198517	0.20822	0.211679	0.218647	0.217713	0.219645	0.223523	0.224891	0.223024	0.211309	0.209298	0.216201	0.224327	0.223828	0.229653	0.239356	0.230152	0.222605	0.217713	0.212323	0.205854	0.204277	0.202411	0.2055	0.209233	0.210601	0.210746	0.210312	0.209523	0.214045	0.218502	0.215911	0.214978	0.221591	0.217858	0.212178	0.220803	0.221382	0.216925	0.217569	0.209089	0.212613	0.209732	0.197085	0.197664	0.19702	0.199032	0.200834	0.209604	0.211905
0.320591	0.322747	0.333089	0.330001	0.327059	0.325048	0.328719	0.328515	0.322048	0.325922	0.325922	0.318086	0.314706	0.319164	0.320882	0.321815	0.318727	0.317999	0.332653	0.327263	0.317066	0.316716	0.322106	0.325544	0.31829	0.300839	0.26888	0.200215	0.116896	0.0101941	-0.103655	-0.22077	-0.34746	-0.458319	-0.544184	-0.605229	-0.657313	-0.701025	-0.746793	-0.790977	-0.835089	-0.864668	-0.886976	-0.876925	-0.84685	-0.806786	-0.769808	-0.741931	-0.730075	-0.711298
-0.00726652	-0.0100075	-0.0151059	-0.00878317	-0.00942281	-0.0134976	-0.0197657	-0.0183404	-0.0155993	-0.0135892	-0.00982437	-0.00487247	-0.0119262	-0.013443	-0.0177556	-0.0164764	-0.0157455	-0.014375	-0.016385	-0.0122187	-0.00942281	-0.00584103	-0.00682795	-0.00775988	-0.0122187	-0.0115791	-0.00986132	-0.00986132	-0.0168237	-0.0146674	-0.0134976	-0.00673623	-0.0122732	-0.011195	-0.00717498	-0.0126199	-0.00991617	-0.00790609	-0.00702874	-0.0124194	-0.0128582	-0.011195	-0.0199664	-0.0108481	-0.0108481	-0.00971516	-0.00971516	-0.0129496	-0.0195647	-0.0074127
-0.0761586	-0.073857	-0.0640707	-0.0613341	-0.053994	-0.0564407	-0.0531424	-0.0518555	-0.0544469	-0.0563137	-0.060772	-0.0612067	-0.0529338	-0.0522902	-0.0606271	-0.0703321	-0.0606907	-0.0602557	-0.0614791	-0.0527889	-0.0450957	-0.0569573	-0.0632823	-0.0596124	-0.0534958	-0.074419	-0.0652302	-0.063444	-0.0594847	-0.0490553	-0.0438086	-0.0493451	-0.0535135	-0.0504873	-0.0661637	-0.0421506	-0.0430027	-0.0569573	-0.0632823	-0.0725523	-0.064007	-0.0616414	-0.0653752	-0.0686739	-0.074419	-0.0570208	-0.0582441	-0.0573108	-0.0527889	-0.0445159
0.314846	0.313123	0.313624	0.303132	0.316069	0.292785	0.305077	0.305221	0.301409	0.311256	0.313268	0.312912	0.310611	0.313557	0.30321	0.329439	0.331239	0.323692	0.318947	0.32067	0.323404	0.319014	0.315713	0.31219	0.316791	0.314924	0.313268	0.317291	0.321392	0.319091	0.319091	0.31449	0.313268	0.315568	0.322326	0.316569	0.316858	0.31708	0.314635	0.310967	0.316069	0.311401	0.305221	0.306155	0.303354	0.293507	0.30601	0.324838	0.317436	0.316646
0.0175305	0.0176767	0.0151733	0.0137481	0.0154657	0.0201253	0.0339398	0.0247301	0.0167448	0.0242916	0.0095452	0.010276	0.0168909	0.0184625	0.0178229	0.0393303	0.0454519	0.0315829	0.0204552	0.0151188	0.0137481	0.0136019	0.0103676	0.00620131	0.00305907	0.0140791	0.00221996	0.0089426	0.0151188	0.00928943	0.0197237	0.0203631	0.0145885	0.0142962	0.0137481	0.0103676	0.0170371	0.0104222	0.0133095	0.0144795	0.00952777	0.00947399	0.00952777	0.01987	0.0180988	0.0123621	0.0101131	0.020255	0.0163817	0.0153036
0.199288	0.19825	0.195501	0.198586	0.205201	0.206912	0.204608	0.201187	0.204904	0.205686	0.198438	0.194275	0.18855	0.19037	0.19037	0.186988	0.184052	0.193791	0.202225	0.20178	0.197172	0.200514	0.20698	0.199773	0.197953	0.196094	0.194868	0.199328	0.200405	0.192822	0.193267	0.199436	0.196984	0.19914	0.196203	0.189589	0.189292	0.201592	0.204825	0.200662	0.19914	0.195907	0.192673	0.198062	0.196688	0.187878	0.193525	0.195907	0.194829	0.190221
0.0110264	0.0199436	0.0122506	0.0141148	0.0162711	0.0162711	0.0196515	0.0216618	0.0262108	0.0243467	0.0199436	0.007006	0.0257725	0.0314553	0.0248404	0.0188655	0.0179334	0.0157772	0.0158678	0.026503	0.0303771	0.0236162	0.0173492	0.0174953	0.0179334	0.0193037	0.0163615	0.0164171	0.0296468	0.0274906	0.0226842	0.0211124	0.0220444	0.0240545	0.00817479	0.00998366	0.0166537	0.0161601	0.0198329	0.0172382	0.0204726	0.025571	0.0292437	0.021843	0.0220806	0.0287502	0.0258632	0.0186087	0.0127796	0.0142962
0.175331	0.176409	0.17813	0.172595	0.170085	0.166851	0.155345	0.153769	0.145352	0.142616	0.157003	0.155717	0.158371	0.164695	0.157791	0.160382	0.171662	0.177134	0.159822	0.174417	0.168799	0.164342	0.161107	0.160464	0.156152	0.153933	0.159614	0.1609	0.165855	0.166871	0.162994	0.157956	0.153706	0.156795	0.156152	0.151487	0.15752	0.161107	0.151342	0.149973	0.159594	0.155925	0.15665	0.152918	0.149891	0.161107	0.160672	0.157873	0.156007	0.15184
-0.0374646	-0.0370284	-0.0320733	-0.0286324	-0.0346659	-0.0328608	-0.034169	-0.0455939	-0.0415715	-0.0406994	-0.0351627	-0.0301227	-0.0304135	-0.0390395	-0.0285478	-0.0157542	-0.0225749	-0.0261005	-0.0165417	-0.0094301	-0.0143244	-0.0161902	-0.0269727	-0.0271181	-0.0293352	-0.0268274	-0.0172685	-0.0217268	-0.0232411	-0.0135368	-0.0100115	-0.0154027	-0.0207939	-0.00972079	0.000770924	-1.66657e-05	-0.010799	-0.00972079	-0.0118773	-0.0115866	-0.0142398	-0.0137431	-0.0120833	-0.00820651	-0.00281534	0.00452626	0.00193367	-0.014591	-0.0153784	-0.0136582
0.173113	0.176144	0.179232	0.183893	0.192955	0.180863	0.17087	0.157729	0.158604	0.165567	0.167082	0.177192	0.187245	0.187245	0.181068	0.183369	0.169005	0.178066	0.187186	0.180281	0.181941	0.18503	0.192081	0.193072	0.186399	0.180222	0.175706	0.181534	0.174045	0.172035	0.169092	0.169442	0.171889	0.178649	0.176202	0.172618	0.182466	0.187273	0.176639	0.177134	0.172967	0.165713	0.164489	0.167577	0.177076	0.184273	0.184331	0.186778	0.190158	0.19109
0.0634455	0.0561436	0.0539876	0.0552125	0.0544779	0.0574181	0.067267	0.0723632	0.0549683	0.0558994	0.0535965	0.0623675	0.066189	0.0606521	0.0603086	0.0588874	0.0494793	0.0570253	0.0593776	0.0632488	0.0695698	0.0616805	0.0611903	0.0650614	0.062955	0.0615832	0.0711383	0.0632986	0.0665326	0.0729507	0.0674139	0.0726569	0.0723632	0.0712852	0.0689823	0.0633957	0.0601617	0.0534974	0.0451673	0.0443833	0.0496263	0.0553594	0.0621213	0.0610433	0.0595245	0.0616805	0.0580057	0.0638365	0.0752536	0.0778503
0.180974	0.182198	0.178526	0.185432	0.182838	0.184208	0.183276	0.180774	0.180281	0.191061	0.178125	0.176462	0.176116	0.171458	0.167	0.176555	0.175477	0.175623	0.178857	0.180867	0.185817	0.182291	0.177047	0.17935	0.187827	0.189344	0.190568	0.188173	0.181706	0.175238	0.17078	0.178618	0.180335	0.172589	0.171511	0.181652	0.181213	0.179696	0.179203	0.17734	0.169648	0.170872	0.169941	0.167638	0.167146	0.176555	0.181652	0.170726	0.16656	0.165629
-0.15309	-0.159507	-0.156911	-0.166468	-0.170195	-0.175051	-0.142705	-0.141574	-0.151572	-0.158481	-0.16696	-0.164217	-0.14976	-0.148044	-0.144171	-0.153582	-0.159318	-0.157506	-0.157015	-0.161328	-0.156178	-0.160491	-0.155686	-0.155393	-0.154754	-0.161715	-0.161862	-0.159852	-0.161862	-0.160637	-0.16093	-0.16382	-0.152158	-0.136717	-0.133629	-0.141177	-0.147353	-0.151373	-0.156324	-0.158774	-0.161422	-0.15309	-0.147793	-0.15779	-0.151121	-0.147939	-0.146128	-0.147845	-0.155686	-0.153383
0.235934	0.237012	0.24127	0.246074	0.239314	0.238383	0.236174	0.237252	0.240485	0.237252	0.226526	0.229027	0.238729	0.246567	0.243333	0.235934	0.233778	0.244704	0.245928	0.247006	0.248669	0.243333	0.243679	0.249215	0.250785	0.24863	0.258184	0.257399	0.262296	0.248283	0.241816	0.248922	0.258184	0.256614	0.259847	0.261511	0.255043	0.250932	0.247205	0.24662	0.242162	0.242894	0.252741	0.258131	0.259994	0.25338	0.257654	0.259335	0.261164	0.269958
0.0072271	0.0111091	0.013769	0.015135	0.0174356	0.0104623	0.0111091	0.0212461	0.0234029	0.00981549	0.0149924	0.0149924	0.0188033	0.0217505	0.0211748	0.0245539	0.0242661	0.0247689	0.0199526	0.0145607	0.0250567	0.0258473	0.0179397	0.0177958	0.0211748	0.0159269	0.0234755	0.0275012	0.0249128	0.0236906	0.0247689	0.0181548	0.0318147	0.041161	0.0394361	0.041161	0.0457623	0.0382138	0.0282207	0.0234755	0.0242661	0.0256322	0.0307363	0.0344743	0.03052	0.0259189	0.0303762	0.0208146	0.022541	0.0159269
-0.111143	-0.104224	-0.0937752	-0.086759	-0.0788646	-0.060188	-0.060188	-0.0619605	-0.0584334	-0.0548142	-0.0526578	-0.0515797	-0.0506478	-0.0550143	-0.050848	-0.0548679	-0.0645714	-0.0606049	-0.0574234	-0.0618825	-0.050808	-0.0454173	-0.0462025	-0.0490911	-0.0460031	-0.0489447	-0.0502221	-0.0564917	-0.0700684	-0.0609508	-0.0489447	-0.045657	-0.0399735	-0.0396807	-0.0349288	-0.0288458	-0.0324265	-0.0427687	-0.035714	-0.0471744	-0.0401199	-0.0398271	-0.0338506	-0.0380168	-0.0352217	-0.0334113	-0.038802	-0.0383625	-0.0429681	-0.0461495
0.123621	0.123767	0.124991	0.127933	0.126014	0.127731	0.136209	0.135333	0.132245	0.131515	0.123475	0.124845	0.121611	0.120533	0.126215	0.123767	0.131953	0.136411	0.139499	0.133379	0.128573	0.128865	0.128719	0.117445	0.120825	0.124699	0.123273	0.133852	0.13018	0.121903	0.126014	0.127676	0.130326	0.136301	0.136447	0.129686	0.14297	0.144541	0.141161	0.135771	0.143408	0.13694	0.132628	0.140466	0.145857	0.154188	0.148944	0.144779	0.140174	0.13557
-0.000293622	0.00754617	0.0065202	0.00622713	0.0109791	0.0223461	0.0177407	0.0114188	0.00838332	-0.00842659	-0.00798687	0.00215574	0.00739958	0.0118585	0.016464	0.0120051	0.00646808	-0.00308811	-0.00102645	0.0211738	0.0203888	0.0131353	0.0137215	0.00818451	0.00357903	0.00206129	0.00695986	0.00529557	0.0306364	0.0497896	0.0328337	0.0221476	0.016119	0.0129366	0.00288882	0.00979722	0.000491317	0.000198194	0.00137086	0.021656	0.0151876	0.00489835	-0.00769369	-0.0124459	-0.00842659	-0.0110746	-0.00122512	0.00833108	0.0107804	0.0171023
0.178019	0.178804	0.183315	0.179203	0.176955	0.161533	0.130931	0.0974454	0.0602346	0.0204336	-0.0197998	-0.0557781	-0.0731323	-0.0910466	-0.10278	-0.108686	-0.109843	-0.100282	-0.102662	-0.102017	-0.0896428	-0.0849739	-0.0890764	-0.0912332	-0.0804493	-0.0696654	-0.0637616	-0.0696534	-0.0749006	-0.0756897	-0.0677071	-0.0692195	-0.0705871	-0.0654057	-0.0730989	-0.0641169	-0.0569889	-0.0505188	-0.0560553	-0.0646822	-0.0636038	-0.0597245	-0.0536092	-0.0520966	-0.0491511	-0.0497299	-0.0486516	-0.0462055	-0.0492958	-0.0526755
-0.0778574	-0.0767791	-0.082316	-0.0784391	-0.071824	-0.0648575	-0.0711819	-0.0691707	-0.0664325	-0.0682983	-0.0733385	-0.0670141	-0.0736292	-0.0717634	-0.0661417	-0.0667837	-0.0629069	-0.0587392	-0.0656451	-0.0641306	-0.0669291	-0.0741862	-0.0744771	-0.077712	-0.0797231	-0.0720296	-0.0650634	-0.0568734	-0.0487439	-0.0477258	-0.0449014	-0.0310024	-0.0209778	-0.0191958	-0.0082896	-0.00404879	-0.00617577	0.000332235	0.00376332	0.0108815	0.0209502	0.0204826	0.0214353	0.0264875	0.0265949	0.0396777	0.0512379	0.0529903	0.0719477	0.0848819
0.0925655	0.0895306	0.0778187	0.0835019	0.0775258	0.0776723	0.0847791	0.082623	0.0801741	0.0832089	0.092419	0.0879605	0.085459	0.0800689	0.0816388	0.0867359	0.0791898	0.0766471	0.0747839	0.0737059	0.0790433	0.0767407	0.0793363	0.089478	0.090556	0.0925133	0.0966268	0.0921682	0.0882012	0.0963336	0.0957473	0.0945227	0.0923667	0.0863905	0.0840879	0.0894258	0.0857521	0.0874685	0.089719	0.0966268	0.102268	0.0879605	0.0871755	0.092126	0.0944286	0.0867359	0.0874685	0.0896245	0.0919271	0.0938844
0.0345707	0.0377448	0.043487	0.0439838	0.0321236	0.0344254	0.0443354	0.0462855	0.0464309	0.0507436	0.0538328	0.0439231	0.045498	0.0465762	0.0465762	0.0521734	0.0505983	0.0450013	0.0454375	0.0416214	0.0431358	0.0496048	0.052052	0.0503922	0.0467216	0.0505983	0.0419728	0.0421181	0.0387382	0.0350676	0.0355036	0.0385928	0.0466371	0.0495201	0.0536875	0.054911	0.0539782	0.0464309	0.043051	0.0498108	0.0467216	0.0447106	0.0491687	0.043487	0.0442745	0.0515311	0.0536875	0.0524032	0.0456434	0.0450013
-0.109102	-0.105226	-0.110472	-0.110763	-0.114144	-0.112279	-0.0986988	-0.0953182	-0.102225	-0.0946191	-0.0984951	-0.0785033	-0.110065	-0.116185	-0.117846	-0.107791	-0.111026	-0.112396	-0.116359	-0.112541	-0.104848	-0.0957845	-0.0949105	-0.0916757	-0.095406	-0.0964842	-0.0882952	-0.0811843	-0.0831952	-0.0750646	-0.0762011	-0.0889363	-0.0970671	-0.0977082	-0.0997771	-0.103944	-0.101788	-0.0982036	-0.102167	-0.0971253	-0.0928122	-0.0972711	-0.089082	-0.0926083	-0.09663	-0.094182	-0.096047	-0.0961928	-0.100156	-0.101322
-0.070339	-0.0622017	-0.0546556	-0.0558815	-0.0606369	-0.0521606	-0.0472574	-0.0533864	-0.0587764	-0.0535341	-0.0627929	-0.0638273	-0.0713734	-0.0715212	-0.0728946	-0.0668696	-0.0585408	-0.0566801	-0.0489863	-0.0545683	-0.0525599	-0.0529585	-0.0498721	-0.0480559	-0.0553509	-0.0542287	-0.0625131	-0.0586439	-0.0495769	-0.050212	-0.0537413	-0.0478048	-0.0473176	-0.0553509	-0.0563847	-0.0488386	-0.0468303	-0.0525156	-0.0454124	-0.0393871	-0.0400223	-0.0429611	-0.0346323	-0.0436992	-0.0532538	-0.0513929	-0.0403175	-0.0430639	-0.0455151	-0.0404201
0.0811057	0.0706712	0.0749834	0.0701788	0.0644958	0.0686615	0.074491	0.0520922	0.0879605	0.0871755	0.0784047	0.0771802	0.0677709	0.0633123	0.0682629	0.0661068	0.0593456	0.0621403	0.0752762	0.0757155	0.073413	0.082623	0.0852185	0.0723349	0.0800276	0.0853649	0.0915402	0.094042	0.0970767	0.0903157	0.0807599	0.069048	0.0748776	0.0796293	0.0777663	0.0841823	0.0826646	0.0832089	0.0964381	0.086443	0.0756627	0.0844334	0.089185	0.0768348	0.0757048	0.078154	0.0701681	0.0744802	0.0828112	0.0868301
0.133325	0.141515	0.16287	0.172657	0.1721	0.176352	0.1811	0.184625	0.186517	0.195228	0.203939	0.202074	0.210349	0.205484	0.20627	0.21743	0.216352	0.224393	0.218711	0.211311	0.21303	0.215623	0.22282	0.214837	0.207057	0.204406	0.206213	0.209155	0.209942	0.214982	0.214196	0.218946	0.226783	0.219092	0.216701	0.206708	0.213613	0.218654	0.223784	0.220259	0.213993	0.208312	0.210759	0.209244	0.208166	0.206796	0.213061	0.224481	0.215566	0.213905
0.348326	0.342679	0.33287	0.32574	0.323664	0.30684	0.288982	0.275969	0.26865	0.261192	0.252322	0.252083	0.257386	0.247752	0.24037	0.240043	0.246916	0.248749	0.258071	0.272143	0.278378	0.278087	0.276222	0.276077	0.274794	0.284728	0.283592	0.282514	0.277765	0.266199	0.268006	0.267569	0.269579	0.272026	0.282806	0.300432	0.309492	0.299208	0.303083	0.303228	0.300723	0.303228	0.310191	0.305879	0.305879	0.301364	0.302005	0.297839	0.298917	0.306754
0.171934	0.174879	0.16812	0.163518	0.159994	0.166109	0.170566	0.17401	0.172931	0.168764	0.170486	0.165529	0.164886	0.162376	0.166543	0.175667	0.174444	0.171355	0.170566	0.163808	0.16495	0.161651	0.17121	0.178322	0.174364	0.170196	0.17055	0.166672	0.166173	0.172931	0.17969	0.180269	0.169053	0.160348	0.165883	0.163872	0.165674	0.175522	0.176166	0.168764	0.16532	0.172722	0.173221	0.175233	0.17998	0.175957	0.1766	0.181766	0.179111	0.177743
-0.069819	-0.0460056	-0.0228279	0.000708874	0.020874	0.0292536	0.026291	0.0390813	0.0390072	0.0338297	0.0354814	0.0349059	0.0333959	0.0378532	0.0466955	0.0505059	0.0530219	0.0517998	0.0546755	0.0576952	0.0633746	0.0643091	0.0697008	0.0730796	0.0720728	0.0711383	0.07653	0.0811309	0.0783274	0.0821379	0.0796224	0.0776807	0.0753802	0.0750925	0.0632308	0.0613618	0.0724329	0.0760269	0.0752363	0.0714985	0.0776807	0.0850851	0.0939993	0.096156	0.0949338	0.0968027	0.0791181	0.0725043	0.0757393	0.0803403
0.113682	0.109369	0.105346	0.0945639	0.095208	0.101533	0.112459	0.115694	0.114471	0.118784	0.122163	0.123097	0.123241	0.114261	0.116562	0.108581	0.107293	0.108371	0.11204	0.111187	0.111975	0.114276	0.110752	0.10932	0.118444	0.119378	0.127279	0.117431	0.119732	0.11772	0.11183	0.111187	0.110688	0.113778	0.112764	0.103704	0.113907	0.114486	0.117431	0.116852	0.112684	0.116433	0.11513	0.113972	0.112394	0.110882	0.111671	0.106279	0.10887	0.116497
0.180898	0.180898	0.180608	0.16767	0.164226	0.171274	0.169472	0.198713	0.193322	0.182041	0.179451	0.175572	0.173061	0.16817	0.166383	0.169906	0.169038	0.170196	0.173286	0.170985	0.169118	0.177244	0.174798	0.161362	0.160428	0.168474	0.163228	0.158771	0.162794	0.173286	0.174219	0.17343	0.174573	0.171838	0.177229	0.175073	0.174718	0.169617	0.165304	0.171194	0.177518	0.180963	0.177873	0.168459	0.169393	0.170261	0.168973	0.177019	0.185355	0.176585
0.0391743	0.0445652	0.0329959	0.0503922	0.048878	0.0371029	0.0431358	0.0338683	0.0358793	0.042845	0.034074	0.0323539	0.0243703	0.0257998	0.0360005	0.0436932	0.0416821	0.0367271	0.0330565	0.0309001	0.0290953	0.0303188	0.0315423	0.0746935	0.0666499	0.0525486	0.0467824	0.0329112	0.0325597	0.0403978	0.0362304	0.0493748	0.0476544	0.0467216	0.0490841	0.0455589	0.0424696	0.0447713	0.0495201	0.0522579	0.0499561	0.0577096	0.0492294	0.0492294	0.0512405	0.0455589	0.0385086	0.0357098	0.0480059	0.0471577
-0.11816	-0.11744	-0.11176	-0.105935	-0.116362	-0.120676	-0.119382	-0.119597	-0.121898	-0.125709	-0.135919	-0.131029	-0.139657	-0.157345	-0.098242	-0.106079	-0.1201	-0.116506	-0.123552	-0.122833	-0.114493	-0.117728	-0.121683	-0.124416	-0.118592	-0.118448	-0.1265	-0.122618	-0.117369	-0.128442	-0.12305	-0.11471	-0.128371	-0.132756	-0.125709	-0.129377	-0.133188	-0.131463	-0.121468	-0.130887	-0.124128	-0.122547	-0.120965	-0.12945	-0.138868	-0.145196	-0.13211	-0.135345	-0.141026	-0.134698
0.217279	0.214479	0.221382	0.218936	0.216635	0.226917	0.216281	0.220095	0.219452	0.207882	0.208526	0.210328	0.214786	0.211406	0.207448	0.204857	0.2055	0.205935	0.213047	0.217504	0.214705	0.205436	0.207013	0.203779	0.201542	0.193416	0.20513	0.209877	0.201896	0.197728	0.201542	0.204921	0.203264	0.199096	0.197374	0.192193	0.189393	0.191694	0.190536	0.19406	0.187092	0.18788	0.189103	0.192048	0.188669	0.189458	0.187511	0.189233	0.193256	0.199226
0.234788	0.234139	0.237374	0.234139	0.239816	0.240818	0.240245	0.235789	0.238738	0.227097	0.221057	0.221057	0.220627	0.224941	0.23141	0.236516	0.239894	0.228605	0.235503	0.235503	0.227812	0.233996	0.236868	0.230827	0.235569	0.231905	0.237946	0.245637	0.241753	0.242974	0.234634	0.23327	0.237297	0.23327	0.23909	0.246858	0.24995	0.248366	0.246429	0.242259	0.241247	0.241247	0.242974	0.241247	0.240169	0.243117	0.242039	0.239806	0.237363	0.228737
-0.0561344	-0.0589355	-0.0631043	-0.0627493	-0.0562791	-0.0552007	-0.0584358	-0.0575021	-0.048941	-0.0474285	-0.0503087	-0.0577914	-0.0568576	-0.0568576	-0.0564237	-0.0498089	-0.0519656	-0.0479415	-0.0516763	-0.0560553	-0.0512423	-0.053399	-0.0512423	-0.0433388	-0.0443511	-0.0548455	-0.0582252	-0.0622494	-0.0733883	-0.065695	-0.0588562	-0.0578571	-0.049375	-0.0512423	-0.0447722	-0.0427602	-0.0469289	-0.040393	-0.047297	-0.0552793	-0.0582252	-0.0571468	-0.0576467	-0.0496643	-0.0562131	-0.0588697	-0.0521103	-0.0544116	-0.0513212	-0.0508083
0.378934	0.376488	0.376569	0.380881	0.383246	0.380157	0.383037	0.384404	0.384758	0.370246	0.370391	0.371823	0.370101	0.374413	0.38146	0.38146	0.373706	0.377293	0.370246	0.367012	0.372257	0.37377	0.380962	0.381252	0.382683	0.380672	0.388652	0.38944	0.381895	0.382474	0.39261	0.393399	0.387801	0.385065	0.386786	0.381895	0.384195	0.385917	0.377583	0.38434	0.38944	0.380527	0.380962	0.385627	0.38656	0.387928	0.405319	0.400509	0.39742	0.398852
0.16382	0.160155	0.152894	0.160871	0.160871	0.172447	0.173525	0.165117	0.161739	0.151958	0.154258	0.155623	0.160728	0.164679	0.160442	0.165042	0.164469	0.171301	0.166482	0.164755	0.162598	0.159439	0.156996	0.166625	0.169431	0.170223	0.178344	0.18072	0.179784	0.176549	0.175042	0.175614	0.175185	0.174393	0.174536	0.181579	0.180071	0.17863	0.176979	0.174536	0.17633	0.179498	0.170013	0.165194	0.167131	0.169288	0.171874	0.178706	0.182018	0.17634
0.183516	0.197677	0.2122	0.216657	0.213422	0.21076	0.20659	0.20242	0.206085	0.201704	0.19782	0.196885	0.207306	0.21557	0.210684	0.204004	0.215435	0.218813	0.210187	0.199834	0.212124	0.210044	0.205807	0.215292	0.213565	0.20429	0.210187	0.203431	0.200482	0.208965	0.2145	0.214071	0.209757	0.21012	0.205015	0.208107	0.211561	0.203145	0.200272	0.164621	0.182018	0.203793	0.205015	0.202572	0.199051	0.202935	0.198335	0.195243	0.192152	0.170872
-0.0517209	-0.052367	-0.057113	-0.0551002	-0.0557463	-0.0611384	-0.0560345	-0.0530875	-0.046761	-0.051865	-0.0591257	-0.0568247	-0.0573266	-0.0553139	-0.0545238	-0.0562482	-0.0517904	-0.052367	-0.0540218	-0.0563227	-0.0490619	-0.0455385	-0.0489179	-0.0489179	-0.0549561	-0.0538777	-0.0424474	-0.0458965	-0.041727	-0.041369	-0.0499262	-0.0445341	-0.0392121	-0.0366231	-0.0390681	-0.0435258	-0.0423033	-0.0481974	-0.0551002	-0.0535895	-0.0483415	-0.0420151	-0.0407227	-0.0438139	-0.0393562	-0.0426653	-0.0480574	-0.0402204	-0.0404346	-0.0422332
-0.454835	-0.463953	-0.460718	-0.457629	-0.459296	-0.4616	-0.466354	-0.464835	-0.4641	-0.455963	-0.4416	-0.447776	-0.457483	-0.466698	-0.462531	-0.45606	-0.454344	-0.447433	-0.451894	-0.457286	-0.461159	-0.457874	-0.464982	-0.461747	-0.460227	-0.453463	-0.457483	-0.462434	-0.46611	-0.465179	-0.467924	-0.462678	-0.453904	-0.453413	-0.452825	-0.453022	-0.448708	-0.452237	-0.454835	-0.461403	-0.458511	-0.460324	-0.466501	-0.473463	-0.473169	-0.475423	-0.466157	-0.462187	-0.466501	-0.45601
-0.0743997	-0.0743997	-0.0735289	-0.0716626	-0.0725957	-0.0753329	-0.0760585	-0.0726784	-0.078713	-0.080144	-0.0713723	-0.0722431	-0.0656281	-0.0698787	-0.0763486	-0.0752703	-0.0692983	-0.0655654	-0.060962	-0.0625382	-0.0686553	-0.0721804	-0.0762857	-0.0749173	-0.064569	-0.0661456	-0.0623489	-0.0792487	-0.0754974	-0.0862808	-0.0898058	-0.080599	-0.0810341	-0.071474	-0.0766572	-0.0789588	-0.073712	-0.0765933	-0.0841418	-0.0745815	-0.0712655	-0.0742106	-0.0734857	-0.0756424	-0.0701057	-0.0698157	-0.0831907	-0.0833358	-0.0830457	-0.0914642
-0.309681	-0.304668	-0.293037	-0.280618	-0.261085	-0.240762	-0.230226	-0.201705	-0.171234	-0.151113	-0.133502	-0.109711	-0.0928898	-0.0794485	-0.0720442	-0.0738448	-0.0701763	-0.0717552	-0.0713218	-0.0633396	-0.0596709	-0.068587	-0.0687981	-0.0715995	-0.0698765	-0.0681534	-0.0757684	-0.0782144	-0.0813049	-0.0838955	-0.0792927	-0.086263	-0.0819495	-0.0818048	-0.0815156	-0.0738223	-0.0770574	-0.0754004	-0.0794245	-0.0880515	-0.0863288	-0.0873414	-0.0866969	-0.0828832	-0.0816602	-0.0825939	-0.0832383	-0.0932332	-0.0887749	-0.083383
-0.125343	-0.116571	-0.114788	-0.118729	-0.11249	-0.118068	-0.122566	-0.130671	-0.135908	-0.145118	-0.161444	-0.191783	-0.198155	-0.204947	-0.209004	-0.208739	-0.219682	-0.210125	-0.200203	-0.190421	-0.171863	-0.15438	-0.146966	-0.141352	-0.134304	-0.129767	-0.134147	-0.133134	-0.134357	-0.137448	-0.132555	-0.127308	-0.125875	-0.136014	-0.144431	-0.138605	-0.137382	-0.137816	-0.135804	-0.13149	-0.123441	-0.119483	-0.12523	-0.125953	-0.12373	-0.129478	-0.12811	-0.114525	-0.111	-0.107831
-0.378117	-0.378857	-0.382387	-0.381309	-0.378474	-0.375152	-0.36286	-0.362628	-0.356505	-0.351542	-0.348666	-0.360719	-0.372873	-0.376364	-0.40163	-0.424448	-0.443511	-0.466017	-0.494851	-0.503771	-0.519952	-0.533187	-0.531465	-0.526362	-0.529889	-0.51825	-0.508977	-0.509475	-0.50545	-0.499413	-0.504018	-0.49373	-0.486179	-0.491219	-0.496032	-0.484021	-0.482943	-0.482217	-0.486822	-0.490639	-0.49848	-0.497111	-0.494373	-0.487112	-0.482299	-0.477984	-0.467696	-0.467551	-0.48151	-0.476325
-0.130727	-0.126618	-0.127842	-0.12382	-0.123179	-0.124607	-0.118924	-0.124898	-0.128716	-0.126996	-0.118574	-0.120818	-0.117496	-0.116913	-0.129707	-0.130581	-0.127201	-0.125685	-0.131077	-0.127201	-0.116768	-0.0894605	-0.103478	-0.126559	-0.127346	-0.128279	-0.135827	-0.140782	-0.133292	-0.127114	-0.114552	-0.0814756	-0.102604	-0.12962	-0.132563	-0.128979	-0.129474	-0.126822	-0.122858	-0.12315	-0.115602	-0.120556	-0.123791	-0.132126	-0.13982	-0.140752	-0.140898	-0.139033	-0.138595	-0.140955
-0.275316	-0.276111	-0.272732	-0.273527	-0.271653	-0.26518	-0.26095	-0.261376	-0.264187	-0.267934	-0.271739	-0.271313	-0.27506	-0.266429	-0.26995	-0.272902	-0.27506	-0.278296	-0.268729	-0.255499	-0.264271	-0.264045	-0.265776	-0.25794	-0.254051	-0.255982	-0.254903	-0.252887	-0.264329	-0.26535	-0.257004	-0.256777	-0.25002	-0.253483	-0.253625	-0.264698	-0.263761	-0.257061	-0.263619	-0.256209	-0.248089	-0.244058	-0.253341	-0.252773	-0.257088	-0.259898	-0.255583	-0.249536	-0.247805	-0.246442
-0.211282	-0.213294	-0.211138	-0.203089	-0.206968	-0.209045	-0.209979	-0.210703	-0.211556	-0.209318	-0.209318	-0.213342	-0.211475	-0.206663	-0.216015	-0.219894	-0.218526	-0.222405	-0.228377	-0.222985	-0.216578	-0.215499	-0.214276	-0.215499	-0.212055	-0.20882	-0.2122	-0.214212	-0.219025	-0.213052	-0.217946	-0.217366	-0.213696	-0.211394	-0.21017	-0.210895	-0.213841	-0.214421	-0.213632	-0.217221	-0.209962	-0.213632	-0.209318	-0.205648	-0.208738	-0.210397	-0.203636	-0.209962	-0.209962	-0.214421
-0.634114	-0.634985	-0.632973	-0.636064	-0.630462	-0.620172	-0.624986	-0.606501	-0.602911	-0.612122	-0.613409	-0.616002	-0.609674	-0.606936	-0.611043	-0.607018	-0.581979	-0.572641	-0.593428	-0.611333	-0.610898	-0.60845	-0.599384	-0.596293	-0.593637	-0.590192	-0.602349	-0.575878	-0.581127	-0.600481	-0.600481	-0.604506	-0.601125	-0.599901	-0.600417	-0.586103	-0.592511	-0.588695	-0.588695	-0.599918	-0.5933	-0.592366	-0.586827	-0.587407	-0.596472	-0.590209	-0.586972	-0.583301	-0.576683	-0.576619
-0.0893964	-0.0977375	-0.0976636	-0.0873829	-0.0837168	-0.0869523	-0.0840038	-0.0840038	-0.0874566	-0.0828555	-0.0821375	-0.0837904	-0.0902615	-0.0847953	-0.0764543	-0.0768151	-0.0681872	-0.0702006	-0.0717097	-0.0799071	-0.0831426	-0.0871695	-0.0862346	-0.0777501	-0.0691917	-0.0686871	-0.0707007	-0.0640862	-0.0687612	-0.0696222	-0.0778198	-0.0781807	-0.0804813	-0.0740102	-0.072214	-0.0696264	-0.0677565	-0.0635861	-0.070992	-0.0711355	-0.0822077	-0.0840776	-0.0826383	-0.0794028	-0.0849388	-0.0840776	-0.0795463	-0.0822773	-0.0792592	-0.0802638
-0.0276753	-0.0213513	-0.022369	-0.0228051	-0.0269118	-0.0366161	-0.028051	-0.0303529	-0.028051	-0.0307043	-0.0284024	-0.0315154	-0.0282192	-0.00887204	-0.0406386	-0.0476895	-0.0413651	-0.033236	-0.0312248	-0.0287777	-0.0258335	-0.0256882	-0.0318671	-0.0368454	-0.0355379	-0.025313	-0.0326547	-0.032364	-0.0287777	-0.0215205	-0.02799	-0.0256269	-0.0360576	-0.0269118	-0.0229504	-0.0309342	-0.0244034	-0.0300852	-0.0319513	-0.0277834	-0.0303757	-0.0288617	-0.0312248	-0.0277834	-0.0171461	-0.0145538	-0.0196546	-0.0315154	-0.0316607	-0.0284259
-0.0328608	-0.0440795	-0.0561704	-0.0529356	-0.0569581	-0.0649421	-0.0645903	-0.0699818	-0.0707695	-0.0578299	-0.0554667	-0.0530196	-0.057478	-0.0619364	-0.0531648	-0.0550309	-0.0510696	-0.0581205	-0.0625789	-0.0601929	-0.0318671	-0.0413651	-0.0497847	-0.0488517	-0.0522318	-0.0496395	-0.052377	-0.0495778	-0.052377	-0.0491422	-0.0543884	-0.0522318	-0.041801	-0.0478348	-0.0480412	-0.049846	-0.0526449	-0.0535779	-0.0494709	-0.0511913	-0.0501977	-0.045097	-0.0522932	-0.0493489	-0.0479801	-0.037052	-0.0348112	-0.0440187	-0.0469018	-0.0464046
-0.713439	-0.706967	-0.707215	-0.704615	-0.699122	-0.736238	-0.726825	-0.716775	-0.710793	-0.707409	-0.708193	-0.709908	-0.703925	-0.707991	-0.702847	-0.723728	-0.722751	-0.703925	-0.702994	-0.69809	-0.699758	-0.706183	-0.705594	-0.70623	-0.707161	-0.707014	-0.709419	-0.711382	-0.705205	-0.69736	-0.689515	-0.701574	-0.7028	-0.701869	-0.698928	-0.684905	-0.676276	-0.653383	-0.62892	-0.598864	-0.558112	-0.519071	-0.47472	-0.414472	-0.360743	-0.323828	-0.291076	-0.258382	-0.224173	-0.198589
-0.316756	-0.315678	-0.31611	-0.31014	-0.307049	-0.313665	-0.317691	-0.30259	-0.303236	-0.305104	-0.303957	-0.302878	-0.305324	-0.302157	-0.299354	-0.303813	-0.305324	-0.305826	-0.303022	-0.308848	-0.309419	-0.304459	-0.305537	-0.298488	-0.301869	-0.295184	-0.304534	-0.310429	-0.307337	-0.30338	-0.305537	-0.313445	-0.310353	-0.313156	-0.309275	-0.307907	-0.304527	-0.304094	-0.304383	-0.3115	-0.317326	-0.318769	-0.315032	-0.301944	-0.303813	-0.298419	-0.300144	-0.29921	-0.311219	-0.3187
-0.162514	-0.162802	-0.163881	-0.162947	-0.165248	-0.171719	-0.169562	-0.163379	-0.156476	-0.152738	-0.164244	-0.162375	-0.154682	-0.158275	-0.169274	-0.169562	-0.163379	-0.16151	-0.166903	-0.15324	-0.153961	-0.155039	-0.163523	-0.167261	-0.167693	-0.168628	-0.171575	-0.164314	-0.170064	-0.171142	-0.167185	-0.170709	-0.170565	-0.170565	-0.167762	-0.168697	-0.168408	-0.164094	-0.171499	-0.174089	-0.179626	-0.16575	-0.156331	-0.159711	-0.162658	-0.152375	-0.149572	-0.148494	-0.153742	-0.1564
-0.0922744	-0.0960904	-0.10113	-0.105153	-0.0953641	-0.100258	-0.100985	-0.105008	-0.106147	-0.0964424	-0.0963808	-0.0971687	-0.0973139	-0.0930621	-0.0995321	-0.102331	-0.100526	-0.10536	-0.108449	-0.0996774	-0.0995321	-0.0928554	-0.0962971	-0.0939109	-0.08881	-0.10061	-0.0996774	-0.0955706	-0.104342	-0.102683	-0.0952799	-0.101604	-0.0951346	-0.0990118	-0.0951953	-0.102101	-0.0893069	-0.0934748	-0.0933294	-0.0811773	-0.0817588	-0.090676	-0.0863627	-0.0936807	-0.0895129	-0.0849089	-0.0741259	-0.0790207	-0.0775062	-0.079372
0.126498	0.127288	0.127288	0.118806	0.116291	0.124773	0.123337	0.119889	0.115865	0.116655	0.123049	0.117658	0.110185	0.113564	0.115432	0.116655	0.124347	0.127149	0.126716	0.117946	0.113201	0.110756	0.107809	0.106587	0.111546	0.107089	0.112048	0.118662	0.114493	0.115283	0.109962	0.109818	0.121608	0.124629	0.12614	0.123049	0.116724	0.123839	0.123983	0.112411	0.100907	0.111258	0.114493	0.118016	0.122185	0.115357	0.118448	0.112336	0.103422	0.109603
-0.476192	-0.478061	-0.478783	-0.479573	-0.492875	-0.496689	-0.494387	-0.492518	-0.485757	-0.492298	-0.486971	-0.489061	-0.483956	-0.486547	-0.48072	-0.484602	-0.480431	-0.479276	-0.48517	-0.485893	-0.477407	-0.478486	-0.477407	-0.483735	-0.486037	-0.494812	-0.501641	-0.501785	-0.496536	-0.491575	-0.49539	-0.507613	-0.495746	-0.492076	-0.492221	-0.497827	-0.502286	-0.497904	-0.485969	-0.477696	-0.479565	-0.493877	-0.494812	-0.486326	-0.490063	-0.48805	-0.485604	-0.492076	-0.495024	-0.498116
-0.234395	-0.235969	-0.228653	-0.235124	-0.232967	-0.231101	-0.237426	-0.230956	-0.228799	-0.233025	-0.227779	-0.225913	-0.224194	-0.23081	-0.223407	-0.209796	-0.21921	-0.228128	-0.236959	-0.237746	-0.232005	-0.232296	-0.237484	-0.235677	-0.238767	-0.240428	-0.234599	-0.228624	-0.227254	-0.231859	-0.237193	-0.23626	-0.239204	-0.247044	-0.236318	-0.242643	-0.243226	-0.233812	-0.235036	-0.235619	-0.239495	-0.243663	-0.240574	-0.23489	-0.235328	-0.238709	-0.238125	-0.23897	-0.244216	-0.242408
-0.132903	-0.130601	-0.130455	-0.134566	-0.12658	-0.12594	-0.121133	-0.121571	-0.122009	-0.124513	-0.120841	-0.123143	-0.127602	-0.124513	-0.123929	-0.124715	-0.117515	-0.11154	-0.110462	-0.0993869	-0.0977241	-0.102384	-0.0964997	-0.0960612	-0.100228	-0.108561	-0.109786	-0.108123	-0.103956	-0.10116	-0.0979252	-0.0928265	-0.0948368	-0.0890429	-0.0914916	-0.0837979	-0.0705113	-0.0740939	-0.087088	-0.0820444	-0.0831226	-0.0895004	-0.0894085	-0.0945069	-0.103864	-0.100391	-0.0947071	-0.0925507	-0.0970098	-0.0928434
-0.0505704	-0.0574717	-0.0504961	-0.0423729	-0.0502834	-0.044891	-0.044891	-0.045469	-0.045469	-0.0482002	-0.048848	-0.0445341	-0.0482002	-0.0507878	-0.0458997	-0.0434557	-0.035115	-0.0337495	-0.0507178	-0.0563974	-0.0538797	-0.0588415	-0.0477695	-0.0453254	-0.0483438	-0.0441734	-0.0483438	-0.0473388	-0.04209	-0.0410116	-0.0435992	-0.0438863	-0.0422336	-0.0471952	-0.0405074	-0.0443169	-0.0455389	-0.043669	-0.0425905	-0.0438125	-0.0459695	-0.0452519	-0.0390681	-0.0430949	-0.0429514	-0.0368371	-0.0394986	-0.0390681	-0.0393551	-0.04216
-0.225995	-0.234624	-0.233545	-0.242173	-0.241817	-0.240237	-0.235923	-0.231031	-0.242106	-0.244551	-0.246488	-0.245698	-0.247711	-0.255405	-0.270794	-0.256984	-0.23836	-0.234836	-0.238572	-0.247923	-0.251447	-0.247422	-0.239005	-0.213621	-0.216789	-0.216789	-0.214777	-0.203847	-0.189826	-0.17178	-0.145251	-0.116923	-0.0829895	-0.0554581	-0.0392071	-0.00160791	0.0282283	0.0611547	0.0877546	0.115288	0.133907	0.136207	0.13585	0.138515	0.145341	0.151378	0.155691	0.15828	0.161082	0.156336
-0.193012	-0.194738	-0.195384	-0.192652	-0.187905	-0.192722	-0.195599	-0.195167	-0.186539	-0.185892	-0.18618	-0.194162	-0.190206	-0.188337	-0.190206	-0.186539	-0.188984	-0.184599	-0.177552	-0.178127	-0.184599	-0.185892	-0.176617	-0.180787	-0.188913	-0.188049	-0.188984	-0.187115	-0.185748	-0.189775	-0.188049	-0.188122	-0.185677	-0.178918	-0.18618	-0.195167	-0.193586	-0.19373	-0.179709	-0.184023	-0.178774	-0.181866	-0.193298	-0.194521	-0.196031	-0.19035	-0.191429	-0.190136	-0.179206	-0.183735
-0.165287	-0.170473	-0.174351	-0.188866	-0.19181	-0.183038	-0.189362	-0.180385	-0.16622	-0.167444	-0.18219	-0.186504	-0.184202	-0.184202	-0.18837	-0.197057	-0.186418	-0.183038	-0.18362	-0.184492	-0.177235	-0.172279	-0.169395	-0.184577	-0.188394	-0.187315	-0.200256	-0.197954	-0.201832	-0.205648	-0.210337	-0.218696	-0.222221	-0.230371	-0.233641	-0.235103	-0.227074	-0.233559	-0.245934	-0.245217	-0.243419	-0.252981	-0.25837	-0.255565	-0.271027	-0.282462	-0.282101	-0.286777	-0.29217	-0.296772
0.0665045	0.0595992	0.0610286	0.0673523	0.065196	0.0599505	0.0616102	0.0568613	0.0562799	0.0651355	0.06327	0.0519066	0.0626281	0.069388	0.0764987	0.0803751	0.0695935	0.0623372	0.0635608	0.0651355	0.061901	0.055347	0.0628943	0.0587269	0.0619615	0.0603866	0.0542084	0.0560739	0.0568613	0.0539176	0.0575883	0.0603263	0.0546446	0.0597446	0.05817	0.0569464	0.064639	0.0586064	0.0606172	0.0563647	0.0470123	0.052052	0.0554319	0.0552865	0.061174	0.0646146	0.0613801	0.0638271	0.0726826	0.0631245
-0.216334	-0.221299	-0.227121	-0.217556	-0.219064	-0.218492	-0.217985	-0.219349	-0.224964	-0.226406	-0.22087	-0.214827	-0.215399	-0.215905	-0.216334	-0.217127	-0.212383	-0.196853	-0.215476	-0.213891	-0.216698	-0.213748	-0.215113	-0.210148	-0.205183	-0.209862	-0.216191	-0.214463	-0.209784	-0.205976	-0.217335	-0.210434	-0.205041	-0.207848	-0.203676	-0.206548	-0.196983	-0.20044	-0.204898	-0.200647	-0.201362	-0.202583	-0.202298	-0.203091	-0.203662	-0.205534	-0.205898	-0.202519	-0.201583	-0.194032
-1.32561	-1.27392	-1.20589	-1.13478	-1.05209	-0.960144	-0.864814	-0.78111	-0.692605	-0.616263	-0.543892	-0.467993	-0.406556	-0.357273	-0.301283	-0.271322	-0.245674	-0.230373	-0.220026	-0.205074	-0.197671	-0.185372	-0.184731	-0.192134	-0.189394	-0.190473	-0.18307	-0.18307	-0.186014	-0.179048	-0.174238	-0.171645	-0.17998	-0.177387	-0.165525	-0.164884	-0.16704	-0.158354	-0.164242	-0.16806	-0.170216	-0.170071	-0.166544	-0.170712	-0.160861	-0.161794	-0.173219	-0.162144	-0.162436	-0.167331
-0.0363255	-0.0359738	-0.0284259	-0.02994	-0.0292136	-0.0325937	-0.0377784	-0.038795	-0.0336317	-0.0405992	-0.0452647	-0.0434603	-0.0428793	-0.0413651	-0.0394992	-0.0350408	-0.0335267	-0.0371973	-0.0433764	-0.0700429	-0.0515667	-0.0375491	-0.0326547	-0.0266212	-0.0242581	-0.0234704	-0.0292136	-0.0359738	-0.0400802	-0.0241966	-0.0286549	-0.0360576	-0.0452647	-0.0425272	-0.0307277	-0.02799	-0.0329454	-0.0298559	-0.0249006	-0.0305824	-0.0297106	-0.032739	-0.0338172	-0.019364	-0.0200904	-0.0244034	-0.0281353	-0.0287165	-0.0334653	-0.030873
-0.0937658	-0.0991576	-0.105773	-0.106706	-0.11498	-0.112823	-0.115333	-0.108718	-0.10793	-0.102828	-0.0981605	-0.0947805	-0.101685	-0.101106	-0.109379	-0.102909	-0.0910466	-0.0994644	-0.110683	-0.116075	-0.108011	-0.103118	-0.0993838	-0.107866	-0.103407	-0.0986591	-0.098949	-0.0813414	-0.0909823	-0.0837878	-0.0857997	-0.0896142	-0.0939919	-0.103552	-0.110521	-0.112678	-0.112179	-0.135904	-0.143661	-0.131654	-0.10793	-0.0959226	-0.0928325	-0.0992388	-0.110167	-0.115414	-0.113258	-0.102039	-0.100816	-0.101106
-0.354817	-0.341442	-0.330654	-0.323896	-0.332162	-0.328068	-0.328211	-0.328497	-0.326403	-0.352009	-0.356324	-0.335255	-0.328925	-0.327196	-0.328211	-0.324689	-0.33497	-0.334827	-0.337777	-0.33497	-0.326989	-0.32526	-0.329576	-0.318359	-0.324975	-0.322452	-0.327624	-0.324896	-0.324832	-0.318645	-0.327989	-0.327196	-0.331226	-0.328782	-0.324039	-0.319359	-0.325038	-0.317994	-0.322738	-0.327053	-0.336841	-0.335906	-0.337413	-0.337127	-0.337841	-0.336255	-0.32791	-0.33021	-0.324753	-0.326117
0.149982	0.15473	0.153156	0.155021	0.155372	0.147244	0.147038	0.143599	0.141502	0.148904	0.153011	0.151146	0.152515	0.15231	0.156622	0.148639	0.143163	0.154003	0.147389	0.151992	0.159539	0.16356	0.163851	0.161259	0.159102	0.16184	0.158897	0.148116	0.146893	0.142435	0.142084	0.151787	0.154817	0.15639	0.155663	0.148348	0.149135	0.145173	0.147038	0.146688	0.143308	0.142435	0.145319	0.140861	0.147825	0.150914	0.152489	0.141271	0.132356	0.13891
0.0410881	0.051297	0.0543884	0.0597802	0.065963	0.0636626	0.0696291	0.0615059	0.0672579	0.0677618	0.0656051	0.0669706	0.0679054	0.068049	0.0723625	0.0660359	0.0695582	0.0633753	0.0595657	0.0602132	0.0622264	0.0688402	0.0719317	0.0658923	0.0700621	0.0662527	0.0619392	0.066827	0.0619369	0.0566178	0.0672579	0.0676182	0.0663963	0.0674747	0.0688402	0.0639524	0.0531686	0.0620828	0.0523073	0.0515898	0.049146	0.0517333	0.0644566	0.0580601	0.0514463	0.0599299	0.0583471	0.0675482	0.0664698	0.0661828
-0.0808447	-0.0830017	-0.0785441	-0.0757396	-0.0762434	-0.0791187	-0.0797662	-0.0843676	-0.0868119	-0.0843676	-0.08372	-0.0801972	-0.0793352	-0.0852313	-0.0839365	-0.0819232	-0.0704199	-0.074159	-0.0745901	-0.0647401	-0.0652421	-0.0630851	-0.0621502	-0.0553921	-0.0564706	-0.0590584	-0.0641636	-0.0620066	-0.0709217	-0.0830724	-0.0770322	-0.0750921	-0.0762434	-0.0700599	-0.0743738	-0.0685504	-0.0665371	-0.0740864	-0.0748775	-0.0739428	-0.0793352	-0.0774656	-0.0800536	-0.0731516	-0.0684067	-0.070851	-0.0689814	-0.0735116	-0.0790478	-0.0825707
-0.00484842	-0.00405713	-0.00139601	-0.00844073	-0.0110281	-0.00247445	-0.00283513	-0.00664466	-0.00168306	-0.013833	-0.012898	-0.0121804	-0.0100235	0.000400166	-0.019876	-0.0177897	-0.0175726	-0.0152722	-0.0215993	-0.0206644	-0.0123239	-0.011389	-0.0081537	-0.00937566	-0.0135459	-0.012611	-0.0157724	-0.0193687	-0.023539	-0.0177162	-0.0190077	-0.0150549	-0.011102	-0.0193687	-0.0227476	-0.0236085	-0.0140458	-0.0102366	-0.0112455	-0.0132589	-0.012611	-0.024474	-0.0287878	-0.0322403	-0.024404	-0.0280701	-0.0277829	-0.0323839	-0.0280701	-0.0287878
0.102773	0.0922769	0.0890419	0.091055	0.0999689	0.10076	0.0968774	0.10306	0.109674	0.108666	0.108522	0.106653	0.103491	0.0967338	0.0964467	0.0924941	0.102704	0.109748	0.110178	0.109748	0.105291	0.111761	0.104356	0.0993947	0.101551	0.102126	0.104569	0.103852	0.110035	0.108091	0.108235	0.106726	0.104569	0.103131	0.105574	0.111901	0.108666	0.104353	0.0963734	0.106222	0.117796	0.111614	0.102413	0.0909817	0.0959426	0.10306	0.101838	0.111256	0.0746663	0.0891155
-0.100571	-0.108199	-0.104319	-0.106186	-0.0998605	-0.102595	-0.109211	-0.102529	-0.0977143	-0.0979259	-0.100661	-0.0972809	-0.0995048	-0.102595	-0.102017	-0.10712	-0.113591	-0.108199	-0.104963	-0.107265	-0.111578	-0.110789	-0.107988	-0.104752	-0.0986375	-0.104174	-0.102306	-0.0967698	-0.0901548	-0.0937456	-0.0959024	-0.0966253	-0.102228	-0.108265	-0.107542	-0.103872	-0.102873	-0.094824	-0.0943902	-0.0933119	-0.100571	-0.108909	-0.10862	-0.110132	-0.102439	-0.0986251	-0.0979807	-0.0993484	-0.106753	-0.107397
-0.0104874	-0.0103416	-0.00323148	-0.00632033	-0.00917539	-0.00873794	-0.00506587	-0.00736808	-0.0067274	-0.00393027	-0.00693052	-0.00550339	0.000965683	0.00728891	0.0078722	0.000762573	-0.00168549	0.00714311	0.010086	0.00175223	0.000528252	0.00685152	-0.000549928	-0.000987296	0.00224725	-0.0045134	-0.0179467	-0.0178009	-0.00955491	-0.00457103	-0.00506587	-0.00745641	0.00195571	0.00146064	0.00513257	0.00577334	-0.000695724	-0.00183134	-0.000258312	-0.000549928	-0.00119067	-0.0019197	-0.0067274	-0.00413354	-0.000956132	0.00443471	0.00321066	0.00586171	0.0145445	0.00385122
-0.239431	-0.240946	-0.239576	-0.246629	-0.256274	-0.249658	-0.245053	-0.241818	-0.229955	-0.225641	-0.222261	-0.223775	-0.227944	-0.233045	-0.237214	-0.240097	-0.243478	-0.243975	-0.245199	-0.248786	-0.254178	-0.255899	-0.245114	-0.242751	-0.24074	-0.23628	-0.235202	-0.243187	-0.242545	-0.236219	-0.228961	-0.229106	-0.243271	-0.241986	-0.237236	-0.243271	-0.245138	-0.241902	-0.231263	-0.223859	-0.227737	-0.233978	-0.241612	-0.240824	-0.238522	-0.239891	-0.233917	-0.236074	-0.236801	-0.240824
-0.116429	-0.11492	-0.128437	-0.119952	-0.118007	-0.118225	-0.117577	-0.114628	-0.12527	-0.124696	-0.131959	-0.13232	-0.124196	-0.11866	-0.118804	-0.117151	-0.120961	-0.123118	-0.119165	-0.120674	-0.128367	-0.125419	-0.124196	-0.115281	-0.112045	-0.119595	-0.108953	-0.117007	-0.11859	-0.113485	-0.114203	-0.11111	-0.118804	-0.106653	-0.114059	-0.116934	-0.119521	-0.124914	-0.115425	-0.110106	-0.109962	-0.105144	-0.109601	-0.107731	-0.102125	-0.0998245	-0.102412	-0.100038	-0.109171	-0.108523
-0.0981766	-0.103569	-0.102056	-0.0964385	-0.107077	-0.113339	-0.11197	-0.111825	-0.103842	-0.101541	-0.0964385	-0.0927687	-0.0957139	-0.0890348	-0.0978066	-0.101476	-0.10183	-0.100044	-0.098611	-0.0993998	-0.0958751	-0.0958751	-0.0991102	-0.0971628	-0.105065	-0.116928	-0.120597	-0.110828	-0.111117	-0.114208	-0.104357	-0.105725	-0.107947	-0.113403	-0.112469	-0.116638	-0.113756	-0.108283	-0.102393	-0.0962125	-0.106063	-0.110086	-0.109796	-0.110231	-0.103616	-0.113611	-0.113901	-0.11836	-0.126053	-0.128999
-0.0649288	-0.0680167	-0.0639025	-0.0586585	-0.0549841	-0.0520946	-0.0482221	-0.0543975	-0.0597882	-0.0611596	-0.0560623	-0.0625311	-0.0697848	-0.0645407	-0.0659122	-0.0611596	-0.055769	-0.0522412	-0.055967	-0.0601328	-0.0690513	-0.0663081	-0.0671884	-0.0745374	-0.0751755	-0.0735106	-0.0664548	-0.0678264	-0.0693447	-0.0656702	-0.0718455	-0.0666016	-0.0673862	-0.0763048	-0.0748821	-0.071501	-0.0762536	-0.0752267	-0.071552	-0.0641518	-0.0681709	-0.064643	-0.0603305	-0.0721899	-0.0723872	-0.0697401	-0.0698868	-0.0754243	-0.0755711	-0.0705246
0.0390037	0.0397223	0.0349776	0.0291546	0.0330371	0.036847	0.0399384	0.0415916	0.0443956	0.0374943	0.0379254	0.0321024	0.0356249	0.0338992	0.037207	0.0420952	0.0318862	0.0276452	0.0304494	0.0313841	0.0346193	0.030593	0.0279325	0.0274289	0.0262794	0.0250574	0.0206001	0.0315278	0.0354104	0.0441083	0.04339	0.0382148	0.0351232	0.0308096	0.0308096	0.0310969	0.0262794	0.0280762	0.0323897	0.0387876	0.0399384	0.0308803	0.0329646	0.0278601	0.0282199	0.0285799	0.0234752	0.0327498	0.0275015	0.0275744
-0.101776	-0.0985404	-0.097319	-0.0912758	-0.102062	-0.0958118	-0.095669	-0.0976046	-0.0966688	-0.098826	-0.0983976	-0.0968116	-0.094226	-0.0935758	-0.087025	-0.0854544	-0.0816473	-0.0894831	-0.0963832	-0.0925761	-0.0984762	-0.0954474	-0.0986832	-0.0998405	-0.0912117	-0.0955261	-0.0939403	-0.0948761	-0.0922903	-0.0790616	-0.0737328	-0.0838045	-0.0845973	-0.0765401	-0.0781899	-0.0753825	-0.078761	-0.0919898	-0.08574	-0.089626	-0.086533	-0.0861684	-0.0789038	-0.0855181	-0.0760327	-0.0788401	-0.0765401	-0.0855972	-0.0871831	-0.0849615
0.189119	0.188247	0.18236	0.176327	0.170646	0.18093	0.179997	0.177054	0.190572	0.19165	0.188561	0.190427	0.183316	0.182674	0.183256	0.188646	0.194678	0.187714	0.186781	0.189725	0.183316	0.190803	0.187072	0.183547	0.183838	0.182905	0.185062	0.180895	0.187509	0.1878	0.179466	0.178825	0.181563	0.174949	0.176319	0.18401	0.19077	0.196014	0.195869	0.19616	0.185234	0.181213	0.183369	0.182	0.174163	0.1827	0.184215	0.189255	0.19278	0.197297
-0.222109	-0.223775	-0.226422	-0.225931	-0.224265	-0.217649	-0.225687	-0.228039	-0.221864	-0.222599	-0.220296	-0.223236	-0.215689	-0.21015	-0.215689	-0.222942	-0.219658	-0.22059	-0.222746	-0.220296	-0.219364	-0.207357	-0.21167	-0.219952	-0.208876	-0.21113	-0.206326	-0.210639	-0.211717	-0.205541	-0.200738	-0.199902	-0.196763	-0.190776	-0.15964	-0.12923	-0.0960166	-0.0590642	-0.0249006	0.00999693	0.0430337	0.0696062	0.0928821	0.105378	0.112774	0.124843	0.136845	0.150287	0.15539	0.151149
-0.156584	-0.159096	-0.147811	-0.142064	-0.142998	-0.147167	-0.151336	-0.159174	-0.15515	-0.151914	-0.147745	-0.148245	-0.140841	-0.14839	-0.145799	-0.148824	-0.150769	-0.146311	-0.150191	-0.156017	-0.145733	-0.146667	-0.144943	-0.147745	-0.156439	-0.142998	-0.141708	-0.146522	-0.141274	-0.145088	-0.150336	-0.150191	-0.145733	-0.138473	-0.126254	-0.127977	-0.13646	-0.145811	-0.146889	-0.141497	-0.135382	-0.13467	-0.143587	-0.140062	-0.146533	-0.146745	-0.141063	-0.146811	-0.149402	-0.148612
0.273827	0.205115	0.15941	0.0830649	-0.00370584	-0.0556187	-0.0988402	-0.135227	-0.162556	-0.172198	-0.171273	-0.164085	-0.147189	-0.131727	-0.137625	-0.137482	-0.137769	-0.136976	-0.133664	-0.123814	-0.113248	-0.107425	-0.114326	-0.0959141	-0.0907409	-0.104762	-0.112742	-0.119356	-0.107492	-0.111663	-0.106557	-0.10878	-0.120854	-0.123088	-0.123594	-0.123022	-0.114965	-0.123088	-0.128195	-0.131144	-0.128052	-0.119709	-0.122945	-0.121943	-0.119929	-0.115538	-0.112016	-0.112588	-0.10878	-0.100438
-0.161151	-0.153311	-0.151941	-0.149582	-0.11018	-0.109799	-0.122301	-0.130635	-0.130927	-0.130927	-0.137834	-0.140339	-0.139553	-0.125389	-0.127984	-0.12376	-0.113415	-0.113123	-0.113706	-0.116301	-0.124489	-0.121749	-0.115134	-0.104059	-0.102632	-0.108956	-0.111899	-0.120176	-0.13297	-0.129735	-0.135272	-0.13635	-0.125916	-0.120176	-0.0975324	-0.107237	-0.107878	-0.116941	-0.108315	-0.109102	-0.111112	-0.109159	-0.110821	-0.0877395	-0.0891979	-0.104497	-0.11382	-0.107205	-0.108777	-0.105689
0.0332016	0.0273755	0.025074	0.0239148	0.0285987	0.0281003	0.0422624	0.0384478	0.0404594	0.0342798	0.0333465	0.033845	0.035793	0.0342798	0.0398797	0.0460593	0.0416015	0.0412478	0.0385928	0.0440478	0.0372885	0.0346974	0.0309639	0.0329117	0.0445638	0.043839	0.0407493	0.0371612	0.0329932	0.0374512	0.0380944	0.0385294	0.0337815	0.0380944	0.045932	0.0403327	0.036808	0.031625	0.0257988	0.022709	0.03177	0.0327032	0.027747	0.0345065	0.0414741	0.0482335	0.0474452	0.0484418	0.046494	0.0464303
0.0118633	0.0281003	0.0239958	0.0181061	0.0165295	0.0107223	0.0222928	0.014373	0.0110752	0.0263157	0.026896	0.0229359	0.0248023	0.0222928	0.0143099	0.0176897	0.0165295	0.0211959	0.0229175	0.0181061	0.018541	0.0183328	0.0222108	0.0201176	0.0155147	0.0191843	0.0245756	0.0265871	0.0196193	0.0328482	0.0409759	0.0421991	0.0352947	0.0271038	0.0329302	0.0367451	0.0273939	0.03235	0.0254455	0.0248655	0.0211959	0.0242857	0.0241407	0.0202626	0.0157413	0.0168195	0.0251555	0.028037	0.027602	0.0288886
0.360566	0.360929	0.360357	0.362228	0.368983	0.373724	0.375374	0.370633	0.369554	0.366606	0.3661	0.376738	0.373075	0.386442	0.386948	0.380336	0.374582	0.371348	0.375803	0.366177	0.366826	0.369918	0.377608	0.38357	0.378026	0.386079	0.384935	0.378466	0.382129	0.382206	0.381843	0.383427	0.38005	0.386519	0.391624	0.392559	0.382063	0.379115	0.385584	0.379842	0.382284	0.384155	0.382713	0.380765	0.376309	0.386948	0.392339	0.399457	0.401899	0.40586
Vertical eye data, time from stimulus onset (-100ms to 250ms), high to high
-0.524827	-0.522614	-0.530009	-0.53289	-0.53231	-0.535103	-0.533909	-0.519962	-0.520543	-0.51696	-0.510847	-0.514342	-0.511778	-0.512622	-0.505806	-0.499517	-0.496284	-0.498268	-0.496142	-0.499582	-0.508611	-0.511986	-0.514517	-0.520631	-0.52028	-0.520773	-0.52555	-0.517486	-0.523687	-0.516117	-0.516873	-0.514922	-0.515624	-0.512622	-0.515185	-0.511427	-0.50802	-0.511427	-0.514922	-0.512534	-0.505806	-0.510496	-0.510408	-0.506157	-0.507702	-0.508546	-0.51283	-0.510879	-0.510792	-0.51513
-0.570658	-0.56911	-0.567562	-0.572342	-0.574731	-0.578492	-0.582967	-0.58372	-0.57668	-0.571147	-0.580353	-0.583761	-0.58522	-0.587433	-0.589293	-0.580706	-0.576103	-0.5715	-0.566985	-0.567161	-0.560874	-0.565477	-0.568885	-0.566319	-0.567738	-0.568268	-0.562911	-0.568268	-0.567602	-0.571275	-0.576808	-0.571187	-0.57433	-0.578933	-0.57433	-0.580216	-0.57579	-0.574018	-0.573264	-0.567466	-0.569904	-0.570746	-0.564683	-0.570746	-0.568709	-0.564194	-0.560962	-0.55202	-0.555252	-0.566407
-0.917283	-0.91269	-0.915915	-0.919141	-0.919316	-0.915477	-0.911901	-0.903065	-0.905362	-0.907746	-0.906641	-0.911235	-0.907834	-0.905712	-0.9058	-0.902837	-0.901557	-0.906238	-0.904642	-0.899733	-0.901907	-0.905975	-0.903941	-0.910481	-0.908359	-0.906676	-0.900312	-0.894614	-0.898331	-0.897893	-0.893299	-0.894088	-0.89656	-0.888302	-0.88874	-0.896735	-0.895052	-0.901241	-0.904555	-0.892808	-0.881937	-0.882691	-0.891966	-0.895368	-0.896385	-0.895981	-0.895139	-0.89165	-0.895368	-0.903012
-0.535626	-0.531551	-0.528495	-0.52925	-0.527212	-0.517603	-0.518218	-0.515566	-0.52066	-0.51597	-0.517252	-0.519729	-0.521187	-0.514371	-0.509856	-0.508662	-0.508749	-0.509856	-0.515478	-0.516093	-0.523664	-0.519062	-0.524244	-0.523313	-0.521099	-0.521275	-0.517955	-0.515566	-0.509944	-0.50817	-0.505025	-0.509277	-0.505377	-0.502636	-0.501529	-0.502636	-0.498472	-0.500247	-0.502864	-0.512474	-0.516409	-0.516005	-0.515074	-0.511666	-0.510998	-0.517955	-0.515126	-0.517428	-0.504674	-0.505868
[truncated: 205 more rows]
[truncated: 301 more columns]

## Sheet: Figure1d
Firing rate, time from saccade onset (-100ms to 200ms) , low to low
[truncated: 1,133 more rows]
[truncated: 251 more columns]
