# Supplementary material for: Foveal neurons of the monkey superior colliculus signal trans-saccadic prediction errors
Source: PLoS Biol. 2025 Jun 23;23(6):e3003246. doi: 10.1371/journal.pbio.3003246 (PMC12212877; doi:10.1371/journal.pbio.3003246)
Supplement: S2 Data — (XLSX) [file pbio.3003246.s009.xlsx]

## Sheet: Figure2a
Eye velocity, time from stimulus update (-50ms to 50ms)
1.59937	1.7743	1.89912	1.92068	1.8551	1.74594	1.59461	1.36182	1.02555	0.648111	0.776888	1.42975	2.14994	2.73365	3.09627	3.22659	3.06115	2.74587	2.35251	1.94481	1.59759	1.27977	0.998159	0.875402	1.02604	1.26193	1.53576	1.7361	1.79381	1.73153	1.57976	1.35845	1.10937	0.910814	0.863873	0.942208	0.984933	0.966208	0.968521	1.06248	1.37128	1.85898	2.4361	3.00006	3.41315	3.57387	3.33084	2.77092	1.86538	0.706274
1.2734	1.38325	1.35857	1.15099	0.808732	0.481449	0.514427	0.871276	1.17329	1.33411	1.32568	1.15693	0.86746	0.510148	0.129346	0.242073	0.47023	0.659108	0.775184	0.803232	0.771969	0.741986	0.677978	0.631438	0.641905	0.609597	0.57682	0.551862	0.609596	0.833328	1.14956	1.46591	1.71828	1.84359	1.85884	1.81392	1.82193	1.93269	2.13073	2.31094	2.39185	2.27448	1.92854	1.41244	0.786666	0.273617	0.724367	1.27844	1.6999	1.95571
0.17466	0.117512	0.12153	0.226549	0.353304	0.425283	0.440213	0.524779	0.745203	1.06262	1.44663	1.7456	1.91234	1.9123	1.71304	1.29106	0.718052	0.235761	0.737231	1.32851	1.7431	1.90917	1.83829	1.50772	0.993228	0.378213	0.204639	0.696113	1.00812	1.118	0.999779	0.738963	0.355156	0.149006	0.550824	0.892604	1.13913	1.24237	1.25054	1.20425	1.23541	1.43819	1.79849	2.18199	2.47937	2.57874	2.4572	2.09658	1.53124	0.872653
1.75557	1.63135	1.49533	1.32862	1.09896	0.791563	0.429412	0.32529	0.7111	1.15809	1.58731	1.92861	2.16645	2.3005	2.33758	2.30089	2.20386	2.02094	1.73899	1.37683	0.981779	0.665196	0.629374	0.841399	1.05215	1.1771	1.17189	1.07593	0.96691	0.939588	1.056	1.24421	1.4163	1.53367	1.5334	1.39244	1.11915	0.685978	0.248077	0.574941	1.21073	1.7987	2.30026	2.66047	2.85445	2.90458	2.78507	2.54317	2.1999	1.81101
1.70862	1.88443	1.85151	1.62871	1.27739	0.906063	0.683563	0.824151	1.11771	1.42175	1.69001	1.87267	1.98626	1.96215	1.76904	1.46469	1.04463	0.701515	0.860989	1.29903	1.6925	1.92454	1.98252	1.82493	1.56048	1.27841	1.15521	1.29393	1.64499	2.0534	2.43747	2.76037	2.97671	3.13978	3.21013	3.21417	3.0897	2.79416	2.31594	1.73145	1.31862	1.57122	2.23761	2.90711	3.35912	3.49304	3.25963	2.69018	1.8938	0.982848
0.528843	0.519225	0.972981	1.48774	1.90413	2.1765	2.28775	2.24233	2.03266	1.70372	1.32955	0.981069	0.674178	0.454849	0.314786	0.229155	0.230652	0.346504	0.489118	0.648798	0.734689	0.740031	0.702336	0.649041	0.597709	0.650338	0.814121	1.01546	1.19268	1.28894	1.33161	1.29109	1.20624	1.0725	0.914136	0.763829	0.664197	0.642983	0.689953	0.819326	0.952227	1.0515	1.10187	1.09392	0.996816	0.818261	0.538138	0.201235	0.190044	0.547881
0.223155	0.157786	0.354618	0.570312	0.771635	0.909992	0.991478	1.02228	0.969945	0.850092	0.72718	0.691495	0.829096	1.0389	1.267	1.40719	1.40501	1.2387	0.926834	0.552993	0.298388	0.544662	0.891377	1.13589	1.2395	1.18007	0.985982	0.730301	0.456332	0.263531	0.321192	0.500907	0.746318	1.0007	1.27181	1.54275	1.76794	1.84259	1.78511	1.5398	1.1252	0.653691	0.69555	1.31995	2.02689	2.61229	2.96478	3.04519	2.86086	2.41994
0.709486	0.632178	0.553809	0.488311	0.428682	0.305213	0.168678	0.331427	0.57267	0.77983	0.868191	0.824596	0.624221	0.359936	0.288427	0.542368	0.908505	1.13973	1.27791	1.31896	1.2888	1.18069	1.02148	0.835898	0.636076	0.465403	0.396756	0.387376	0.4031	0.410782	0.399593	0.3995	0.402736	0.475953	0.623442	0.812385	1.04356	1.17176	1.2709	1.27901	1.20966	1.09402	0.981697	0.970673	1.10697	1.23082	1.38523	1.39181	1.2559	0.946464
1.01805	0.774749	0.525164	0.359161	0.289457	0.235617	0.211798	0.44225	0.809051	1.11211	1.29037	1.29825	1.04646	0.665078	0.601744	1.11917	1.68363	2.07931	2.26707	2.21423	1.88978	1.35062	0.65098	0.139536	0.882683	1.53017	2.01333	2.26971	2.27872	2.05226	1.65414	1.17964	0.737398	0.341739	0.0997719	0.390964	0.784661	1.22338	1.71172	2.19429	2.62142	2.91808	3.02116	2.8927	2.47859	1.8119	0.889302	0.254859	1.32333	2.33113
0.31789	1.23849	2.00531	2.57923	2.872	2.83196	2.50287	1.9747	1.40178	0.967543	0.894145	1.02585	1.09645	1.00685	0.811807	0.661639	0.626947	0.70958	0.809639	0.842572	0.823512	0.796723	0.782494	0.840709	0.961437	1.10328	1.28495	1.46582	1.61614	1.71066	1.69595	1.57716	1.44495	1.38152	1.41959	1.54973	1.73521	1.92914	2.05074	2.07763	1.98339	1.79376	1.57939	1.3973	1.30499	1.30301	1.26805	1.14595	0.922139	0.685898
1.48575	1.57367	1.49544	1.2445	0.760023	0.232728	0.70069	1.35359	1.86795	2.18447	2.27814	2.18077	2.01739	1.9019	1.89517	2.03066	2.22097	2.37767	2.4755	2.41456	2.12029	1.70396	1.147	0.540031	0.13285	0.670753	1.12507	1.48716	1.72309	1.85819	1.90355	1.87253	1.78298	1.59674	1.35124	1.10574	0.954486	0.928878	0.992642	1.00521	0.910373	0.730147	0.5184	0.289583	0.133528	0.210307	0.459218	0.830589	1.34033	1.93283
1.74629	1.92735	1.85785	1.5711	1.09228	0.565344	0.274323	0.649732	1.01602	1.2028	1.22124	1.04571	0.753378	0.482553	0.490967	0.759939	0.984891	1.08948	1.07851	0.975556	0.89009	0.925236	1.08255	1.28517	1.43503	1.50929	1.43715	1.26767	1.0482	0.816937	0.693482	0.725262	0.811668	0.855872	0.771195	0.557248	0.178622	0.303643	0.869343	1.42022	1.9287	2.32262	2.57651	2.67623	2.60125	2.37593	1.98471	1.4638	0.879909	0.275495
0.36388	0.601453	0.896092	1.09289	1.0864	0.99157	0.972508	1.14901	1.4275	1.69584	1.8449	1.83101	1.67219	1.38961	1.01639	0.633789	0.300842	0.24826	0.37678	0.434116	0.391103	0.309071	0.424233	0.752395	1.11245	1.44588	1.70136	1.8237	1.88985	1.92231	1.95752	1.9996	1.97022	1.8252	1.5632	1.26736	1.15436	1.37107	1.7643	2.07409	2.11733	1.89818	1.4208	0.807251	0.681185	1.31645	1.98229	2.42486	2.56567	2.41059
0.546224	1.11027	1.59678	1.80858	1.76109	1.45168	0.995433	0.465542	0.257719	0.661284	1.01696	1.25334	1.39264	1.41265	1.29484	1.06449	0.806121	0.726838	0.956859	1.27619	1.50973	1.54728	1.38675	1.13494	0.967649	1.15009	1.56225	1.92972	2.12366	2.0582	1.74778	1.18056	0.479385	0.465105	1.13719	1.66031	1.92054	1.876	1.53978	1.00904	0.403605	0.468968	1.04513	1.5217	1.88962	2.11188	2.21216	2.08644	1.7212	1.12397
1.11211	1.47365	1.7109	1.84433	1.89897	1.90038	1.88081	1.81477	1.72107	1.56275	1.33457	1.05434	0.786303	0.665707	0.847471	1.19772	1.54163	1.8178	1.94017	1.9233	1.7883	1.59838	1.50432	1.57808	1.77302	1.94353	1.95639	1.77569	1.438	0.954489	0.420591	0.104643	0.568485	0.912331	1.11355	1.24885	1.31633	1.35791	1.34503	1.19801	0.893848	0.470927	0.200853	0.653361	1.05007	1.29514	1.30089	1.08792	0.687555	0.254602
0.832419	0.863696	0.906983	0.896936	0.845595	0.834165	0.974963	1.21722	1.43407	1.53044	1.46938	1.24948	0.867317	0.397663	0.163176	0.524606	0.754075	0.789623	0.646578	0.278663	0.239992	0.77938	1.30305	1.73567	1.99237	2.07828	1.9803	1.70521	1.3177	0.893668	0.583812	0.740524	1.2149	1.67779	2.03707	2.18961	2.05694	1.6791	1.07665	0.349217	0.459259	1.13775	1.63539	1.89834	1.89288	1.68684	1.32305	0.852578	0.37923	0.183072
0.78367	0.176186	0.542043	1.19103	1.7705	2.16374	2.33446	2.28297	2.02368	1.57085	1.06803	0.86943	1.21152	1.6943	2.06752	2.29151	2.2167	1.92133	1.47441	0.978761	0.677663	0.762681	1.00391	1.17699	1.23929	1.23274	1.1947	1.14498	1.18177	1.27193	1.43433	1.59978	1.76452	1.93398	2.06496	2.1175	2.08739	1.93862	1.70357	1.45436	1.26014	1.16977	1.18876	1.19963	1.1239	0.85912	0.493888	0.324632	0.701067	1.08283
1.35098	1.61394	1.70539	1.6256	1.36266	0.997056	0.583575	0.406228	0.661278	0.984565	1.2155	1.36889	1.45377	1.48527	1.47491	1.44613	1.36227	1.23405	1.02453	0.729858	0.35609	0.228173	0.651802	1.08952	1.46256	1.75768	1.90774	1.86606	1.66557	1.33259	0.998301	0.976755	1.33742	1.80992	2.22121	2.45496	2.50849	2.38792	2.0792	1.65389	1.19392	0.810071	0.69876	0.864385	1.02165	1.08229	0.993087	0.813249	0.59453	0.388308
0.499345	0.589815	0.690229	0.765387	0.835758	0.874646	0.901248	0.90535	0.886399	0.866443	0.871638	0.975772	1.1421	1.34757	1.5184	1.61387	1.58075	1.40352	1.07891	0.681818	0.422818	0.642356	0.987728	1.21561	1.30732	1.23496	1.04568	0.779216	0.553844	0.523385	0.703768	0.950445	1.13259	1.20514	1.1825	1.04173	0.86405	0.769967	0.827321	0.94881	1.01979	1.00827	1.01437	1.13856	1.37338	1.63372	1.787	1.75531	1.55164	1.25549
0.334681	0.385352	0.406841	0.385683	0.304154	0.194737	0.216195	0.47741	0.828297	1.17204	1.51389	1.82184	2.01888	2.09813	2.02937	1.77412	1.37087	0.865797	0.319505	0.291439	0.708942	1.03752	1.21975	1.27171	1.26208	1.25641	1.27845	1.27004	1.17736	0.981807	0.748784	0.558592	0.468882	0.485935	0.504548	0.430541	0.399763	0.540586	0.797515	1.03182	1.2078	1.27078	1.24033	1.11925	0.989335	0.861624	0.743499	0.612965	0.459752	0.336511
1.16718	0.967553	0.720413	0.429672	0.0876296	0.321149	0.636438	0.841669	0.900107	0.803459	0.584714	0.446352	0.666428	1.05542	1.36567	1.52866	1.50535	1.2948	0.993652	0.853088	1.08954	1.50913	1.89574	2.16718	2.32562	2.3336	2.26949	2.14308	1.8785	1.52977	1.06705	0.507362	0.196834	0.924586	1.55999	2.15211	2.55682	2.6743	2.47919	1.98667	1.27422	0.449967	0.491506	1.27305	1.90601	2.29711	2.45485	2.34773	2.03907	1.59737
0.472501	0.349874	0.248544	0.27294	0.328542	0.361461	0.420849	0.59625	0.916984	1.32365	1.69762	1.96586	2.08187	2.05602	1.85235	1.51325	1.0958	0.662691	0.293489	0.260608	0.474356	0.626548	0.707516	0.735421	0.745324	0.755162	0.76531	0.734375	0.677263	0.597681	0.53284	0.478944	0.507956	0.613249	0.687614	0.754669	0.73183	0.645329	0.532462	0.444142	0.45019	0.502087	0.499579	0.410974	0.237442	0.350273	0.778723	1.26233	1.69126	1.94244
0.803287	1.16424	1.43198	1.53222	1.4943	1.38812	1.26023	1.15844	1.11034	1.13988	1.21951	1.30579	1.43249	1.41158	1.2895	1.04205	0.624628	0.29347	0.737946	1.39786	1.92327	2.27235	2.37548	2.17199	1.69538	1.05489	0.343828	0.351934	0.843811	1.08567	1.08903	0.900256	0.566218	0.372132	0.50964	0.667032	0.6931	0.602435	0.52221	0.569019	0.720322	0.863642	0.807141	0.674326	0.474078	0.432837	0.68676	0.972497	1.21599	1.31126
1.44104	1.37847	1.10554	0.691431	0.542386	1.03024	1.62079	2.07544	2.26924	2.14416	1.80554	1.55824	1.88794	2.62789	3.38976	3.95883	4.16118	3.96058	3.42303	2.61959	1.66332	0.766082	0.615845	1.09325	1.44833	1.54113	1.38616	1.03088	0.678054	0.328438	0.104784	0.125245	0.0916156	0.100411	0.28051	0.454942	0.587539	0.621001	0.529788	0.337479	0.0957689	0.221304	0.449429	0.604113	0.70414	0.727539	0.68855	0.579314	0.572035	0.75705
0.692724	0.750879	1.21852	1.74937	2.16949	2.3194	2.22546	1.92281	1.41271	0.811132	0.422472	0.693183	1.10691	1.44317	1.62968	1.7231	1.65119	1.55887	1.40863	1.27665	1.20442	1.19759	1.22085	1.23352	1.22003	1.1308	1.0429	0.946627	0.86548	0.761416	0.619537	0.412692	0.203707	0.342746	0.681692	1.00183	1.2974	1.48822	1.60537	1.55535	1.39378	1.10029	0.711936	0.221866	0.374876	1.00714	1.59239	2.08784	2.45498	2.59416
1.66165	1.26356	0.688732	0.171215	0.792258	1.46334	1.97308	2.20567	2.12389	1.76563	1.23184	0.642808	0.11472	0.277132	0.419741	0.377804	0.230155	0.0631047	0.120134	0.203087	0.319488	0.538223	0.802301	1.02038	1.08203	0.937462	0.622692	0.168227	0.372428	0.792217	1.07028	1.16488	1.07739	0.848369	0.523757	0.239317	0.11878	0.179283	0.199821	0.163687	0.301812	0.550856	0.825812	1.09622	1.31102	1.46072	1.54895	1.57779	1.62595	1.78394
1.85086	2.04682	2.1871	2.27641	2.32339	2.36321	2.37947	2.36953	2.24772	2.02971	1.7202	1.40183	1.17545	1.16473	1.29291	1.44713	1.54024	1.53748	1.43132	1.22202	0.987208	0.746967	0.572874	0.529917	0.647185	0.842774	1.08928	1.34654	1.58322	1.7225	1.76809	1.66816	1.43553	1.15731	0.975514	0.997095	1.15454	1.29494	1.30139	1.15348	0.908838	0.618117	0.421408	0.424997	0.515713	0.579919	0.621243	0.695162	0.808859	0.968293
0.605464	0.474379	1.18882	1.74657	1.96224	1.89427	1.56524	1.10064	0.658374	0.328339	0.057413	0.349718	0.753867	1.13817	1.35612	1.3336	1.16696	0.710077	0.195228	0.422276	0.785472	0.94283	0.907766	0.688051	0.367106	0.172201	0.387483	0.635877	0.833073	1.01644	1.17133	1.30219	1.32056	1.23862	1.06791	0.956117	1.04744	1.30814	1.56508	1.66316	1.46342	0.964	0.335874	0.931217	1.98197	2.91746	3.64497	3.96962	3.8294	3.24484
1.22172	1.84861	2.35605	2.73748	2.91499	2.84559	2.63427	2.34077	2.00611	1.70438	1.44582	1.31105	1.28517	1.32991	1.4801	1.64304	1.76365	1.86863	1.94745	1.96664	1.90343	1.73708	1.49899	1.25181	1.10883	1.14917	1.29859	1.40517	1.37696	1.17329	0.78081	0.269475	0.335533	0.905352	1.38431	1.74508	1.9712	2.0203	1.87492	1.60862	1.28317	0.984591	0.797272	0.798356	0.856439	0.912313	0.914217	0.90751	0.903517	0.92299
1.04675	0.942599	0.755802	0.509628	0.282399	0.214293	0.323894	0.371865	0.328556	0.269429	0.315451	0.438357	0.58702	0.690718	0.730513	0.727452	0.724572	0.817239	0.991857	1.19597	1.34523	1.39344	1.31059	1.07092	0.788465	0.541164	0.595094	0.896228	1.20724	1.41421	1.51346	1.50894	1.41227	1.25656	1.061	0.833959	0.668937	0.678055	0.853978	1.10802	1.37334	1.55869	1.64816	1.60246	1.41424	1.10101	0.712408	0.358696	0.375056	0.650907
1.00598	0.543555	0.451078	0.699315	0.919562	1.03678	1.06311	1.00148	0.883674	0.78152	0.652376	0.535335	0.494109	0.593596	0.792077	1.00032	1.13258	1.23306	1.22448	1.07681	0.863224	0.652042	0.663083	0.951366	1.32907	1.66543	1.84837	1.83618	1.68655	1.36426	0.97996	0.846273	1.18538	1.67452	2.10572	2.35747	2.394	2.17025	1.82667	1.31207	1.02012	1.18176	1.59974	1.99774	2.21554	2.2742	2.16175	1.96644	1.79082	1.67117
1.52408	1.91578	2.18288	2.31668	2.31479	2.1997	2.02906	1.8831	1.75981	1.61682	1.43761	1.24649	1.02932	0.802339	0.563151	0.336782	0.213024	0.234555	0.380215	0.505845	0.637948	0.738303	0.788542	0.799898	0.79307	0.778371	0.853107	0.967796	1.07311	1.17045	1.19677	1.10375	0.943553	0.685359	0.389754	0.123481	0.269665	0.498691	0.662208	0.726442	0.679943	0.526905	0.303406	0.0332163	0.285237	0.502964	0.628588	0.621717	0.502106	0.328256
[truncated: 251 more columns]

## Sheet: Figure2b
Firing rate, time from stimulus update (-100ms to 250ms), low to low
52.1335	52.7845	53.7097	54.8847	56.2744	57.3907	59.1837	61.0065	63.398	65.3045	67.1199	68.7981	70.2983	71.5868	72.6379	73.4347	73.9694	74.243	74.2648	73.6078	73.2972	72.7715	72.0656	71.2139	70.2484	69.1974	68.0838	67.5197	66.5205	65.542	64.5913	63.6707	62.7787	61.911	61.0626	60.2282	59.4044	58.59	57.7867	56.9994	55.7924	55.1779	54.5776	54.0068	53.4767	52.9938	52.5584	52.1639	51.7965	51.4355
65.6715	62.5152	59.2679	55.9908	52.7478	49.6044	46.6247	43.4258	41.0651	39.0011	37.2757	35.9178	34.9423	34.3491	34.1232	34.2356	34.6441	35.2951	36.126	37.2197	38.5124	39.7961	41.018	42.1311	43.0966	43.8863	44.4838	44.8852	45.0986	44.7004	44.722	44.6114	44.4145	44.1772	43.9419	43.7454	43.6157	43.5704	43.6157	43.7454	43.9419	44.1772	44.4145	44.6114	44.722	44.7004	44.5034	44.0936	43.4417	42.528
200.247	196.539	192.215	187.245	181.628	174.949	168.265	160.629	152.708	145.04	136.732	128.929	121.775	113.962	107.055	100.566	94.5766	89.1426	84.2955	80.0435	76.374	72.8146	70.3253	68.2661	66.5853	65.8231	64.9295	64.3037	63.4629	63.3755	63.4242	63.1472	63.5312	63.974	64.0246	64.6764	64.8868	65.6505	66.3677	67.0288	67.6198	68.1232	69.114	69.576	69.9395	70.1929	70.3269	70.3348	70.2133	69.9626
52.7829	51.6559	51.0649	50.4322	49.7794	49.1313	48.5137	47.951	47.4643	47.0692	46.7738	46.5775	46.0271	46.106	46.1981	46.2742	46.2986	46.2319	46.0338	45.6659	45.6896	45.0841	44.2848	43.2953	42.1311	40.8193	39.3975	37.912	36.4153	34.9635	33.1701	32.0921	31.1901	30.5107	30.0886	29.9455	30.0886	30.5107	31.1901	32.0921	33.1701	34.3683	35.6238	36.8699	38.0392	39.0665	39.8916	40.4626	40.7373	40.6858
47.7166	46.3193	45.1287	44.1666	44.0385	43.7482	43.7343	43.9817	44.4653	45.1522	45.5601	46.649	47.787	48.937	50.0642	51.1377	52.1318	53.0268	53.8089	54.4698	55.006	55.4167	55.7029	55.4225	55.5777	55.5777	55.4225	55.1077	54.6251	53.9639	53.1115	52.056	50.7873	49.2991	47.5903	45.6659	43.5379	41.2254	38.754	36.1552	33.4648	30.722	27.9668	25.2392	22.5768	20.0139	17.1369	14.9727	12.9518	11.0921
56.9075	54.5988	52.1456	49.5513	46.8253	43.9838	40.6056	37.7208	34.7729	31.8019	28.848	25.9499	23.1435	20.4607	17.9284	15.568	12.9518	11.0921	9.40491	7.89502	6.56158	5.3991	4.39836	4.14271	3.62425	3.28155	3.11113	3.11113	3.28155	3.62425	4.14271	4.39836	5.3991	6.56158	7.89502	9.40491	11.0921	12.9518	14.9727	17.7321	20.2102	22.8273	25.5554	28.3614	31.2086	34.0581	36.8699	39.6049	42.2261	44.7004
28.9692	26.6085	24.1971	21.7852	19.4186	17.1369	14.9727	12.9518	11.0921	9.40491	7.89502	6.56158	5.99435	5.1899	4.58955	4.191	3.99228	3.99228	4.191	4.58955	5.1899	5.99435	6.56158	7.89502	9.40491	11.0921	12.9518	14.9727	17.1369	19.4186	21.7852	24.1971	26.6085	28.9692	31.2254	33.3225	35.2065	36.827	38.1388	39.1043	39.6953	39.8942	39.6953	39.1043	38.1388	36.827	35.2065	33.3225	31.2254	28.9692
75.6933	73.022	69.9594	66.5877	62.8572	58.8778	54.7634	50.6272	46.5781	42.7173	39.1353	35.9098	33.1033	30.7628	29.5135	28.3748	27.7971	27.7735	28.284	29.2966	30.7691	32.6503	34.8817	37.3993	40.1351	42.5758	45.6535	48.7106	51.6858	54.077	56.8321	59.3128	61.4805	63.3013	64.7473	65.7962	66.4319	66.6449	66.4319	65.7962	64.7473	63.3013	61.4805	59.3128	56.8321	54.077	51.0905	47.9191	44.6114	41.2175
51.0905	50.1964	49.1002	47.7892	46.2568	44.5034	42.5371	40.3745	38.0392	35.5619	32.9782	30.3275	27.6506	24.9886	22.9757	20.2102	18.179	16.331	14.7046	13.3315	12.2376	11.4425	10.9599	10.7982	10.9599	11.4425	12.2376	13.3315	14.7046	16.331	18.179	20.2102	22.3805	24.1971	26.6085	28.9692	31.2254	33.3225	35.2065	36.827	38.1388	39.1043	39.6953	39.8942	39.6953	39.1043	38.1388	36.827	35.2065	33.3225
94.4004	90.7987	87.1712	83.5851	79.657	76.4395	73.3825	70.5163	67.8566	65.4038	63.1451	61.0555	59.1008	57.2402	55.4295	53.6243	51.3396	49.5421	47.6151	45.5455	43.3287	40.9697	38.0392	35.5619	32.9782	30.3275	27.6506	24.9886	22.3805	19.4186	17.1369	14.9727	12.9518	11.0921	9.40491	7.89502	6.56158	5.3991	4.39836	3.54746	2.8327	2.23945	1.75283	1.3583	1.04209	0.791545	0.595253	0.595253	0.791545	1.04209
61.3901	61.6447	61.8372	61.972	62.0519	62.0784	62.0519	61.972	61.8372	61.6447	61.3901	61.067	61.2619	60.9693	60.6288	60.2361	59.7867	59.2766	58.7036	57.6245	57.0454	56.3854	55.6617	54.8943	54.1053	53.3182	52.5567	51.8427	51.195	50.6272	50.1466	49.7524	49.4358	49.1793	48.9575	48.2952	48.1583	47.9191	47.5437	46.9993	46.2568	45.2933	44.0936	42.6517	40.9715	39.0665	36.9594	34.6808	32.2675	29.7607
90.1838	87.438	85.3543	83.3717	81.5233	79.8394	78.3467	76.6225	75.6834	74.9469	74.4155	74.0813	73.4829	73.5957	73.7958	74.0466	74.3051	74.5244	74.6555	74.6499	74.4611	74.0468	72.9274	72.0765	70.8851	69.3474	67.4656	65.2506	62.7215	59.9054	56.8364	53.1115	49.7788	46.2986	42.7274	39.1204	35.5307	32.0076	28.5954	25.3327	22.2513	19.3763	16.7256	14.3101	12.1342	10.1965	8.49027	6.56158	5.3991	4.39836
70.9471	70.1832	69.5192	68.9454	68.0065	67.6919	67.3989	67.1184	66.8398	66.5516	66.2413	65.4524	65.1738	64.8027	64.3293	64.3373	63.8188	63.2125	62.5147	61.7234	60.8389	59.8654	58.8107	57.2443	56.1864	55.0708	53.9288	52.7935	51.6977	50.6726	49.7456	48.9387	48.2666	47.7351	47.3406	47.0692	46.8976	46.7934	46.2742	46.2986	46.2319	46.0338	45.6659	45.0944	44.2926	43.2427	41.937	40.3782	38.5798	36.5648
59.367	59.3679	58.695	58.7668	58.9718	59.2976	59.7359	60.2832	60.9393	61.263	62.2596	63.3423	64.5148	65.7741	67.1098	68.0594	69.5979	71.1007	72.5301	73.8412	74.9844	75.9077	76.5594	76.8912	76.8603	76.4319	75.581	74.2939	72.5691	70.4172	67.861	64.9344	61.681	58.1526	53.9639	50.1793	46.2742	42.3175	38.3741	34.5035	30.7587	27.1843	23.817	20.6843	17.8055	15.1912	12.8449	10.7632	8.93711	7.35313
92.2693	91.6901	90.3501	89.2147	87.6772	85.7446	83.4429	80.3725	77.596	74.5972	71.4629	68.2827	65.1448	62.1311	59.3134	56.3067	54.1556	52.2959	50.7388	49.4763	48.4825	47.7166	47.1257	46.649	46.2213	45.7773	45.2555	44.601	44.3643	43.5178	42.4944	40.8554	39.6219	38.2375	36.7504	34.7729	33.3675	32.0076	30.7587	29.6802	28.8235	28.2289	27.9245	27.9245	28.2289	28.8235	29.6802	30.7587	32.0076	33.3675
132.822	131.652	130.154	128.336	126.211	123.79	121.092	118.728	115.28	112.223	109	105.647	102.202	98.7002	95.1779	91.6689	88.2064	84.3787	81.2188	78.1666	75.2531	72.5045	69.9414	67.5782	64.9787	63.1451	61.4806	59.9744	58.6067	57.3496	56.169	54.5828	53.5526	52.4488	51.2384	49.8917	48.3845	46.2568	44.5034	42.5371	40.3745	38.0392	35.5619	32.9782	30.3275	27.6506	24.9886	22.3805	19.4186	17.1369
68.6495	70.2944	71.7873	73.0643	74.0635	74.728	75.0087	74.8663	74.273	73.2141	71.688	69.7065	67.2943	64.4876	60.8895	57.5574	53.9639	50.1793	46.2742	42.3175	38.3741	34.5035	30.7587	27.1843	23.817	20.6843	17.8055	15.1912	12.8449	10.7632	8.93711	7.35313	5.99435	4.39836	3.54746	2.8327	2.23945	1.75283	1.3583	1.04209	0.791545	0.595253	0	0	0	0	0	0	0	0
17.6537	18.3509	19.3711	20.6843	22.2513	24.0247	25.9499	28.5621	30.8028	33.059	35.276	36.9594	39.0665	40.9715	42.6517	44.0936	45.2933	46.2568	46.9993	47.5437	47.9191	48.1583	48.2952	48.3623	48.3878	48.3937	48.3941	48.3937	48.3878	48.3623	48.2952	48.1583	47.9191	47.5437	46.9993	46.2568	45.2933	44.0936	42.6517	40.9715	39.0665	36.9594	34.6808	32.2675	29.7607	27.2038	24.1971	21.7852	19.4186	17.1369
286.001	285.831	286.276	287.298	287.852	287.886	288.345	288.13	288.184	287.855	287.084	285.818	284.003	281.598	278.123	274.707	270.759	265.703	260.575	254.386	248.195	241.479	234.313	226.774	218.94	210.886	202.838	194.872	186.918	178.604	171.001	163.579	155.953	149.173	142.692	136.101	130.43	125.107	120.142	115.538	110.842	107.04	103.516	99.7987	96.8565	94.0603	90.9286	87.9796	85.5857	83.1238
166.459	168.724	170.999	173.197	175.234	177.024	178.047	179.234	179.932	180.095	179.242	178.35	176.371	174.309	171.587	168.229	164.27	160.344	155.502	150.248	144.205	138.447	132.457	126.318	120.11	113.912	107.799	101.841	96.1049	90.6477	85.0761	80.4332	76.1602	72.2811	68.3633	65.4068	62.8076	60.5437	58.5807	56.4309	55.0449	53.777	52.5737	51.3807	50.1465	48.3818	47.0511	45.0944	43.5026	41.6862
252.681	248.157	244.057	240.362	236.894	233.617	230.634	227.458	224.898	221.883	219.386	216.349	213.917	211.506	208.991	206.406	203.793	201.192	198.205	195.874	193.199	191.212	189.49	188.047	186.732	185.531	184.41	183.325	181.776	180.259	179.122	177.72	176.003	173.93	172.063	169.387	166.343	162.948	158.784	154.892	150.732	145.919	141.52	136.565	132.122	127.661	123.242	118.909	114.257	110.312
39.8942	39.6953	39.1043	38.1388	36.827	35.2065	33.3225	31.2254	28.9692	26.6085	24.1971	21.7852	19.4186	17.1369	14.9727	12.9518	11.0921	9.40491	7.89502	6.56158	5.3991	4.99361	4.339	3.8748	3.59775	3.50566	3.59775	3.8748	4.339	4.99361	5.3991	6.56158	7.89502	9.40491	11.0921	12.9518	14.9727	17.1369	19.4186	21.7852	24.1971	26.6085	28.9692	31.2254	33.3225	35.2065	36.827	38.1388	39.1043	39.6953
89.7433	89.4108	88.6564	87.4395	85.7333	83.0839	80.4999	77.4161	74.4724	70.7322	66.7171	62.5147	58.2188	53.9255	49.7303	45.724	41.5472	38.2764	35.3851	32.9269	30.9392	29.4429	28.4422	27.9251	27.8646	28.2196	28.9371	29.9537	31.1981	32.5934	34.0601	35.0753	36.5648	37.8691	38.9303	39.6995	39.6953	39.8942	39.6953	39.1043	38.1388	36.827	35.2065	33.3225	31.2254	28.9692	26.6085	24.1971	21.7852	19.4186
78.7935	74.3431	69.9945	65.826	61.9099	57.8667	54.7515	52.0147	49.6853	47.7743	46.2752	45.1642	43.9586	43.6087	43.463	43.4569	43.5209	43.5844	43.5792	43.4433	43.1232	42.1337	41.4481	40.4626	39.1809	37.6186	35.8018	33.3225	31.2254	28.9692	26.6085	24.1971	21.7852	19.4186	17.1369	14.9727	12.9518	11.0921	9.40491	7.89502	6.56158	5.3991	4.39836	3.54746	2.8327	2.23945	1.75283	1.3583	1.04209	0.791545
71.6428	71.7789	71.8142	71.75	71.5892	71.3365	70.9975	70.5781	69.6407	69.1929	68.6495	68.0171	67.2986	66.4926	65.5936	64.5929	63.4784	62.2363	60.8517	59.3102	57.5994	55.7101	54.2328	52.1741	49.5513	47.3921	45.1414	42.8451	40.5535	38.3203	36.2002	34.2471	32.5115	31.0385	29.8656	29.0205	28.5198	27.9245	28.2289	28.8235	29.6802	30.7587	32.0076	33.3675	34.7729	36.1552	37.446	38.5798	39.4971	40.1464
20.0139	17.9284	16.0148	14.3101	12.8449	11.6444	10.7277	10.109	9.79746	9.79746	10.109	10.7277	11.6444	12.8449	14.3101	16.0148	17.9284	20.0139	21.7852	24.1971	26.6085	28.9692	31.2254	33.3225	35.2065	36.827	38.1388	39.1043	39.6953	39.8942	39.6953	39.1043	38.1388	36.827	35.2065	33.3225	31.2254	28.9692	26.6085	24.1971	21.7852	19.4186	17.1369	14.9727	12.9518	11.0921	9.40491	7.89502	6.56158	5.3991
48.7425	44.3213	40.101	36.1464	32.5149	28.8129	26.0834	23.7695	21.8983	20.4864	19.5394	19.0528	19.012	19.3929	20.1627	21.2796	22.2513	24.0247	25.9499	27.9668	30.0112	32.0169	33.9177	35.2065	36.827	38.1388	39.1043	39.6953	39.8942	39.6953	39.1043	38.1388	36.827	35.2065	33.3225	31.2254	28.9692	26.6085	24.1971	21.7852	19.4186	17.1369	14.9727	12.9518	11.0921	9.40491	7.89502	6.56158	5.3991	4.39836
36.827	35.2065	33.3225	31.2254	28.9692	26.6085	24.1971	21.7852	19.4186	17.1369	14.9727	12.9518	11.0921	9.40491	7.89502	6.56158	5.3991	4.39836	3.54746	2.8327	2.23945	1.75283	1.3583	1.04209	0.791545	0.595253	0	0	0	0	0	0	0	0	0	0	0	0	0	0	0	0	0	0	0	0	0	0	0	0
82.9389	84.4485	85.8239	86.9878	87.8724	88.423	88.6012	87.9431	87.449	86.5461	85.2716	83.6742	81.811	79.7435	77.5334	74.7958	72.5848	70.3539	68.139	65.9624	63.8331	61.7483	59.6948	57.6521	55.5954	53.4985	51.3367	49.0895	46.7428	44.29	41.7328	39.0813	36.3535	33.5735	30.3275	27.6506	24.9886	22.3805	19.4186	17.1369	14.9727	12.9518	11.0921	9.40491	7.89502	6.56158	5.3991	4.39836	3.54746	2.8327
0	0	0	0	0	0	0	0	0	0	0	0	0.595253	0.791545	1.04209	1.3583	1.75283	2.23945	2.8327	3.54746	4.39836	5.3991	6.56158	7.89502	9.40491	11.0921	12.9518	14.9727	17.1369	19.4186	21.7852	24.1971	26.6085	28.9692	31.2254	33.3225	35.2065	36.827	38.1388	39.1043	39.6953	39.8942	39.6953	39.1043	38.1388	36.827	35.2065	33.3225	31.2254	28.9692
29.6802	30.7587	32.0076	33.3675	34.7729	36.1552	37.446	38.5798	40.0923	40.9379	41.5289	41.8478	41.4481	41.3437	40.9715	40.3745	39.6049	38.7216	37.787	36.8642	36.0134	35.2892	34.737	34.3914	34.2737	34.3914	34.737	35.2892	36.0134	36.8642	37.787	38.7216	39.6049	40.3745	40.9715	41.3437	41.4481	41.2525	40.7373	39.8958	38.734	36.827	35.2065	33.3225	31.2254	28.9692	26.6085	24.1971	21.7852	19.4186
239.353	236.715	234.831	233.13	232.224	231.126	229.845	229.384	228.707	228.808	229.675	229.849	230.752	231.317	232.511	233.695	234.817	235.815	236.619	236.71	237.012	236.416	235.856	234.679	232.835	230.281	227.14	223.404	218.491	213.435	207.691	201.324	194.409	187.034	179.29	170.834	162.769	154.61	146.461	138.42	130.132	122.235	115.208	108.521	102.218	96.3277	90.8619	85.815	81.1673	76.8868
51.4398	50.8396	50.3158	49.4299	49.1853	48.9894	48.3937	48.3878	48.3623	48.2952	48.1583	47.9191	47.5437	46.9993	46.2568	45.2933	44.0936	42.6517	40.9715	39.0665	36.9594	34.6808	32.2675	29.7607	27.2038	24.1971	21.7852	19.4186	17.1369	14.9727	12.9518	11.0921	9.40491	7.89502	6.56158	5.3991	4.39836	3.54746	2.8327	2.23945	1.75283	1.3583	1.04209	0.791545	0.595253	0	0	0	0	0
26.6085	28.9692	31.2254	33.3225	35.2065	36.827	38.1388	39.1043	39.6953	39.8942	39.6953	39.1043	38.1388	36.827	35.2065	33.3225	31.2254	28.9692	26.6085	24.1971	21.7852	19.4186	17.1369	14.9727	12.9518	11.0921	9.40491	7.89502	6.56158	5.3991	4.39836	3.54746	2.8327	2.23945	1.75283	1.3583	1.04209	0.791545	0.595253	0	0	0	0	0	0	0	0	0	0	0
207.835	204.987	201.834	198.395	194.689	190.742	186.142	181.922	177.529	173.004	167.94	163.374	158.744	153.637	149.073	144.476	139.857	134.773	130.222	125.606	120.917	116.146	111.282	105.873	100.919	95.8296	90.6189	84.8612	79.5835	74.2274	68.8337	63.003	57.7838	52.6342	47.6051	42.3007	38.3615	34.2419	30.431	26.9675	23.8833	20.7597	18.6172	16.879	15.5561	14.6524	14.1653	14.0857	14.3985	14.6395
129.292	125.515	121.85	119.322	116.897	115.557	114.226	113.845	113.748	113.844	114.034	113.77	113.951	113.888	113.5	112.716	111.479	109.751	107.07	104.433	101.268	97.61	93.6573	89.4758	84.552	79.9756	75.2485	70.4669	65.7245	61.1107	56.7079	52.591	48.8248	45.4635	42.5485	40.1084	38.1573	37.2904	36.4989	36.2074	36.3854	36.9922	37.5345	38.9587	40.1719	42.1192	44.1531	46.2213	48.2733	50.262
56.3404	57.1259	57.9141	58.6824	59.4076	60.0671	60.6395	61.1048	61.4449	61.6431	61.6838	61.5528	61.2366	60.7225	60.5941	59.4038	58.5995	57.5994	56.4208	55.0854	53.62	52.0566	50.4322	48.7877	47.1672	45.6158	44.1778	42.8939	41.7997	40.9226	40.2804	39.8793	39.7136	39.7651	39.5603	40.0612	40.6303	41.2175	41.7681	42.2261	42.5371	42.6517	42.528	42.1337	41.4481	40.4626	39.1809	37.6186	35.8018	33.3225
145.574	145.49	144.589	143.879	142.79	140.905	139.262	137.306	135.077	132.612	129.943	127.097	124.092	120.942	118.248	115.015	111.693	107.843	104.473	101.001	97.4442	93.8237	90.1644	87.0918	83.6464	79.877	76.8384	73.9963	71.4094	69.1317	67.2096	65.2365	64.2398	63.6423	63.4456	63.1918	63.8527	64.7944	65.9637	67.8907	69.5067	71.1849	72.8543	74.4462	75.8975	76.7098	77.8414	78.6714	79.1855	79.3811
66.7174	64.878	64.1418	63.4759	62.8394	63.1858	63.8723	64.4045	65.7325	67.2164	68.8125	70.4796	72.179	73.8749	75.5341	76.682	78.2912	79.7437	80.5724	82.3497	83.4662	84.353	84.9979	85.39	85.5209	85.386	84.9859	84.3269	84.0172	83.0819	81.9999	80.8134	79.5699	78.3202	77.1157	76.0065	75.0383	74.2501	73.6714	72.8776	72.8776	73.0761	73.4585	73.9962	74.6482	75.3628	76.0807	76.7372	77.266	77.6015
100.885	92.9302	85.3825	78.3671	71.9824	65.8553	61.0287	56.9259	53.5362	50.8227	48.7262	47.169	46.0601	45.3	44.7857	43.9722	43.7664	43.4936	43.0854	42.0441	41.3326	39.8958	38.734	36.827	35.2065	33.3225	31.2254	28.9692	26.6085	24.1971	21.7852	19.4186	17.1369	14.9727	12.9518	11.0921	9.40491	7.89502	6.56158	5.3991	4.39836	3.54746	2.8327	2.23945	1.75283	1.3583	1.04209	0.791545	0.595253	0
129.451	125.091	120.801	116.692	112.851	109.34	106.195	103.424	101.006	98.9009	97.0448	95.3614	93.7642	92.1634	90.0279	88.2798	86.2622	83.9274	81.2442	78.1992	74.7974	70.6178	66.7009	62.0662	57.7833	53.3363	48.3623	43.9419	39.5603	35.2892	31.1901	27.9089	24.49	21.4139	18.7084	16.3924	14.4771	12.9672	11.8619	11.1558	10.8395	10.9006	11.323	11.6444	12.8449	14.3101	16.0148	17.9284	20.0139	21.7852
39.1043	39.6953	39.8942	39.6953	39.1043	38.1388	36.827	35.2065	33.3225	31.2254	28.9692	26.6085	24.1971	21.7852	19.4186	17.1369	14.9727	12.9518	11.0921	9.40491	7.89502	6.56158	5.3991	4.39836	3.54746	2.8327	2.83471	2.54438	2.40039	2.40039	2.54438	2.83471	2.8327	3.54746	4.39836	5.3991	6.56158	7.89502	9.40491	11.0921	12.9518	14.9727	17.1369	19.4186	21.7852	24.1971	26.6085	28.9692	31.2254	33.3225
77.2301	77.6049	77.8744	78.0338	78.0788	78.0059	77.8115	77.4918	77.0423	76.4575	75.2876	74.5276	73.5806	72.4429	71.1094	69.5748	67.8339	65.8833	63.7222	61.3533	58.7839	56.0263	53.0981	50.0224	46.8272	43.1015	39.884	36.6245	33.3675	30.156	27.0298	24.0247	21.1714	18.4952	16.0148	13.7433	11.6873	9.40491	7.89502	6.56158	5.3991	4.39836	3.54746	2.8327	2.23945	1.75283	1.3583	1.04209	0.791545	0.595253
26.6085	24.1971	21.7852	19.4186	17.1369	14.9727	12.9518	11.0921	9.40491	7.89502	6.56158	5.3991	4.39836	3.54746	2.8327	2.23945	1.75283	1.3583	1.04209	0.791545	0.595253	0	0	0	0	0	0	0	0	0	0	0	0	0	0	0	0	0	0	0	0	0	0	0	0	0	0	0	0	0
89.3352	90.3486	90.9186	91.9705	92.839	93.4549	93.7522	93.2279	92.8329	91.495	90.1948	88.3351	85.9272	82.9958	79.5793	75.7288	71.5063	66.983	62.2363	57.3471	52.3968	48.0596	43.4149	38.9825	34.8309	30.5763	27.2713	24.367	21.8983	19.8888	18.3515	17.2893	16.6961	16.5568	16.8487	17.5413	18.597	19.9716	21.1714	23.1435	25.2392	27.4001	29.5644	31.2254	33.3225	35.2065	36.827	38.1388	39.1043	39.6953
125.582	123.749	121.972	119.755	117.913	115.83	113.494	110.904	107.626	104.684	101.52	98.1784	94.7109	90.7288	87.2911	83.8652	80.5093	76.8316	73.8777	71.0919	68.5011	66.1186	63.9448	61.9673	60.1625	58.4977	56.9329	55.424	53.9252	51.9492	50.4585	48.8313	47.0484	45.0986	42.5371	40.3745	38.0392	35.5619	32.9782	30.3275	27.6506	24.9886	22.3805	19.4186	17.1369	14.9727	12.9518	11.0921	9.40491	7.89502
161.302	160.736	160.736	160.628	160.333	159.779	159.497	157.994	156.685	154.965	152.836	149.871	147.1	143.974	140.1	136.538	132.314	128.496	124.557	120.557	116.55	112.58	108.68	104.873	101.172	97.581	94.0937	90.6972	87.3726	83.6535	81.1128	78.1429	74.736	71.8907	69.0202	66.1378	63.2626	60.4194	57.6387	54.9555	51.9646	49.7077	47.1919	45.4603	43.9586	42.7173	41.7548	41.0767	40.6749	40.5281
52.056	49.2309	46.2319	43.1015	39.884	36.6245	33.3675	30.156	27.0298	24.0247	21.1714	18.4952	16.0148	13.7433	11.6873	9.40491	7.89502	6.56158	5.3991	4.39836	3.54746	2.8327	2.23945	1.75283	1.3583	1.04209	0.791545	0.595253	0	0	0	0	0	0	0	0	0	0	0	0	0	0	0	0	0	0	0.595253	0.791545	1.04209	1.3583
81.6953	80.5053	79.3861	79.2686	79.4759	79.4693	80.1466	80.3668	81.0297	82.0437	82.3311	82.2737	81.8269	80.9657	79.6856	78.0029	75.5102	73.2633	70.7417	67.5857	64.8868	62.146	59.4543	56.8937	54.533	52.426	50.6087	49.0988	47.8955	46.9804	46.3193	45.8649	45.5601	45.341	45.1414	44.8962	44.5447	44.0343	43.3222	41.9347	40.8571	39.4971	37.8691	35.9981	33.9177	31.2254	28.9692	26.6085	24.1971	21.7852
87.779	87.6844	88.0741	88.9548	90.3101	92.0998	94.2611	96.7112	99.35	101.621	104.407	106.994	109.267	111.115	112.44	113.158	113.202	112.086	111.387	109.521	106.971	103.796	100.074	95.8952	90.9217	86.2674	81.4592	76.6175	71.8567	67.2823	62.987	59.0483	55.5268	52.4639	49.882	47.7838	46.1531	45.552	44.9374	44.7011	44.7835	45.1201	45.6449	45.8504	46.6799	47.0501	47.9271	48.6953	49.3431	49.8675
27.9245	28.2289	28.8235	29.6802	30.7587	32.0076	33.3675	34.7729	36.1552	37.446	38.5798	39.4971	40.1464	40.4868	40.4895	39.6953	39.1043	38.1388	36.827	35.2065	33.3225	31.2254	28.9692	26.6085	24.1971	21.7852	19.4186	17.1369	14.9727	12.9518	11.0921	9.40491	7.89502	6.56158	5.3991	4.39836	3.54746	2.8327	2.23945	2.34808	2.14984	2.08419	2.14984	2.34808	2.23945	2.8327	3.54746	4.39836	5.3991	6.56158
105.55	97.933	91.7062	85.8205	81.2479	77.3535	74.0843	71.3779	69.1664	66.937	65.6236	64.5729	63.2871	62.2759	61.4663	61.2392	60.5392	60.3522	60.0734	59.6911	59.7875	59.3532	58.8254	58.1992	57.0285	56.3165	55.4797	54.5338	53.4985	52.3984	51.2619	50.1211	49.0098	47.962	47.0099	46.1814	45.4982	44.974	44.6125	44.4072	44.3406	43.9419	44.1772	44.4145	44.6114	44.722	44.7004	44.5034	44.0936	43.4417
26.6085	24.1971	21.7852	20.0139	17.9284	16.0148	14.3101	12.8449	11.6444	10.7277	10.109	9.79746	9.79746	10.109	10.7277	11.6444	12.8449	14.3101	16.0148	17.9284	20.0139	21.7852	24.1971	26.6085	28.9692	31.2254	33.3225	35.2065	36.827	38.1388	39.1043	39.6953	39.8942	39.6953	39.1043	38.1388	36.827	35.2065	33.3225	31.2254	28.9692	26.6085	24.1971	21.7852	19.4186	17.1369	14.9727	12.9518	11.0921	9.40491
104.714	99.61	93.8841	88.5932	83.2123	77.8172	72.4872	66.8592	62.0145	56.9963	52.8809	49.1431	45.8396	43.0118	40.6848	38.867	37.5501	36.7094	36.3053	35.8414	36.2564	36.889	37.6666	38.5124	39.3492	39.6597	40.3782	40.8571	41.0536	40.9363	40.4868	39.6995	38.1388	36.827	35.2065	33.3225	31.2254	28.9692	26.6085	24.1971	21.7852	19.4186	17.1369	14.9727	12.9518	11.0921	9.40491	7.89502	6.56158	5.3991
82.0769	80.2299	78.3058	76.3253	74.3133	71.8544	69.9802	68.1308	66.3372	64.6247	63.0108	61.0612	59.7786	58.5653	57.409	56.2885	55.1761	54.0392	52.8434	51.5546	50.1423	48.5808	46.8521	44.5034	42.5371	40.3745	38.6345	36.3535	34.0203	31.6857	29.4034	27.2281	25.2132	22.9661	21.5352	20.3718	19.5133	18.9871	18.8098	18.9871	19.5133	20.3718	21.5352	22.9661	24.6179	26.4365	28.3614	30.3275	32.2675	34.114
8.93711	7.91988	7.15193	6.63781	6.38016	6.38016	6.63781	7.15193	7.91988	8.93711	10.1965	11.6873	12.9518	14.9727	17.1369	19.4186	21.7852	24.1971	26.6085	28.9692	31.2254	33.3225	35.2065	36.827	38.1388	39.1043	39.6953	39.8942	39.6953	39.1043	38.1388	36.827	35.2065	33.3225	31.2254	28.9692	26.6085	24.1971	21.7852	19.4186	17.1369	14.9727	12.9518	11.0921	9.40491	7.89502	6.56158	5.3991	4.39836	3.54746
77.2015	76.178	74.6662	72.6735	70.2217	67.3459	64.0929	60.5193	56.2456	52.3434	48.2952	44.1772	40.0612	36.0134	32.0921	28.3468	24.8177	21.5352	18.5202	15.7845	13.3315	11.1577	9.25331	7.60367	6.19064	4.99361	3.54746	2.8327	2.23945	1.75283	1.3583	1.04209	0.791545	0.595253	0	0	0	0	0	0	0	0	0	0	0	0	0	0	0	0
44.4145	44.6114	44.722	44.7004	44.5034	44.6889	44.2332	43.5701	42.702	41.6444	40.4248	39.0813	37.6615	36.219	34.3683	33.1701	32.0921	31.1901	30.5107	30.0886	29.9455	30.0886	30.5107	31.1901	32.0921	33.1701	34.3683	35.6238	36.8699	38.0392	39.0665	39.8916	40.4626	40.7373	40.6858	40.2905	39.1043	38.1388	36.827	35.2065	33.3225	31.2254	28.9692	26.6085	24.1971	21.7852	19.4186	17.1369	14.9727	12.9518
43.9817	43.7343	43.7482	44.0385	44.1666	45.1287	46.3193	47.7166	49.2889	50.9966	52.7935	54.63	56.4544	58.2155	59.8638	61.3533	62.6423	63.6942	64.4776	64.9672	65.1431	64.5479	64.1757	63.4355	62.3359	60.8895	59.1139	57.0311	54.668	52.056	49.2309	46.2319	43.1015	39.884	36.6245	33.3675	30.156	27.0298	24.0247	21.1714	18.4952	16.0148	13.7433	11.6873	9.40491	7.89502	6.56158	5.3991	4.39836	3.54746
226.852	226.863	226.69	225.319	223.197	219.896	216.45	212.311	207.538	202.193	195.906	189.753	183.223	176.4	169.368	161.762	154.662	147.548	140.49	133.547	126.768	120.193	113.849	107.752	101.465	96.585	91.5169	86.2597	81.8105	77.5738	73.1048	69.4056	65.4465	62.2413	59.2155	56.3913	53.7915	51.4388	49.3539	47.1108	45.724	44.1666	43.4433	42.9567	42.6922	42.6234	42.7125	42.9127	42.7274	43.1015
141.016	142.615	143.929	145.928	147.978	150.028	152.011	153.409	155.139	156.525	157.483	157.933	157.799	156.576	155.219	153.107	150.235	147.209	143.066	138.307	133.005	127.25	121.141	114.785	107.85	101.453	95.1128	88.4966	82.7057	77.2379	72.1703	67.5626	63.4559	59.8722	56.8151	54.2698	52.205	50.5744	49.319	48.3702	47.2095	46.7613	46.3594	45.4919	45.0986	44.0936	43.4417	42.528	41.3437	39.8916
23.6984	24.8177	26.1836	27.7445	29.4412	31.2086	32.9782	34.6808	36.2486	37.6186	38.734	39.1043	39.6953	39.8942	39.6953	39.1043	38.1388	37.4223	35.9981	34.3646	32.5837	30.722	28.848	27.0298	25.3327	23.817	22.536	21.5343	20.8468	20.497	20.497	20.8468	21.5343	22.536	23.817	25.3327	27.0298	28.848	30.722	32.5837	34.3646	35.9981	37.4223	38.1388	39.1043	39.6953	39.8942	39.6953	39.1043	38.1388
0	0	0	0	0	0	0	0	0	0	0	0	0.595253	0.791545	1.04209	1.3583	1.75283	2.23945	2.8327	3.54746	4.39836	5.3991	6.56158	7.89502	9.40491	11.0921	12.9518	14.9727	17.1369	19.4186	21.7852	24.1971	26.6085	28.9692	31.2254	33.3225	35.2065	36.827	38.1388	39.1043	39.6953	39.8942	39.6953	39.1043	38.1388	36.827	35.2065	33.3225	31.2254	28.9692
53.3262	53.012	52.6988	52.3968	52.1127	51.8477	51.5971	51.3496	50.644	50.4593	50.1793	49.7788	49.2309	48.5092	47.5903	46.4558	45.0944	43.5026	41.6862	39.6597	37.446	35.0753	32.5837	30.0112	27.4001	24.7923	21.7852	19.4186	17.1369	14.9727	12.9518	11.0921	9.40491	7.89502	6.56158	5.3991	4.39836	3.54746	2.8327	2.23945	1.75283	1.3583	1.04209	0.791545	0.595253	0	0	0	0	0
89.9099	88.8932	87.471	85.6659	83.5017	81.0042	78.2	75.713	72.5789	69.2831	65.8713	62.3923	58.8984	55.4442	52.0855	48.8786	45.8778	43.1344	40.6942	38.5956	36.4248	35.2031	34.3491	33.8624	33.7287	33.9194	34.3935	35.0988	35.5307	36.6245	37.7208	38.754	39.6597	40.3782	40.8571	41.0536	40.9363	40.4868	39.6995	38.1388	36.827	35.2065	33.3225	31.2254	28.9692	26.6085	24.1971	21.7852	19.4186	17.1369
55.4225	55.5777	55.5777	55.4225	55.1077	54.6251	53.9639	53.1115	52.056	50.7873	49.2991	47.5903	45.6659	44.1331	42.0169	39.7961	37.5135	35.2177	32.9614	30.7995	28.7866	26.9751	25.413	23.6984	22.8678	22.3567	22.1842	22.3567	22.8678	23.6984	24.8177	26.1836	27.7445	29.4412	31.2086	32.9782	34.6808	36.2486	37.6186	38.734	39.1043	39.6953	39.8942	39.6953	39.1043	38.1388	36.827	35.2065	33.3225	31.2254
238.597	231.946	224.358	217.377	210.508	203.847	197.038	190.713	185.345	179.947	175.552	171.578	168.016	164.39	161.651	159.74	157.587	155.118	153.26	150.904	148.988	146.868	144.502	141.862	138.933	135.271	131.448	127.902	123.646	119.734	115.637	111.416	107.132	102.394	98.2481	94.1431	90.1093	86.1658	82.3208	78.5731	74.9135	70.8839	67.4694	64.0632	60.6539	57.2325	53.7941	50.3386	46.8719	43.4055
0	0	0	0	0	0	0	0.595253	0.791545	1.04209	1.3583	1.75283	2.23945	2.8327	3.54746	4.39836	5.3991	6.56158	7.89502	9.40491	11.0921	12.9518	14.9727	17.1369	19.4186	21.7852	24.1971	26.6085	28.9692	31.2254	33.3225	35.2065	36.827	38.1388	39.1043	39.6953	39.8942	39.6953	39.1043	38.1388	36.827	35.2065	33.3225	31.2254	28.9692	26.6085	24.1971	21.7852	19.4186	17.1369
28.9692	26.6085	24.1971	21.7852	19.4186	17.1369	14.9727	12.9518	11.0921	9.40491	8.49027	7.35313	6.44119	5.75666	5.30029	5.07216	5.07216	5.30029	5.75666	6.44119	7.35313	8.49027	9.40491	11.0921	12.9518	14.9727	17.1369	19.4186	21.7852	24.1971	26.6085	28.9692	31.2254	33.3225	35.2065	36.827	38.1388	39.1043	39.6953	39.8942	39.6953	39.1043	38.1388	36.827	35.2065	33.3225	31.2254	28.9692	26.6085	24.1971
65.9062	65.2178	64.2271	62.9311	60.8895	59.1139	57.0311	54.668	52.056	49.2309	46.2319	43.1015	39.884	36.6245	33.3675	30.156	27.625	24.8162	22.2135	19.8535	17.7677	15.9828	14.52	12.9524	12.2934	11.9607	11.9607	12.2934	12.9524	13.9248	15.1912	16.7256	18.4952	20.4607	22.5768	24.7923	26.6085	28.9692	31.2254	33.3225	35.2065	36.827	38.1388	39.1043	39.6953	39.8942	39.6953	39.1043	38.1388	36.827
50.1793	46.8695	43.109	39.4162	35.8618	32.5115	29.4238	26.6497	24.2318	22.2038	20.5903	19.4065	18.6582	18.342	18.4452	18.9461	19.3711	20.6843	22.2513	24.0247	25.9499	27.9668	30.0112	32.0169	33.9177	35.2065	36.827	38.1388	39.1043	39.6953	39.8942	39.6953	39.1043	38.1388	36.827	35.2065	33.3225	31.2254	28.9692	26.6085	24.1971	21.7852	19.4186	17.1369	14.9727	12.9518	11.0921	9.40491	7.89502	6.56158
2.8327	2.23945	1.75283	1.3583	1.04209	0.791545	0.595253	0	0	0	0	0	0.595253	0.791545	1.04209	1.3583	1.75283	2.23945	2.8327	3.54746	4.39836	5.3991	6.56158	7.89502	9.40491	11.0921	12.9518	14.9727	17.1369	19.4186	21.7852	24.1971	26.6085	28.9692	31.2254	33.3225	35.2065	36.827	38.1388	39.1043	39.6953	39.8942	39.6953	39.1043	38.1388	36.827	35.2065	33.3225	31.2254	28.9692
19.4186	17.1369	14.9727	12.9518	11.0921	9.40491	7.89502	6.56158	5.3991	4.39836	3.54746	2.8327	2.23945	1.75283	1.3583	1.04209	0.791545	0.595253	0	0	0	0	0	0	0	0	0.595253	0.791545	1.04209	1.3583	1.75283	2.23945	2.8327	3.54746	4.39836	5.3991	6.56158	7.89502	9.40491	11.0921	12.9518	14.9727	17.1369	19.4186	21.7852	24.1971	26.6085	28.9692	31.2254	33.3225
4.39836	5.3991	6.56158	7.89502	9.40491	11.0921	12.9518	14.9727	17.1369	19.4186	21.7852	24.1971	26.6085	28.9692	31.2254	33.3225	35.2065	36.827	38.1388	39.1043	39.6953	39.8942	39.6953	39.1043	38.1388	36.827	35.2065	33.3225	31.2254	28.9692	26.6085	24.1971	21.7852	19.4186	17.1369	14.9727	12.9518	11.0921	9.40491	7.89502	6.56158	5.3991	4.39836	3.54746	2.8327	2.23945	1.75283	1.3583	1.04209	0.791545
36.5555	36.5555	36.758	37.1488	37.7006	38.3741	39.1204	39.884	40.6056	41.2254	41.6862	41.937	41.9347	41.6471	41.0536	40.1464	38.9303	37.4223	35.2065	33.3225	31.2254	28.9692	26.6085	24.1971	21.7852	19.4186	17.1369	14.9727	12.9518	11.0921	9.40491	7.89502	6.56158	5.3991	4.39836	3.54746	2.8327	2.23945	1.75283	1.3583	1.04209	0.791545	0.595253	0	0	0	0	0	0	0
107.984	108.115	107.945	107.439	106.572	105.481	104.173	102.525	100.578	98.3848	96.0116	93.532	91.026	88.1328	85.9365	83.9252	82.1713	80.7332	79.6519	78.9486	78.6233	78.6544	78.9997	80.1929	81.1622	81.8278	83.1058	84.3201	85.3916	86.2479	86.8271	87.0819	86.9812	86.5118	85.2352	84.1755	82.78	81.1018	79.1998	77.1357	74.5263	72.4292	70.3031	68.1898	66.118	64.1027	62.146	60.2384	58.3613	56.4896
23.8943	22.5764	21.6383	21.0922	20.497	20.8468	21.5343	22.536	23.817	25.3327	27.0298	28.848	30.722	32.5837	34.3646	35.9981	37.4223	38.1388	39.1043	39.6953	39.8942	39.6953	39.1043	38.1388	36.827	35.2065	33.3225	31.2254	28.9692	26.6085	24.1971	21.7852	19.4186	17.1369	14.9727	12.9518	11.0921	9.40491	7.89502	6.56158	5.3991	4.39836	3.54746	2.8327	2.23945	1.75283	1.3583	1.04209	0.791545	0.595253
1.3583	1.75283	2.23945	2.8327	3.54746	4.39836	5.3991	6.56158	7.89502	9.40491	11.0921	12.9518	14.9727	17.1369	19.4186	21.7852	24.1971	26.6085	28.9692	31.2254	33.3225	35.2065	36.827	38.1388	39.1043	39.6953	39.8942	39.6953	39.1043	38.1388	36.827	35.2065	33.3225	31.2254	28.9692	26.6085	24.1971	21.7852	19.4186	17.1369	14.9727	12.9518	11.0921	9.40491	7.89502	6.56158	5.3991	4.39836	3.54746	2.8327
62.0413	57.8349	53.6949	50.223	46.4345	42.7946	39.3301	35.6277	32.7228	30.0608	27.6808	25.1753	23.578	22.3259	21.442	20.497	20.497	20.8468	21.5343	22.536	23.817	25.3327	27.0298	28.848	30.722	32.5837	34.3646	35.9981	37.4223	38.1388	39.1043	39.6953	39.8942	39.6953	39.1043	38.1388	36.827	35.2065	33.3225	31.2254	28.9692	26.6085	24.1971	21.7852	19.4186	17.1369	14.9727	12.9518	11.0921	9.40491
62.7231	59.6629	57.1264	55.5631	54.4229	53.7432	53.5507	53.8597	54.6688	55.9598	57.6963	59.38	61.9408	64.2583	67.2388	70.1866	72.9935	75.5486	77.7437	79.4787	80.6667	81.238	81.1433	80.3568	78.8761	76.7228	73.9406	70.1495	66.4319	62.2916	57.8339	53.1662	48.3937	43.6157	38.9221	34.3914	30.0886	26.0648	22.3567	18.9871	15.9665	13.2941	10.9599	8.94656	7.23106	5.78691	4.58553	3.59775	2.79492	2.14984
104.866	104.144	102.749	101.675	100.334	98.7396	96.9104	94.873	93.254	91.0943	88.8845	86.2301	84.182	82.1973	80.3218	78.5936	77.0413	75.6834	74.5281	73.5733	72.8074	71.7668	71.4271	71.1672	70.9559	70.7582	70.5373	70.2557	69.8767	69.3656	68.6906	67.3806	66.4151	65.1884	63.6942	61.9316	59.9054	57.6263	54.668	52.056	49.8261	47.0235	44.1436	41.2423	38.3773	35.607	32.9887	30.5772	28.423	26.5705
100.768	100.606	99.8174	98.8475	97.2582	96.0611	94.6801	93.1364	91.4528	90.2482	88.5531	86.8458	85.1626	83.5403	81.5726	80.2974	79.1597	78.1942	77.4292	76.8849	76.5723	76.4921	76.6341	76.9763	77.4859	77.6761	78.4969	79.3003	80.0269	80.6138	80.9976	81.1171	80.917	79.9069	79.0531	77.7437	75.9742	73.7534	71.1028	68.0566	64.6596	60.9661	57.0372	52.9386	48.2952	44.1772	40.0612	36.0134	32.0921	28.3468
39.6049	40.3745	40.9715	41.3437	41.4481	41.2525	40.7373	39.8958	38.734	36.827	35.2065	33.3225	31.2254	28.9692	26.6085	24.1971	21.7852	19.4186	17.1369	14.9727	12.9518	11.0921	9.40491	7.89502	6.56158	5.3991	4.39836	3.54746	2.8327	2.23945	1.75283	1.3583	1.04209	0.791545	0.595253	0	0	0	0	0	0	0	0	0	0	0	0	0	0	0
67.6469	67.7763	67.7745	67.6036	66.7873	66.3007	65.534	64.4776	63.1274	61.4847	59.1139	57.0311	54.668	52.056	49.8261	47.0235	44.1436	41.2423	38.3773	35.607	32.9887	30.5772	28.423	26.5705	25.0567	23.9099	23.1482	22.7794	22.3567	22.8678	23.6984	24.8177	26.1836	27.7445	29.4412	31.2086	32.9782	34.6808	36.2486	37.6186	38.734	39.1043	39.6953	39.8942	39.6953	39.1043	38.1388	36.827	35.2065	33.3225
87.843	85.67	83.8388	81.7566	79.4356	76.8982	73.7338	70.9872	68.1206	65.1959	62.2783	59.4326	56.7212	54.2011	51.9211	49.4763	47.8955	46.6029	45.6022	44.8814	44.414	44.1604	44.0703	44.0857	44.1436	44.1801	44.1331	43.5026	43.2427	42.7269	41.9347	40.8571	39.4971	37.8691	35.9981	33.9177	31.2254	28.9692	26.6085	24.1971	21.7852	19.4186	17.1369	14.9727	12.9518	11.0921	9.40491	7.89502	6.56158	5.3991
75.6852	76.2432	76.6309	76.8484	76.4532	76.4497	76.2507	76.4575	76.0792	75.5697	74.9389	74.1957	73.3489	72.4075	71.3814	70.2817	69.1213	67.9149	66.6789	65.4312	64.1902	62.9742	61.7999	60.2384	59.3026	58.4097	57.5646	56.7645	55.9989	55.2501	54.4939	53.7017	52.8419	51.8821	50.7916	49.1002	47.7892	46.2568	44.5034	42.5371	40.3745	38.0392	35.5619	32.9782	30.3275	27.6506	24.9886	22.3805	19.4186	17.1369
129.448	131.284	132.976	133.992	135.249	136.079	136.412	136.189	135.363	133.896	131.767	128.525	125.181	121.172	116.544	110.91	105.346	99.3427	92.9956	86.4033	79.6661	72.8834	66.1502	59.5554	53.1791	47.0906	41.3475	35.9946	31.0636	26.1305	22.2051	18.6958	15.5955	12.8886	10.109	8.2318	6.63781	5.30029	4.191	3.28155	2.54438	1.95355	1.04209	0.791545	0.595253	0	0	0	0	0
44.414	43.5734	42.9567	42.5621	42.376	42.3728	42.5162	42.3175	42.7274	43.1015	43.3886	43.5379	43.5026	43.2427	42.7269	41.9347	40.8571	39.4971	37.8691	35.9981	33.9177	31.2254	28.9692	27.2038	24.9886	22.8273	20.7769	18.8897	17.2122	15.7845	14.6395	13.8033	13.2941	13.1232	13.2941	13.8033	14.6395	15.7845	17.2122	18.8897	20.7769	22.8273	24.9886	27.2038	28.9692	31.2254	33.3225	35.2065	36.827	38.1388
49.2371	47.1253	45.4822	43.6898	41.7365	39.6219	37.3564	34.9598	32.0169	29.5644	26.6085	24.1971	21.7852	19.4186	17.1369	15.568	13.7433	12.1342	10.7632	9.64785	8.80103	8.2318	7.94582	7.94582	8.2318	8.80103	9.64785	10.7632	12.1342	13.7433	15.568	17.1369	19.4186	21.7852	24.1971	26.6085	28.9692	31.2254	33.3225	35.2065	36.827	38.1388	39.1043	39.6953	39.8942	39.6953	39.1043	38.1388	36.827	35.2065
0	0	0	0	0	0	0	0	0	0	0	0	0	0	0	0	0	0	0	0	0	0	0	0	0	0	0	0	0	0	0	0	0	0	0	0	0	0	0	0	0	0	0	0	0	0	0	0	0	0
58.9856	57.324	55.7035	54.1692	53.355	52.2967	51.4676	50.888	50.5678	50.506	50.6915	51.1039	51.7147	52.4893	53.3888	53.9288	55.0708	56.1864	57.2443	58.2155	59.0738	59.7968	60.3651	60.7619	60.9731	60.9861	60.7898	59.931	59.4036	58.6122	57.5574	56.2411	54.668	52.846	50.7873	48.5092	46.0338	43.3886	40.6056	37.7208	34.7729	31.8019	28.848	25.9499	23.1435	20.4607	17.9284	15.568	12.9518	11.0921
78.3839	76.7241	74.2307	71.946	69.337	66.4786	63.0106	60.0242	57.0209	54.0932	51.3258	48.7927	46.5537	44.653	43.117	41.9546	41.1563	40.6963	40.5333	40.6135	40.8732	41.2423	41.6477	42.0169	42.2815	41.937	41.9347	41.6471	41.0536	40.1464	38.9303	37.4223	35.2065	33.3225	31.2254	28.9692	26.6085	24.1971	21.7852	19.4186	17.1369	14.9727	12.9518	11.0921	9.40491	7.89502	6.56158	5.3991	4.39836	3.54746
24.1971	21.7852	19.4186	17.1369	14.9727	13.547	11.8836	10.447	9.25331	8.31441	7.63855	7.23106	7.09492	7.23106	7.63855	8.31441	9.25331	10.447	11.8836	13.547	14.9727	17.1369	19.4186	21.7852	24.1971	26.6085	28.9692	31.2254	33.3225	35.2065	36.827	38.1388	39.1043	39.6953	39.8942	39.6953	39.1043	38.1388	36.827	35.2065	33.3225	31.2254	28.9692	26.6085	24.1971	21.7852	19.4186	17.1369	14.9727	12.9518
6.56158	5.3991	4.39836	3.54746	2.8327	2.23945	1.75283	1.3583	1.04209	0.791545	0.595253	0	0	0	0	0	0	0	0	0	0	0	0	0	0	0	0	0	0	0	0	0	0	0	0	0	0	0	0	0	0	0	0	0	0	0	0	0	0	0
188.236	190.716	192.915	194.819	196.413	197.682	198.168	198.858	199.144	199.011	199.036	197.759	196.614	195.593	193.697	191.375	188.638	185.505	181.999	178.156	174.019	169.637	165.667	160.734	156.363	151.603	147.542	144.266	140.856	137.825	135.229	132.661	131.142	130.083	129.468	129.263	129.415	129.859	130.075	130.536	131.57	132.505	133.266	133.779	133.978	133.802	132.756	131.802	130.32	128.297
2.8327	2.23945	1.75283	1.3583	1.04209	0.791545	0.595253	0	0	0	0	0	0	0	0	0	0	0	0	0	0	0	0	0	0	0	0	0	0	0	0	0	0	0	0	0	0	0	0	0	0	0	0	0	0	0	0	0	0	0
74.1988	70.4582	66.1146	61.6861	57.2491	52.8807	48.6561	44.6468	40.9192	37.5325	34.5374	31.9745	29.4302	27.9251	26.8765	26.2833	26.1305	26.3902	27.0223	27.9759	29.1907	30.156	31.8019	33.4648	35.0753	36.5648	37.8691	38.9303	39.6995	39.6953	39.8942	39.6953	39.1043	38.1388	36.827	35.2065	33.3225	31.2254	28.9692	26.6085	24.1971	21.7852	19.4186	17.1369	14.9727	12.9518	11.0921	9.40491	7.89502	6.56158
108.26	106.728	105.016	103.184	101.296	98.9699	97.2659	95.6454	94.1536	92.8219	91.6665	90.6882	89.872	89.1886	88.5959	88.0419	87.4672	86.8088	85.5602	84.6643	83.4798	81.9684	80.1027	77.8672	75.2597	72.2913	68.5432	65.0542	61.2823	57.2877	53.1349	48.8905	44.1772	40.0612	36.0134	32.0921	28.3468	24.8177	21.5352	18.5202	15.7845	13.3315	11.1577	9.25331	7.60367	6.19064	4.99361	3.54746	2.8327	2.23945
85.3544	81.2968	77.1883	73.6305	69.6367	65.2273	61.4297	57.2417	53.706	50.2768	47.0044	43.9382	41.1256	38.6106	36.4311	34.6181	32.7501	31.8414	31.3038	31.1307	31.3022	31.7854	32.0921	33.1701	34.3683	35.6238	36.8699	38.6345	39.858	40.9337	41.8209	42.4902	42.9252	43.1232	42.6517	42.5371	42.2261	41.7681	41.2175	40.6303	40.0612	39.5603	39.1698	38.9221	38.8372	38.9221	39.1698	39.5603	40.0612	40.6303
67.4226	64.77	62.4138	60.9422	59.3443	57.6043	56.7022	56.0211	55.5335	54.7648	54.6845	54.6713	54.6998	54.7471	54.3508	54.4993	54.5947	54.638	54.6325	54.5828	54.4939	54.3689	54.2083	54.0086	53.7615	53.0106	52.7411	52.3434	51.7998	51.0905	50.1964	49.1002	47.7892	46.2568	44.5034	42.5371	40.3745	38.0392	35.5619	32.9782	30.3275	27.6506	24.9886	22.3805	19.4186	17.1369	14.9727	12.9518	11.0921	9.40491
70.4539	67.0785	63.5122	59.7886	55.9442	52.0182	48.0514	44.0857	40.7578	37.1138	33.645	29.9537	27.0855	24.4908	22.209	20.273	18.7084	17.5333	16.758	16.3853	15.9665	16.4912	17.3501	18.5202	19.9696	21.6581	23.538	25.5554	27.6506	29.7607	31.8206	33.3225	35.2065	36.827	38.1388	39.1043	39.6953	39.8942	39.6953	39.1043	38.1388	36.827	35.2065	33.3225	31.2254	28.9692	26.6085	24.1971	21.7852	19.4186
11.6444	9.64785	7.91988	6.44119	5.1899	4.14271	2.8327	2.23945	1.75283	1.3583	1.04209	0.791545	0.595253	0	0	0	0	0	0	0	0	0.595253	0.791545	1.04209	1.3583	1.75283	2.23945	2.8327	3.54746	4.39836	5.3991	6.56158	7.89502	9.40491	11.0921	12.9518	14.9727	17.1369	19.4186	21.7852	24.1971	26.6085	28.9692	31.2254	33.3225	35.2065	36.827	38.1388	39.1043	39.6953
33.3225	35.2065	36.827	38.1388	39.1043	39.6953	39.8942	39.6953	39.1043	38.1388	36.827	35.2065	33.3225	31.2254	28.9692	26.6085	24.1971	21.7852	19.4186	17.1369	14.9727	12.9518	11.0921	10.0002	8.68656	7.60367	6.75739	6.15119	5.78691	5.66541	5.78691	6.15119	6.75739	7.60367	8.68656	10.0002	11.0921	12.9518	14.9727	17.1369	19.4186	21.7852	24.1971	26.6085	28.9692	31.2254	33.3225	35.2065	36.827	38.1388
0	0	0	0	0	0	0	0	0	0	0	0	0	0	0	0	0	0	0	0	0	0	0	0	0	0	0	0	0.595253	0.791545	1.04209	1.3583	1.75283	2.23945	2.8327	3.54746	4.39836	5.3991	6.56158	7.89502	9.40491	11.0921	12.9518	14.9727	17.1369	19.4186	21.7852	24.1971	26.6085	28.9692
95.0925	92.0884	88.7563	85.0903	80.6563	76.4809	72.0137	67.9056	63.2261	58.4979	53.3606	48.9009	44.6123	40.5768	36.4248	33.2219	30.431	28.0959	26.2459	24.8954	24.0445	23.6795	23.7738	24.2888	25.1753	26.3748	27.8213	29.4432	30.722	32.5837	34.3646	35.9981	37.4223	38.1388	39.1043	39.6953	39.8942	39.6953	39.1043	38.1388	36.827	35.2065	33.3225	31.2254	28.9692	26.6085	24.1971	21.7852	19.4186	17.1369
171.551	165.161	158.729	152.321	145.999	139.38	133.523	127.887	122.075	117.125	112.474	108.138	103.68	100.096	96.3367	93.3838	90.6194	88.0122	85.5254	82.6752	80.4224	78.1377	75.7884	73.3451	71.3783	68.4319	65.9505	62.9106	60.3378	57.6748	54.9653	52.2581	49.6051	46.6166	44.3486	42.2633	40.4118	38.8366	37.5697	36.6308	36.0265	35.7496	35.7791	36.0807	36.6087	36.8642	37.787	38.7216	39.6049	40.3745
35.6238	32.5166	29.4412	26.4365	23.538	20.7769	18.179	15.7643	13.547	11.0921	9.40491	7.89502	7.15683	6.19064	5.44045	4.90576	4.58553	4.47891	4.58553	4.90576	5.44045	6.19064	7.15683	7.89502	9.40491	11.0921	12.9518	14.9727	17.1369	19.4186	21.7852	24.1971	26.6085	28.9692	31.2254	33.3225	35.2065	36.827	38.1388	39.1043	39.6953	39.8942	39.6953	39.1043	38.1388	36.827	35.2065	33.3225	31.2254	28.9692
41.9209	42.3175	42.7274	43.1015	43.3886	43.5379	43.5026	43.2427	42.7269	41.9347	40.8571	39.4971	37.8691	35.9981	33.9177	31.2254	28.9692	26.6085	24.1971	21.7852	19.4186	17.1369	14.9727	12.9518	11.0921	9.40491	7.89502	6.56158	5.3991	4.39836	3.54746	2.8327	2.23945	1.75283	1.3583	1.04209	0.791545	0.595253	0	0	0	0	0	0	0	0	0	0	0	0
144.049	139.466	134.628	129.628	124.558	119.504	114.543	109.745	105.167	100.853	96.8365	92.6929	89.4326	86.4637	83.7783	81.359	79.1802	76.7669	75.0856	73.5087	72.0009	70.5254	68.602	67.1974	65.6899	64.0551	62.2721	59.8812	57.8742	55.6585	53.2423	50.1964	47.5437	44.722	41.7681	38.7216	35.6238	32.5166	29.4412	26.4365	23.538	20.7769	18.179	15.7643	13.547	11.0921	9.40491	7.89502	6.56158	5.3991
62.6007	60.632	59.322	58.6172	58.4487	58.8886	59.8578	61.1295	62.6286	64.2822	66.0223	67.3442	69.1969	70.504	72.2374	73.7851	75.1352	75.8368	76.8883	77.6991	78.2741	78.6173	78.7314	78.6173	78.2741	77.6991	76.8883	75.8368	74.5399	72.9935	71.1953	69.1457	66.8488	64.3132	61.5523	58.5849	55.4353	52.7279	49.5022	46.2488	42.5758	39.5398	36.6077	33.8396	31.292	29.0163	27.0572	25.4513	24.2261	23.3988
40.6303	40.0612	39.5603	39.1698	38.9221	38.8372	38.9221	39.1698	39.5603	40.0612	40.6303	41.2175	41.7681	42.2261	42.5371	43.247	43.3195	43.1758	42.8064	42.2154	41.4203	40.4513	39.3492	37.7208	36.6245	35.5307	34.5035	33.602	32.8773	32.3704	32.1096	32.1096	32.3704	32.8773	33.602	34.5035	35.5307	36.6245	37.7208	38.754	39.6597	40.3782	40.8571	41.0536	40.9363	40.4868	39.6995	38.1388	36.827	35.2065
58.7006	57.316	56.0431	54.8577	53.7267	52.6115	51.4703	50.8573	49.7401	48.54	47.2442	45.8507	43.9257	42.4924	40.9934	39.4736	37.9828	36.5728	35.2951	34.1972	32.8773	32.3704	32.1096	32.1096	32.3704	32.8773	33.602	34.5035	36.126	37.416	38.7629	40.1123	41.4125	42.6177	43.6898	44.601	45.3347	45.8859	46.2611	46.0338	46.2319	46.2986	46.2742	46.1981	46.106	46.0271	45.9823	45.9823	46.0271	46.106
102.318	97.4992	93.566	89.9904	86.8286	84.7192	82.2526	80.896	80.066	79.3133	79.6171	80.3492	81.4606	82.8891	84.5615	86.3975	88.3124	89.7778	91.7135	93.4532	94.9322	95.6501	96.5621	97.0424	97.0695	96.6312	96.3193	95.1443	93.572	91.19	89.0392	86.5764	83.8579	80.9433	77.8946	74.7746	71.646	68.5698	65.603	62.7978	60.199	57.8425	55.7539	53.947	52.4235	51.1722	50.1698	48.9387	48.4376	48.027
52.3434	48.2952	44.1772	40.0612	36.0134	32.0921	28.3468	24.8177	21.5352	18.5202	15.7845	13.3315	11.1577	9.25331	7.60367	6.19064	4.99361	3.54746	2.8327	2.23945	1.75283	1.3583	1.04209	0.791545	0.595253	0	0	0	0	0	0	0	0	0	0	0	0	0	0	0	0	0	0	0	0	0	0	0	0	0
38.1388	36.827	35.2065	33.3225	31.2254	28.9692	26.6085	24.1971	21.7852	19.4186	17.1369	14.9727	12.9518	11.0921	9.40491	7.89502	6.56158	5.3991	4.39836	3.54746	2.8327	2.23945	1.75283	1.3583	1.04209	0.791545	0.595253	0	0	0	0	0	0	0	0	0	0	0	0	0	0	0	0	0	0	0	0	0	0	0
3.54746	2.8327	2.23945	1.75283	1.3583	1.04209	0.791545	0.595253	0	0	0	0.595253	0.791545	1.04209	1.3583	1.75283	2.23945	2.8327	3.54746	4.39836	5.3991	6.56158	7.89502	9.40491	11.0921	12.9518	14.9727	17.1369	19.4186	21.7852	24.1971	26.6085	28.9692	31.2254	33.3225	35.2065	36.827	38.1388	39.1043	39.6953	39.8942	39.6953	39.1043	38.1388	36.827	35.2065	33.3225	31.2254	28.9692	26.6085
65.3492	64.5334	63.5825	63.4734	63.582	63.8704	64.2936	64.8025	65.3455	65.8713	66.3299	66.6749	66.8635	66.4151	66.3007	65.9062	65.2178	64.2271	62.9311	60.8895	59.1139	57.0311	54.668	52.056	49.2309	46.2319	43.1015	39.884	36.6245	33.3675	30.156	27.0298	24.6199	21.963	19.5372	17.3731	15.4961	13.9268	12.2376	11.4425	10.9599	10.7982	10.9599	11.4425	12.2376	13.3315	14.7046	16.331	18.179	20.2102
112.399	109.625	106.082	103.185	100.313	96.9965	94.2166	91.9651	89.2463	86.5204	83.8148	81.1664	78.6206	75.7859	73.7199	71.4463	70.0253	68.9177	68.1664	67.7988	67.3812	67.9071	68.7596	69.8975	71.2613	72.7762	74.3556	75.905	77.922	79.3159	80.4494	81.2537	81.2316	81.3497	81.0034	80.2021	78.9733	77.3618	75.4266	73.2376	70.429	68.0838	65.6928	63.335	61.0788	58.9789	57.0744	55.3872	53.9221	52.6676
70.1931	67.5962	65.6167	63.7061	61.8977	60.2105	58.6494	57.2056	56.4537	55.3692	54.3683	53.4219	52.5015	51.5826	50.6468	49.6839	48.6925	47.6806	46.2213	45.341	44.4802	43.6758	42.963	42.3728	41.9292	41.2038	41.2038	41.3339	41.5813	41.9209	42.3175	42.7274	43.1015	43.3886	43.5379	43.5026	43.2427	42.7269	41.9347	40.8571	39.4971	37.8691	35.9981	33.9177	31.2254	28.9692	26.6085	24.1971	21.7852	19.4186
90.0582	87.82	84.8785	82.2244	79.2668	76.0175	72.4971	68.2907	64.4369	60.3901	56.2033	51.9321	47.6325	43.9548	39.9572	36.1409	32.117	28.9371	26.0564	23.517	21.3529	19.5896	18.244	17.3248	16.8321	16.758	17.0864	17.3501	18.5202	19.9696	21.6581	23.538	25.5554	27.6506	29.7607	31.8206	33.3225	35.2065	36.827	38.1388	39.1043	39.6953	39.8942	39.6953	39.1043	38.1388	36.827	35.2065	33.3225	31.2254
0	0	0	0	0	0	0	0	0	0	0	0	0	0	0	0	0	0	0	0	0	0	0	0	0	0	0	0	0	0	0	0	0	0	0	0	0	0	0	0	0	0	0	0	0	0	0	0	0	0
155.966	152.618	149.802	147.084	145.457	144.897	143.926	143.946	144.31	144.963	145.84	146.876	148.003	149.155	150.269	150.839	151.37	152.223	152.324	152.643	152.561	151.611	150.775	149.448	147.618	145.279	142.429	139.07	135.211	130.868	126.659	121.623	115.81	110.283	104.523	98.6114	92.6363	86.687	80.8535	75.2237	69.4371	64.5717	60.1042	56.0928	52.5799	49.5908	46.6899	44.8699	43.5154	42.5893
79.338	78.1604	77	75.8437	74.2341	73.1583	72.6068	71.5734	70.0545	69.049	67.9662	67.4063	66.381	65.3519	64.3416	63.3772	62.4901	61.7156	61.0913	60.2125	60.119	60.2559	60.6556	61.3401	62.3185	63.5854	65.1193	66.8829	68.823	70.872	72.9506	74.5276	76.5128	78.2247	79.5793	80.4999	80.9206	80.7905	80.0758	78.7617	76.8536	74.376	71.3718	67.8995	64.0308	59.4036	55.1077	50.644	46.106	41.5813
139.796	138.147	136.873	135.359	133.589	131.55	129.239	126.656	123.364	120.974	117.921	114.684	110.859	107.489	104.026	100.516	97.0017	93.522	90.1128	86.3621	83.3003	80.9574	78.3636	75.9907	73.8628	71.9987	70.4122	68.6681	67.771	67.128	66.7334	66.5736	66.6269	66.8648	66.8088	67.4216	68.0709	68.7157	69.313	69.3755	69.8629	70.1464	70.1945	69.9794	69.4776	68.6714	67.549	66.1056	64.3434	62.272
120.244	114.137	109.004	104.297	100.055	96.3002	93.0467	90.2957	88.0377	85.8095	84.5836	83.2887	82.8844	82.73	82.3274	82.6164	82.9404	83.2331	83.4264	83.4525	82.8043	82.4269	81.2403	80.2156	78.7444	76.8251	74.4681	71.6961	68.5432	65.0542	61.2823	57.2877	53.1349	48.8905	44.7724	40.8528	37.0555	33.4504	30.0996	27.0572	24.3679	22.0677	20.1828	18.7306	17.7193	17.1483	17.0086	17.2827	17.9454	18.5202
88.6192	89.7944	91.2613	92.4837	94.3669	95.7809	97.6372	99.2592	100.57	101.498	102.134	102.434	102.226	101.499	100.261	98.5309	95.9008	93.422	90.5668	87.4118	84.0399	80.5373	76.9906	73.4829	70.0912	66.8825	63.9115	61.2183	58.8272	56.7455	54.9642	53.4591	52.1925	50.6726	49.8461	49.0646	48.2733	47.4187	46.4526	45.3347	44.0343	42.5322	40.3782	38.5798	36.5648	34.3646	32.0169	29.5644	26.6085	24.1971
54.2245	53.3262	53.012	52.6988	52.3968	52.1127	51.8477	51.5971	51.3496	50.644	51.0546	50.9708	50.8209	50.5892	50.262	49.8297	49.2885	48.6418	47.901	47.0853	46.2213	45.341	44.4802	43.6758	42.963	42.3728	41.9292	41.2038	41.2038	41.3339	41.5813	41.9209	42.3175	42.7274	43.1015	43.3886	43.5379	43.5026	43.2427	42.7269	41.9347	40.8571	39.4971	37.8691	35.9981	33.9177	31.2254	28.9692	26.6085	24.1971
38.1853	39.1809	39.8958	40.2905	39.8942	39.6953	39.1043	38.1388	36.827	35.2065	33.3225	31.2254	28.9692	26.6085	24.1971	21.7852	19.4186	17.1369	14.9727	12.9518	11.0921	9.40491	7.89502	6.56158	5.3991	4.39836	3.54746	2.8327	2.23945	1.75283	1.3583	1.04209	0.791545	0.595253	0	0	0	0	0	0	0	0	0	0	0	0	0	0	0	0
40.8571	39.4971	37.8691	35.9981	33.9177	31.2254	28.9692	26.6085	24.1971	21.7852	19.4186	17.1369	14.9727	12.9518	11.0921	9.40491	7.89502	7.15683	6.19064	5.44045	4.90576	4.58553	4.47891	4.58553	4.90576	5.44045	6.19064	7.15683	7.89502	9.40491	11.0921	12.9518	14.9727	17.1369	19.4186	21.7852	24.1971	26.6085	28.9692	31.2254	33.3225	35.2065	36.827	38.1388	39.1043	39.6953	39.8942	39.6953	39.1043	38.1388
38.8372	38.9221	39.1698	39.5603	40.0612	40.6303	41.2175	41.7681	42.2261	42.5371	42.6517	42.528	42.1337	41.4481	40.4626	39.1809	37.6186	35.8018	33.3225	31.2254	28.9692	26.6085	24.1971	21.7852	19.4186	17.1369	14.9727	12.9518	11.0921	9.40491	7.89502	6.56158	5.3991	4.39836	3.54746	2.8327	2.23945	1.75283	1.3583	1.04209	1.3868	1.3868	1.04209	1.3583	1.75283	2.23945	2.8327	3.54746	4.39836	5.3991
3.54746	2.8327	2.23945	1.75283	1.3583	1.04209	0.791545	0.595253	0	0	0	0	0	0	0	0	0	0	0	0	0	0	0	0	0	0	0	0	0	0	0	0	0	0	0	0	0	0	0	0	0	0	0	0	0	0	0	0	0	0
54.6251	53.9639	53.1115	52.056	50.7873	49.2991	47.5903	45.6659	43.5379	41.2254	38.754	36.1552	33.4648	30.722	27.9668	25.2392	22.5768	20.0139	17.1369	14.9727	12.9518	11.0921	9.40491	7.89502	6.56158	5.3991	4.39836	3.54746	2.8327	2.23945	1.75283	1.3583	1.04209	0.791545	0.595253	0	0	0	0	0	0	0	0	0	0	0	0	0	0	0
120.765	116.031	111.155	106.206	100.813	96.0487	91.3924	86.4666	82.3283	78.4304	74.8045	71.466	67.9702	65.304	62.8501	60.5752	58.4376	56.3908	54.3874	52.3817	50.3336	48.2104	45.5455	43.3287	40.9697	38.0392	35.5619	32.9782	30.3275	27.6506	24.9886	22.3805	19.4186	17.1369	14.9727	12.9518	11.0921	9.40491	7.89502	6.56158	5.3991	4.39836	3.54746	2.8327	2.23945	1.75283	1.3583	1.04209	0.791545	0.595253
36.827	35.8018	34.114	32.2675	30.3275	28.3614	26.4365	24.6179	22.9661	21.5352	20.3718	19.5133	18.9871	18.8098	18.9871	19.5133	20.3718	21.5352	22.9661	24.6179	26.4365	28.3614	30.3275	32.2675	34.114	35.8018	36.827	38.1388	39.1043	39.6953	39.8942	39.6953	39.1043	38.1388	36.827	35.2065	33.3225	31.2254	28.9692	26.6085	24.1971	21.7852	19.4186	17.1369	14.9727	12.9518	11.0921	9.40491	7.89502	6.56158
0	0	0	0	0	0	0	0	0	0	0	0	0	0	0	0	0	0	0	0	0	0	0	0	0	0	0	0	0	0	0.595253	0.791545	1.04209	1.3583	1.75283	2.23945	2.8327	3.54746	4.39836	5.3991	6.56158	7.89502	9.40491	11.0921	12.9518	14.9727	17.1369	19.4186	21.7852	24.1971
42.4778	42.9791	43.293	43.3999	43.293	42.9791	42.4778	41.8206	40.6056	39.884	39.1204	38.3741	37.7006	37.1488	36.758	36.5555	36.5555	36.758	37.1488	37.7006	38.3741	39.1204	39.884	40.6056	41.2254	41.6862	41.937	41.9347	41.6471	41.0536	40.1464	38.9303	37.4223	35.2065	33.3225	31.2254	28.9692	26.6085	24.1971	21.7852	19.4186	17.1369	14.9727	12.9518	11.0921	9.40491	7.89502	6.56158	5.3991	4.39836
9.40491	7.89502	6.56158	5.3991	4.39836	3.54746	2.8327	2.83471	2.54438	2.40039	2.40039	2.54438	2.83471	2.8327	3.54746	4.39836	5.3991	6.56158	7.89502	9.40491	11.0921	12.9518	14.9727	17.1369	19.4186	21.7852	24.1971	26.6085	28.9692	31.2254	33.3225	35.2065	36.827	38.1388	39.1043	39.6953	39.8942	39.6953	39.1043	38.1388	36.827	35.2065	33.3225	31.2254	28.9692	26.6085	24.1971	21.7852	19.4186	17.1369
78.9836	79.4089	79.6593	79.2555	79.1655	78.7691	78.0445	76.9746	75.5486	73.7625	71.6209	69.1365	66.926	64.0248	60.9233	57.676	54.3441	50.993	47.2472	44.1778	41.2625	38.5692	36.1578	34.0786	32.371	31.0616	30.164	29.6773	29.5872	29.8656	30.4718	31.3539	32.0076	33.3675	34.7729	36.1552	37.446	38.5798	39.4971	40.1464	40.4868	40.4895	39.6953	39.1043	38.1388	36.827	35.2065	33.3225	31.2254	28.9692
122.485	123.755	124.946	125.969	126.743	127.195	127.268	126.916	125.665	124.503	122.838	120.241	117.739	114.775	110.945	107.298	103.29	98.973	94.396	89.6078	84.6546	79.5817	74.4328	69.2506	64.0767	58.9517	53.9149	49.0041	44.2546	39.6989	34.9229	30.9545	27.2257	23.7576	20.5648	17.2122	14.7046	12.4504	10.447	8.68656	7.15683	5.3991	4.39836	3.54746	2.8327	2.23945	1.75283	1.3583	1.04209	0.791545
48.8905	48.9498	48.9612	48.902	48.7521	48.4963	48.126	47.6411	47.0501	46.3706	45.628	44.8544	44.0857	43.3596	42.7125	42.1765	41.3339	41.2038	41.2038	41.3339	41.5813	41.9209	42.3175	42.7274	43.1015	43.3886	43.5379	43.5026	43.2427	42.7269	41.9347	40.8571	39.4971	37.8691	35.9981	33.9177	31.2254	28.9692	26.6085	24.1971	21.7852	19.4186	17.1369	14.9727	12.9518	11.0921	9.40491	7.89502	6.56158	5.3991
77.0674	75.0334	73.1605	71.3971	69.2495	67.6727	66.6298	64.6503	62.7189	61.2395	59.627	57.898	56.075	53.7438	51.942	50.1211	48.3297	46.6166	45.0287	43.6087	42.393	41.4093	40.6749	40.1955	39.9642	39.9614	40.1555	40.0612	40.6303	41.2175	41.7681	42.2261	42.5371	42.6517	42.528	42.1337	41.4481	40.4626	39.1809	37.6186	35.8018	33.3225	31.2254	28.9692	26.6085	24.1971	21.7852	19.4186	17.1369	14.9727
41.2038	41.3339	41.5813	41.9209	42.3175	42.7274	43.1015	43.3886	43.5379	43.5026	43.2427	42.7269	41.9347	40.8571	39.4971	37.8691	35.9981	33.9177	31.2254	28.9692	26.6085	24.1971	21.7852	19.4186	17.1369	14.9727	12.9518	11.0921	9.40491	7.89502	6.56158	5.3991	4.39836	3.54746	2.8327	2.23945	1.75283	1.3583	1.04209	0.791545	0.595253	0	0	0	0	0	0	0	0	0
134.842	131.673	128.25	124.116	120.265	115.658	111.301	106.618	101.629	96.3669	90.8672	85.7703	80.1335	74.4672	68.4005	63.0117	57.7892	52.8135	48.1597	43.8953	39.6347	36.4272	33.7184	31.5345	29.4429	28.4422	27.9251	27.8646	28.2196	28.9371	29.9537	31.1981	32.5934	34.0601	35.0753	36.5648	37.8691	38.9303	39.6995	39.6953	39.8942	39.6953	39.1043	38.1388	36.827	35.2065	33.3225	31.2254	28.9692	26.6085
58.6415	55.5119	52.3231	49.1333	45.5601	42.6679	39.9291	37.4067	35.157	33.2277	31.6562	30.4684	29.6773	29.2828	29.271	29.6151	30.2755	30.7587	32.0076	33.3675	34.7729	36.1552	37.446	38.5798	39.4971	40.1464	40.4868	40.4895	39.6953	39.1043	38.1388	36.827	35.2065	33.3225	31.2254	28.9692	26.6085	24.1971	21.7852	19.4186	17.1369	14.9727	12.9518	11.0921	9.40491	7.89502	6.56158	5.3991	4.39836	3.54746
142.246	136.715	132.426	128.795	125.802	123.4	121.517	120.064	118.491	117.239	116.604	115.88	114.963	113.755	111.729	109.82	107.984	104.762	101.609	97.9665	93.4484	89.1318	84.0743	79.3843	74.585	69.7946	65.1269	60.6871	56.568	52.8469	49.5826	46.8142	44.56	42.8174	41.5639	40.7588	39.9026	39.9291	40.1719	40.5535	40.9934	41.4125	41.7365	41.8992	41.8451	41.5316	40.4868	39.6995	38.1388	36.827
165.294	158.436	151.317	144.112	136.989	129.657	123.248	117.278	111.826	106.939	102.634	98.897	95.6869	92.9417	90.1388	88.1904	86.412	84.7127	83.0048	81.2086	79.2555	77.0909	74.2323	71.6601	68.3364	65.2791	61.4847	57.5574	53.9639	50.1793	46.2742	42.9127	39.1656	35.5456	32.117	28.9371	26.0564	23.517	21.3529	19.5896	18.244	17.3248	16.8321	16.758	17.0864	17.3501	18.5202	19.9696	21.6581	23.538
29.7607	27.2038	24.1971	21.7852	20.0139	17.9284	16.0148	14.3101	12.8449	11.6444	10.7277	10.109	9.79746	9.79746	10.109	10.7277	11.6444	12.8449	14.3101	16.0148	17.9284	20.0139	21.7852	24.1971	26.6085	28.9692	31.2254	33.3225	35.2065	36.827	38.1388	39.1043	39.6953	39.8942	39.6953	39.1043	38.1388	36.827	35.2065	33.3225	31.2254	28.9692	26.6085	24.1971	21.7852	19.4186	17.1369	14.9727	12.9518	11.0921
25.0319	25.9802	27.1843	28.5954	30.156	31.8019	33.4648	35.0753	36.5648	37.8691	38.9303	39.6995	39.6953	39.8942	39.6953	39.1043	38.1388	36.827	35.2065	33.3225	31.2254	28.9692	26.6085	24.1971	21.7852	19.4186	17.1369	14.9727	12.9518	11.0921	9.40491	7.89502	6.56158	5.3991	4.39836	3.54746	2.8327	2.23945	1.75283	1.3583	1.04209	0.791545	0.595253	0	0	0	0	0	0	0
45.2907	44.8609	44.2848	43.5185	42.53	40.8571	39.4971	37.8691	35.9981	33.9177	31.2254	28.9692	26.6085	24.1971	21.7852	19.4186	17.1369	14.9727	12.9518	11.0921	9.40491	7.89502	6.56158	5.3991	4.39836	3.54746	2.8327	2.23945	1.75283	1.3583	1.04209	0.791545	0.595253	0	0	0	0	0	0	0	0	0	0	0	0	0	0	0	0	0
31.0069	32.5166	34.0581	35.5619	36.9594	38.1853	39.1809	39.8958	40.2905	39.8942	39.6953	39.1043	38.1388	36.827	35.2065	33.3225	31.2254	28.9692	26.6085	24.1971	21.7852	19.4186	17.1369	14.9727	13.547	11.8836	10.447	9.25331	8.31441	7.63855	7.23106	7.09492	7.23106	7.63855	8.31441	9.25331	10.447	11.8836	13.547	14.9727	17.1369	19.4186	21.7852	24.1971	26.6085	28.9692	31.2254	33.3225	35.2065	36.827
73.4494	71.9495	70.4184	68.8706	67.3196	65.7787	64.2613	62.7815	61.3541	59.9941	58.7159	57.5324	56.4537	55.0424	54.3018	54.2336	53.8366	53.5493	53.3606	53.2542	53.2103	53.2067	52.7783	52.9075	52.9894	53.0174	52.9894	52.9075	52.7783	52.6115	52.4187	52.2121	52.0023	51.7965	51.5971	51.4009	50.7544	50.644	50.4593	50.1793	49.7788	49.2309	48.5092	47.5903	46.4558	45.0944	43.5026	41.6862	39.6597	37.446
76.0798	74.5648	72.8731	70.9861	68.89	66.134	63.7199	61.0657	58.1904	55.1191	51.8821	48.5144	44.6114	41.2175	37.787	34.3683	31.0069	27.7445	24.6179	21.6581	18.8897	16.331	13.9939	11.8836	10.0002	7.89502	6.56158	5.3991	4.39836	3.54746	2.8327	2.23945	1.75283	1.3583	1.04209	1.3868	1.3868	1.04209	1.3583	1.75283	2.23945	2.8327	3.54746	4.39836	5.3991	6.56158	7.89502	9.40491	11.0921	12.9518
162.878	157.45	151.805	146.97	142.383	138.074	133.623	129.609	126.459	123.149	120.689	118.039	116.19	114.529	113.029	111.801	110.806	109.856	108.91	107.928	106.869	105.698	104.386	102.467	100.93	98.7396	96.9104	94.873	92.6587	90.3027	87.8424	84.8718	82.4292	79.9578	77.4891	75.0461	72.6429	70.2843	67.9665	65.6783	63.4025	60.6747	58.4754	56.1945	53.819	51.3396	48.7521	46.0587	43.2682	40.3964
30.0886	30.5107	31.1901	32.0921	33.1701	34.3683	35.6238	36.8699	38.0392	39.0665	39.8916	40.4626	40.7373	40.6858	40.2905	39.6995	38.9303	37.8691	36.5648	35.0753	33.4648	31.8019	30.156	28.5954	27.1843	25.9802	25.0319	24.3777	24.0438	24.0438	24.3777	25.0319	25.9802	27.1843	28.5954	30.156	31.8019	33.4648	35.0753	36.5648	37.8691	38.9303	39.6995	39.6953	39.8942	39.6953	39.1043	38.1388	36.827	35.2065
8.68656	10.0002	11.0921	12.9518	14.9727	17.1369	19.4186	21.7852	24.1971	26.6085	28.9692	31.2254	33.3225	35.2065	36.827	38.1388	39.1043	39.6953	39.8942	39.6953	39.1043	38.1388	36.827	35.2065	33.3225	31.2254	28.9692	26.6085	24.1971	21.7852	19.4186	17.1369	14.9727	12.9518	11.0921	9.40491	7.89502	6.56158	5.3991	4.39836	3.54746	2.8327	2.23945	1.75283	1.3583	1.04209	0.791545	0.595253	0	0
139.659	140.147	141.269	142.385	143.44	144.369	145.102	145.566	145.69	145.408	144.659	143.395	141.135	138.857	135.964	132.464	128.383	123.311	118.3	112.818	106.937	100.735	94.2915	87.2471	80.6867	74.1027	67.5775	61.187	54.9992	49.0728	43.4573	38.1915	33.3045	28.8149	24.2888	20.7294	17.5413	14.7163	12.2396	9.64785	7.91988	6.44119	5.1899	4.14271	2.8327	2.23945	1.75283	1.3583	1.04209	0.791545
53.4386	51.5816	49.1002	46.9993	44.7004	42.2261	39.6049	36.8699	34.0581	31.2086	28.3614	25.5554	22.8273	20.2102	17.7321	14.9727	12.9518	11.6873	10.1965	8.93711	7.91988	7.15193	6.63781	6.38016	6.38016	6.63781	7.15193	7.91988	8.93711	10.1965	11.6873	12.9518	14.9727	17.1369	19.4186	21.7852	24.1971	26.6085	28.9692	31.2254	33.3225	35.2065	36.827	38.1388	39.1043	39.6953	39.8942	39.6953	39.1043	38.1388
261.419	255.459	249.689	245.085	240.032	234.51	229.497	224.383	218.715	213.49	208.12	202.175	196.679	190.624	185.045	179.389	173.693	167.549	161.545	156.117	150.253	145.569	140.49	135.032	130.206	125.429	120.708	116.049	111.458	106.943	102.072	97.8633	93.746	89.3046	85.57	81.9817	78.571	74.9207	72.0528	69.3903	66.4978	64.3748	62.4195	60.6143	58.9317	57.337	55.3472	53.9232	52.4358	50.853
69.3297	68.4392	67.6601	67.0202	66.5376	66.2207	66.0676	66.0676	66.2015	66.4431	66.7606	67.1184	67.4781	67.8004	68.0463	67.735	68.4292	68.5147	68.4227	68.1456	67.6813	67.0333	66.2107	65.2285	64.1075	62.4302	61.2296	59.951	58.6358	57.324	56.0533	54.8568	53.7613	52.7861	51.9412	51.2268	50.6332	50.1406	49.7205	49.3373	48.9498	48.5144	47.5437	46.9993	46.2568	45.2933	44.0936	42.6517	40.9715	39.0665
56.4309	55.3399	54.4033	53.6005	52.9042	52.2813	51.2509	50.7745	49.7788	49.2309	48.5092	47.5903	46.4558	45.0944	43.5026	41.6862	39.6597	37.446	35.0753	33.1789	30.8028	28.4422	26.1506	23.538	21.6581	19.9696	18.5202	17.3501	16.4912	15.9665	15.79	15.9665	16.4912	17.3501	18.5202	19.9696	21.6581	23.538	25.5554	27.6506	29.7607	31.8206	33.3225	35.2065	36.827	38.1388	39.1043	39.6953	39.8942	39.6953
85.1191	84.8366	84.4465	83.9308	83.2686	82.4384	81.418	80.1866	78.7254	77.0193	74.614	72.507	70.1112	67.4398	64.5121	61.3533	57.994	54.4698	50.8209	47.0902	43.3226	39.1204	35.5307	32.0076	28.5954	25.3327	22.2513	19.3763	16.7256	14.3101	12.1342	10.1965	8.49027	6.56158	5.3991	4.39836	3.54746	2.8327	2.23945	1.75283	1.3583	1.04209	0.791545	0.595253	0	0	0	0	0	0
0.791545	0.595253	0	0	0	0	0	0	0	0	0	0	0	0	0	0	0	0	0	0	0	0	0	0	0	0	0	0	0	0	0	0	0	0	0	0	0	0	0	0	0	0	0	0	0	0	0	0	0	0
22.1842	22.3567	22.8678	23.6984	24.8177	26.1836	27.7445	29.4412	31.2086	32.9782	34.6808	36.2486	37.6186	38.734	39.1043	39.6953	39.8942	39.6953	39.1043	38.1388	36.827	35.2065	33.3225	31.2254	28.9692	26.6085	24.1971	21.7852	19.4186	17.1369	14.9727	12.9518	11.0921	9.40491	7.89502	6.56158	5.3991	4.39836	3.54746	2.8327	2.23945	1.75283	1.3583	1.04209	0.791545	0.595253	0	0	0	0
1.75283	1.3583	1.04209	0.791545	0.595253	0	0	0	0	0	0	0	0	0	0	0	0	0	0	0	0	0	0	0	0	0	0	0	0	0	0	0	0	0	0	0	0	0	0	0	0	0	0	0	0	0	0	0	0	0
81.9816	79.3878	76.8522	74.4127	72.0986	69.9304	68.5145	66.8592	65.4111	64.167	63.1174	62.2475	61.5381	60.9675	60.5121	60.148	59.4092	59.2776	58.704	59.2776	59.4092	59.5527	59.7205	59.9254	60.1798	60.4946	60.878	61.3343	61.8637	62.4608	63.1154	63.3688	64.2036	65.0078	65.7601	66.436	67.0089	67.4511	67.735	67.8339	67.7231	67.3806	66.7873	65.9285	64.7938	63.3779	61.681	59.7091	57.0311	54.668
25.2392	23.1435	21.1714	19.3763	17.8055	16.4992	15.4904	14.804	14.4566	14.4566	14.804	15.4904	16.4992	17.8055	19.3763	21.1714	23.1435	25.2392	27.4001	29.5644	31.2254	33.3225	35.2065	36.827	38.1388	39.1043	39.6953	39.8942	39.6953	39.1043	38.1388	36.827	35.2065	33.3225	31.2254	28.9692	26.6085	24.1971	21.7852	19.4186	17.1369	14.9727	12.9518	11.0921	9.40491	7.89502	6.56158	5.3991	4.39836	3.54746
121.971	117.087	112.846	108.686	104.194	100.397	96.7278	93.2073	89.8504	86.6659	83.6562	80.8177	78.1405	75.1658	73.0274	71.1206	69.2875	67.5193	65.8055	64.1358	62.5018	60.4549	58.9972	57.5447	56.1129	54.7204	53.3888	51.6977	50.6726	49.7456	48.9387	48.2666	47.7351	47.3406	47.0692	46.8976	46.7934	46.2742	46.2986	46.2319	46.0338	45.6659	45.0944	44.2926	43.2427	41.937	40.3782	38.5798	36.5648	34.3646
Firing rate, time from stimulus update (-100ms to 250ms), high to low
195.627	190.292	185.325	180.744	176.551	172.295	168.963	165.942	162.764	159.958	157.9	155.968	154.28	152.806	150.925	149.611	148.245	146.8	145.249	143.121	141.987	140.242	137.88	135.908	133.745	130.968	128.607	126.106	123.509	120.859	118.2	115.576	113.022	110.127	107.914	105.807	103.811	101.919	100.11	97.9112	96.2856	94.5993	92.8095	90.8719	88.7446	85.9474	83.4544	80.6585	77.5585	74.1637
62.4302	63.5122	64.4369	65.1686	65.675	65.9285	65.9062	66.1852	65.7588	65.0729	63.6942	62.6423	61.3533	59.8638	58.2155	56.4544	54.63	52.7935	50.9966	49.2889	47.7166	46.3193	45.1287	44.1666	43.4433	42.9567	42.6922	42.6234	42.7125	42.9127	42.7274	43.1015	43.3886	43.5379	43.5026	43.2427	42.7269	41.9347	40.8571	39.4971	37.8691	35.9981	33.9177	31.2254	28.9692	26.6085	24.1971	21.7852	19.4186	17.1369
82.0882	77.9409	73.7273	69.5397	65.4666	61.5893	57.9804	54.7008	51.7979	49.8995	48.028	46.6367	45.7208	45.2617	45.2277	45.1334	45.9306	46.9741	48.2093	49.5792	51.0274	52.0566	53.62	55.0854	56.4208	57.5994	58.5995	59.4038	59.9989	59.931	60.1945	60.1945	59.931	59.4036	58.6122	57.5574	56.2411	54.668	52.846	50.7873	48.5092	46.0338	43.3886	40.6056	37.7208	34.7729	31.8019	28.848	25.9499	23.1435
183.859	187.825	191.993	196.316	200.299	204.885	209.416	213.825	218.034	221.96	225.517	228.614	231.311	233.082	234.708	235.537	235.518	234.613	233.391	230.847	227.439	223.204	218.198	212.497	205.75	199.069	191.987	184.638	176.712	169.345	162.07	155.002	148.236	141.844	135.876	130.353	124.832	120.289	116.091	112.182	108.051	104.626	100.795	97.4946	94.0731	90.4849	86.6965	82.6889	78.4586	73.5744
17.1369	19.4186	21.7852	24.1971	26.6085	28.9692	31.2254	33.3225	35.2065	36.827	38.1388	39.1043	39.6953	39.8942	39.6953	39.1043	38.1388	36.827	35.2065	33.3225	31.2254	28.9692	26.6085	24.1971	21.7852	19.4186	17.1369	14.9727	12.9518	11.0921	9.40491	7.89502	6.56158	5.3991	4.39836	3.54746	2.8327	2.23945	1.75283	1.3583	1.04209	0.791545	0.595253	0	0	0	0	0	0	0
93.0298	93.7788	94.2162	93.8724	93.7342	93.2095	92.3123	91.0672	89.5089	87.6798	85.6281	83.4051	81.0617	78.6457	76.1994	74.3519	72.1335	70.0116	67.5581	65.7829	64.0983	62.5058	61.0026	59.5841	58.2457	56.9846	55.8003	54.6956	53.6758	52.7478	51.9195	51.197	50.1406	49.752	49.4362	49.1853	48.983	48.3623	48.2952	48.1583	47.9191	47.5437	46.9993	46.2568	45.2933	44.0936	42.6517	40.9715	39.0665	36.9594
93.6036	94.2546	95.5955	96.5338	98.0213	99.4225	100.701	101.822	102.314	103.153	103.729	104.029	103.6	103.434	102.937	102.111	100.955	99.4739	97.6696	95.5478	93.7108	91.1742	88.4038	85.4271	82.2766	78.9902	75.6106	72.1848	68.3203	65.0731	61.9088	58.886	56.0589	53.4752	51.1742	49.1849	47.5246	46.1974	44.7513	44.1666	43.8207	43.6737	43.6758	43.7695	43.8931	43.9838	43.5379	43.5026	43.2427	42.7269
54.668	53.4412	51.5789	49.5513	47.3921	45.1414	42.8451	40.5535	38.3203	36.2002	34.2471	32.5115	31.0385	29.8656	29.0205	28.5198	27.9245	28.2289	28.8235	29.6802	30.7587	32.0076	33.3675	34.7729	36.1552	37.446	38.5798	39.4971	40.1464	40.4868	40.4895	39.6953	39.1043	38.1388	36.827	35.2065	33.3225	31.2254	28.9692	27.2038	24.9886	22.8273	20.7769	18.8897	17.2122	15.7845	14.6395	13.8033	13.2941	13.1232
88.749	83.7773	79.3044	75.3171	71.7901	68.8416	66.4419	64.4163	62.7432	61.5566	60.8512	60.4826	60.4621	60.8035	61.0775	62.2985	63.8854	65.4004	67.8408	70.1573	73.3271	76.721	80.2895	83.9678	87.679	91.3357	94.8436	98.105	101.022	103.501	105.456	106.81	107.502	107.485	106.732	105.234	103.001	99.6193	96.7351	92.8302	88.4416	83.6742	78.6411	73.4594	68.2473	63.1197	58.1852	53.5428	49.2789	45.4647
98.9071	97.2175	96.0627	94.8706	93.2198	92.1317	91.6273	90.7259	89.4428	88.7896	88.1803	87.6173	87.0969	86.6104	86.1458	85.6891	85.225	84.7384	84.2147	83.6405	83.0036	82.293	81.0558	80.2853	79.3846	78.3507	77.1788	75.863	73.9528	72.4429	70.7373	68.8346	66.7342	64.4369	61.9466	59.2705	56.4208	53.4143	50.273	47.0235	43.6968	39.884	36.6245	33.9628	30.9475	28.0719	25.383	22.9243	20.7346	18.8475
172.427	168.873	164.903	160.622	156.138	151.558	146.543	142.186	138.574	134.339	130.986	127.97	125.32	123.048	121.148	119.599	118.368	117.41	116.673	116.1	115.629	115.198	114.303	113.887	112.864	112.192	110.801	109.665	108.175	106.32	104.095	101.057	98.2171	94.9996	91.4308	87.5419	83.369	78.9531	74.3393	69.576	64.7142	59.363	54.5776	49.8217	45.1502	40.6135	36.2564	32.117	28.2264	24.6085
62.471	60.156	57.5994	54.8644	52.0182	49.1313	46.2748	43.5188	40.9298	38.5692	36.4904	34.7376	33.3434	32.3281	31.6983	31.4469	31.5528	31.9817	32.6873	33.1701	34.3683	35.6238	36.8699	38.0392	39.0665	39.8916	40.4626	40.7373	40.6858	40.2905	39.1043	38.1388	36.827	35.2065	33.3225	31.2254	28.9692	26.6085	24.1971	21.7852	19.4186	17.1369	14.9727	12.9518	11.0921	9.40491	7.89502	6.56158	5.3991	4.39836
156.401	156.669	156.512	155.854	154.63	152.793	149.871	146.861	143.193	138.916	134.098	128.978	123.669	118.145	112.543	106.993	101.622	96.1019	91.5319	87.4023	83.7746	80.6853	78.1461	76.1453	74.6496	73.1642	72.6255	72.3679	72.3133	72.3788	72.4817	72.5418	72.485	72.2454	71.3239	70.6788	69.6898	67.8995	66.308	63.8923	61.6794	59.1139	56.2411	53.1115	49.7788	46.2986	42.7274	39.1204	35.5307	32.0076
61.6768	58.1992	54.177	50.1288	46.1307	41.8141	38.2529	34.9248	31.8943	29.2161	26.9343	25.0818	23.6795	22.7364	22.2498	22.2051	22.5764	23.3275	24.4122	25.3327	27.0298	28.848	30.722	32.5837	34.3646	35.9981	37.4223	38.1388	39.1043	40.2905	40.6858	40.7373	40.4626	39.8916	39.0665	38.0392	36.8699	35.6238	34.3683	33.1701	32.0921	31.1901	30.5107	30.0886	29.9455	30.0886	30.5107	31.1901	32.0921	33.1701
122.827	123.835	124.663	125.303	125.748	125.989	126.021	125.837	125.43	124.79	123.905	122.759	120.889	119.279	117.316	114.986	112.272	109.164	105.656	101.751	97.0201	92.4888	87.6049	82.4212	76.999	71.4068	65.7179	60.008	54.3521	48.8221	43.4838	38.3953	33.7572	29.6157	25.4197	22.2051	19.4065	17.0435	15.1261	13.6565	12.6302	12.0369	11.8619	12.086	12.6865	13.6365	14.9053	16.0148	17.9284	20.0139
12.9524	12.2934	11.9607	11.9607	12.2934	12.9524	13.9248	15.1912	16.7256	18.4952	20.4607	22.5768	24.7923	26.6085	28.9692	31.2254	33.3225	35.2065	36.827	38.1388	39.1043	39.6953	39.8942	39.6953	39.1043	38.1388	36.827	35.2065	33.3225	31.2254	28.9692	26.6085	24.1971	21.7852	19.4186	17.1369	14.9727	12.9518	11.0921	9.40491	7.89502	6.56158	5.3991	4.39836	3.54746	2.8327	2.23945	1.75283	1.3583	1.04209
160.058	156.514	153.006	149.509	146.554	144.524	142.802	140.916	140.434	139.294	138.476	138.366	138.354	138.416	138.528	138.217	138.452	138.17	138.344	138.356	138.184	137.801	137.184	136.31	134.714	133.377	131.696	129.659	127.262	124.498	121.368	117.432	113.699	109.596	105.148	100.385	95.3436	90.0657	84.1549	78.6652	73.0636	67.4133	61.7771	56.216	50.7877	45.5452	40.5353	35.3548	31.0385	27.0223
72.5756	69.4534	66.5091	63.7856	61.3146	59.1155	57.1948	55.5461	54.1504	52.9773	51.9865	51.1299	49.9111	49.2774	48.5858	47.7908	46.8521	45.2933	44.0936	42.6517	40.9715	39.0665	36.9594	34.6808	32.2675	29.7607	27.2038	24.1971	21.7852	19.4186	17.1369	14.9727	12.9518	11.0921	9.40491	7.89502	6.56158	5.3991	4.39836	3.54746	2.8327	2.23945	1.75283	1.3583	1.04209	0.791545	0.595253	0	0	0
79.9311	78.9584	78.0919	76.8864	76.3402	75.4148	75.1092	74.8274	74.5635	74.3073	74.0443	73.7567	73.4239	73.0237	72.5323	71.9258	70.7373	69.947	68.9462	67.7231	66.2682	64.5753	62.6423	60.4722	58.0732	55.4595	52.6513	49.2309	46.2319	43.1015	39.884	36.6245	33.3675	30.156	27.0298	24.0247	21.1714	18.4952	16.0148	13.7433	11.6873	9.40491	7.89502	6.56158	5.3991	4.39836	3.54746	2.8327	2.23945	1.75283
45.2933	44.6889	43.4433	42.0136	40.4248	38.7122	36.9202	35.1002	33.3082	31.6021	29.5962	28.3468	27.3136	26.5418	26.0648	25.9035	26.0648	26.5418	27.3136	28.3468	29.5962	31.0069	32.5166	34.0581	35.5619	36.9594	38.1853	39.1809	39.8958	40.2905	39.8942	39.6953	39.1043	38.1388	36.827	35.2065	33.3225	31.2254	28.9692	26.6085	24.1971	21.7852	19.4186	17.1369	14.9727	12.9518	11.0921	9.40491	7.89502	6.56158
81.3675	77.8705	74.3182	70.795	67.3806	64.1467	61.1541	58.45	56.0661	54.0174	52.3022	50.9022	49.341	48.5755	47.962	47.4441	46.9615	46.4532	46.4569	45.9273	45.2753	44.4815	43.0966	42.1311	41.018	39.7961	38.5124	37.2197	35.5307	34.5035	33.602	32.8773	32.3704	32.1096	32.1096	32.3704	32.8773	33.602	34.5035	35.5307	36.6245	37.7208	38.754	39.6597	40.3782	40.8571	41.0536	40.9363	40.4868	39.6995
54.0689	55.1957	55.8566	56.0481	56.775	57.4558	57.6619	58.4104	59.1251	59.8208	60.5068	61.1867	61.8589	62.5164	63.1481	63.7391	64.2719	64.7271	65.0845	65.3231	65.4224	65.3625	65.1243	64.6902	64.0444	63.1734	62.0662	60.7155	59.1181	56.8321	54.867	52.647	50.1964	47.5437	44.722	41.7681	38.7216	35.6238	32.5166	29.4412	26.4365	23.538	20.7769	18.179	15.7643	13.547	11.0921	9.40491	7.89502	6.56158
27.6506	29.7607	31.8206	33.3225	35.2065	36.827	38.1388	39.1043	39.6953	39.8942	39.6953	39.1043	38.1388	36.827	35.2065	33.3225	31.2254	28.9692	26.6085	24.1971	21.7852	19.4186	17.1369	14.9727	12.9518	11.0921	9.40491	7.89502	6.56158	5.3991	4.39836	3.54746	2.8327	2.23945	1.75283	1.3583	1.04209	0.791545	0.595253	0	0	0	0	0	0	0	0	0	0	0
216.042	208.1	201.352	194.431	188.837	183.565	179.625	176.41	173.882	171.535	170.29	169.46	168.496	168.285	168.714	168.231	168.178	167.433	166.477	165.665	164.369	162.573	159.83	156.716	153.674	150.164	146.248	141.993	137.469	132.746	127.446	122.631	117.766	112.901	108.072	103.306	99.2159	94.3699	90.2232	86.1924	82.2852	78.508	74.867	71.3705	68.0292	64.8572	61.8716	58.6488	55.7692	53.6679
17.1369	14.9727	12.9518	11.0921	9.40491	7.89502	6.56158	5.3991	4.39836	3.54746	2.8327	2.23945	1.75283	1.3583	1.04209	0.791545	0.595253	0	0	0	0	0	0	0	0	0	0	0	0	0	0	0	0	0	0	0.595253	0.791545	1.04209	1.3583	1.75283	2.23945	2.8327	3.54746	4.39836	5.3991	6.56158	7.89502	9.40491	11.0921	12.9518
116.569	113.826	110.922	108.527	105.721	103.024	100.509	98.238	96.2618	94.6205	92.8976	92.1095	91.6683	91.5674	91.7866	92.2934	93.0446	93.9868	95.0592	96.1941	97.3196	97.9179	98.9167	99.6545	99.6246	99.7709	99.4542	98.6388	97.2992	95.422	93.0073	90.0693	86.1928	82.4226	78.2247	73.6695	68.8346	63.802	58.6551	53.4767	48.3455	43.3341	38.5071	33.9194	29.6151	25.6271	21.5343	18.3509	15.4904	12.9524
152.998	148.541	143.806	139.819	136.01	132.401	129.011	126.45	123.291	120.997	118.99	116.839	115.548	114.522	113.75	113.209	112.42	112.341	111.889	112.013	112.068	111.999	111.753	110.836	110.205	109.234	107.9	106.187	104.09	101.611	98.7618	95.5608	91.5905	87.8848	83.8917	79.6566	75.2265	70.2059	65.646	61.0065	56.3404	51.6977	47.1257	42.6679	38.3634	34.2471	30.3483	26.691	23.2934	20.1679
162.764	157.976	152.705	147.478	142.372	137.458	133.39	129.222	125.443	122.086	118.731	116.39	114.473	112.531	111.55	110.915	110.153	110.228	110.506	110.939	111.475	112.055	112.172	112.765	113.178	113.353	113.231	112.909	112.347	110.924	109.629	107.871	105.666	103.042	100.039	96.7113	93.1214	89.3416	85.45	81.527	77.6525	73.4585	70.0151	66.7903	63.8326	61.1735	58.8272	56.7903	55.0431	53.5513
64.5929	63.742	62.7637	61.6431	60.3651	58.9157	57.2832	55.4595	53.4412	50.7873	48.5092	46.0338	43.3886	40.6056	37.7208	34.7729	31.8019	29.4432	26.7414	24.1856	21.819	19.6812	17.8075	15.7845	14.6395	13.8033	13.2941	13.1232	13.2941	13.8033	14.6395	15.7845	17.2122	18.8897	20.7769	22.8273	24.9886	27.2038	28.9692	31.2254	33.3225	35.2065	36.827	38.1388	39.1043	39.6953	39.8942	39.6953	39.1043	38.1388
44.1666	43.8207	43.6737	43.6758	43.7695	43.8931	43.9838	43.5379	43.5026	43.2427	43.3222	42.7263	41.8992	40.8554	39.6219	38.2375	36.7504	34.7729	33.3675	32.0076	30.7587	29.6802	28.8235	28.2289	27.9245	27.9245	28.2289	28.8235	29.6802	30.7587	32.0076	33.3675	34.7729	36.1552	37.446	38.5798	39.4971	40.1464	40.4868	40.4895	39.6953	39.1043	38.1388	36.827	35.2065	33.3225	31.2254	28.9692	26.6085	24.1971
93.3092	93.3018	92.8917	93.0676	92.7768	92.9992	93.711	93.8861	93.9392	93.8397	94.152	93.8542	93.3768	92.7165	91.8802	90.8865	89.7651	88.5564	86.866	85.7514	84.6819	83.7194	82.9197	82.3283	81.9772	81.8823	82.0412	81.9897	82.6908	83.4997	84.351	85.1673	85.8634	86.3515	86.5461	86.3691	85.7539	84.6497	83.0239	80.864	77.7345	74.6662	71.117	67.1545	62.8572	58.3111	53.6059	48.3878	43.7454	39.1698
24.1971	21.7852	19.4186	17.1369	14.9727	12.9518	11.0921	9.40491	7.89502	6.56158	5.3991	4.39836	3.54746	2.8327	2.23945	1.75283	1.3583	1.04209	0.791545	0.595253	0	0	0	0	0	0	0	0	0	0	0	0	0	0	0	0	0	0	0	0	0	0	0	0	0	0	0	0	0	0
0	0	0	0	0	0	0	0	0	0	0	0	0	0	0	0	0	0	0	0	0	0	0	0	0	0	0	0	0	0	0	0	0	0	0	0	0	0	0	0	0	0	0	0	0	0	0	0	0	0
54.6251	53.9639	53.1115	52.056	50.7873	49.2991	47.5903	45.6659	43.5379	41.2254	38.754	36.1552	33.4648	30.722	27.9668	25.2392	22.5768	20.0139	17.1369	14.9727	12.9518	11.0921	9.40491	7.89502	6.56158	5.3991	4.39836	3.54746	2.8327	2.23945	1.75283	1.3583	1.04209	0.791545	0.595253	0	0	0	0	0	0	0	0	0	0	0	0	0	0	0
24.1971	21.7852	19.4186	17.1369	15.568	13.7433	12.1342	10.7632	9.64785	8.80103	8.2318	7.94582	7.94582	8.2318	8.80103	9.64785	10.7632	12.1342	13.7433	15.568	17.1369	19.4186	21.7852	24.1971	26.6085	28.9692	31.2254	33.3225	35.2065	36.827	38.1388	39.1043	39.6953	39.8942	39.6953	39.1043	38.1388	36.827	35.2065	33.3225	31.2254	28.9692	26.6085	24.1971	21.7852	19.4186	17.1369	14.9727	12.9518	11.0921
43.3886	43.1015	42.7274	42.3175	41.9209	41.5813	41.3339	41.2038	41.2038	41.3339	41.5813	41.9209	42.3175	42.7274	43.1015	43.3886	43.5379	43.5026	43.2427	42.7269	41.9347	40.8571	39.4971	37.8691	35.9981	33.9177	31.2254	28.9692	26.6085	24.1971	21.7852	19.4186	17.1369	14.9727	12.9518	11.0921	9.40491	7.89502	6.56158	5.3991	4.39836	3.54746	2.8327	2.23945	1.75283	1.3583	1.04209	0.791545	0.595253	0
152.317	149.098	145.663	142.063	138.34	134.084	130.319	126.468	122.539	118.533	114.442	110.255	105.959	102.139	97.7902	93.3633	88.872	83.8959	79.4692	75.0437	70.2289	66.0844	62.0815	58.2847	54.3116	51.219	48.4638	46.0859	44.1111	42.5498	40.9538	40.3054	39.9815	39.9401	40.1269	40.4787	40.9261	41.3972	41.8206	41.6862	41.937	41.9347	41.6471	41.0536	40.1464	38.9303	37.4223	35.2065	33.3225	31.2254
105.807	103.471	100.888	98.0789	94.9289	91.043	87.4795	83.2686	79.4849	75.6131	71.7316	67.9155	64.2354	60.7552	57.5314	54.6109	52.03	49.8131	47.9717	46.5041	45.3948	44.6155	44.1256	43.8745	43.3596	43.5189	43.6968	43.3886	43.5379	43.5026	43.2427	42.7269	41.9347	40.8571	39.4971	37.8691	35.9981	33.9177	31.2254	28.9692	26.6085	24.1971	21.7852	19.4186	17.1369	14.9727	12.9518	11.0921	9.40491	7.89502
143.181	142.231	140.868	140.135	139.467	138.877	138.353	137.867	136.923	136.461	135.814	134.903	133.648	131.97	129.802	127.087	123.788	120.485	116.189	111.38	105.678	100.165	94.3519	88.355	81.8539	75.9756	70.2527	64.3602	59.4057	54.8886	50.8825	47.4387	44.585	42.3262	40.6452	39.5045	38.8495	38.6106	38.7073	39.0517	39.1094	39.7921	40.4248	40.9337	41.2541	41.3326	40.6858	40.2905	39.1043	38.1388
334.675	329.934	323.719	317.02	310.25	302.839	294.824	286.259	277.36	268.216	258.782	248.727	239.174	229.209	219.952	210.48	201.896	193.249	185.609	178.432	172.338	165.894	160.538	155.213	151.04	147.395	144.096	141.106	138.387	135.902	133.618	131.061	128.767	127.136	125.571	123.634	121.886	120.746	119.186	118.214	117.239	116.253	115.239	114.169	113.007	111.265	109.897	108.268	106.335	104.06
64.4776	64.9672	65.1431	64.5479	64.1757	63.4355	62.3359	60.8895	59.1139	57.0311	54.668	52.056	49.2309	46.2319	43.1015	39.884	36.6245	33.3675	30.156	27.0298	24.0247	21.1714	18.4952	16.0148	13.7433	11.6873	9.40491	7.89502	6.56158	5.3991	4.39836	3.54746	2.8327	2.23945	1.75283	1.3583	1.04209	0.791545	0.595253	0	0	0	0	0	0	0	0	0	0	0
2.23945	1.75283	1.3583	1.04209	0.791545	0.595253	0	0	0	0	0	0	0	0	0	0	0	0	0	0	0	0	0	0	0	0	0	0	0	0	0	0	0	0	0	0	0	0	0	0	0	0	0	0	0	0	0	0	0	0
117.88	118.057	118.03	118.757	119.164	120.218	120.855	122.054	123.207	124.301	125.322	126.259	127.096	127.374	128.67	129.377	129.926	130.3	130.477	129.989	129.816	129.342	128.553	127.435	125.978	124.181	122.049	120.192	117.636	114.864	111.921	108.417	105.409	102.363	99.3403	96.3937	93.5695	90.9048	87.9829	85.8226	83.8407	82.0378	80.404	78.92	77.5591	76.2887	74.6292	73.5446	72.4075	71.1857
91.0584	90.0028	89.0253	88.7031	88.0229	87.4197	86.4441	86.0967	85.7906	85.5362	85.3459	84.7899	84.884	85.0518	85.3076	85.66	86.11	86.6504	87.2645	87.4827	88.2718	88.9994	89.6195	90.08	90.3247	90.297	89.9423	89.2118	88.0655	86.474	84.4216	81.4634	78.6158	75.319	71.6209	67.58	63.2635	58.7446	54.0994	49.4043	44.7334	40.1555	35.2892	31.1901	27.3136	23.6984	20.3718	17.3501	14.6395	12.2376
20.8456	20.7797	20.7579	21.2796	22.2513	24.0247	25.9499	27.9668	30.0112	32.0169	33.9177	35.2065	36.827	38.1388	39.1043	39.6953	39.8942	39.6953	39.1043	38.1388	36.827	35.2065	33.3225	31.2254	28.9692	26.6085	24.1971	21.7852	19.4186	17.1369	14.9727	13.547	11.8836	10.447	9.25331	8.31441	7.63855	7.23106	7.09492	7.23106	7.63855	8.31441	9.25331	10.447	11.8836	13.547	14.9727	17.1369	19.4186	21.7852
73.9225	74.4655	74.6597	75.4392	76.1571	76.3285	76.9242	77.3342	77.1081	76.8049	76.8441	76.6522	76.2507	76.255	75.6883	75.0179	74.2654	73.4494	72.5853	71.6859	70.7616	69.8208	68.8706	67.9172	66.9666	66.0247	65.0974	64.1902	63.308	62.4541	61.1867	60.5068	59.8208	59.1251	58.4104	57.6619	56.8605	55.9834	55.006	53.9031	52.6513	50.7873	49.2991	47.5903	45.6659	43.5379	41.2254	38.754	36.1552	33.4648
85.5531	84.8925	85.0623	85.5984	86.0516	87.28	88.7076	89.912	91.4735	93.8259	96.4022	99.2223	102.296	105.62	109.179	112.942	116.863	120.881	124.919	128.888	132.688	136.209	139.34	141.965	143.532	144.944	145.525	145.212	143.962	141.755	138.596	134.516	129.571	123.839	117.42	110.431	102.556	94.9343	87.1153	79.2394	71.4387	63.8326	56.5251	49.6029	43.1336	37.1661	31.7308	26.8411	22.052	18.3515
119.619	118.806	117.613	116.063	114.182	112.593	110.33	107.874	105.262	103.125	100.502	97.4357	94.9691	92.5545	90.2369	88.0594	86.0625	84.2837	82.757	81.5111	80.5688	79.9448	79.644	79.2172	79.6485	80.3182	81.1869	82.2013	82.8522	84.0664	85.1725	86.0898	86.7368	87.036	86.9177	86.3243	84.7701	83.2331	81.1196	78.4492	75.2594	71.6036	67.549	63.1734	58.5616	53.8022	48.983	43.7454	39.1698	34.737
219.566	215.501	211.947	208.329	204.662	200.51	196.433	193.439	189.941	186.389	182.785	179.126	175.559	172.087	168.567	165.008	161.421	157.376	153.448	150.069	146.678	143.903	140.338	137.469	134.746	132.208	129.889	127.814	125.554	124.117	122.464	121.584	120.863	120.268	119.756	119.275	118.765	118.164	116.967	116.115	114.523	113.152	111.381	109.194	106.582	103.548	100.105	96.2775	92.0964	87.1596
53.622	54.5988	56.0263	57.2832	58.3489	59.2075	59.4036	59.931	60.1945	60.1945	59.931	59.4036	59.2075	58.3489	57.2832	56.0263	54.5988	53.0268	51.3419	49.5813	47.787	46.0047	44.2824	42.6679	41.2068	39.9401	38.9017	38.1163	37.5976	37.347	37.3532	37.1488	37.7006	38.3741	39.1204	39.884	40.6056	41.2254	41.6862	41.937	41.9347	41.6471	41.0536	40.1464	38.9303	37.4223	35.2065	33.3225	31.2254	28.9692
85.2583	81.5638	78.5792	75.3374	72.3034	69.4862	66.8841	64.4877	62.2824	60.2513	58.3782	56.6495	54.6124	53.2649	52.0188	51.4794	50.6635	50.0352	49.6142	49.4173	49.0133	49.4102	49.5746	50.5044	51.5972	52.8358	54.1936	55.6368	57.1259	58.6176	60.0671	61.4294	62.6613	63.7222	64.5753	65.1884	65.534	65.5899	65.3394	64.7709	63.4355	62.3359	60.8895	59.1139	57.0311	54.668	52.056	49.2309	46.2319	43.1015
97.9596	97.7594	97.1531	96.0976	95.1549	93.3101	91.0103	88.276	85.1449	81.2278	77.596	73.742	69.7609	65.7513	61.8116	58.0356	54.5086	51.304	48.4803	46.0787	43.6786	42.2864	41.2986	40.6883	40.4118	40.4116	40.6197	40.961	41.3577	41.7328	42.0136	42.1353	42.0433	41.2525	40.7373	39.8958	38.734	36.827	35.2065	33.3225	31.2254	28.9692	26.6085	24.1971	21.7852	19.4186	17.1369	14.9727	12.9518	11.0921
235.965	237.156	238.514	239.417	239.843	239.773	239.195	237.657	236.756	234.912	232.148	229.493	226.386	222.864	218.961	214.709	210.14	205.281	199.715	195.064	189.767	184.303	178.709	172.579	166.952	160.836	155.874	150.526	145.296	140.239	135.406	130.845	126.596	122.249	118.388	115.442	112.831	110.117	108.292	106.745	105.447	104.36	102.991	102.284	101.589	100.847	99.5524	98.6484	97.4904	96.0341
90.8798	92.1149	92.8615	93.1113	92.8615	92.1149	90.8798	89.7657	87.7978	85.4551	82.78	79.8221	76.6372	73.2866	69.836	66.3541	62.9104	59.5736	56.4087	53.4752	50.8244	48.4974	46.5229	44.9164	43.2356	42.4695	42.0025	41.7997	41.8141	41.9886	42.2596	42.5597	42.8214	42.5371	42.6517	42.528	42.1337	41.4481	40.4626	39.1809	37.6186	35.8018	33.3225	31.2254	28.9692	26.6085	24.1971	21.7852	19.4186	17.1369
48.3352	45.3173	41.7681	39.3168	36.4153	33.5587	30.7995	28.1894	25.7775	23.6096	21.7264	20.1627	18.9461	17.6537	17.2999	17.2999	17.6537	18.3509	19.3711	20.6843	22.2513	24.0247	26.5452	28.7584	31.0533	33.3752	35.6705	37.446	39.6597	41.6862	43.5026	45.0944	46.4558	47.5903	48.5092	49.2309	49.7788	50.1793	50.4593	50.644	50.7544	50.8056	50.8056	50.7544	50.644	50.4593	50.1793	49.7788	49.2309	48.5092
2.08419	2.14984	2.34808	2.23945	2.8327	3.54746	4.39836	5.3991	6.56158	7.89502	9.40491	11.0921	12.9518	14.9727	17.1369	19.4186	21.7852	24.1971	26.6085	28.9692	31.2254	33.3225	35.2065	36.827	38.1388	39.1043	39.6953	39.8942	39.6953	39.6995	38.9303	37.8691	36.5648	35.0753	33.4648	31.8019	30.156	28.5954	27.1843	25.9802	25.0319	24.3777	24.0438	24.0438	24.3777	25.0319	25.9802	27.1843	28.5954	30.156
91.9534	88.7093	84.7554	81.1756	77.4698	73.7343	70.062	66.5388	63.2393	60.2236	57.5349	55.1977	53.2176	51.5814	49.8159	48.8791	48.1265	47.4999	46.9361	46.3706	45.7421	44.9955	44.0852	42.9768	41.6486	40.0923	37.8691	35.9981	33.9177	31.2254	28.9692	26.6085	24.1971	21.7852	19.4186	17.1369	14.9727	12.9518	11.0921	9.40491	7.89502	6.56158	5.3991	4.39836	3.54746	2.8327	2.23945	1.75283	1.3583	1.04209
86.625	83.9195	80.9879	77.8602	74.5769	71.1878	67.7503	63.8842	60.6578	57.5485	54.6242	51.9449	49.5604	47.0648	45.4837	44.2363	43.3204	42.7173	42.393	42.3007	42.3831	42.5758	42.8102	43.0177	43.1324	42.6517	42.528	42.1337	41.4481	40.4626	39.1809	37.6186	35.8018	33.3225	31.2254	28.9692	26.6085	24.1971	21.7852	19.4186	17.1369	14.9727	12.9518	11.0921	9.40491	7.89502	6.56158	5.3991	4.39836	3.54746
42.5371	40.3745	38.0392	35.5619	32.9782	30.3275	27.6506	24.9886	22.3805	19.4186	17.1369	14.9727	12.9518	11.0921	9.40491	7.89502	6.56158	5.3991	4.39836	3.54746	2.8327	2.23945	1.75283	1.3583	1.04209	0.791545	0.595253	0	0	0	0	0	0	0	0	0	0	0	0	0	0	0	0	0	0	0	0	0	0	0
225.006	221.796	218.422	215.826	213.935	211.227	208.62	206.439	204.011	200.817	197.793	194.294	189.84	184.973	180.705	175.479	169.801	163.748	156.971	150.575	144.084	137.615	130.838	124.86	118.739	113.556	108.782	104.457	100.598	97.1993	94.2343	91.2149	89.0846	87.1854	85.4468	83.7948	81.7127	80.1341	78.4092	76.4919	74.3467	71.9502	68.8482	66.0449	62.5226	59.3144	55.8709	51.7998	48.1583	44.4145
170.683	171.328	171.731	171.806	171.479	171.279	170.162	168.544	165.967	162.994	160.053	156.147	152.326	148.057	143.408	138.449	133.25	128.038	122.892	117.748	112.688	107.789	103.123	98.749	95.3125	91.8569	88.8597	86.3429	84.3158	82.3324	81.3811	80.8493	80.7089	80.4801	80.6784	81.6689	82.8153	84.0712	85.3857	86.705	87.9728	89.1321	90.1258	90.8979	90.952	91.2412	91.1335	90.1546	89.2835	87.9176
192.979	182.356	171.374	160.226	148.654	137.835	127.341	117.314	107.878	99.1276	91.7299	84.735	78.1721	73.0506	68.7677	65.2959	62.5902	60.5909	58.7838	58.0925	57.8447	57.5171	57.5885	58.3953	58.8377	59.8606	60.3796	61.3556	62.1635	63.3722	63.9649	64.3758	64.6006	64.6397	64.0545	63.8568	63.4715	62.9212	62.2312	61.4286	60.542	59.6013	58.6358	57.6738	56.7409	55.8584	55.0424	54.3018	53.6383	53.0451
255.068	244.446	233.999	223.788	213.418	203.929	194.914	186.408	178.292	170.148	162.997	155.82	149.63	143.403	137.704	132.502	128.21	124.238	120.579	117.219	114.288	111.763	109.03	106.624	104.928	103.332	101.811	100.342	98.9013	97.023	95.6896	93.8533	92.5105	91.0696	89.536	87.9167	86.2191	84.4508	82.1753	80.4004	78.5406	76.6017	74.585	72.4881	70.3053	67.5857	65.3231	62.9212	60.3796	57.6997
34.737	35.2892	36.0134	36.8642	37.787	38.7216	39.6049	40.3745	40.9715	41.3437	41.4481	41.2525	40.7373	39.8958	38.734	36.827	35.2065	33.3225	31.2254	28.9692	26.6085	24.1971	21.7852	19.4186	17.7321	15.7643	13.9939	12.4504	11.1577	10.1345	9.39429	8.94656	8.79672	8.94656	9.39429	10.1345	11.1577	12.4504	13.9939	15.7643	17.7321	19.4186	21.7852	24.1971	26.6085	28.9692	31.2254	33.3225	35.2065	36.827
11.8836	10.447	9.25331	8.31441	7.63855	7.23106	7.09492	7.23106	7.63855	8.31441	9.25331	10.447	11.8836	13.547	14.9727	17.1369	19.4186	21.7852	24.1971	26.6085	28.9692	31.2254	33.3225	35.2065	36.827	38.1388	39.1043	39.6953	39.8942	39.6953	39.1043	38.1388	36.827	35.2065	33.3225	31.2254	28.9692	26.6085	24.1971	21.7852	19.4186	17.1369	14.9727	12.9518	11.0921	9.40491	7.89502	6.56158	5.3991	4.39836
23.817	25.3327	27.0298	28.848	30.722	32.5837	34.3646	35.9981	37.4223	38.1388	39.1043	39.6953	39.8942	39.6953	39.1043	38.1388	36.827	35.2065	33.3225	31.2254	28.9692	26.6085	24.1971	21.7852	19.4186	17.1369	14.9727	12.9518	11.0921	9.40491	7.89502	6.56158	5.3991	4.39836	3.54746	2.8327	2.23945	1.75283	1.3583	1.04209	0.791545	0.595253	0	0	0	0	0	0	0	0
20.6843	22.2513	24.0247	25.9499	27.9668	30.0112	32.0169	33.9177	35.2065	36.827	38.1388	39.1043	39.6953	39.8942	40.2905	39.8958	39.1809	38.1853	36.9594	35.5619	34.0581	32.5166	31.0069	29.5962	28.3468	27.3136	26.5418	26.0648	25.9035	26.0648	26.5418	27.3136	28.3468	29.5962	31.0069	32.5166	34.0581	35.5619	36.9594	38.1853	39.1809	39.8958	40.2905	39.8942	39.6953	39.1043	38.1388	36.827	35.2065	33.3225
0	0	0	0	0	0	0	0	0	0	0	0	0	0	0	0	0	0	0	0	0	0	0	0	0	0	0	0	0	0	0	0	0	0	0	0	0	0	0	0	0	0	0	0	0	0	0	0	0	0
89.5946	86.115	83.1666	80.1896	77.2102	74.2451	71.8971	69.1713	66.5142	63.9256	60.9614	58.6249	56.3312	54.0942	51.9314	49.8647	47.9193	46.1232	44.5051	43.0922	41.9084	40.5281	39.9642	39.6288	39.5173	39.1698	39.5603	40.0612	40.6303	41.2175	41.7681	42.2261	42.5371	42.6517	42.528	42.1337	41.4481	40.4626	39.1809	37.6186	35.8018	33.3225	31.2254	28.9692	26.6085	24.1971	21.7852	19.4186	17.1369	14.9727
76.5002	71.7916	66.4856	61.6447	56.7418	52.4379	47.8014	43.3428	39.1246	35.2032	31.6283	28.442	25.6779	22.9186	21.1836	19.8931	19.0528	18.6582	18.6958	19.1424	19.9664	20.6843	22.2513	24.0247	25.9499	27.9668	30.0112	32.0169	33.9177	35.2065	36.827	38.1388	39.1043	39.6953	39.8942	39.6953	39.1043	38.1388	36.827	35.2065	33.3225	31.2254	28.9692	26.6085	24.1971	21.7852	19.4186	17.1369	14.9727	12.9518
61.2305	62.8603	64.3132	65.5408	66.5001	67.1545	68.0693	68.228	68.0693	67.1545	66.5001	65.5408	64.3132	62.8603	61.2305	59.4761	57.6521	55.8141	54.0163	52.3096	50.7387	49.341	48.1437	47.1631	46.4031	45.8551	45.4982	45.3002	45.2192	45.2061	45.2067	44.722	44.7004	44.5034	44.0936	43.4417	42.528	41.3437	39.8916	38.1853	36.2486	34.114	31.8206	28.9692	26.6085	24.1971	21.7852	19.4186	17.1369	14.9727
65.6399	65.4101	65.2348	65.0974	64.9802	64.8645	64.7314	64.119	64.0113	63.802	63.4784	63.0273	62.434	61.6838	60.7619	59.6543	58.3489	56.8364	54.668	52.846	50.7873	48.5092	46.0338	43.3886	40.6056	37.7208	34.7729	31.8019	28.848	25.9499	23.1435	20.4607	17.9284	15.568	12.9518	11.0921	9.40491	7.89502	6.56158	5.3991	4.39836	3.54746	2.8327	2.23945	1.75283	1.3583	1.04209	0.791545	0.595253	0
0	0	0	0	0	0	0	0	0	0	0	0	0	0	0	0	0	0	0	0	0	0	0	0	0	0	0	0	0	0	0	0	0	0	0	0	0	0	0	0	0	0	0	0	0	0	0	0	0	0
[truncated: 301 more columns]

## Sheet: Figure2c
Firing rate, time from stimulus update (-100ms to 250ms), high to high
45.2061	45.6535	46.0803	46.4532	46.7428	46.9263	46.9891	46.9263	46.7428	46.4532	46.0803	45.6535	45.2061	44.7724	43.9419	43.7454	43.6157	43.5704	43.6157	43.7454	43.9419	44.1772	44.4145	44.6114	45.3173	45.4919	45.5455	45.4519	45.1945	44.7674	44.1764	43.4391	42.5837	41.6477	40.6756	39.7157	38.3741	37.7006	37.1488	36.758	36.5555	36.5555	36.758	37.1488	37.7006	38.3741	39.1204	39.884	40.6056	41.2254
155.919	155.568	154.917	153.926	152.55	150.753	148.498	145.76	142.522	138.334	134.204	129.561	125.037	119.682	114.004	107.634	101.655	95.5655	89.4615	83.4378	77.1432	71.6673	66.5011	61.72	57.386	53.5467	50.2338	47.4623	45.3825	43.9848	43.1003	42.6981	42.735	43.1579	43.9067	44.4736	45.7955	47.2197	48.2478	49.832	51.3396	52.7391	54.0053	55.1191	56.0672	56.8409	56.9918	57.5195	57.8339	57.9383
21.7852	19.4186	17.1369	14.9727	12.9518	11.0921	9.40491	7.89502	6.56158	5.3991	4.39836	3.54746	2.8327	2.23945	1.75283	1.3583	1.04209	0.791545	0.595253	0	0	0	0	0	0	0	0	0	0	0	0	0	0	0	0	0	0	0	0	0	0	0	0	0	0	0	0	0	0	0
138.913	135.509	131.877	128.143	124.3	119.762	115.553	110.669	106.158	101.483	96.7086	91.9005	87.1276	82.4576	77.9561	73.6836	69.2505	65.2613	62.1646	59.4001	56.9871	54.9288	53.2134	51.814	50.6915	49.7959	49.0691	48.4485	47.8693	46.8253	46.2611	45.0944	44.2926	43.2427	41.937	40.3782	38.5798	36.5648	34.3646	32.0169	30.1597	27.4001	25.2392	23.1435	21.1714	19.3763	17.8055	16.4992	15.4904	14.804
48.8791	47.32	45.9796	45.4766	44.8281	44.4854	44.4451	44.6924	45.2025	45.9417	46.8701	47.4999	48.7877	50.0995	51.3976	52.6476	53.819	54.8865	55.8298	56.6339	57.2877	57.7833	58.1148	57.8339	57.9383	57.8339	57.5195	56.9918	56.2456	55.2756	54.077	52.647	50.9863	49.1002	46.9993	44.7004	42.2261	39.6049	36.8699	34.0581	31.2086	28.3614	25.5554	22.8273	20.2102	17.7321	14.9727	12.9518	11.0921	9.40491
139.174	139.323	139.007	138.729	138.544	138.061	138.321	138.763	139.402	140.234	140.791	142.032	143.309	144.551	145.68	146.607	147.839	148.294	148.345	147.936	147.023	145.138	143.279	140.869	137.942	134.55	130.753	126.623	121.793	117.345	112.326	107.818	103.306	98.8559	94.522	90.939	87.1378	83.5827	80.2835	77.2399	74.4438	71.8813	69.5349	67.3859	64.9729	63.2824	61.7134	60.2622	58.4842	57.3824
33.3225	31.2254	28.9692	26.6085	24.1971	21.7852	19.4186	17.1369	14.9727	12.9518	11.0921	9.40491	7.89502	6.56158	5.3991	4.39836	4.14271	3.62425	3.28155	3.11113	3.11113	3.28155	3.62425	4.14271	4.39836	5.3991	6.56158	7.89502	9.40491	11.0921	12.9518	14.9727	17.1369	19.4186	21.7852	24.1971	26.6085	28.9692	31.2254	33.3225	35.2065	36.827	38.1388	39.1043	39.6953	39.8942	39.6953	39.1043	38.1388	36.827
109.319	107.221	105.033	102.815	100.62	98.0569	96.1668	94.3917	92.7548	91.266	89.9216	88.7052	87.5893	86.5372	85.5052	84.4454	83.3082	81.6018	80.2839	78.7275	76.9069	74.8046	72.4124	69.7317	66.3308	63.2333	59.8812	56.3177	52.5913	48.7535	44.4145	40.6303	36.8642	33.1701	29.5962	26.1836	22.9661	19.9696	17.2122	14.7046	12.4504	10.447	8.68656	7.15683	5.3991	4.39836	3.54746	2.8327	2.23945	1.75283
99.5778	100.101	100.856	101.853	103.083	104.073	105.778	107.546	109.302	110.961	112.432	113.621	114.439	114.802	114.641	113.899	112.539	110.543	107.91	104.663	100.394	96.1598	91.4401	86.3176	80.4382	74.8967	69.7926	64.227	58.7422	53.4305	48.3757	43.652	39.3232	35.4417	32.0488	29.1738	26.8346	25.0378	23.7785	23.0414	22.8003	22.5764	23.3275	24.4122	25.3327	27.0298	28.848	30.722	32.5837	34.3646
108.343	107.405	106.632	106.068	105.302	105.353	105.636	106.14	106.842	107.699	108.658	109.654	110.613	111.46	112.119	113.11	112.932	112.984	112.643	111.896	110.745	109.201	106.849	104.729	102.299	99.6194	96.7513	93.7579	90.6999	88.2289	84.9572	82.3826	79.9606	77.7317	75.7255	73.9607	72.4457	71.1788	70.1497	69.3402	68.7262	68.2783	67.964	67.7486	67.5964	67.0286	67.0131	66.4856	66.4232	66.2134
36.1442	35.632	35.4334	35.5285	35.8844	36.0134	36.8642	37.787	38.7216	39.6049	40.3745	40.9715	41.3437	41.4481	41.2525	40.7373	39.8958	38.734	36.827	35.2065	33.3225	31.2254	28.9692	26.6085	24.1971	21.7852	19.4186	17.1369	14.9727	12.9518	11.0921	9.40491	8.49027	7.35313	6.44119	5.75666	5.30029	5.07216	5.07216	5.30029	5.75666	6.44119	7.35313	8.49027	9.40491	11.0921	12.9518	14.9727	17.1369	19.4186
34.0581	31.2086	28.3614	25.5554	22.8273	20.2102	18.3274	15.7643	13.9939	12.4504	11.1577	10.1345	9.39429	8.94656	8.79672	8.94656	9.39429	10.1345	11.1577	12.4504	13.9939	15.7643	17.7321	19.4186	21.7852	24.1971	26.6085	28.9692	31.2254	33.3225	35.2065	36.827	38.1388	39.1043	39.6953	39.8942	39.6953	39.1043	38.1388	36.827	35.2065	33.3225	31.2254	28.9692	26.6085	24.1971	21.7852	19.4186	17.1369	14.9727
202.07	197.095	192.552	187.432	183.366	178.808	173.81	169.424	164.665	160.578	156.167	152.463	148.451	145.143	142.545	139.655	136.908	134.29	131.784	129.371	127.031	124.304	122.18	120.058	117.494	115.491	113.462	110.97	109.023	107.033	105.006	102.939	100.382	98.3269	96.1694	93.8968	91.4938	88.5003	85.9035	83.1018	80.0919	76.8745	73.4557	69.848	66.07	62.1471	58.1103	53.5526	49.5166	45.4566
105.407	101.139	96.9854	92.9793	89.1469	85.5074	82.0721	78.8442	75.3752	72.6546	70.0735	67.1674	64.9116	62.6868	60.4655	58.2197	55.4797	53.2258	50.853	48.3576	45.7425	43.0177	40.2001	36.8699	34.0581	31.2086	28.3614	25.5554	22.8273	20.2102	17.7321	14.9727	12.9518	11.0921	9.40491	7.89502	6.56158	5.3991	4.39836	3.54746	2.8327	2.23945	1.75283	1.3583	1.04209	0.791545	0.595253	0	0	0
8.68656	7.15683	5.3991	4.39836	3.54746	2.8327	2.23945	2.34808	2.14984	2.08419	2.14984	2.34808	2.23945	2.8327	3.54746	4.39836	5.3991	6.56158	7.89502	9.40491	11.0921	12.9518	14.9727	17.1369	19.4186	21.7852	24.1971	26.6085	28.9692	31.2254	33.3225	35.2065	36.827	38.1388	39.1043	39.6953	39.8942	39.6953	39.1043	38.1388	36.827	35.2065	33.3225	31.2254	28.9692	26.6085	24.1971	21.7852	19.4186	17.1369
29.3889	28.1052	27.137	26.0648	25.9035	26.0648	26.5418	27.3136	28.3468	29.5962	31.0069	32.5166	34.0581	35.5619	36.9594	38.1853	39.1809	39.8958	40.2905	39.8942	39.6953	39.1043	38.1388	36.827	35.2065	33.3225	31.2254	28.9692	26.6085	24.1971	21.7852	19.4186	17.1369	14.9727	12.9518	11.0921	9.40491	7.89502	6.56158	5.99435	5.1899	4.58955	4.191	3.99228	3.99228	4.191	4.58955	5.1899	5.99435	6.56158
238.141	234.374	231.008	228.402	225.917	223.063	221.392	218.833	216.805	214.249	211.709	209.142	206.952	204.55	201.937	199.112	196.071	192.959	189.334	186.053	182.538	178.803	174.862	170.733	165.991	161.66	157.176	152.573	147.44	142.814	138.14	133.452	128.784	123.718	119.277	114.888	110.562	105.861	101.786	97.7415	93.7204	89.2689	85.3772	81.4441	77.4643	73.4341	68.9105	64.9008	60.8267	56.7093
0	0	0	0	0	0	0	0	0	0	0	0	0	0	0	0	0	0	0	0	0	0	0	0	0	0	0	0	0	0	0	0	0	0	0	0	0	0	0	0	0	0	0	0	0	0	0	0	0	0
93.3969	96.392	98.8543	101.319	102.302	103.228	103.504	103.149	102.193	100.684	98.678	96.2437	93.4566	90.3977	87.1506	83.7983	80.421	77.0924	73.8777	70.8312	67.9941	65.3939	63.0432	60.9401	59.0688	57.4014	55.8998	54.5183	53.2067	51.4703	50.262	48.9486	47.4979	45.8859	44.0979	41.6862	39.6597	37.446	35.0753	32.5837	30.0112	27.4001	24.7923	21.7852	19.4186	17.1369	14.9727	12.9518	11.0921	9.40491
104.207	103.08	102.171	101.494	101.056	100.857	100.885	100.678	101.207	101.401	102.816	103.817	104.805	105.729	106.538	107.181	107.607	107.773	107.64	106.738	106.054	104.993	103.57	101.807	99.7372	97.3996	94.396	92.3716	89.7909	87.1571	84.5249	81.9424	79.4497	77.0778	74.8493	72.7782	70.8712	69.1289	67.1036	65.7903	64.5906	63.4985	62.5058	61.6024	60.7763	60.0134	59.2973	58.6087	57.9258	56.7808
48.4963	49.5421	50.4585	51.2384	51.8821	52.395	52.3434	52.7411	53.0106	53.1662	53.8123	53.9578	54.0527	54.0994	54.0962	54.0392	53.9232	53.7438	53.4985	53.1883	52.8184	52.3984	51.942	51.4666	50.991	50.5347	50.1151	49.7461	49.4358	49.1857	48.989	48.3878	48.3623	48.2952	48.1583	47.9191	47.5437	46.9993	46.2568	45.2933	44.0936	42.6517	40.9715	39.0665	36.9594	34.6808	32.2675	29.7607	27.2038	24.1971
28.9692	31.2254	33.3225	35.2065	36.827	38.1388	39.1043	39.6953	39.8942	39.6953	39.1043	38.1388	36.827	35.2065	33.3225	31.2254	28.9692	26.6085	24.1971	21.7852	19.4186	17.1369	14.9727	12.9518	11.0921	9.40491	7.89502	6.56158	5.3991	4.39836	3.54746	2.8327	2.23945	1.75283	1.3583	1.63735	1.58309	1.63735	1.3583	1.75283	2.23945	2.8327	3.54746	4.39836	5.3991	6.56158	7.89502	9.40491	11.0921	12.9518
32.2675	29.7607	27.2038	24.1971	21.7852	19.4186	17.1369	14.9727	12.9518	11.0921	9.40491	7.89502	6.56158	5.3991	4.39836	3.54746	2.8327	2.23945	1.75283	1.3583	1.04209	0.791545	0.595253	0	0	0	0	0	0	0	0	0	0	0	0	0	0	0	0	0	0	0	0	0	0	0	0	0	0	0
39.1043	39.6953	39.8942	39.6953	39.1043	38.1388	36.827	35.2065	33.3225	31.8206	29.7607	27.6506	25.5554	23.538	21.6581	19.9696	18.5202	17.3501	16.4912	15.9665	15.79	15.9665	16.4912	17.3501	18.5202	19.9696	21.6581	23.538	25.5554	27.6506	29.7607	31.8206	33.3225	35.2065	36.827	38.1388	39.1043	39.6953	39.8942	39.6953	39.1043	38.1388	36.827	35.2065	33.3225	31.2254	28.9692	26.6085	24.1971	21.7852
376.119	367.06	357.582	349.338	340.795	333.056	325.184	317.693	310.204	304.379	298.25	292.882	288.74	284.832	281.741	280.033	279.105	278.331	278.808	279.427	280.951	282.683	284.506	286.289	287.457	288.879	289.841	289.792	289.198	288.396	286.748	284.378	281.285	277.342	272.142	266.743	260.616	253.396	246.167	237.981	229.93	221.515	212.826	203.95	194.523	185.621	176.723	167.895	159.195	150.671
42.5668	40.5115	38.121	36.8616	36.1488	35.9754	36.318	37.1388	38.3878	40.0053	41.9248	44.075	46.3831	48.7763	51.1844	53.0981	55.4595	57.6263	59.1139	60.8895	62.3359	63.4355	64.1757	64.5479	64.5479	64.1757	63.4355	62.3359	60.8895	59.1139	57.0311	54.668	52.056	49.2309	46.2319	43.1015	39.884	36.6245	33.9628	30.9475	28.0719	25.383	22.9243	20.7346	18.8475	17.2908	16.0857	14.804	14.4566	14.4566
34.8309	33.4125	32.9012	32.7049	32.3704	32.8773	33.602	34.5035	35.5307	36.6245	37.7208	38.754	39.6597	40.3782	40.8571	41.0536	40.9363	40.4868	39.6995	38.1388	36.827	35.2065	33.3225	31.2254	28.9692	26.6085	24.1971	21.7852	19.4186	17.1369	14.9727	12.9518	11.0921	9.40491	7.89502	6.56158	5.3991	4.39836	3.54746	2.8327	2.23945	1.75283	1.3583	1.04209	0.791545	0.595253	0	0	0	0
44.5369	44.984	46.1307	46.9589	47.893	48.913	50.0007	51.1412	52.3254	53.5507	54.8213	56.1477	57.5453	59.0321	60.6263	62.3429	64.191	65.7271	67.9425	70.2242	72.5396	74.8411	77.6631	79.94	82.0463	83.9116	85.4685	86.6567	87.4273	87.7461	87.5962	86.9796	85.9166	84.4453	82.619	80.5028	78.1695	75.6953	73.1546	70.173	67.8123	66.1263	64.158	62.3816	60.8126	59.4529	58.2928	57.3134	56.4902	55.796
58.5474	59.5746	61.0021	62.7527	64.7342	66.844	68.9737	71.0131	73.4507	75.1927	76.6042	77.6226	77.7607	77.9968	77.7388	76.5652	75.518	74.0635	72.2744	70.2309	68.0171	65.7172	63.4111	61.1709	59.0578	57.1192	55.3872	53.8773	52.5887	51.5051	50.5965	49.8217	49.1313	48.4714	47.7866	47.0241	46.1364	45.0841	43.838	41.937	40.3782	38.5798	36.5648	34.3646	32.0169	29.5644	26.6085	24.1971	21.7852	19.4186
41.6477	42.0169	42.2815	41.937	41.9347	41.6471	41.0536	40.1464	38.9303	37.4223	35.2065	33.3225	31.2254	28.9692	26.6085	24.1971	21.7852	19.4186	17.1369	14.9727	12.9518	11.0921	9.40491	7.89502	6.56158	5.3991	4.39836	3.54746	2.8327	2.23945	1.75283	1.3583	1.04209	0.791545	0.595253	0	0	0	0	0	0	0	0	0	0	0	0	0	0	0
42.1444	39.0243	36.1753	34.0479	32.6349	31.9156	31.414	31.6456	32.9712	34.7466	36.9134	39.4055	42.1514	45.0755	47.6569	50.8209	53.9031	56.8364	59.1139	61.6794	63.8923	65.7128	67.1079	68.0524	68.529	68.529	68.0524	67.1079	65.7128	63.8923	61.6794	59.1139	56.2411	53.1115	49.7788	46.2986	42.7274	39.1204	35.5307	32.0076	28.5954	25.3327	22.2513	19.3763	16.7256	14.3101	12.1342	10.1965	8.49027	6.56158
233.518	230.682	227.595	223.822	220.371	216.657	212.686	209.055	204.327	199.954	195.355	190.541	185.524	180.315	174.486	169.054	163.006	157.375	151.16	145.405	140.159	134.475	128.857	123.359	117.594	112.616	107.88	103.432	98.8627	95.1981	91.8632	88.4226	85.8747	83.6164	81.6288	79.8838	77.9027	76.6471	75.4843	74.3736	72.8298	71.8142	70.699	69.4536	68.0505	66.4665	64.6839	62.2478	60.156	57.8226
46.3098	46.1119	46.1708	46.5238	47.1982	47.7654	49.2289	50.9862	53.013	55.2692	57.7001	60.2384	62.8072	65.3231	67.6997	69.8512	71.6961	73.1601	74.1796	74.7036	74.6961	74.1369	73.022	70.9206	68.8634	66.3038	63.3013	59.924	56.2456	52.3434	48.2952	44.1772	40.0612	36.0134	32.0921	28.3468	25.413	22.3268	19.5623	17.1428	15.0844	13.3972	12.086	11.1511	10.589	10.3927	10.109	10.7277	11.6444	12.8449
63.2333	64.6596	65.7894	66.5877	67.0272	66.6449	66.4319	65.7962	64.7473	63.3013	61.4805	59.3128	56.8321	54.077	51.0905	47.9191	44.6114	41.2175	37.787	34.3683	31.0069	27.7445	24.6179	21.6581	18.8897	16.331	13.9939	11.8836	10.0002	7.89502	6.56158	5.3991	4.39836	3.54746	2.8327	2.23945	1.75283	1.3583	1.04209	0.791545	0.595253	0	0	0	0	0	0	0	0	0
0	0	0	0	0	0	0	0	0	0	0	0	0	0	0	0	0	0	0	0	0	0	0	0	0	0	0	0	0	0	0	0	0.595253	0.791545	1.04209	1.3583	1.75283	2.23945	2.8327	3.54746	4.39836	5.3991	6.56158	7.89502	9.40491	11.0921	12.9518	14.9727	17.1369	19.4186
93.9071	94.143	94.1819	93.9619	94.0172	93.2973	92.2077	90.7246	88.8402	86.5644	83.9251	80.9678	77.31	74.028	70.6161	67.1674	63.7738	60.5219	57.4887	54.7378	51.8738	49.9293	48.327	47.0648	46.1219	45.4603	45.0287	44.7649	44.6008	44.4656	44.8852	44.8016	44.6121	44.2835	43.7962	42.702	42.0136	41.166	40.2001	38.7216	37.787	36.8642	36.0134	35.2892	34.737	34.3914	34.2737	34.3914	34.737	35.2892
157.826	157.455	157.432	157.27	156.936	155.817	154.903	153.156	151.58	149.597	147.223	144.479	141.389	137.982	134.288	130.344	125.748	121.543	117.187	112.732	108.226	104.311	100.032	95.8772	91.4395	87.7521	84.2497	80.9536	77.877	75.0262	72.4018	70.0003	67.3716	65.0667	63.4905	62.0505	60.7463	59.5745	58.528	57.5961	56.764	56.012	55.3161	54.648	53.5326	52.9386	51.7998	51.0905	50.1964	49.1002
59.0664	56.3934	54.2153	51.5402	48.8287	46.1052	43.4006	40.7518	38.2008	35.3493	33.2463	31.349	29.7051	28.3557	27.3333	26.6601	25.9035	26.0648	26.5418	27.3136	28.3468	29.5962	31.0069	32.5166	34.0581	35.5619	36.9594	38.1853	39.1809	39.8958	40.2905	39.8942	39.6953	39.1043	38.1388	36.827	35.2065	33.3225	31.2254	28.9692	26.6085	24.1971	21.7852	19.4186	17.1369	14.9727	12.9518	11.0921	9.40491	7.89502
89.3518	85.3565	81.9596	78.6198	75.388	72.3098	68.9795	66.4285	64.0859	61.9633	60.0589	58.358	56.8346	55.4529	54.322	53.403	52.5124	51.6203	50.7014	49.7374	48.7186	47.6453	46.0846	45.0588	44.0076	42.9703	41.9886	41.1033	40.3518	39.7651	38.9221	38.8372	38.9221	39.1698	39.5603	40.0612	40.6303	41.2175	41.7681	42.2261	42.5371	42.6517	42.528	42.1337	41.4481	40.4626	39.1809	37.6186	35.8018	33.3225
196.766	199.124	201.174	202.384	203.676	204.39	204.029	203.552	202.34	200.382	197.68	193.804	189.783	185.066	179.706	173.322	166.983	160.174	152.975	145.465	137.724	129.828	121.849	114.45	106.699	98.6626	91.4074	84.404	77.7131	71.39	65.0412	59.7135	54.8565	50.0636	46.3654	43.1921	40.5572	38.4622	36.8959	35.3912	34.9147	34.8309	34.6441	35.2951	36.126	36.6245	37.7208	38.754	39.6597	40.3782
190.171	187.946	184.674	181.397	177.129	172.928	168.262	163.195	157.785	152.088	146.156	140.037	133.77	127.395	120.944	114.448	107.932	100.98	94.6188	88.2848	82.0087	75.8209	69.3089	63.5057	57.4103	52.0611	47.4983	42.7634	38.3406	34.2668	30.5745	26.848	24.1123	21.3529	19.5896	18.244	17.3248	16.8321	16.758	17.0864	17.3501	18.5202	19.9696	21.6581	23.538	25.5554	27.6506	29.7607	31.8206	33.3225
32.1429	30.017	28.2196	26.7847	25.736	25.0859	24.8354	24.9729	25.0319	25.9802	27.1843	28.5954	30.156	31.8019	33.4648	35.0753	36.5648	37.8691	38.9303	39.6995	39.6953	39.8942	39.6953	39.1043	38.1388	36.827	35.2065	33.3225	31.2254	28.9692	26.6085	24.1971	21.7852	19.4186	17.1369	14.9727	12.9518	11.0921	9.40491	7.89502	6.56158	5.3991	4.39836	3.54746	2.8327	2.23945	1.75283	1.3583	1.04209	0.791545
79.9072	79.3846	78.7288	77.9885	77.2091	76.4302	75.685	74.9986	74.3876	73.8602	73.4162	73.0478	72.7403	72.4735	72.2223	71.9588	71.6527	71.273	70.7887	70.17	68.9462	68.0953	67.0084	65.675	64.0887	62.2478	60.156	57.8226	55.2633	52.056	49.2309	46.2319	43.1015	39.884	36.6245	33.3675	30.156	27.0298	24.0247	21.1714	18.4952	16.0148	13.7433	11.6873	9.40491	7.89502	6.56158	5.3991	4.39836	3.54746
135.295	131.29	127.959	124.721	121.585	118.111	115.299	112.554	109.869	107.23	104.175	101.241	98.8167	96.2931	94.2482	91.6704	88.9965	86.2241	83.3566	79.9607	77.0564	74.0799	71.0687	68.0647	64.6699	61.9342	59.316	56.8649	54.6242	52.6285	50.9022	49.0148	47.9688	47.1631	46.5781	46.1814	45.93	45.7728	45.6535	45.5136	45.2956	44.5034	44.0936	43.4417	42.528	41.3437	39.8916	38.1853	36.2486	34.114
61.5486	61.6668	61.9493	61.9003	62.4706	63.0228	63.5165	63.4715	63.8568	64.0545	64.0444	63.8091	63.3337	62.6066	61.6193	59.924	58.5229	56.8321	54.867	52.647	50.1964	47.5437	44.722	41.7681	38.7216	35.6238	32.5166	29.4412	26.4365	23.538	20.7769	18.179	15.7643	13.547	11.0921	9.40491	7.89502	6.56158	5.3991	4.39836	3.54746	2.8327	2.23945	1.75283	1.3583	1.04209	0.791545	0.595253	0	0
168.936	167.888	166.887	165.928	164.994	164.06	162.65	161.723	160.202	159.044	158.213	156.678	154.86	152.301	150.001	147.381	144.467	141.294	137.909	134.361	130.262	126.67	123.05	119.454	115.925	112.495	108.741	105.672	102.253	99.4764	96.7348	94.0061	91.2625	88.4726	85.6049	82.63	79.5235	76.2674	72.852	69.2761	65.1047	61.3576	57.0285	53.1581	49.2004	45.2061	41.2256	36.8642	33.1701	29.5962
133.256	129.249	125.313	121.924	118.552	115.248	112.05	108.984	106.064	103.294	100.667	98.1723	95.7891	93.4945	91.2618	89.0623	86.8667	84.6457	81.9281	79.6906	76.8789	74.4827	71.9041	68.7004	65.8788	63.4555	60.4564	57.3586	54.2017	51.0302	47.893	44.8417	41.9297	38.7666	36.406	34.3061	32.5129	31.063	29.9818	29.2828	28.9666	29.0205	29.4188	29.6802	30.7587	32.0076	33.3675	34.7729	36.1552	37.446
44.0703	43.2792	42.6234	42.1255	41.7991	41.2038	41.3339	41.5813	41.9209	42.9127	43.5189	44.1436	44.7469	45.2907	45.7421	46.0754	46.2744	46.3331	46.2562	46.0587	45.7641	45.403	45.0098	44.1772	43.9419	43.7454	43.6157	43.5704	43.6157	43.7454	43.9419	44.1772	44.4145	44.6114	44.722	44.7004	44.5034	44.0936	43.4417	42.528	41.3437	39.8916	38.1853	36.2486	34.114	31.8206	28.9692	26.6085	24.1971	21.7852
61.5831	60.712	60.2344	60.1452	60.4255	60.5999	61.6267	62.8629	64.2501	65.7226	67.2094	68.6373	69.4904	70.7021	71.6209	72.1969	72.3889	72.1659	71.5078	70.4063	68.865	66.899	64.0913	61.4805	58.5229	55.2756	51.7998	48.1583	44.4145	40.6303	36.8642	33.1701	29.5962	26.1836	22.9661	19.9696	17.2122	14.7046	12.4504	10.447	8.68656	7.15683	5.3991	4.39836	3.54746	2.8327	2.23945	1.75283	1.3583	1.04209
237.816	233.045	229.347	225.658	222.495	220.213	218.155	216.397	214.416	212.542	211.106	209.443	207.486	205.171	202.005	198.95	194.952	190.567	186.223	181.367	176.051	170.336	164.886	158.333	152.205	145.995	139.343	133.327	127.426	121.703	115.765	110.654	105.81	101.257	97.0072	93.0653	89.4266	85.6369	82.6821	79.9524	77.4277	75.0832	72.447	70.49	68.5898	66.7169	64.3972	62.1597	60.3901	58.4806
269.864	268.336	267.53	267.5	266.842	267.02	267.443	268.084	268.894	269.8	271.301	271.85	272.778	273.382	274.144	273.523	272.881	271.119	269.202	266.081	262.769	258.712	253.97	248.618	242.744	236.444	229.373	222.189	214.951	208.161	201.306	194.45	187.635	181.482	175	168.191	162.045	155.959	149.919	143.912	137.929	131.524	125.707	119.905	113.706	108.153	102.258	97.0768	92.0729	86.8562
60.2892	56.527	52.9782	49.7091	46.7766	44.2263	42.0901	40.3857	38.6721	37.9388	37.5697	37.5286	37.7663	38.2225	38.8291	39.5131	40.2001	40.3745	40.9715	41.3437	41.4481	41.2525	40.7373	39.8958	39.3293	37.6186	36.2486	34.6808	32.9782	31.2086	29.4412	27.7445	26.1836	24.8177	23.6984	22.8678	22.3567	22.1842	22.3567	22.8678	23.6984	24.8177	26.1836	27.7445	29.4412	31.2086	32.9782	34.6808	36.2486	37.6186
20.4607	18.4952	16.7256	15.1912	13.9248	12.9524	12.2934	11.9607	11.9607	12.2934	12.9524	13.9248	15.1912	16.7256	18.4952	20.4607	22.5768	24.7923	26.6085	28.9692	31.2254	33.3225	35.2065	36.827	38.1388	39.1043	39.6953	39.8942	39.6953	39.1043	38.1388	36.827	35.2065	33.3225	31.2254	28.9692	26.6085	24.1971	21.7852	19.4186	17.1369	14.9727	12.9518	11.0921	9.40491	7.89502	6.56158	5.3991	4.39836	3.54746
150.622	150.956	151.11	151.014	150.601	149.808	148.583	146.444	144.373	141.775	138.225	134.76	130.838	127.12	122.68	118.046	113.301	108.527	103.357	98.859	94.5038	90.3439	86.4195	82.3161	79.0542	76.0542	73.3219	70.8552	68.6451	66.6766	65.5252	64.1724	63.043	62.1168	60.9283	60.4568	60.0902	59.8099	59.1538	59.1059	58.6176	58.6824	58.704	58.6824	58.6176	58.5106	58.3622	58.1726	57.9404	57.6619
39.3964	37.0613	35.3181	34.1454	33.5043	33.3404	33.1436	33.8396	34.7561	35.8109	36.9202	38.0015	38.9769	39.7761	39.8958	40.2905	39.8942	39.6953	39.1043	38.1388	36.827	35.2065	33.3225	31.2254	28.9692	26.6085	24.1971	21.7852	19.4186	17.1369	15.568	13.7433	12.1342	10.7632	9.64785	8.80103	8.2318	7.94582	7.94582	8.2318	8.80103	9.64785	10.7632	12.1342	13.7433	15.568	17.1369	19.4186	21.7852	24.1971
105.277	100.663	96.6378	93.2215	90.4069	88.1624	86.4341	85.1491	83.7763	83.2205	82.3465	82.0587	81.6732	81.1074	80.288	79.155	77.2201	75.4577	73.2687	70.2217	67.3459	64.0929	60.5193	56.2456	52.3434	48.2952	44.1772	40.0612	36.0134	32.0921	28.3468	24.8177	21.5352	18.5202	15.7845	13.3315	11.1577	9.25331	7.60367	6.19064	4.99361	3.54746	2.8327	2.23945	1.75283	1.3583	1.04209	0.791545	0.595253	0
176.484	172.044	166.79	160.746	154.945	148.394	142.144	135.665	128.582	121.969	115.315	108.705	102.221	95.946	89.5105	83.9851	78.8384	74.12	69.8633	66.0844	62.7814	59.4921	57.1838	55.2194	53.1011	51.7683	50.1211	49.694	48.8424	47.9684	47.0394	46.0336	44.9415	43.7664	42.5243	41.2422	39.5131	38.3822	36.8642	36.0134	35.2892	34.737	34.3914	34.2737	34.3914	34.737	35.2892	36.0134	36.8642	37.787
135.202	126.084	118.105	110.744	104.654	98.888	93.4879	89.0432	85.9859	83.7376	81.8552	81.3247	81.5236	82.4063	83.9083	85.505	87.659	90.6748	93.8495	97.0664	99.76	102.811	105.068	107.43	109.215	110.351	110.779	110.464	109.386	107.549	104.977	101.711	97.81	92.9048	88.083	82.8497	77.3086	71.564	65.7172	59.8642	54.0932	48.4825	43.0997	38.0003	33.2277	28.8129	24.7754	21.1239	17.8575	14.9669
62.7869	61.5841	60.3928	59.231	57.6738	56.7409	55.8584	55.0424	54.3018	53.6383	53.0451	52.5072	52.0023	51.5014	50.9708	50.374	49.2309	48.5092	47.5903	46.4558	45.0944	43.5026	41.6862	39.6597	37.446	35.0753	32.5837	30.0112	27.4001	24.7923	21.7852	19.4186	17.1369	14.9727	12.9518	11.0921	9.40491	7.89502	6.56158	5.3991	4.39836	3.54746	2.8327	2.23945	1.75283	1.3583	1.04209	0.791545	0.595253	0
208.27	208.312	208.471	208.682	208.428	209.228	208.975	209.052	208.813	207.771	206.899	205.586	203.835	201.213	198.747	195.882	192.666	189.146	185.374	180.951	176.922	172.287	168.077	163.723	159.235	154.614	149.853	144.493	139.519	134.325	128.902	123.245	117.358	111.251	104.504	98.1507	91.6448	85.0422	78.4044	71.3529	64.9562	58.2477	52.2967	46.5749	40.6963	35.71	31.063	26.7847	22.8926	19.3929
63.0121	61.2212	60.1908	59.3074	58.5502	57.8983	57.332	56.8342	56.3908	55.9908	55.6249	55.8807	55.7557	55.2504	55.3669	55.5143	55.2501	55.5738	55.8909	56.1981	56.4896	56.7579	56.9952	57.1942	57.3489	57.4551	57.5099	57.5113	57.4578	57.3471	57.1753	56.936	56.6198	56.214	55.7029	54.6251	53.9639	53.1115	52.056	50.7873	49.2991	47.5903	45.6659	43.5379	41.8206	39.5455	37.1973	34.8231	32.4748	30.2063
5.99435	6.56158	7.89502	9.40491	11.0921	12.9518	14.9727	17.1369	19.4186	21.7852	24.1971	26.6085	28.9692	31.2254	33.3225	35.2065	36.827	38.1388	39.6995	40.4868	40.9363	41.0536	40.8571	40.3782	39.6597	38.754	37.7208	36.6245	35.5307	34.5035	33.602	32.8773	32.3704	32.1096	32.1096	32.3704	32.8773	33.602	34.5035	35.5307	36.6245	37.7208	38.754	39.6597	40.3782	40.8571	41.0536	40.9363	40.4868	39.6995
35.2065	36.827	38.1388	39.1043	39.6953	39.8942	39.6953	39.1043	38.1388	36.827	35.2065	33.3225	31.2254	28.9692	26.6085	24.1971	21.7852	19.4186	17.1369	14.9727	12.9518	11.0921	9.40491	7.89502	6.56158	5.3991	4.39836	3.54746	2.8327	2.83471	2.54438	2.40039	2.40039	2.54438	2.83471	2.8327	3.54746	4.39836	5.3991	6.56158	7.89502	9.40491	11.0921	12.9518	14.9727	17.1369	19.4186	21.7852	24.1971	26.6085
67.7342	67.5797	67.6565	67.9405	67.9567	68.6685	69.4426	70.235	70.9975	71.6796	71.7873	72.2744	72.507	72.4508	72.0765	71.3617	70.2919	68.8608	67.0711	64.9344	62.471	59.7091	56.2411	53.1115	49.7788	46.2986	42.7274	39.1204	35.5307	32.0076	28.5954	25.3327	22.2513	19.3763	16.7256	14.3101	12.1342	10.1965	8.49027	6.56158	5.3991	4.39836	3.54746	2.8327	2.23945	1.75283	1.3583	1.04209	0.791545	0.595253
41.7568	40.59	40.2804	40.2119	40.3518	40.6565	40.6303	41.2175	41.7681	42.2261	42.5371	42.6517	42.528	42.1337	41.4481	40.4626	39.1809	37.6186	35.8018	33.3225	31.2254	28.9692	26.6085	24.1971	21.7852	19.4186	17.1369	14.9727	12.9518	11.0921	9.40491	7.89502	6.56158	5.3991	4.39836	3.54746	2.8327	2.23945	1.75283	1.3583	1.04209	0.791545	0.595253	0	0	0	0	0	0	0
83.6582	80.8561	78.5818	76.2832	73.9974	71.7535	69.5715	67.4613	65.4226	63.0027	61.1867	59.363	57.5099	55.6035	53.62	51.5386	49.3431	47.0241	44.58	42.0169	39.3492	36.1552	33.4648	30.722	27.9668	25.2392	22.5768	20.0139	17.1369	14.9727	12.9518	11.0921	9.40491	7.89502	6.56158	5.3991	4.39836	3.54746	2.8327	2.23945	1.75283	1.3583	1.04209	0.791545	0.595253	0	0	0	0	0
31.2254	28.9692	26.6085	24.1971	21.7852	19.4186	17.1369	15.568	13.7433	12.1342	10.7632	9.64785	8.80103	8.2318	7.94582	7.94582	8.2318	8.80103	9.64785	10.7632	12.1342	13.7433	15.568	17.1369	19.4186	21.7852	24.1971	26.6085	28.9692	31.2254	33.3225	35.2065	36.827	38.1388	39.1043	39.6953	39.8942	39.6953	39.1043	38.1388	36.827	35.2065	33.3225	31.2254	28.9692	26.6085	24.1971	21.7852	19.4186	17.1369
0	0	0	0	0	0	0	0	0	0	0	0	0	0	0	0	0	0	0	0	0	0	0.595253	0.791545	1.04209	1.3583	1.75283	2.23945	2.8327	3.54746	4.39836	5.3991	6.56158	7.89502	9.40491	11.0921	12.9518	14.9727	17.1369	19.4186	21.7852	24.1971	26.6085	28.9692	31.2254	33.3225	35.2065	36.827	38.1388	39.1043
96.3292	94.2234	91.5773	88.4086	84.3067	80.3217	75.9258	71.1953	66.2134	61.067	55.8433	50.6272	45.4982	40.5281	35.7791	31.3022	27.137	22.8678	19.5133	16.4912	13.8033	11.4425	9.39429	7.63855	6.15119	4.90576	3.8748	3.031	2.34808	1.3583	1.04209	0.791545	0.595253	0	0	0	0	0	0	0	0	0	0	0	0	0	0	0	0	0
101.002	97.0385	92.8506	89.4585	86.2786	83.3095	80.538	77.9419	75.491	73.1502	71.4762	69.4356	67.4433	65.4753	63.0706	61.2214	59.337	56.986	55.19	52.9428	51.2836	49.6631	48.1265	46.7158	45.4684	44.414	43.5734	42.9567	42.5621	42.376	42.3728	42.5162	42.3175	42.7274	43.1015	43.3886	43.5379	43.5026	43.2427	42.7269	41.9347	40.8571	39.4971	37.8691	35.9981	33.9177	31.2254	28.9692	26.6085	24.1971
62.1635	59.0783	55.8909	52.6936	49.5762	46.6228	43.9084	41.497	39.4389	37.7695	36.508	35.6571	35.2031	35.1168	35.3548	35.8618	36.5728	37.416	38.3161	38.754	39.6597	40.3782	40.8571	41.0536	40.9363	40.4868	39.6995	38.1388	36.827	35.2065	33.3225	31.2254	28.9692	26.6085	24.1971	21.7852	19.4186	17.1369	14.9727	12.9518	11.0921	9.40491	7.89502	6.56158	5.3991	4.39836	3.54746	2.8327	2.23945	1.75283
26.4988	26.0648	26.5418	27.3136	28.3468	29.5962	31.0069	32.5166	34.0581	35.5619	37.5546	38.9769	40.223	41.2541	42.0433	42.1337	42.528	42.6517	42.5371	42.2261	41.7681	41.2175	40.6303	40.0612	39.5603	39.1698	38.9221	38.8372	38.9221	39.1698	39.5603	40.0612	40.6303	41.2175	41.7681	42.2261	42.5371	42.6517	42.528	42.1337	41.4481	40.4626	39.1809	37.6186	35.8018	33.3225	31.2254	28.9692	26.6085	24.1971
19.4186	17.7321	15.7643	13.9939	12.4504	11.1577	10.1345	9.39429	8.94656	8.79672	8.94656	9.39429	10.1345	11.1577	12.4504	13.9939	15.7643	17.7321	19.4186	21.7852	24.1971	26.6085	28.9692	31.2254	33.3225	35.2065	36.827	38.1388	39.1043	39.6953	39.8942	39.6953	39.1043	38.1388	37.4223	35.9981	34.3646	32.5837	30.722	28.848	27.0298	25.3327	23.817	22.536	21.5343	20.8468	20.497	20.497	20.8468	21.5343
161.502	161.621	162.846	164.522	166.132	168.147	170.884	173.653	176.351	178.429	180.336	182.38	183.877	185.341	185.705	185.362	184.276	182.582	180.291	177.286	173.624	169.377	164.19	159.165	153.827	148.297	142.699	137.153	131.771	126.653	121.441	117.203	113.391	110.033	107.128	104.649	102.551	100.764	99.2059	97.3396	96.0684	94.7053	93.1626	90.919	88.9128	86.0658	83.3591	80.2021	76.6177	72.6457
106.635	103.203	99.6052	95.8623	91.992	87.5657	83.5991	79.5161	75.3348	71.0737	66.7524	62.9876	58.8088	54.6957	50.6879	46.8283	42.7182	39.4055	36.3466	33.589	30.7318	28.8129	27.2713	26.1305	25.4021	25.0859	25.1692	25.6271	25.9802	27.1843	28.5954	30.156	31.8019	33.4648	35.0753	36.5648	37.8691	38.9303	39.6995	39.6953	39.8942	39.6953	39.1043	38.1388	36.827	35.2065	33.3225	31.2254	28.9692	26.6085
111.455	114.279	117.757	120.344	123.386	126.196	128.685	130.772	132.382	133.011	133.615	133.13	132.554	131.308	129.426	127.55	124.747	121.542	118.024	114.287	110.426	106.534	102.694	98.9841	95.4652	92.1863	89.1805	86.0224	83.7178	81.6683	79.8574	78.2576	76.8332	75.5419	74.3379	73.1736	72.002	70.3348	69.1334	67.7734	66.2305	64.4857	62.5268	59.9054	57.6263	54.668	52.056	49.2309	46.2319	43.1015
169.785	169.547	169.805	170.459	171.406	172.539	173.906	175.419	176.407	177.808	178.975	179.419	180.104	179.963	179.532	179.797	179.163	178.078	176.105	174.259	171.97	169.266	166.183	162.762	159.048	155.092	150.946	146.665	142.299	137.897	133.5	128.697	124.516	120.382	116.304	112.282	107.862	104.028	100.323	96.7368	93.1143	89.4555	85.7644	82.051	78.3323	74.6331	70.9851	67.4265	63.5565	60.4224
39.4971	37.8691	35.9981	33.9177	31.2254	28.9692	26.6085	24.1971	21.7852	19.4186	17.1369	14.9727	12.9518	11.0921	9.40491	7.89502	6.56158	5.3991	4.39836	3.54746	2.8327	2.23945	1.75283	1.3583	1.04209	0.791545	0.595253	0	0	0	0	0	0	0	0	0	0	0	0	0	0	0	0	0	0	0	0	0	0	0
46.8521	44.5034	42.5371	40.3745	38.0392	35.5619	32.9782	30.3275	27.6506	24.9886	22.3805	19.4186	17.1369	14.9727	12.9518	11.0921	10.0002	8.68656	7.60367	6.75739	6.15119	5.78691	5.66541	5.78691	6.15119	6.75739	7.60367	8.68656	10.0002	11.0921	12.9518	14.9727	17.1369	19.4186	21.7852	24.1971	26.6085	28.9692	31.2254	33.3225	35.2065	36.827	38.1388	39.1043	39.6953	39.8942	39.6953	39.1043	38.1388	36.827
63.3443	62.3923	61.4254	60.4497	59.4739	58.5093	57.1259	56.3404	55.5784	54.8577	54.1915	53.5871	53.0451	52.5584	52.1127	51.6861	51.2509	50.7745	49.7788	49.2309	48.5092	47.5903	46.4558	45.0944	43.5026	42.2815	40.4513	38.4881	36.4336	34.3365	32.2507	30.2328	28.3398	26.1836	24.8177	23.6984	22.8678	22.3567	22.1842	22.3567	22.8678	23.6984	24.8177	26.1836	27.7445	29.4412	31.2086	32.9782	34.6808	36.2486
68.529	68.0524	67.7032	66.5043	64.9344	63.0377	60.8667	58.4806	55.9442	53.3262	50.697	48.1265	45.682	43.4258	41.4125	40.2828	39.076	38.2661	37.8715	37.897	38.3347	39.164	40.3524	42.453	43.9776	46.3252	48.8582	51.5322	54.303	57.1282	59.9683	62.7877	65.5551	68.2426	70.8261	72.8404	75.2678	77.4996	79.5206	81.3125	82.8541	84.1211	85.0866	85.7224	86.0002	85.8934	85.3785	84.4374	83.0589	81.2403
183.232	186.537	189.466	192.932	195.8	198.968	201.731	203.976	205.589	206.013	206.149	205.319	203.458	200.522	196.492	190.932	184.881	177.815	169.828	161.038	151.582	141.608	131.87	121.536	110.774	100.75	91.0291	81.3119	72.7267	64.7899	57.5898	51.1906	45.6332	40.9357	37.0952	34.0893	31.8784	29.9644	29.2824	28.7227	29.2075	30.0608	31.1961	32.0803	33.6258	35.1561	36.5933	37.4223	38.1388	39.1043
72.5263	70.5615	69.2522	67.5347	66.3852	65.1882	63.4784	62.2363	60.8517	59.3102	57.5994	55.7101	53.6375	51.3826	48.5092	46.0338	43.3886	41.2009	38.5124	35.8149	33.1602	30.6008	28.1894	25.9762	24.0082	22.3268	20.9671	19.5133	18.9871	18.8098	18.9871	19.5133	20.3718	21.5352	22.9661	24.6179	26.4365	28.3614	30.3275	32.2675	34.114	35.8018	36.827	38.1388	39.1043	39.6953	39.8942	39.6953	39.1043	38.1388
22.3567	22.8678	23.6984	24.8177	26.1836	27.7445	29.4412	31.2086	32.9782	34.6808	36.2486	37.6186	38.734	39.1043	39.6953	39.8942	39.6953	39.1043	38.1388	36.827	35.2065	33.3225	31.2254	28.9692	26.6085	24.1971	21.7852	19.4186	17.1369	14.9727	12.9518	11.0921	9.40491	7.89502	6.56158	5.3991	4.39836	3.54746	2.8327	2.23945	1.75283	1.3583	1.04209	0.791545	0.595253	0	0	0	0	0
36.1311	37.908	39.6854	41.4125	43.0445	44.5447	45.8859	47.0511	47.5903	48.5092	49.2309	49.7788	50.1793	50.4593	50.644	50.7544	50.8056	50.8056	50.7544	50.644	50.4593	50.1793	49.7788	49.2309	48.5092	47.5903	46.4558	45.0944	43.5026	41.6862	39.6597	37.446	35.0753	32.5837	30.0112	27.4001	24.7923	21.7852	19.4186	17.1369	14.9727	12.9518	11.0921	9.40491	7.89502	6.56158	5.3991	4.39836	3.54746	2.8327
85.5388	86.3855	87.3719	88.4667	89.1895	90.5012	91.7692	92.9532	94.0122	94.9066	95.5993	96.058	95.8126	95.8451	95.5537	94.9366	93.9971	92.7426	91.1838	89.3342	87.2088	84.8239	82.1962	79.3432	75.8394	72.7062	69.3755	65.8744	62.2312	58.4754	54.638	50.7518	46.8509	42.9703	39.1453	35.4103	31.7984	28.3398	24.6179	21.6581	18.8897	16.331	13.9939	11.8836	10.0002	7.89502	6.56158	5.3991	4.39836	3.54746
166.346	160.372	155.041	149.839	144.39	139.747	135.356	131.236	126.94	123.451	120.14	116.959	113.849	110.742	107.57	104.266	100.331	96.7196	92.9645	89.0653	84.8947	80.0506	75.5921	71.0007	66.3614	61.7648	57.3026	53.0636	48.6871	45.2482	41.7753	39.321	37.3294	35.8195	34.7905	34.2226	34.6738	35.0977	35.8824	36.9653	38.2785	39.7529	41.3208	42.9188	44.4907	45.5455	47.0484	48.3845	49.1002	50.1964
0	0	0	0	0	0.595253	0.791545	1.04209	1.3583	1.75283	2.23945	2.8327	3.54746	4.39836	5.3991	6.56158	7.89502	9.40491	11.0921	12.9518	14.9727	17.1369	19.4186	21.7852	24.1971	26.6085	28.9692	31.2254	33.3225	35.2065	36.827	38.1388	39.1043	39.6953	39.8942	39.6953	39.1043	38.1388	36.827	35.2065	33.3225	31.2254	28.9692	26.6085	24.1971	21.7852	19.4186	17.1369	14.9727	12.9518
122.129	121.639	120.753	119.401	117.529	115.1	111.653	108.191	104.147	99.7207	94.9807	89.8669	84.4811	78.9317	73.3304	67.3453	62.0865	57.066	52.3795	48.1088	44.3198	41.0611	38.3634	36.2389	34.6819	33.6694	33.1625	33.1082	32.9981	33.7605	34.7258	35.8149	36.9467	38.0412	38.5798	40.0923	40.9379	41.5289	41.8478	41.4481	41.3437	40.9715	40.3745	39.6049	38.7216	37.787	36.8642	36.0134	35.2892	34.737
36.827	38.1388	39.1043	39.6953	39.8942	39.6953	39.1043	38.1388	36.827	35.2065	33.3225	31.2254	28.9692	26.6085	24.1971	21.7852	19.4186	17.1369	14.9727	12.9518	11.0921	9.40491	7.89502	6.56158	5.3991	4.39836	3.54746	2.8327	2.83471	2.54438	2.40039	2.40039	2.54438	2.83471	2.8327	3.54746	4.39836	5.3991	6.56158	7.89502	9.40491	11.0921	12.9518	14.9727	17.1369	19.4186	21.7852	24.1971	26.6085	28.9692
225.813	222.799	219.651	216.79	212.762	209.013	204.518	200.302	195.361	190.741	185.901	180.456	175.47	169.976	165.045	160.156	155.373	151.348	147.133	143.209	139.606	136.929	133.739	131.472	129.077	127.533	126.218	124.656	123.811	123.058	122.365	121.703	120.605	120.053	119.445	118.772	118.031	117.214	115.869	114.987	113.518	112.448	111.165	109.645	107.86	105.782	103.381	100.191	97.1956	93.8005
31.1901	32.0921	33.1701	34.3683	35.6238	36.8699	38.0392	39.0665	39.8916	40.4626	40.7373	40.6858	40.2905	39.6995	38.9303	37.8691	36.5648	35.0753	33.4648	31.8019	30.156	28.5954	27.1843	25.9802	25.0319	24.3777	24.0438	24.0438	24.3777	25.0319	25.9802	27.1843	28.5954	30.156	31.8019	33.4648	35.0753	36.5648	37.8691	38.9303	39.6995	39.6953	39.8942	39.6953	39.1043	38.1388	36.827	35.2065	33.3225	31.2254
192.527	187.419	182.366	177.402	172.116	167.094	162.772	158.14	154.22	150.436	146.798	143.901	140.743	137.317	134.615	132.03	129.548	127.149	124.368	121.741	119.66	117.52	115.314	112.59	110.347	107.992	105.532	102.973	100.323	97.1459	94.4528	91.6619	88.7842	85.8274	82.9486	80.1584	77.3225	74.4574	71.5794	68.7064	65.8581	62.6138	60.0018	57.4627	55.033	52.7494	50.6472	48.7587	47.1108	45.724
41.9209	41.5813	41.3339	41.2038	41.2038	41.3339	41.5813	41.9209	42.3175	42.7274	43.1015	43.3886	44.1331	44.2942	44.2848	44.0852	43.6875	43.0966	42.3298	41.4166	40.3964	39.3168	37.787	36.8642	36.0134	35.2892	34.737	34.3914	34.2737	34.3914	34.737	35.2892	36.0134	36.8642	37.787	38.7216	39.6049	40.3745	40.9715	41.3437	41.4481	41.2525	40.7373	39.8958	38.734	36.827	35.2065	33.3225	31.2254	28.9692
40.8571	40.3782	39.6597	38.754	37.7208	36.6245	35.5307	34.5035	33.602	32.8773	32.3704	32.1096	32.1096	32.3704	32.8773	33.602	34.5035	35.5307	36.6245	37.7208	38.754	39.6597	40.3782	40.8571	41.0536	40.9363	40.4868	39.6995	38.1388	36.827	35.2065	33.3225	31.2254	28.9692	26.6085	24.1971	21.7852	19.4186	17.1369	14.9727	12.9518	11.0921	9.40491	7.89502	6.56158	5.3991	4.39836	3.54746	2.8327	2.23945
0	0	0	0	0	0	0	0	0	0	0	0	0	0	0	0	0	0	0	0	0	0	0	0	0	0	0	0	0	0	0	0	0	0	0	0	0	0	0	0	0	0	0	0	0	0	0	0	0	0
39.1043	39.6953	39.8942	39.6953	39.1043	38.1388	36.827	35.2065	33.3225	31.2254	28.9692	26.6085	24.1971	21.7852	19.4186	17.1369	14.9727	12.9518	11.0921	9.40491	7.89502	6.56158	5.3991	4.39836	3.54746	2.8327	2.23945	1.75283	1.3583	1.04209	0.791545	0.595253	0	0	0	0	0	0	0	0	0	0	0	0	0	0	0	0	0	0
39.6953	39.8942	39.6953	39.1043	38.1388	36.827	35.8018	34.114	32.2675	30.3275	28.3614	26.4365	24.6179	22.9661	21.5352	20.3718	19.5133	18.9871	18.8098	18.9871	19.5133	20.3718	21.5352	22.9661	24.6179	26.4365	28.3614	30.3275	32.2675	34.114	35.8018	36.827	38.1388	39.1043	39.6953	39.8942	39.6953	39.1043	38.1388	36.827	35.2065	33.3225	31.2254	28.9692	26.6085	24.1971	21.7852	19.4186	17.1369	14.9727
76.1898	71.6633	67.2691	64.0317	61.3663	59.2645	57.7006	56.6343	55.5703	55.451	55.6226	56.0233	56.1477	56.9385	57.7517	58.5428	59.2721	59.9055	59.9705	60.4457	60.7225	60.7898	60.1945	59.931	59.4036	58.6122	57.5574	56.2411	54.668	52.846	50.7873	48.5092	46.0338	43.3886	40.6056	37.7208	34.7729	31.8019	28.848	25.9499	23.1435	20.4607	17.9284	15.568	12.9518	11.0921	9.40491	7.89502	6.56158	5.3991
79.0175	73.0593	67.4465	62.2739	57.6178	53.5338	50.055	46.7491	44.608	43.0118	41.9164	41.2609	40.9712	40.9635	41.1488	40.9934	41.4125	41.7365	41.8992	41.8451	41.5316	40.4868	39.6995	38.1388	36.827	35.2065	33.3225	31.2254	28.9692	26.6085	24.1971	21.7852	19.4186	17.1369	14.9727	12.9518	11.0921	9.40491	7.89502	6.56158	5.3991	4.39836	3.54746	2.8327	2.23945	1.75283	1.3583	1.04209	0.791545	0.595253
228.467	222.791	217.178	211.105	204.656	198.077	191.031	184.486	177.969	171.594	165.024	159.351	154.062	149.218	144.86	140.561	137.322	134.529	132.145	130.113	128.363	126.37	125.05	123.721	121.856	120.378	118.182	116.212	113.836	111.027	107.331	103.752	99.7203	95.271	90.0093	84.9955	79.7066	74.2195	68.6124	62.5202	57.0209	51.5972	46.3193	41.2481	36.4347	31.9197	27.733	23.8943	20.4132	17.2908
56.7579	56.4896	56.1981	55.8909	55.5738	55.2501	54.9191	55.1706	54.9999	54.8442	54.6946	54.0962	54.0392	53.9232	53.7438	53.4985	53.1883	52.8184	52.3984	51.942	51.4666	50.991	50.5347	50.1151	49.7461	49.4358	49.1857	48.989	48.3878	48.3623	48.2952	48.1583	47.9191	47.5437	46.9993	46.2568	45.2933	44.0936	42.6517	40.9715	39.0665	36.9594	34.6808	32.2675	29.7607	27.2038	24.1971	21.7852	19.4186	17.1369
53.7613	52.6936	51.7058	50.7518	49.7831	48.7521	47.6151	46.3354	44.8852	43.247	40.9715	39.0665	36.9594	34.6808	32.2675	29.7607	27.2038	24.1971	21.7852	19.4186	17.1369	14.9727	12.9518	11.0921	9.40491	7.89502	6.56158	5.3991	4.39836	3.54746	2.8327	2.23945	1.75283	1.3583	1.04209	0.791545	0.595253	0	0	0	0	0	0	0	0	0	0	0	0	0
34.7729	33.3675	32.0076	30.7587	29.6802	28.8235	28.2289	27.9245	27.9245	28.2289	28.8235	29.6802	30.7587	32.0076	33.3675	34.7729	36.1552	37.446	38.5798	39.4971	40.1464	40.4868	40.4895	39.6953	39.1043	38.1388	36.827	35.2065	33.3225	31.2254	28.9692	26.6085	24.1971	21.7852	19.4186	17.1369	14.9727	12.9518	11.0921	9.40491	7.89502	6.56158	5.3991	4.39836	3.54746	2.8327	2.23945	1.75283	1.3583	1.04209
157.362	157.556	157.469	157.082	156.382	155.363	154.024	152.374	150.429	148.212	145.751	143.077	140.375	137.686	134.903	131.625	128.891	126.139	123.398	120.686	118.014	115.388	112.805	109.82	107.426	105.028	102.622	100.204	97.7701	95.315	92.8337	89.8777	87.4437	84.9368	82.3553	79.2524	76.6261	73.8825	71.0224	68.0463	64.513	61.4294	58.2155	54.8887	51.4703	47.9848	44.4598	40.9261	37.416	33.9628
114.854	112.544	110.286	108.082	105.919	103.78	101.637	99.0157	97.4793	95.41	93.2327	90.9332	88.5027	85.9403	82.8102	80.1317	77.3423	74.4813	71.5938	68.2851	65.6082	63.0242	60.5843	58.3323	56.8977	55.3089	53.586	52.7397	52.1783	51.8929	51.8635	52.0611	52.4498	52.9893	53.6375	54.3524	55.0945	55.3847	56.1945	56.9097	57.5151	57.9984	58.35	58.5616	58.6255	58.5336	57.8339	57.5195	56.9918	56.2456
105.947	104.911	103.524	102.229	101.02	99.885	98.364	97.4406	96.5056	95.0999	94.2105	93.2347	92.1662	91.0006	89.7362	88.3736	86.916	85.3682	83.736	81.5821	79.9138	78.1461	76.2855	74.9297	73.0833	70.7522	68.944	67.0759	65.1607	63.2123	61.2471	59.2848	57.3483	55.4636	53.6591	51.9646	50.4089	48.5755	47.4894	46.5781	45.8551	45.3233	44.974	44.7875	44.7334	44.7724	44.4145	44.6114	44.722	44.7004
17.1369	14.9727	12.9518	11.0921	9.40491	7.89502	6.56158	5.3991	4.39836	3.54746	2.8327	2.23945	1.75283	1.3583	1.04209	0.791545	0.595253	0	0	0	0	0	0	0	0	0	0	0	0	0	0	0	0	0	0	0	0	0	0	0	0	0	0	0	0	0	0	0	0	0
32.2675	30.3275	28.3614	26.4365	24.6179	22.9661	21.5352	20.3718	19.5133	18.9871	18.8098	18.9871	19.5133	20.3718	21.5352	22.9661	24.6179	26.4365	28.3614	30.3275	32.2675	34.114	35.8018	36.827	38.1388	39.1043	39.6953	39.8942	39.6953	39.1043	38.1388	36.827	35.2065	33.3225	31.2254	28.9692	26.6085	24.1971	21.7852	19.4186	17.1369	14.9727	12.9518	11.0921	9.40491	7.89502	6.56158	5.3991	4.39836	3.54746
179.99	189.062	198.49	207.148	215.358	222.996	229.941	236.08	241.307	245.527	248.216	250.909	251.979	251.861	250.57	248.143	244.636	240.726	235.514	229.566	223.015	216.003	208.677	201.178	193.645	186.798	179.312	172.735	166.565	161.467	156.493	152.122	147.926	144.905	142.451	140.535	138.674	138.412	138.702	138.943	139.531	139.98	141.245	142.252	143.524	145.441	147.385	149.332	150.813	152.799
29.6802	30.7587	32.0076	33.3675	34.7729	36.1552	37.446	39.1751	40.2886	41.1885	41.8451	42.2423	41.9347	41.937	41.6862	41.2254	40.6056	39.884	39.1204	38.3741	37.7006	37.1488	36.758	36.5555	36.5555	36.758	37.1488	37.7006	38.3741	39.1204	39.884	40.6056	41.2254	41.6862	41.937	41.9347	41.6471	41.0536	40.1464	38.9303	37.4223	35.2065	33.3225	31.2254	28.9692	26.6085	24.1971	21.7852	19.4186	17.1369
19.4186	21.7852	24.1971	26.6085	28.9692	31.2254	33.3225	35.2065	36.827	38.1388	39.1043	39.6953	39.8942	39.6953	39.1043	38.1388	36.827	35.2065	33.3225	31.2254	28.9692	26.6085	24.1971	21.7852	19.4186	17.7321	15.7643	13.9939	12.4504	11.1577	10.1345	9.39429	8.94656	8.79672	8.94656	9.39429	10.1345	11.1577	12.4504	13.9939	15.7643	17.7321	19.4186	21.7852	24.1971	26.6085	28.9692	31.2254	33.3225	35.2065
36.8642	33.1701	29.5962	26.1836	22.9661	19.9696	17.2122	14.7046	12.4504	10.447	8.68656	7.15683	5.3991	4.39836	3.54746	2.8327	2.83471	2.54438	2.40039	2.40039	2.54438	2.83471	2.8327	3.54746	4.39836	5.3991	6.56158	7.89502	9.40491	11.0921	12.9518	14.9727	17.1369	19.4186	21.7852	24.1971	26.6085	28.9692	31.2254	33.3225	35.2065	36.827	38.1388	39.1043	39.6953	39.8942	39.6953	39.1043	38.1388	36.827
152.834	150.813	149.942	149.133	149.335	149.899	150.316	152.116	153.197	154.937	156.678	157.907	159.113	160.638	161.828	162.626	162.535	162.51	161.927	160.762	159.007	156.663	153.744	150.278	146.303	141.421	136.691	131.585	126.17	120.514	114.68	108.73	102.272	96.3587	90.4426	84.5651	78.7612	73.0602	67.4871	62.0637	56.3664	51.416	46.6414	42.0649	37.7065	33.5839	29.2692	25.7775	22.5297	19.5372
109.868	109.575	109.508	109.18	109.546	109.966	110.395	110.786	110.652	110.953	111.064	110.959	110.616	109.576	108.828	107.779	107.025	105.58	103.904	101.575	99.6194	97.4762	95.1787	92.7608	90.2562	87.6982	85.1193	82.5505	80.0215	77.5591	75.1872	72.4826	70.4631	68.5499	66.752	65.0703	63.4976	62.0189	60.6124	59.2504	57.4578	56.2033	54.8644	53.4143	51.8294	50.0907	48.1855	45.6659	43.5379	41.2254
63.0679	61.7395	61.1915	60.8026	60.5426	60.3806	60.2856	60.2282	60.1814	60.1204	60.0227	59.8676	59.1922	58.9804	58.6255	58.1148	56.9918	56.2456	55.2756	54.077	52.647	50.9863	49.1002	46.9993	44.7004	42.2261	39.6049	37.4652	34.8496	32.2507	29.7197	27.3082	25.0668	23.0429	21.2796	19.3711	18.3509	17.6537	17.2999	17.2999	17.6537	18.3509	19.3711	20.6843	22.2513	24.0247	25.9499	27.9668	30.0112	32.0169
19.4186	21.7852	24.1971	26.6085	28.9692	31.8206	34.114	36.2486	38.1853	39.8916	41.3437	42.528	43.4417	44.0936	44.5034	44.7004	44.722	44.6114	44.4145	44.1772	43.9419	43.7454	43.6157	43.5704	43.6157	43.7454	43.9419	44.1772	44.4145	44.6114	44.722	44.7004	44.5034	44.0936	43.4417	42.528	41.3437	40.4869	38.9769	37.2907	35.4723	33.5735	31.2086	29.4412	27.7445	26.1836	24.8177	23.6984	22.8678	22.3567
58.8126	57.8243	57.4201	56.9949	56.5395	55.6035	55.1857	54.6982	54.1519	53.5609	52.9428	52.3175	51.7058	51.1279	50.6017	50.1406	49.752	49.4362	49.7805	49.7746	49.4043	49.6535	49.9111	50.1586	50.3764	50.5467	50.6552	50.6924	50.6552	50.5467	50.3764	50.1586	49.9111	49.6535	49.4043	49.1793	48.989	48.3941	48.3937	48.3878	48.3623	48.2952	48.1583	47.9191	47.5437	46.9993	46.2568	45.2933	44.0936	42.6517
115.639	109.205	103.693	98.1286	93.5688	89.467	85.8581	82.7627	80.1868	78.1226	76.5485	74.9867	74.3938	74.1251	74.1214	73.8726	74.3093	74.3254	74.8545	75.2409	75.4266	75.3585	74.5478	74.5558	73.7737	72.6457	71.1846	69.4149	67.3728	65.1047	62.6656	59.674	57.1989	54.7199	52.3096	50.0352	47.9563	46.1219	44.5689	43.3204	42.3847	41.7548	41.4093	41.3131	41.4195	41.6724	42.009	42.3634	42.2261	42.5371
4.39836	5.3991	6.56158	7.89502	9.40491	11.0921	12.9518	14.9727	17.1369	19.4186	21.7852	24.1971	26.6085	28.9692	31.2254	33.3225	35.2065	36.827	38.1388	39.1043	39.6953	39.8942	39.6953	39.1043	38.1388	36.827	35.2065	33.3225	31.2254	28.9692	26.6085	24.1971	21.7852	19.4186	17.1369	14.9727	12.9518	11.0921	9.40491	7.89502	6.56158	5.3991	4.39836	3.54746	2.8327	2.23945	1.75283	1.3583	1.04209	0.791545
206.352	197.551	188.894	180.443	172.398	164.804	157.552	150.231	143.87	137.895	131.882	126.842	121.747	117.606	113.981	110.877	108.149	105.798	103.814	101.738	100.55	99.1889	98.6278	98.8376	98.3459	98.5686	98.443	98.9457	99.4624	99.9735	100.46	100.904	101.289	101.6	101.824	101.503	101.628	101.596	101.401	101.03	100.47	99.2636	98.3959	97.2614	95.8487	94.1466	92.1456	89.839	87.2248	84.3062
118.596	116.103	113.609	112.622	111.024	110.183	109.59	109.194	108.368	108.097	107.786	107.005	106.779	106.55	106.359	106.249	106.255	105.966	106.403	106.985	107.267	108.233	109.853	111.091	112.338	113.539	114.627	115.536	116.201	116.563	116.572	116.191	115.394	114.173	112.534	110.497	107.653	105.048	102.145	98.5631	95.3658	92.0231	88.5926	85.1226	81.6509	78.2039	74.7972	71.4368	68.1206	64.8402
104.383	103.943	102.815	101.495	100.339	98.7173	96.605	93.9907	90.8779	87.2855	83.2479	78.8144	74.0468	68.574	63.4784	58.2552	52.9938	47.78	42.6922	37.8001	33.1619	28.8242	24.3777	20.8468	17.6537	14.804	12.2934	10.7043	9.02335	7.67991	6.65859	5.94383	5.521	5.37708	5.50101	5.44045	6.19064	7.15683	7.89502	9.40491	11.0921	12.9518	14.9727	17.1369	19.4186	21.7852	24.1971	26.6085	28.9692	31.2254
170.498	163.826	157.232	151.708	146.653	142.65	138.248	135.486	132.332	130.245	128.646	127.106	126.19	126.313	126.437	127.555	129.052	130.449	132.255	134.818	137.477	140.151	142.752	145.179	147.333	149.112	150.419	151.759	152.06	151.266	150.344	148.687	145.861	142.899	139.26	135.015	130.253	125.071	119.576	113.881	108.098	102.336	96.2515	90.9373	85.8789	81.1389	76.7593	72.7617	69.1474	65.8995
82.997	81.7162	80.1334	79.2559	78.4963	77.8578	77.3386	76.9322	76.6278	76.4099	76.2589	75.7085	75.7351	75.7218	75.6439	75.4743	75.185	74.7475	73.6912	72.9935	72.044	70.8303	69.3436	67.58	65.5408	63.2333	60.6711	57.8742	54.8686	51.6858	47.9191	44.6114	41.2175	37.787	34.9635	31.7984	28.7866	25.9762	23.4109	21.1291	19.1637	17.5413	16.282	15.3993	14.4566	14.4566	14.804	15.4904	16.4992	17.8055
47.9191	48.1583	48.2952	48.3623	48.3878	48.3937	48.3941	48.3937	48.3878	48.3623	48.2952	48.1583	47.9191	47.5437	46.9993	46.2568	45.2933	44.0936	42.6517	40.9715	39.0665	36.9594	34.6808	32.2675	29.7607	27.2038	24.1971	21.7852	19.4186	17.1369	14.9727	12.9518	11.0921	9.40491	7.89502	6.56158	5.3991	4.39836	3.54746	2.8327	2.23945	1.75283	1.3583	1.04209	0.791545	0.595253	0	0	0	0
68.7157	69.313	69.3755	69.8629	70.1464	70.1945	69.9794	69.4776	68.6714	67.549	66.1056	64.3434	62.272	59.9081	56.8321	54.077	51.0905	47.9191	44.6114	41.2175	37.787	34.9635	31.7984	28.7866	25.9762	23.4109	21.1291	19.1637	17.5413	16.282	15.9945	15.2481	15.4987	16.1623	17.2433	18.7387	20.6382	22.9238	25.5698	28.5426	31.8007	35.2951	38.9693	42.3175	46.2742	50.1793	53.9639	57.5574	60.8895	63.8923
58.9856	56.7579	54.4993	52.1876	49.8043	47.3361	44.7766	42.1273	39.3975	36.604	33.7698	30.9227	27.6506	24.9886	22.3805	19.4186	17.1369	15.568	13.7433	12.1342	10.7632	9.64785	8.80103	8.2318	7.94582	7.94582	8.2318	8.80103	9.64785	10.7632	12.1342	13.7433	15.568	17.1369	19.4186	21.7852	24.1971	26.6085	28.9692	31.2254	33.3225	35.2065	36.827	38.1388	39.1043	39.6953	39.8942	39.6953	39.1043	38.1388
43.6157	43.7454	43.9419	44.1772	44.4145	44.6114	44.722	44.7004	44.5034	44.0936	43.4417	42.528	41.3437	39.8916	38.1853	36.2486	34.114	31.8206	28.9692	26.6085	24.1971	21.7852	19.4186	17.1369	15.568	13.7433	12.1342	10.7632	9.64785	8.80103	8.2318	7.94582	7.94582	8.2318	8.80103	9.64785	10.7632	12.1342	13.7433	15.568	17.1369	19.4186	21.7852	24.1971	26.6085	28.9692	31.2254	33.3225	35.2065	36.827
31.2254	28.9692	26.6085	24.1971	21.7852	19.4186	17.1369	14.9727	12.9518	11.0921	9.40491	7.89502	6.56158	5.3991	4.99361	4.339	3.8748	3.59775	3.50566	3.59775	3.8748	4.339	4.99361	5.3991	6.56158	7.89502	9.40491	11.0921	12.9518	14.9727	17.1369	19.4186	21.7852	24.1971	26.6085	28.9692	31.2254	33.3225	35.2065	36.827	38.1388	39.1043	39.6953	39.8942	39.6953	39.1043	38.1388	36.827	35.2065	33.3225
71.1622	68.3431	65.9015	63.3796	61.7542	60.4037	59.2952	58.3927	57.2168	56.7358	56.3312	55.9833	55.6761	55.3975	55.1383	54.8909	55.2432	54.7493	54.8544	54.5245	54.7634	54.9805	55.1761	55.3472	55.4889	55.5954	55.6617	55.6843	55.6617	55.5954	55.4889	55.3472	55.1761	54.9805	54.7634	54.5245	54.2591	53.9578	53.6059	52.7411	52.3434	51.7998	51.0905	50.1964	49.1002	47.7892	46.2568	44.5034	42.5371	40.3745
122.979	121.692	120.555	119.519	118.089	117.212	116.248	115.149	113.426	112.04	110.363	108.52	106.497	103.7	101.142	98.2538	95.0705	91.6349	87.9986	84.2205	80.3652	76.5011	72.6979	69.0237	65.0989	61.9826	59.1331	56.5903	54.3789	52.5075	50.9688	49.7397	48.3403	47.7246	47.2472	46.8509	46.4749	46.0587	45.5455	44.8852	44.0369	42.528	41.3437	39.8916	38.1853	36.2486	34.114	31.8206	28.9692	26.6085
77.7384	78.2933	79.3891	80.3847	81.2297	81.8718	81.8151	82.0127	81.8316	81.2403	80.2156	78.7444	76.8251	75.0634	72.4876	69.5853	66.4125	63.0351	59.5272	55.9676	52.4379	48.5755	45.4603	42.575	39.9871	37.7517	35.9098	34.487	33.493	32.9213	32.7501	32.943	33.4504	34.2122	35.1598	36.219	36.8699	38.0392	39.0665	39.8916	40.4626	40.7373	40.6858	40.2905	39.1043	38.1388	36.827	35.2065	33.3225	31.2254
243.088	237.004	231.942	226.914	222.941	218.983	216.015	213.394	211.054	208.468	206.544	204.596	202.529	200.849	198.034	195.469	192.073	188.822	184.671	180.632	176.137	171.226	165.502	159.58	153.494	147.728	141.773	135.709	129.611	123.548	117.581	111.758	106.121	100.255	95.1792	90.3125	85.6572	81.2054	76.9411	72.8425	68.441	64.7129	61.0449	56.978	53.5028	49.5813	46.2213	42.8451	39.4736	36.1311
68.865	67.3459	65.4496	63.2333	60.7623	58.1083	55.3472	52.5567	49.8136	47.1919	44.7592	42.575	40.6883	39.1353	37.9388	37.1064	36.6308	36.4898	36.6475	37.0555	37.6557	38.3822	38.7216	39.6049	40.3745	40.9715	41.3437	41.4481	41.2525	40.7373	39.8958	38.734	36.827	35.2065	33.3225	31.2254	28.9692	26.6085	24.1971	21.7852	19.4186	17.1369	14.9727	12.9518	11.0921	9.40491	7.89502	6.56158	5.3991	4.39836
109.576	110.403	111.025	111.391	111.457	111.193	110.576	109.6	108.269	106.6	104.176	102.038	99.6394	96.5889	93.9417	91.1594	88.2925	85.3838	82.4669	80.1609	77.4853	74.8979	72.4063	70.0129	67.7167	65.515	63.4054	61.3871	59.0191	57.3102	55.6816	54.1518	52.7398	51.4641	50.3409	48.9387	48.2666	47.7351	47.3406	47.0692	46.8976	46.7934	46.2742	46.2986	46.2319	46.0338	45.6659	45.0944	44.2926	43.2427
104.016	103.171	101.843	100.023	97.2727	94.6103	91.4751	87.4665	83.6372	79.4545	74.9844	70.2944	66.0477	61.317	56.6205	52.0309	47.6178	43.4462	39.5757	36.0589	32.941	30.2582	28.0374	26.2957	24.5961	23.937	23.715	23.9099	24.49	25.413	26.1836	27.7445	29.4412	31.2086	32.9782	34.6808	36.2486	37.6186	38.734	39.1043	39.6953	39.8942	39.6953	39.1043	38.1388	36.827	35.2065	33.3225	31.2254	28.9692
150.647	148.887	147.299	145.459	144.38	143.476	142.3	142.433	141.819	141.877	141.981	142.091	142.157	142.721	142.734	142.594	142.263	141.268	140.591	139.637	138.413	136.497	134.92	133.129	131.169	129.086	126.924	124.277	122.178	120.059	117.933	115.801	113.653	111.464	108.762	106.509	104.078	101.433	98.5426	95.3805	91.9291	88.1815	84.1427	79.8303	74.8308	70.1878	65.3631	60.4197	54.9805	50.1151
6.56158	5.3991	4.39836	3.54746	2.8327	2.23945	1.75283	1.3583	1.04209	0.791545	0.595253	0	0	0	0	0	0	0	0	0	0	0	0	0	0	0	0	0	0	0	0	0	0	0	0	0	0	0	0	0	0	0	0	0	0	0	0	0	0	0
59.5722	58.1402	56.7418	55.3472	53.9232	52.4358	50.853	49.7428	48.0905	46.337	44.4907	42.1273	40.2787	38.3946	36.5257	34.7258	33.0497	31.5502	30.2755	28.8235	28.2289	27.9245	27.9245	28.2289	28.8235	29.6802	30.7587	32.0076	33.3675	34.7729	36.1552	37.446	38.5798	39.4971	40.1464	40.4868	40.4895	39.6953	39.1043	38.734	37.6186	36.2486	34.6808	32.9782	31.2086	29.4412	27.7445	26.1836	24.8177	23.6984
27.3136	26.5418	26.0648	25.9035	26.0648	26.5418	27.3136	28.3468	29.5962	31.0069	32.5166	34.0581	35.5619	36.9594	38.1853	39.1809	39.8958	40.2905	39.8942	39.6953	39.1043	38.1388	36.827	35.2065	33.3225	31.2254	28.9692	26.6085	24.1971	21.7852	19.4186	17.1369	14.9727	12.9518	11.0921	9.40491	7.89502	6.56158	5.3991	4.39836	3.54746	2.8327	2.23945	1.75283	1.3583	1.04209	0.791545	0.595253	0	0
107.77	103.804	99.8871	95.6208	92.047	88.61	85.341	82.2628	79.3903	76.288	74.5557	72.6079	70.8967	69.4284	68.2074	66.7935	66.1909	65.8111	65.6572	65.7273	66.0141	66.5037	67.1755	67.5581	68.619	69.7282	70.8436	71.4746	72.5726	73.4962	74.1988	74.635	74.7633	74.5478	73.9605	72.9822	71.6036	69.8263	67.6621	65.1334	62.8673	59.9097	56.3177	53.1581	49.9111	46.654	43.463	40.4116	37.5685	34.9953
171.935	169.779	167.438	164.86	161.983	158.747	154.651	150.649	146.117	141.041	135.424	129.29	122.679	115.651	107.838	100.33	92.6364	84.4221	76.3541	68.9507	61.7253	54.7734	48.1754	41.995	36.2793	31.0584	25.9041	21.8198	18.2059	15.0469	12.3182	9.98865	8.02261	6.38217	4.58553	3.59775	2.79492	2.14984	1.63735	0.791545	0.595253	0	0	0	0	0	0	0	0	0
27.3136	26.5418	26.0648	25.9035	26.0648	26.5418	27.3136	28.3468	29.5962	31.0069	32.5166	34.0581	35.5619	36.9594	38.1853	39.1809	39.8958	40.2905	39.8942	39.6953	39.1043	38.1388	36.827	35.2065	33.3225	31.2254	28.9692	26.6085	24.1971	21.7852	19.4186	17.1369	14.9727	12.9518	11.0921	9.40491	7.89502	6.56158	5.3991	4.39836	3.54746	2.8327	2.23945	1.75283	1.3583	1.04209	0.791545	0.595253	0	0
15.4904	16.4992	17.8055	19.3763	21.1714	23.1435	25.2392	27.4001	29.5644	31.2254	33.3225	35.2065	36.827	38.1388	39.1043	39.6953	39.8942	39.6953	39.1043	38.1388	36.827	35.2065	33.3225	31.2254	28.9692	26.6085	24.1971	21.7852	19.4186	17.1369	14.9727	12.9518	11.0921	9.40491	7.89502	6.56158	5.3991	4.39836	3.54746	2.8327	2.23945	1.75283	1.3583	1.04209	0.791545	0.595253	0	0	0	0
40.961	39.5398	38.2225	37.0555	36.0807	35.3322	34.3914	34.2737	34.3914	34.737	35.2892	36.0134	36.8642	37.787	38.7216	39.6049	40.3745	40.9715	41.3437	41.4481	41.2525	40.7373	39.8958	38.734	36.827	35.2065	33.3225	31.2254	29.5644	27.4001	25.2392	23.1435	21.1714	19.3763	17.8055	16.4992	15.4904	14.804	14.4566	14.4566	14.804	15.4904	16.4992	17.8055	19.3763	21.1714	23.1435	25.2392	27.4001	29.5644
64.1406	63.5533	62.9186	62.2323	61.4858	60.6666	59.759	58.7446	57.6039	56.3177	54.8686	53.2423	50.9863	49.1002	46.9993	44.7004	42.2261	39.6049	36.8699	34.0581	31.8039	29.1529	26.5975	24.1856	21.963	19.9716	17.8055	16.4992	15.4904	14.804	14.4566	14.4566	14.804	15.4904	16.4992	17.8055	19.3763	21.1714	23.1435	25.2392	27.4001	29.5644	31.2254	33.3225	35.2065	36.827	38.1388	39.1043	39.6953	39.8942
78.2017	77.2096	76.075	74.7981	72.9439	71.5309	69.9939	68.3672	66.6881	64.9952	63.3258	61.2714	59.8642	58.539	57.316	56.2047	55.204	54.3018	53.4767	52.6988	51.9321	51.1371	50.273	49.3007	48.1855	47.0511	45.8859	44.5447	43.0445	41.4125	39.6854	37.908	36.1311	34.4096	32.7992	31.3539	29.6802	28.8235	28.2289	27.9245	27.9245	28.2289	28.8235	29.6802	30.7587	32.0076	33.3675	34.7729	36.1552	37.446
42.5322	41.1698	39.6219	37.9231	36.1174	34.2564	32.3971	30.156	28.5954	27.1843	25.9802	25.0319	24.3777	24.0438	24.0438	24.3777	25.0319	25.9802	27.1843	28.5954	30.156	31.8019	33.4648	35.0753	36.5648	37.8691	38.9303	39.6995	39.6953	39.8942	39.6953	39.1043	38.1388	36.827	35.8018	34.114	32.2675	30.3275	28.3614	26.4365	24.6179	22.9661	21.5352	20.3718	19.5133	18.9871	18.8098	18.9871	19.5133	20.3718
8.68656	7.15683	5.3991	4.39836	3.54746	2.8327	2.23945	1.75283	1.3583	1.04209	0.791545	0.595253	0	0	0	0	0	0.595253	0.791545	1.04209	1.3583	1.75283	2.23945	2.8327	3.54746	4.39836	5.3991	6.56158	7.89502	9.40491	11.0921	12.9518	14.9727	17.1369	19.4186	21.7852	24.1971	26.6085	28.9692	31.2254	33.3225	35.2065	36.827	38.1388	39.1043	39.6953	39.8942	39.6953	39.1043	38.1388
34.3914	34.2737	34.3914	34.737	35.2892	36.0134	36.8642	38.3822	39.5131	40.647	41.7328	42.7243	43.5832	44.2808	44.8	45.1357	45.2949	45.2956	44.722	44.6114	44.4145	44.1772	43.9419	43.7454	43.6157	43.5704	43.6157	43.7454	43.9419	44.1772	44.4145	44.6114	44.722	44.7004	44.5034	44.0936	43.4417	42.528	41.3437	39.8916	38.1853	36.2486	34.114	31.8206	28.9692	26.6085	24.1971	21.7852	19.4186	17.1369
41.3339	41.2038	41.2038	41.3339	41.5813	41.9209	42.3175	42.7274	43.1015	43.3886	43.5379	43.5026	43.2427	42.7269	41.9347	40.8571	39.4971	37.8691	35.9981	34.513	32.0169	30.0112	27.9668	25.9499	24.0247	22.2513	20.6843	19.3711	18.3509	17.6537	17.2999	17.2999	17.6537	18.3509	19.3711	20.6843	22.2513	24.0247	25.9499	27.9668	30.0112	32.0169	33.9177	35.2065	36.827	38.1388	39.1043	39.6953	39.8942	39.6953
55.9425	55.4889	55.5954	55.6617	55.6843	55.6617	55.5954	55.4889	55.3472	55.1761	54.9805	54.7634	54.5245	54.2591	53.9578	53.6059	52.7411	52.3434	51.7998	51.0905	50.1964	49.1002	47.7892	46.2568	44.5034	42.5371	40.3745	38.0392	35.5619	32.9782	30.3275	27.6506	24.9886	22.3805	19.4186	17.1369	14.9727	12.9518	11.0921	9.40491	7.89502	6.56158	5.3991	4.39836	3.54746	2.8327	2.23945	1.75283	1.3583	1.04209
203.002	200.63	197.293	193.057	188.008	182.245	175.878	169.027	161.813	154.361	146.346	138.881	131.48	124.236	117.225	110.508	104.124	98.0972	92.4341	86.683	81.8259	77.2441	72.9061	68.776	64.8161	60.9902	56.823	53.4434	50.2533	46.6701	43.7168	40.8319	38.0544	35.4261	32.9907	30.3483	28.5426	27.0223	25.8234	24.9729	24.0438	24.0438	24.3777	25.0319	25.9802	27.1843	28.5954	30.156	31.8019	33.4648
133.042	133.179	132.875	132.682	131.582	129.576	127.688	124.918	122.321	119.37	116.137	112.692	108.665	105.72	102.336	99.0276	95.856	92.8752	90.1293	87.6532	85.4719	83.6009	82.046	80.8032	79.8594	79.192	78.7702	78.112	78.1745	78.3185	78.4944	78.206	78.4014	78.438	78.2699	77.8544	76.7111	76.4074	75.3394	73.9537	72.2644	70.2961	68.0836	65.6715	63.1124	60.4655	57.7941	54.7199	52.3096	50.0352
0	0	0	0	0	0	0	0	0	0	0	0	0	0	0	0	0	0	0	0	0	0	0	0	0	0	0	0	0	0	0	0	0	0	0	0	0	0	0	0	0	0	0	0	0	0	0	0	0	0
63.542	60.3413	58.0554	56.6713	55.1652	53.9469	52.5313	51.874	51.3382	50.8835	50.4738	50.0795	49.6799	49.2636	48.8287	48.3818	47.936	47.0658	46.7934	46.106	46.0271	45.9823	45.9823	46.0271	46.106	46.1981	46.2742	46.2986	46.2319	46.0338	45.6659	45.0944	44.2926	43.2427	41.937	40.3782	38.5798	36.5648	34.3646	32.0169	29.5644	26.6085	24.1971	21.7852	19.4186	17.1369	14.9727	12.9518	11.0921	9.40491
39.1043	39.6953	39.8942	39.6953	39.1043	38.1388	36.827	35.2065	33.3225	31.2254	28.9692	26.6085	24.1971	21.7852	19.4186	17.1369	14.9727	12.9518	11.0921	9.40491	7.89502	6.56158	5.3991	4.39836	3.54746	2.8327	2.23945	1.75283	1.3583	1.04209	0.791545	0.595253	0	0	0	0	0	0	0	0	0	0	0	0	0	0	0	0	0	0
0	0	0	0	0	0	0	0	0	0	0	0	0	0	0	0	0	0	0	0	0	0	0	0	0	0	0	0	0	0	0	0	0	0	0	0	0	0	0	0	0	0	0	0	0	0	0	0	0	0
40.4869	38.7806	37.0402	35.1561	33.1789	30.722	28.848	27.0298	25.3327	23.817	22.536	21.5343	20.8468	20.497	20.497	20.8468	21.5343	22.536	23.817	25.3327	27.0298	28.848	30.722	32.5837	34.3646	35.9981	37.4223	38.1388	39.1043	39.6953	39.8942	39.6953	39.1043	38.1388	36.827	35.2065	33.3225	31.2254	28.9692	26.6085	24.1971	21.7852	19.4186	17.1369	14.9727	12.9518	11.0921	9.40491	7.89502	6.56158
126.799	124.848	121.4	117.896	113.775	108.655	103.623	97.7522	92.1709	86.4236	80.6507	74.5449	69.2345	64.8376	60.4584	56.6258	53.4033	50.8306	48.9242	47.6787	47.0684	47.0496	47.5636	48.5396	49.8981	51.5542	53.4201	54.9653	57.108	59.1802	60.6711	62.5226	64.0929	65.3426	65.7962	66.4319	66.6449	66.4319	65.7962	64.7473	63.3013	61.4805	59.3128	56.8321	54.077	51.0905	47.9191	44.6114	41.2175	37.787
56.7858	55.6239	54.6538	53.8317	53.1196	52.0437	51.5848	51.1414	50.714	50.3081	49.9326	49.1538	48.983	48.3937	48.3941	48.3937	48.3878	48.3623	48.8905	48.9498	48.9612	48.902	48.7521	48.4963	48.126	47.6411	47.0501	46.3706	45.628	44.8544	44.0857	43.3596	42.7125	42.1765	41.3339	41.2038	41.2038	41.3339	41.5813	41.9209	42.3175	42.7274	43.1015	43.3886	43.5379	43.5026	43.2427	42.7269	41.9347	40.8571
70.603	69.8508	69.1323	68.4461	67.3465	66.8324	66.3111	65.7838	65.25	64.7093	64.161	63.6051	63.0424	62.4747	61.4609	61.0065	60.5255	60.0242	59.506	58.9699	58.4104	57.8171	57.1753	56.466	55.6672	54.7554	53.7068	52.056	50.7873	49.2991	47.5903	45.6659	43.5379	41.2254	38.754	36.1552	33.4648	30.722	27.9668	25.2392	22.5768	20.0139	17.1369	14.9727	12.9518	11.0921	9.40491	7.89502	6.56158	5.3991
35.2065	36.827	38.1388	39.1043	39.6953	39.8942	39.6953	39.1043	38.1388	36.827	35.2065	33.3225	31.2254	28.9692	26.6085	24.1971	21.7852	19.4186	17.1369	14.9727	12.9518	11.0921	9.40491	7.89502	6.56158	5.3991	4.39836	3.54746	2.8327	2.23945	1.75283	1.3583	1.04209	0.791545	0.595253	0	0	0	0	0	0	0	0	0	0	0	0	0	0	0
321.223	317.219	313.052	309.655	304.928	300.261	295.161	289.597	283.402	276.132	268.807	260.429	252.06	243.19	233.918	223.917	214.31	204.197	194.273	185.081	176.157	167.614	159.098	152.269	145.581	139.056	133.692	128.872	124.552	120.672	116.717	113.611	110.246	107.115	104.574	101.996	99.3558	96.6435	93.8582	90.5663	87.7873	84.5111	81.7694	79.0002	75.7878	73.1546	70.0804	67.5769	65.056	62.5164
195.059	188.383	181.801	175.371	168.699	162.826	157.192	151.819	146.721	141.9	136.905	132.28	128.412	124.687	121.076	117.542	114.045	110.099	106.217	102.776	99.1561	95.3397	90.8725	86.3118	82.0796	77.611	72.9439	68.1228	63.1978	58.2229	53.2542	48.348	43.5583	38.4922	34.1972	29.6802	25.9802	22.536	19.3711	16.4992	13.9248	11.6444	9.64785	7.91988	6.44119	5.1899	4.14271	2.8327	2.23945	1.75283
44.7334	44.3406	43.6157	43.5704	43.6157	43.7454	43.9419	44.1772	44.4145	44.6114	44.722	44.7004	44.5034	44.0936	43.4417	42.528	41.3437	39.8916	38.1853	36.2486	34.114	31.8206	28.9692	27.2038	24.9886	22.8273	20.7769	18.8897	17.2122	15.7845	14.6395	13.8033	13.2941	13.1232	13.2941	13.8033	14.6395	15.7845	17.2122	18.8897	20.7769	22.8273	24.9886	27.2038	28.9692	31.2254	33.3225	35.2065	36.827	38.1388
76.7545	77.5112	78.2918	79.0679	79.3669	80.1611	80.831	81.3502	81.6906	81.8234	81.2765	81.0252	80.4563	79.5544	78.3081	76.7111	74.7633	72.4718	69.8512	66.924	63.7199	60.871	57.4255	53.8839	50.3081	46.7626	42.8698	39.6969	36.7176	33.9945	31.5827	29.5276	27.8646	26.6171	25.7967	25.4021	25.4197	25.8234	26.5754	27.1843	28.5954	30.156	31.8019	33.4648	35.0753	36.5648	37.8691	38.9303	39.6995	39.6953
190.156	188.007	185.61	183.31	180.033	176.328	172.619	168.352	163.586	158.39	152.402	146.863	141.876	136.406	131.01	125.353	120.536	116.059	112.001	108.427	105.385	102.907	101.006	99.6805	98.9102	98.6602	98.8801	99.0626	100.134	100.977	102.504	104.033	105.469	106.275	107.358	108.042	108.253	107.482	106.684	105.236	103.128	100.366	96.9785	93.0073	88.5128	83.1256	77.9339	72.4429	66.7561	60.9768
105.255	100.955	96.4293	91.1374	86.1511	80.963	75.6685	70.3674	65.1606	60.1463	54.9737	50.7282	46.8924	43.5281	40.6793	38.3715	36.6111	35.3858	34.2226	34.0786	34.3061	34.8403	35.607	36.5257	37.5135	38.4881	39.3714	40.0923	40.1464	40.4868	40.4895	39.6953	39.1043	38.1388	36.827	35.2065	33.3225	31.2254	28.9692	26.6085	24.1971	21.7852	19.4186	17.1369	14.9727	12.9518	11.0921	9.40491	7.89502	6.56158
201.634	194.563	187.817	181.404	175.319	169.113	163.777	158.712	153.471	149.054	144.87	140.478	136.44	133.167	130.069	126.7	124.051	121.067	119.322	116.756	114.788	112.798	110.76	108.201	106.1	103.847	101.436	98.8677	96.1532	93.3115	90.3704	87.3644	83.8897	80.9904	77.6761	74.9924	72.3869	69.8918	67.5271	65.3004	63.2071	61.2313	58.905	57.1989	55.4889	53.7438	51.9329	50.0287	48.0097	45.8617
50.1151	49.7461	49.4358	49.1857	48.989	48.3878	48.3623	48.2952	48.1583	47.9191	47.5437	46.9993	46.8521	46.0849	45.1357	44.01	42.7243	41.3059	39.7921	38.2282	36.6658	35.1598	33.7654	32.0921	31.1901	30.5107	30.0886	29.9455	30.0886	30.5107	31.1901	32.0921	33.1701	34.3683	35.6238	36.8699	38.0392	39.0665	39.8916	40.4626	40.7373	40.6858	40.2905	39.1043	38.1388	36.827	35.2065	33.3225	31.2254	28.9692
3.031	2.79492	2.71659	2.79492	3.031	3.42796	3.54746	4.39836	5.3991	6.56158	7.89502	9.40491	11.0921	12.9518	14.9727	17.1369	19.4186	21.7852	24.1971	26.6085	28.9692	31.2254	33.3225	35.2065	36.827	38.1388	39.1043	39.6953	39.8942	39.6953	39.1043	38.1388	36.827	35.2065	33.3225	31.2254	28.9692	26.6085	24.1971	21.7852	19.4186	17.1369	14.9727	12.9518	11.0921	9.40491	7.89502	6.56158	5.3991	4.39836
133.974	132.718	131.513	131.339	131.578	132.195	132.702	134.042	136.155	137.532	139.548	141.098	143.114	144.494	146.181	147.53	148.498	149.05	149.16	148.812	148.002	146.732	145.016	142.873	139.883	137.077	133.896	130.377	126.552	122.011	117.785	113.312	108.623	103.746	98.7071	93.5342	88.254	82.8951	77.4882	72.066	66.6633	61.9118	56.4113	51.6553	47.1037	42.3663	38.4958	34.9497	31.7739	29.0069
48.7143	48.8914	49.0929	49.2835	49.436	49.0895	49.2387	49.2965	49.2774	49.2004	49.0868	48.9575	48.3878	48.3937	48.3941	48.3937	48.3878	48.3623	48.2952	48.1583	47.9191	47.5437	46.9993	46.2568	45.2933	44.0936	42.6517	40.9715	39.0665	36.9594	34.6808	32.2675	29.7607	27.2038	24.1971	21.7852	19.4186	17.1369	14.9727	12.9518	11.0921	9.40491	7.89502	6.56158	5.3991	4.39836	3.54746	2.8327	2.23945	1.75283
187.055	184.681	182.245	179.244	176.616	173.862	170.491	167.323	163.743	159.3	154.999	150.269	145.145	139.675	133.921	127.954	121.409	115.373	109.346	102.974	97.3432	91.9391	86.8277	81.6155	77.3367	73.4169	69.8573	66.6418	63.739	61.7005	59.48	57.0304	55.3079	53.6821	52.1232	50.1665	48.8029	47.4429	46.1009	44.7991	43.5656	41.9886	41.1033	40.3518	39.7651	38.9221	38.8372	38.9221	39.1698	39.5603
104.475	97.5448	91.1393	85.2922	80.0157	75.3015	71.1224	66.9916	63.8553	60.6157	58.2089	55.9773	53.4149	51.4651	49.4868	47.4424	44.8609	42.7283	40.4513	38.0412	35.0753	32.5837	30.0112	27.4001	24.7923	21.7852	19.4186	17.1369	14.9727	12.9518	11.0921	9.40491	7.89502	6.56158	5.3991	4.39836	3.54746	2.8327	2.23945	1.75283	1.3583	1.04209	0.791545	0.595253	0	0	0	0	0	0
98.4546	94.5838	91.0416	87.2839	83.3696	79.3645	75.3386	71.3645	67.5138	63.4117	60.1229	57.1121	54.4262	52.0971	50.1409	48.5569	47.3283	45.9796	45.4684	45.1502	44.9668	44.8544	44.7469	44.58	44.2942	43.838	42.7269	41.9347	40.8571	39.4971	37.8691	36.5933	34.7093	32.2675	30.3275	28.3614	26.4365	24.6179	22.9661	21.5352	20.3718	19.5133	18.9871	18.8098	18.9871	19.5133	20.3718	21.5352	22.9661	24.6179
101.666	101.36	101.082	100.84	100.647	100.514	100.455	100.039	99.835	100.264	100.742	101.271	101.843	102.439	103.026	103.564	104.001	104.875	105.13	105.153	104.895	103.868	103.04	101.801	100.15	98.1014	95.6835	92.9399	90.5221	87.5028	83.9652	81	78.107	75.3752	72.8845	70.7012	68.8758	67.4411	66.4109	65.7805	65.084	65.2857	65.7453	66.4056	67.2011	68.0604	68.9105	69.6792	70.2983	70.7057
49.6719	52.4488	55.1191	57.6237	59.9081	61.4805	63.3013	64.7473	65.7962	66.4319	66.6449	66.4319	65.7962	65.3426	64.0929	62.5226	60.6711	58.5849	56.3165	53.9232	51.4666	49.0098	46.6166	44.3486	42.2633	40.4118	38.8366	37.5697	36.6308	36.0265	35.7496	35.7791	36.0807	36.6087	36.8642	37.787	38.7216	39.6049	40.3745	40.9715	41.3437	41.4481	41.2525	40.7373	39.8958	38.734	36.827	35.2065	33.3225	31.2254
233.795	227.164	220.458	213.282	206.827	200.539	194.304	188.152	181.66	175.85	170.149	165.173	159.948	154.948	149.761	145.423	141.529	138.119	135.088	132.027	129.965	128.327	127.119	125.891	125.179	125.362	125.367	126.146	127.054	128.026	128.994	129.883	130.616	131.12	131.321	131.152	130.11	129.148	127.194	125.23	122.657	119.485	115.735	111.44	106.203	101.081	95.5537	89.7008	83.6072	77.3603
84.0868	80.2981	76.4122	72.4909	68.6009	64.811	61.189	57.3559	54.3713	51.6945	49.3663	47.4123	45.3988	44.3212	43.5682	43.1077	42.8939	42.8698	42.9703	43.7217	44.0597	44.3708	44.6053	44.2808	44.3731	44.2808	44.01	43.5792	43.0177	42.3634	41.2175	40.6303	40.0612	39.5603	39.1698	38.9221	38.8372	38.9221	39.1698	39.5603	40.0612	40.6303	41.2175	41.7681	42.2261	42.5371	42.6517	42.528	42.1337	41.4481
39.0665	38.0392	36.8699	35.6238	34.3683	33.1701	32.0921	31.1901	30.5107	30.0886	29.9455	30.0886	30.5107	31.1901	32.0921	33.1701	34.3683	36.219	37.6615	39.0813	40.4248	41.6444	42.702	43.5701	44.2332	44.6889	44.5034	44.7004	44.722	44.6114	44.4145	44.1772	43.9419	43.7454	43.6157	43.5704	43.6157	43.7454	43.9419	44.1772	44.4145	44.6114	44.722	44.7004	44.5034	44.0936	43.4417	42.528	41.3437	39.8916
69.7269	67.8509	66.5555	65.25	63.9376	62.6213	61.3058	59.9979	58.7072	57.4463	56.2303	55.0759	53.5574	52.6936	51.9097	51.2205	50.6332	50.147	49.752	49.4299	49.1538	48.8905	48.1583	47.9191	47.5437	46.9993	46.8521	46.0849	45.1357	44.01	42.7243	41.3059	39.7921	38.2282	36.6658	35.1598	33.7654	32.0921	31.1901	30.5107	30.0886	29.9455	30.0886	30.5107	31.1901	32.0921	33.1701	34.3683	35.6238	36.8699
68.8608	69.4107	70.1663	70.1121	69.6898	68.4662	67.4656	66.1318	64.5121	62.6613	60.6395	58.5106	56.3404	54.1936	52.1323	50.2125	48.4825	46.9804	45.7323	44.7513	44.0365	43.5734	43.3341	43.2792	43.3596	43.5189	43.6968	43.3886	44.1331	44.2942	44.2848	44.0852	43.6875	43.0966	42.3298	41.4166	40.3964	39.3168	37.787	36.8642	36.0134	35.2892	34.737	34.3914	34.2737	34.3914	34.737	35.2892	36.0134	36.8642
95.2748	91.7208	88.4076	85.3226	82.0083	80.0483	77.8469	75.8517	74.0687	72.0632	70.8471	69.8422	68.6196	68.1926	67.9784	67.5384	67.8711	68.3748	69.0325	69.8164	71.2847	72.3982	73.5588	74.7224	75.8443	76.4382	77.4677	78.3107	78.9462	79.3596	79.5438	79.4986	79.2312	78.7542	78.0852	77.2448	76.255	74.6942	73.585	72.3554	71.0231	69.5995	68.0896	66.4926	64.8027	63.0106	61.1048	59.0738	56.9075	54.5988
133.537	128.853	123.94	118.303	112.051	105.304	98.1877	90.828	83.3494	75.8704	68.5011	61.3401	54.4731	47.9709	41.8889	36.2673	31.1313	26.492	22.348	18.244	15.1616	12.4846	10.1858	8.2338	6.15119	4.90576	3.8748	3.62625	3.13963	2.40039	2.40039	2.54438	2.83471	2.8327	3.54746	4.39836	5.3991	6.56158	7.89502	9.40491	11.0921	12.9518	14.9727	17.1369	19.4186	21.7852	24.1971	26.6085	28.9692	31.2254
120.129	121.287	121.844	121.709	120.812	119.111	116.588	113.255	109.151	103.898	98.5845	92.7262	86.4458	79.4285	72.8067	66.118	59.4858	53.6158	47.6086	41.995	36.846	32.216	28.1436	24.6525	21.7534	19.4453	17.7173	16.5502	15.9176	15.7871	15.6776	16.5495	17.7677	19.2867	21.056	22.5768	24.7923	26.6085	28.9692	31.2254	33.3225	35.2065	36.827	38.1388	39.1043	39.6953	39.8942	39.6953	39.1043	38.1388
8.94656	9.39429	10.1345	11.1577	12.4504	13.9939	15.7643	17.7321	19.4186	21.7852	24.1971	26.6085	28.9692	31.2254	33.3225	35.2065	36.827	38.1388	39.1043	39.6953	39.8942	39.6953	39.1043	38.1388	36.827	35.2065	33.3225	31.2254	28.9692	26.6085	24.1971	21.7852	19.4186	17.1369	14.9727	12.9518	11.0921	9.40491	7.89502	6.56158	5.3991	4.39836	3.54746	2.8327	2.23945	1.75283	1.3583	1.04209	0.791545	0.595253
19.4186	21.7852	24.1971	26.6085	28.9692	31.2254	33.3225	35.2065	36.827	38.1388	39.1043	39.6953	39.8942	39.6953	39.1043	38.1388	36.827	35.2065	33.3225	31.2254	28.9692	26.6085	24.1971	21.7852	19.4186	17.1369	14.9727	12.9518	11.0921	9.40491	7.89502	6.56158	5.3991	4.39836	3.54746	2.8327	2.23945	1.75283	1.3583	1.04209	0.791545	0.595253	0	0	0	0	0	0	0	0
49.6719	49.5166	49.3373	49.1538	48.983	48.3937	48.3941	48.3937	48.3878	48.3623	48.2952	48.1583	47.9191	47.5437	46.9993	46.2568	45.2933	44.0936	42.6517	40.9715	39.0665	36.9594	34.6808	32.2675	29.7607	27.2038	24.1971	21.7852	19.4186	17.1369	14.9727	12.9518	11.0921	9.40491	7.89502	6.56158	5.3991	4.39836	3.54746	2.8327	2.23945	1.75283	1.3583	1.04209	0.791545	0.595253	0	0	0	0
70.4182	67.9106	65.7491	63.9257	61.9786	60.8836	59.5762	59.0283	58.6182	58.318	58.1002	57.9393	57.8127	57.7011	57.5881	57.4598	56.8605	56.7808	56.6198	56.3692	56.0177	55.1077	54.6251	53.9639	53.1115	52.056	50.7873	49.2991	47.5903	45.6659	43.5379	41.2254	38.754	36.1552	33.4648	30.722	27.9668	25.2392	22.5768	20.0139	17.1369	14.9727	12.9518	11.0921	9.40491	7.89502	6.56158	5.3991	4.39836	3.54746
63.742	63.0273	62.1704	61.1564	59.9705	58.5995	57.0327	55.2633	52.846	50.7873	48.5092	46.0338	43.3886	40.6056	37.7208	34.7729	31.8019	28.848	25.9499	23.1435	20.4607	18.5237	16.3595	13.9939	12.4504	11.1577	10.1345	9.39429	8.94656	8.79672	8.94656	9.39429	10.1345	11.1577	12.4504	13.9939	15.7643	17.7321	19.4186	21.7852	24.1971	26.6085	28.9692	31.2254	33.3225	35.2065	36.827	38.1388	39.1043	39.6953
45.6811	45.3607	44.8912	44.29	43.5844	42.8102	42.009	41.2256	40.0612	39.5603	39.1698	38.9221	38.8372	38.9221	39.1698	39.5603	40.0612	40.6303	41.2175	41.7681	42.2261	42.5371	42.6517	42.528	42.1337	41.4481	40.4626	39.1809	37.6186	35.8018	33.3225	31.8206	29.7607	27.6506	25.5554	23.538	21.6581	19.9696	18.5202	17.3501	16.4912	15.9665	15.79	15.9665	16.4912	17.3501	18.5202	19.9696	21.6581	23.538
35.6238	34.3683	33.1701	32.0921	31.1901	30.5107	30.0886	29.9455	30.0886	30.5107	31.1901	32.0921	33.1701	34.3683	35.6238	36.8699	38.0392	39.0665	39.8916	40.4626	40.7373	40.6858	40.2905	39.1043	38.1388	36.827	35.2065	33.3225	31.2254	28.9692	26.6085	24.1971	21.7852	19.4186	17.1369	14.9727	12.9518	11.0921	9.40491	7.89502	6.56158	5.3991	4.39836	3.54746	2.8327	2.23945	1.75283	1.3583	1.04209	0.791545
23.6984	24.8177	26.1836	27.7445	29.4412	31.2086	32.9782	34.6808	36.2486	37.6186	38.734	39.1043	39.6953	39.8942	39.6953	39.1043	38.1388	36.827	35.2065	33.3225	31.2254	28.9692	26.6085	24.1971	21.7852	19.4186	17.1369	14.9727	12.9518	11.0921	9.40491	7.89502	6.56158	5.3991	4.39836	3.54746	2.8327	2.23945	1.75283	1.3583	1.04209	0.791545	0.595253	0	0	0	0	0	0	0
267.454	266.431	266.216	266.161	265.767	265.975	266.133	265.744	265.753	265.518	264.994	263.692	262.572	261.157	259.573	257.663	255.281	252.434	248.691	245.227	241.485	237.367	232.931	228.241	223.364	218.373	213.339	207.889	203.093	198.423	193.936	189.675	185.222	181.147	177.855	174.737	171.313	168.534	165.745	162.874	159.841	156.567	152.531	148.668	144.337	139.505	133.718	127.544	121.426	114.832
52.8602	50.6224	48.5253	46.6228	44.9594	44.1634	43.2611	42.712	42.5198	42.6755	43.158	43.936	44.9693	46.2111	47.1672	48.7877	50.4322	52.0566	53.62	55.0854	56.4208	57.5994	58.5995	59.4038	59.9989	59.931	60.1945	60.1945	59.931	59.4036	58.6122	57.5574	56.2411	54.668	52.846	50.7873	48.5092	46.0338	43.3886	40.6056	37.7208	34.7729	31.8019	28.848	25.9499	23.1435	20.4607	17.9284	15.568	12.9518
1.75283	1.3583	1.04209	0.791545	0.595253	0	0	0	0	0	0	0	0	0	0	0	0	0	0	0	0	0	0	0	0	0	0	0	0	0	0	0	0	0	0	0	0	0	0	0	0	0	0	0	0	0	0	0	0	0
113.627	113.119	113.327	113.56	114.319	114.519	114.53	114.292	113.316	112.132	111.142	109.321	107.7	105.73	103.462	100.953	98.2612	95.4451	92.5596	89.6546	86.3297	83.6222	80.9689	78.3907	76.4927	74.2802	72.1966	70.2358	68.3875	66.6386	64.9756	63.3863	61.8613	60.3949	58.9863	57.1957	56.034	54.4807	53.5574	52.6936	51.9097	51.2205	50.6332	50.147	49.752	49.4299	49.1538	48.8905	48.1583	47.9191
24.0247	22.2513	20.6843	19.3711	18.3509	17.6537	17.2999	17.2999	17.6537	18.3509	19.3711	20.6843	22.2513	24.0247	25.9499	27.9668	30.0112	32.0169	33.9177	35.2065	36.827	38.1388	39.1043	39.6953	39.8942	39.6953	39.1043	38.1388	36.827	35.2065	33.3225	31.2254	28.9692	26.6085	24.1971	21.7852	19.4186	17.1369	14.9727	12.9518	11.0921	9.40491	7.89502	6.56158	5.3991	4.39836	3.54746	2.8327	2.23945	1.75283
42.4376	42.6139	42.7243	42.702	42.4902	42.0441	41.3326	39.8958	38.734	36.827	35.2065	33.3225	31.2254	28.9692	26.6085	24.1971	21.7852	19.4186	17.1369	14.9727	12.9518	11.0921	9.40491	7.89502	6.56158	5.3991	4.39836	3.54746	2.8327	2.23945	1.75283	1.3583	1.04209	0.791545	0.595253	0	0	0	0	0	0	0	0	0	0	0	0	0	0	0
46.6014	46.4106	46.462	46.7368	47.2082	47.8425	48.1589	49.1204	50.0995	51.0649	51.9886	52.8466	53.62	54.2955	54.8644	55.3222	55.6672	55.8992	56.0177	55.5777	55.5777	55.4225	55.1077	54.6251	53.9639	53.1115	52.6513	51.5789	50.3412	48.9486	47.4187	45.7773	44.0581	42.3015	40.5535	38.8639	37.2836	35.8618	34.6441	33.6688	32.9656	32.1096	32.1096	32.3704	32.8773	33.602	34.5035	35.5307	36.6245	37.7208
5.3991	6.56158	7.89502	9.40491	11.0921	12.9518	14.9727	17.1369	19.4186	21.7852	24.1971	26.6085	28.9692	31.2254	33.3225	35.2065	36.827	38.1388	39.1043	39.6953	39.8942	39.6953	39.1043	38.1388	36.827	35.2065	33.3225	31.2254	28.9692	26.6085	24.1971	21.7852	19.4186	17.1369	14.9727	12.9518	11.0921	9.40491	7.89502	6.56158	5.3991	4.39836	3.54746	2.8327	2.23945	1.75283	1.3583	1.04209	0.791545	0.595253
58.7446	58.8778	58.876	58.7299	58.4292	57.5195	56.9918	56.2456	55.2756	54.6723	53.4386	52.0284	50.4585	48.7521	46.9398	45.0588	43.1524	41.2683	39.4572	37.7702	36.2564	34.9603	33.9194	33.1619	32.7049	32.1096	32.3704	32.8773	33.602	34.5035	35.5307	36.6245	37.7208	38.754	39.6597	40.3782	40.8571	41.0536	40.9363	40.4868	39.6995	38.1388	36.827	35.2065	33.3225	31.2254	28.9692	26.6085	24.1971	21.7852
74.1989	73.6203	73.0697	72.9481	72.6672	72.8337	72.4685	72.0423	71.1422	70.8026	70.4669	70.1704	69.9441	69.8129	69.7946	69.899	70.1273	70.4719	70.9165	71.4368	72.0012	72.5722	73.1077	73.5631	73.8925	73.6078	73.6695	73.4515	72.9274	72.0765	70.8851	69.3474	67.4656	65.2506	62.7215	59.9054	56.8364	53.1115	49.7788	46.2986	42.7274	39.1204	35.5307	32.0076	28.5954	25.3327	22.2513	19.3763	16.7256	14.3101
130.793	125.416	119.9	115.783	110.975	106.873	102.84	98.8455	94.8643	90.885	86.4648	82.62	78.3446	74.6826	70.65	66.8627	63.7909	60.9027	58.252	55.8796	53.8121	52.0607	50.1773	49.1445	48.3403	47.7246	47.2472	46.8509	46.4749	46.0587	45.5455	44.8852	44.0369	42.528	41.3437	39.8916	38.1853	36.2486	34.114	31.8206	28.9692	26.6085	24.1971	21.7852	19.4186	17.1369	14.9727	12.9518	11.0921	9.40491
83.202	81.5579	80.6096	79.8001	79.1515	78.669	78.3415	78.1434	78.0362	77.9717	77.8946	77.7463	77.4677	77.0027	76.3007	75.3188	74.0243	72.3952	70.4215	67.6621	65.1334	62.272	59.1181	55.2756	51.7998	48.1583	44.4145	40.6303	36.8642	33.1701	29.5962	26.1836	22.9661	19.9696	17.2122	14.7046	12.4504	10.447	8.68656	7.15683	5.3991	4.39836	3.54746	2.8327	2.23945	1.75283	1.3583	1.04209	0.791545	0.595253
36.5648	34.3646	32.0169	29.5644	26.6085	24.1971	21.7852	19.4186	17.7321	15.7643	13.9939	12.4504	11.1577	10.1345	9.39429	8.94656	8.79672	8.94656	9.39429	10.1345	11.1577	12.4504	13.9939	15.7643	17.7321	19.4186	21.7852	24.1971	26.6085	28.9692	31.2254	33.3225	35.2065	36.827	38.1388	39.1043	39.6953	39.8942	39.6953	39.1043	38.1388	36.827	35.2065	33.3225	31.2254	28.9692	26.6085	24.1971	21.7852	19.4186
Firing rate, time from stimulus update (-100ms to 250ms), low to high
114.599	115.645	116.17	116.17	115.645	114.599	113.041	110.982	108.44	105.437	102.001	98.163	93.9619	89.4409	84.6478	79.6353	74.4591	69.1773	63.8493	58.534	53.2888	47.7246	42.8939	38.2529	33.8449	29.7051	25.8598	22.3268	19.1155	15.7845	13.3315	11.753	10.0449	8.64577	7.54894	6.74644	5.78691	5.66541	5.78691	6.15119	6.75739	7.60367	8.68656	10.0002	11.0921	12.9518	14.9727	17.1369	19.4186	21.7852
325.432	326.657	327.828	328.9	330.277	330.92	331.821	332.371	332.543	331.852	331.242	330.053	328.207	326.21	322.973	318.412	313.454	307.449	299.919	291.857	282.253	272.167	261.103	248.745	236.248	223.201	209.801	196.249	182.748	169.046	156.32	143.689	132.286	121.173	110.977	102.145	94.0939	86.8051	79.7915	73.9923	68.743	63.9662	59.5824	55.0723	51.3697	47.8284	44.4082	40.6379	37.5042	33.9705
52.3968	51.8176	51.2214	50.5703	49.8261	48.5092	47.5903	46.4558	45.0944	43.5026	41.6862	39.6597	37.446	35.0753	32.5837	30.0112	27.4001	24.7923	21.7852	19.4186	17.1369	14.9727	12.9518	11.0921	9.40491	7.89502	6.56158	5.3991	4.39836	3.54746	2.8327	2.23945	1.75283	1.3583	1.04209	0.791545	0.595253	0	0	0	0	0	0	0	0	0	0	0	0	0
43.7311	44.0051	44.4673	45.0755	45.341	46.2213	47.0853	47.901	48.6418	49.2885	49.8297	50.262	50.5892	50.8209	50.9708	51.0546	50.644	50.7544	50.8056	50.8056	50.7544	50.644	50.4593	50.1793	49.7788	49.2309	48.5092	47.5903	46.4558	45.0944	43.5026	41.6862	39.6597	37.446	35.0753	32.5837	30.0112	27.4001	24.7923	21.7852	19.4186	17.1369	14.9727	12.9518	11.0921	9.40491	7.89502	6.56158	5.3991	4.39836
111.145	107.988	104.771	101.548	98.9771	96.1316	93.5345	90.8223	89.0729	87.7641	86.9543	86.683	86.5248	87.4767	88.92	90.806	93.0625	95.1533	97.9719	100.81	103.545	106.056	108.223	109.938	111.104	111.643	111.499	110.636	108.598	106.398	103.478	100.489	96.0645	91.7419	87.0358	82.0609	76.9337	71.7693	66.6785	61.7647	57.1215	52.8307	48.9601	45.5627	42.6748	40.3162	38.4898	37.1818	36.3626	35.9884
36.758	36.5555	36.5555	36.758	37.7441	38.4922	39.4162	40.4787	41.6369	42.8451	44.0581	45.2337	46.3353	47.3338	48.2086	48.9486	49.5513	50.0224	50.374	50.1793	50.4593	50.644	50.7544	50.8056	50.8056	50.7544	50.644	50.4593	50.1793	49.7788	49.2309	48.5092	47.5903	46.4558	45.0944	43.5026	41.6862	39.6597	37.446	35.0753	32.5837	30.0112	27.4001	24.7923	21.7852	19.4186	17.1369	14.9727	12.9518	11.0921
38.7216	41.7681	44.722	47.5437	50.1964	52.647	55.4622	57.6237	59.565	61.2823	62.7769	64.0545	65.1243	65.9982	66.69	67.2142	67.5857	67.819	67.9278	67.9242	67.8187	67.6198	67.3332	66.9623	66.5072	65.9652	65.3301	64.5929	63.742	62.7637	61.6431	60.3651	58.9157	57.2832	55.4595	53.4412	50.7873	48.5092	46.0338	43.3886	40.6056	37.7208	34.7729	31.8019	28.848	25.9499	23.1435	20.4607	17.9284	15.568
82.0842	81.45	81.3035	81.0084	80.5238	79.8112	78.836	77.5699	75.5486	74.3578	72.4124	70.1786	67.6891	64.9861	62.1206	59.1504	56.1388	53.1519	49.8136	47.1919	44.7592	42.575	40.6883	39.1353	37.9388	37.1064	36.6308	36.4898	36.6475	37.0555	37.6557	38.3822	38.7216	39.6049	40.3745	40.9715	41.3437	41.4481	41.2525	40.7373	39.8958	38.734	36.827	35.2065	33.3225	31.2254	28.9692	26.6085	24.1971	21.7852
34.6808	36.2486	37.6186	38.734	39.1043	39.6953	39.8942	39.6953	39.1043	38.1388	36.827	35.2065	33.3225	31.2254	28.9692	26.6085	24.1971	21.7852	19.4186	17.1369	14.9727	12.9518	11.0921	9.40491	7.89502	6.56158	5.3991	4.39836	3.54746	2.8327	2.23945	1.75283	1.3583	1.04209	0.791545	0.595253	0	0	0	0	0	0	0	0	0	0	0	0	0	0
50.6234	50.4229	50.2909	50.2665	50.3891	50.6956	51.217	51.9766	52.5439	53.9221	55.5109	57.2902	59.226	61.2714	63.3688	65.4524	67.4511	69.2914	70.9011	72.2119	73.1624	73.7007	73.7864	73.3918	72.5033	71.1212	69.2597	66.5028	63.8923	60.8895	57.5574	53.9639	50.1793	46.2742	42.3175	38.3741	34.5035	30.7587	27.1843	23.817	20.6843	17.8055	15.1912	12.8449	10.7632	8.93711	7.35313	5.99435	4.39836	3.54746
46.9993	47.5437	47.9191	48.1583	48.2952	48.3623	48.3878	48.3937	48.3941	48.3937	48.3878	48.3623	48.2952	48.1583	47.9191	47.5437	46.9993	46.2568	45.2933	44.0936	42.6517	40.9715	39.0665	36.9594	34.6808	32.2675	29.7607	27.2038	24.1971	21.7852	19.4186	17.1369	14.9727	12.9518	11.0921	9.40491	7.89502	6.56158	5.3991	4.39836	3.54746	2.8327	2.23945	1.75283	1.3583	1.04209	0.791545	0.595253	0	0
182.064	178.675	175.467	172.476	168.749	164.785	160.641	155.932	151.275	147.141	143	138.909	134.92	131.074	127.403	123.486	120.338	117.969	115.38	113.013	111.45	109.677	108.121	106.762	105.137	104.228	102.984	102.4	101.438	101.102	100.808	100.568	100.393	100.289	100.261	100.306	100.414	100.123	100.408	100.642	100.784	100.784	100.144	99.808	99.1285	98.0575	96.5532	94.584	92.1311	89.1907
73.969	73.4956	72.8758	72.1162	71.22	70.1866	69.0124	67.6907	66.2134	64.5715	62.7567	60.7623	58.5849	56.2253	53.6891	50.9879	48.1389	44.722	41.7681	38.7216	35.6238	32.5166	29.4412	26.4365	23.538	20.7769	18.179	15.7643	13.547	11.0921	9.40491	7.89502	6.56158	5.3991	4.39836	3.54746	2.8327	2.23945	1.75283	1.3583	1.04209	0.791545	0.595253	0	0	0	0	0	0	0
88.5981	87.0063	84.9853	83.1486	80.5261	77.6015	74.4226	71.0443	67.5273	63.9376	60.344	56.8171	53.4261	50.2374	47.3112	44.7	42.446	40.1361	38.7897	37.8212	37.2241	36.9764	37.042	37.3717	37.9063	38.5785	39.3168	39.6049	40.3745	40.9715	41.3437	41.4481	41.2525	40.7373	39.8958	38.734	36.827	35.2065	33.3225	31.2254	28.9692	26.6085	24.1971	21.7852	19.4186	17.1369	14.9727	12.9518	11.0921	9.40491
63.2813	63.3513	63.0988	63.4699	63.8232	64.115	64.3056	64.3594	64.8404	64.2844	64.1253	63.7686	62.7769	62.1635	61.3556	60.3796	59.2653	58.0461	56.7579	55.4387	54.1269	52.8602	51.6733	50.5965	49.6535	48.8598	48.2217	47.7351	47.3854	47.1481	46.9897	46.8695	46.2986	46.2319	46.0338	45.6659	45.0944	44.2926	43.2427	41.937	40.3782	38.5798	36.5648	34.3646	32.0169	29.5644	26.6085	24.1971	21.7852	19.4186
81.8937	83.2337	84.5527	85.3733	86.6641	87.8031	88.7639	89.5206	90.0485	90.3247	90.3285	90.6365	90.2388	89.5762	88.6509	87.4703	85.6043	84.0743	82.3165	80.3668	78.2645	76.052	73.7738	71.4752	69.2004	66.991	64.8839	62.9097	61.091	60.0362	58.754	57.2468	56.511	55.9443	55.5315	55.2514	55.0791	54.9875	54.9504	54.9434	54.9461	54.4993	54.5947	54.638	54.6325	54.5828	54.4939	54.3689	54.2083	54.0086
16.331	14.7046	13.3315	12.2376	11.4425	10.9599	10.7982	10.9599	11.4425	12.2376	13.3315	14.7046	16.331	18.7742	21.0017	23.4226	25.5554	28.3614	31.2086	34.0581	36.8699	39.6049	42.2261	44.7004	46.9993	49.1002	50.9863	52.647	54.077	55.2756	56.2456	56.9918	57.5195	57.8339	57.9383	57.8339	57.5195	56.9918	56.2456	55.2756	54.077	52.647	50.9863	49.1002	46.9993	44.7004	42.2261	39.6049	36.8699	34.0581
0	0	0	0	0	0	0	0	0	0	0	0	0	0	0	0	0	0	0	0	0	0	0	0	0	0	0	0	0	0	0	0	0	0	0	0.595253	0.791545	1.04209	1.3583	1.75283	2.23945	2.8327	3.54746	4.39836	5.3991	6.56158	7.89502	9.40491	11.0921	12.9518
17.1369	14.9727	12.9518	11.0921	9.40491	7.89502	6.56158	5.3991	4.99361	4.339	3.8748	3.59775	3.50566	3.59775	3.8748	4.339	4.99361	5.3991	6.56158	7.89502	9.40491	11.0921	12.9518	14.9727	17.1369	19.4186	21.7852	24.1971	26.6085	28.9692	31.2254	33.3225	35.2065	36.827	38.1388	39.1043	39.6953	39.8942	39.6953	39.1043	38.1388	36.827	35.2065	33.3225	31.2254	28.9692	26.6085	24.1971	21.7852	19.4186
41.9209	41.5813	41.3339	41.2038	41.2038	41.3339	41.5813	41.9209	42.3175	42.7274	43.1015	43.3886	43.5379	43.5026	43.2427	42.7269	41.9347	40.8571	39.4971	37.8691	35.9981	33.9177	31.2254	28.9692	26.6085	24.1971	21.7852	19.4186	17.1369	14.9727	12.9518	11.0921	9.40491	7.89502	6.56158	5.3991	4.39836	3.54746	3.42796	3.031	2.79492	2.71659	2.79492	3.031	3.42796	3.54746	4.39836	5.3991	6.56158	7.89502
82.406	82.1878	81.6753	80.4026	79.3696	77.5608	76.0175	74.2031	71.7408	69.7043	67.5769	65.4321	63.335	61.9348	60.2774	58.8411	57.6471	56.7022	56.0008	55.5263	55.2532	55.1502	55.1822	55.3137	55.5101	55.7403	55.9772	56.1987	55.9442	56.2033	56.378	56.466	56.4646	56.3692	56.1729	55.4225	55.1077	54.6251	53.9639	53.1115	52.056	50.7873	49.2991	47.5903	45.6659	43.5379	41.2254	38.754	36.1552	33.4648
88.9717	86.7711	84.0744	80.8961	76.8251	72.9116	68.6289	64.0545	59.2724	54.3689	49.4299	44.5369	39.7651	34.737	30.5107	26.5418	22.8678	19.5133	16.4912	13.8033	11.4425	9.39429	7.63855	6.15119	4.90576	3.8748	3.031	2.34808	1.3583	1.04209	0.791545	0.595253	0	0	0	0	0	0	0	0	0	0	0	0	0	0	0	0	0	0
2.83471	1.75283	1.3583	1.04209	0.791545	0.595253	0	0	0	0	0	0	0	0	0	0	0	0	0	0	0	0	0	0	0	0	0	0	0	0	0	0	0	0	0	0	0	0	0	0	0	0	0	0	0	0	0	0	0	0
4.99361	4.339	3.8748	3.59775	3.50566	3.59775	3.8748	4.339	4.99361	5.3991	6.56158	7.89502	9.40491	11.0921	12.9518	14.9727	17.1369	19.4186	21.7852	24.1971	26.6085	28.9692	31.2254	33.3225	35.2065	36.827	38.1388	39.1043	39.6953	39.8942	39.6953	39.1043	38.1388	36.827	35.2065	33.3225	31.2254	28.9692	26.6085	24.1971	21.7852	19.4186	17.1369	14.9727	12.9518	11.0921	9.40491	7.89502	6.56158	5.3991
43.1381	43.529	44.3384	45.526	47.0403	48.8212	50.8021	52.9127	54.638	56.9097	59.0716	61.0657	62.8388	64.3434	65.5389	66.3914	66.4319	66.6449	66.4319	65.7962	65.3426	64.0929	62.5226	60.6711	58.5849	56.3165	53.9232	51.4666	49.0098	46.6166	44.3486	42.2633	40.4118	38.8366	37.5697	36.6308	36.0265	35.7496	35.7791	36.0807	36.6087	36.8642	37.787	38.7216	39.6049	40.3745	40.9715	41.3437	41.4481	41.2525
51.0905	50.7916	49.8917	48.8313	47.6151	46.2562	44.7766	43.2072	41.5867	39.9603	38.3773	36.889	35.5456	34.3935	33.4726	32.3704	32.1096	32.1096	32.3704	32.8773	33.602	34.5035	35.5307	36.6245	37.7208	38.754	39.6597	40.3782	40.8571	41.0536	40.9363	40.4868	39.6995	38.1388	36.827	35.2065	33.3225	31.2254	28.9692	26.6085	24.1971	21.7852	19.4186	17.1369	14.9727	12.9518	11.0921	9.40491	7.89502	6.56158
41.5813	41.9209	42.3175	42.7274	43.1015	43.3886	43.5379	43.5026	43.2427	42.7269	41.9347	40.8571	39.4971	37.8691	35.9981	33.9177	31.2254	28.9692	26.6085	24.1971	21.7852	19.4186	17.1369	14.9727	12.9518	11.0921	9.40491	7.89502	6.56158	5.3991	4.39836	3.54746	2.8327	2.23945	1.75283	1.3583	1.04209	0.791545	0.595253	0	0	0	0	0	0	0	0	0	0	0
198.206	193.967	189.455	184.676	179.644	173.935	168.576	163.009	156.831	150.641	144.451	138.725	133.517	127.886	122.327	116.889	111.613	106.092	101.358	96.8464	92.5795	88.5742	84.841	81.3853	77.7644	74.9776	72.4299	69.6733	67.258	65.5851	64.0542	62.6535	61.3646	60.1632	59.0202	57.9026	56.775	55.6012	53.9031	52.6513	50.7873	49.2991	47.5903	45.6659	43.5379	41.2254	38.754	36.1552	33.4648	30.722
12.9518	14.9727	17.1369	19.4186	21.7852	24.1971	26.6085	28.9692	31.2254	33.3225	35.2065	36.827	38.1388	39.1043	39.6953	39.8942	39.6953	39.1043	38.1388	36.827	35.2065	33.3225	31.2254	28.9692	26.6085	24.1971	21.7852	19.4186	17.1369	14.9727	12.9518	11.0921	9.40491	7.89502	7.15683	6.19064	5.44045	4.90576	4.58553	4.47891	4.58553	4.90576	5.44045	6.19064	7.15683	7.89502	9.40491	11.0921	12.9518	14.9727
0	0	0	0	0	0.595253	0.791545	1.04209	1.3583	1.75283	2.23945	2.8327	3.54746	4.39836	5.3991	6.56158	7.89502	9.40491	11.0921	12.9518	14.9727	17.1369	19.4186	21.7852	24.1971	26.6085	28.9692	31.2254	33.3225	35.2065	36.827	38.1388	39.1043	39.6953	39.8942	39.6953	39.1043	38.1388	36.827	35.2065	33.3225	31.2254	28.9692	26.6085	24.1971	21.7852	19.4186	17.1369	14.9727	12.9518
35.1406	31.3525	27.5913	24.8954	22.699	21.6134	20.6472	20.2445	20.3962	21.0848	22.2844	23.9618	26.0772	28.584	31.4298	34.5569	37.4594	40.6303	44.4145	48.1583	51.7998	55.2756	58.5229	61.4805	64.0913	66.3038	68.0734	69.3642	70.1495	70.4131	70.1495	69.3642	68.0734	66.3038	64.0913	61.4805	58.5229	55.2756	51.7998	48.1583	44.4145	40.6303	36.8642	33.1701	29.5962	26.1836	22.9661	19.9696	17.2122	14.7046
54.8887	52.7783	50.6303	48.5006	46.4456	44.5195	42.7724	41.2481	39.9815	38.9974	38.3083	37.9138	37.8001	37.9404	38.2959	38.3741	39.1204	39.884	40.6056	41.2254	41.6862	41.937	41.9347	41.6471	41.0536	40.1464	38.9303	38.0175	35.9981	34.3646	32.5837	30.722	28.848	27.0298	25.3327	23.817	22.536	21.5343	20.8468	20.497	20.497	20.8468	21.5343	22.536	23.817	25.3327	27.0298	28.848	30.722	32.5837
49.2422	47.9364	46.8972	46.1148	45.5692	44.7875	44.7334	44.7724	44.4145	44.6114	44.722	44.7004	44.5034	44.0936	43.4417	42.528	41.3437	39.8916	38.1853	36.2486	34.114	31.8206	28.9692	26.6085	24.7923	22.5768	20.4607	18.4952	16.7256	15.1912	13.9248	12.9524	12.2934	11.9607	11.9607	12.2934	12.9524	13.9248	15.1912	16.7256	18.4952	20.4607	22.5768	24.7923	26.6085	28.9692	31.2254	33.3225	35.2065	36.827
73.9019	72.6717	72.2994	72.195	72.3573	72.7788	73.0031	74.0143	75.201	76.5413	78.0086	79.5719	81.1965	82.9962	84.9386	86.8451	88.6875	90.4361	92.0603	93.5299	94.8156	95.8901	96.7289	97.3114	97.1786	97.3225	97.15	96.6675	95.8855	94.8181	93.4821	91.8964	90.0804	88.0535	85.8337	83.4375	80.8789	78.1695	75.3192	72.336	68.7845	65.6754	62.4302	59.0664	55.6035	52.0636	48.4714	44.8544	41.2423	37.6666
85.9047	84.8235	83.9503	83.2162	82.5455	81.8597	81.0822	80.1419	78.9763	77.5346	75.336	73.3607	71.0125	67.861	64.9344	61.681	58.1526	53.9639	50.1793	46.2742	42.3175	38.3741	34.5035	30.7587	27.1843	24.4122	21.4759	18.8475	16.5495	14.5977	13.0027	11.7698	10.9006	10.3927	9.79746	10.109	10.7277	11.6444	12.8449	14.3101	16.0148	17.9284	20.0139	21.7852	24.1971	26.6085	28.9692	31.2254	33.3225	35.2065
228.169	226.527	225.064	223.269	222.077	220.389	219.746	218.516	216.672	215.197	213.493	212.157	209.759	207.766	205.173	202.573	200.411	197.692	195.455	193.14	190.773	188.371	185.94	183.476	180.969	178.396	175.731	172.498	169.662	166.152	162.938	159.398	155.509	151.248	146.603	141.122	135.811	130.095	123.561	117.252	110.63	103.759	96.2676	89.2326	82.144	75.0852	68.1368	61.3737	54.4204	48.3387
67.7006	66.639	65.6674	64.361	63.7369	63.2162	62.8087	62.5174	62.3387	62.2637	62.2783	62.3648	62.503	62.671	62.8461	62.563	62.8027	62.9565	63.0106	62.9511	62.7637	62.434	61.9474	61.2893	60.4457	59.4038	58.1526	56.2411	54.668	52.846	50.7873	48.5092	46.0338	43.3886	40.6056	37.7208	34.7729	31.8019	28.848	25.9499	23.1435	20.4607	17.9284	15.568	12.9518	11.0921	9.40491	7.89502	6.56158	5.3991
70.7522	71.2205	71.6113	71.4746	71.8049	72.0038	72.0656	71.9816	71.7408	71.3306	70.7373	69.947	68.9462	67.7231	66.2682	64.5753	62.6423	60.4722	58.0732	55.4595	52.6513	49.2309	46.2319	43.1015	39.884	36.6245	33.3675	30.156	27.0298	24.0247	21.1714	19.0904	16.8064	14.7854	13.0456	11.1577	10.1345	9.39429	8.94656	8.79672	8.94656	9.39429	10.1345	11.1577	12.4504	13.9939	15.7643	17.7321	19.4186	21.7852
106.427	105.673	105.419	105.071	104.636	104.116	103.517	102.395	101.748	100.979	100.08	98.5905	97.4939	96.177	94.6191	92.7986	90.6954	88.2936	85.5829	82.5612	79.2351	75.6208	71.7442	67.6403	63.352	58.4851	54.0962	49.6535	45.2192	40.8528	36.6087	32.0921	28.3468	24.8177	21.5352	18.5202	15.7845	13.3315	11.1577	9.25331	7.60367	6.19064	4.99361	3.54746	2.8327	2.23945	1.75283	1.3583	1.04209	0.791545
15.9665	16.4912	17.3501	18.5202	19.9696	21.6581	23.538	25.5554	27.6506	29.7607	31.8206	33.3225	35.2065	36.827	38.1388	39.1043	39.6953	39.8942	39.6953	39.1043	38.1388	36.827	35.2065	33.3225	31.2254	28.9692	26.6085	24.1971	21.7852	19.4186	17.1369	14.9727	12.9518	11.0921	9.40491	7.89502	6.56158	5.3991	4.39836	3.54746	2.8327	2.23945	1.75283	1.3583	1.04209	0.791545	0.595253	0	0	0
37.446	35.0753	32.5837	30.0112	27.4001	24.7923	21.7852	19.4186	17.1369	14.9727	12.9518	11.0921	9.40491	7.89502	6.56158	5.3991	4.39836	3.54746	2.8327	2.23945	1.75283	1.3583	1.04209	0.791545	0.595253	0	0	0	0	0	0	0	0	0	0	0	0	0	0	0	0	0	0	0	0	0	0	0	0	0
26.6085	28.9692	31.8206	34.114	36.2486	38.1853	39.8916	41.3437	42.528	43.4417	44.0936	44.5034	44.7004	44.722	44.6114	44.4145	44.1772	43.9419	43.7454	43.6157	43.5704	43.6157	43.7454	43.9419	44.1772	44.4145	44.6114	44.722	44.7004	44.5034	44.0936	43.4417	42.528	41.3437	39.8916	38.1853	36.2486	34.114	31.8206	28.9692	26.6085	24.1971	21.7852	19.4186	17.1369	14.9727	12.9518	11.0921	9.40491	7.89502
54.668	52.846	50.7873	48.5092	46.0338	43.3886	40.6056	37.7208	34.7729	31.8019	28.848	25.9499	23.1435	20.4607	17.9284	15.568	12.9518	11.0921	9.40491	8.49027	7.35313	6.44119	5.75666	5.30029	5.07216	5.07216	5.30029	5.75666	6.44119	7.35313	8.49027	9.40491	11.0921	12.9518	14.9727	17.1369	19.4186	21.7852	24.1971	26.6085	28.9692	31.2254	33.3225	35.2065	36.827	38.1388	39.1043	39.6953	39.8942	39.6953
148.312	143.07	138.103	133.891	129.462	125.867	122.548	119.522	116.789	114.927	112.912	111.151	109.605	108.227	106.967	105.335	104.288	103.196	102.031	100.325	99.0662	97.6555	95.653	94.0689	92.3264	90.0022	88.119	86.1076	83.9902	81.7846	79.5038	77.1554	74.742	72.2621	69.7106	67.0808	63.922	61.2305	58.4144	55.4797	52.4358	49.2965	46.0803	42.8102	39.5131	36.219	32.5166	29.4412	26.4365	23.538
86.7174	83.6973	80.3028	77.5447	74.8341	72.1686	69.5381	66.9266	64.3148	61.6816	59.007	56.2739	53.0268	50.262	47.3921	44.4307	41.3972	38.3161	34.7729	31.8019	28.848	25.9499	23.1435	20.4607	17.9284	15.568	12.9518	11.0921	9.40491	7.89502	6.56158	5.3991	4.39836	3.54746	2.8327	2.23945	1.75283	1.3583	1.04209	0.791545	0.595253	0	0	0	0	0	0	0	0	0
0	0	0	0	0	0	0	0	0	0	0	0	0	0	0	0	0	0	0	0	0	0	0	0	0	0	0	0	0	0	0	0	0	0	0	0	0	0	0	0	0	0	0	0	0	0	0	0	0	0
56.3396	56.6259	57.1948	58.0356	59.1255	60.4294	61.9016	63.4871	64.6805	66.4179	68.0421	69.4904	70.7021	71.6209	72.1969	72.3889	72.1659	71.5078	70.4063	68.865	66.899	64.0913	61.4805	58.5229	55.2756	51.7998	48.1583	44.4145	40.6303	36.8642	33.1701	29.5962	26.1836	22.9661	19.9696	17.2122	14.7046	12.4504	10.447	8.68656	7.15683	5.3991	4.39836	3.54746	2.8327	2.23945	1.75283	1.3583	1.04209	0.791545
11.0921	12.9518	14.9727	17.1369	19.4186	21.7852	24.1971	26.6085	28.9692	31.2254	33.3225	35.2065	36.827	38.1388	39.1043	39.6953	39.8942	39.6953	39.1043	38.1388	36.827	35.2065	33.3225	31.2254	28.9692	26.6085	24.1971	21.7852	19.4186	17.1369	14.9727	12.9518	11.0921	9.40491	7.89502	6.56158	5.3991	4.39836	3.54746	2.8327	2.23945	1.75283	1.3583	1.04209	0.791545	0.595253	0	0	0	0
124.017	120.452	116.607	113.482	110.487	107.78	105.372	103.129	101.067	99.1939	97.0722	95.7037	94.0511	92.6683	91.9587	91.3232	90.7514	90.2273	89.7301	89.236	88.7185	88.7452	88.2935	87.7883	87.2136	86.556	85.3622	84.6284	83.7638	82.3323	81.3465	80.2311	79.0069	77.6956	76.319	74.8983	73.4533	72.0012	70.5557	69.1259	67.716	66.3242	64.4999	63.233	61.9179	60.5392	59.0783	57.5151	55.8298	54.0053
35.1496	32.1429	30.017	28.2196	26.7847	25.736	25.0859	24.8354	24.9729	25.0319	25.9802	27.1843	28.5954	30.156	31.8019	33.4648	35.0753	36.5648	37.8691	38.9303	39.6995	39.6953	39.8942	39.6953	39.1043	38.1388	36.827	35.2065	33.3225	31.2254	29.5644	27.4001	25.2392	23.1435	21.1714	19.3763	17.8055	16.4992	15.4904	14.804	14.4566	14.4566	14.804	15.4904	16.4992	17.8055	19.3763	21.1714	23.1435	25.2392
28.9692	27.2038	24.9886	22.8273	20.7769	18.8897	17.2122	15.7845	14.6395	13.8033	13.2941	13.1232	13.2941	13.8033	14.6395	15.7845	17.2122	18.8897	20.7769	22.8273	24.9886	27.2038	28.9692	31.2254	33.3225	35.2065	36.827	38.1388	39.1043	39.6953	39.8942	39.6953	39.1043	38.1388	36.827	35.2065	33.3225	31.2254	28.9692	26.6085	24.1971	21.7852	19.4186	17.1369	14.9727	12.9518	11.0921	9.40491	7.89502	6.56158
30.2328	31.8039	32.9782	34.6808	36.2486	37.6186	38.734	39.1043	39.6953	39.8942	39.6953	39.1043	38.1388	36.827	35.2065	33.3225	31.2254	28.9692	26.6085	24.1971	21.7852	19.4186	17.1369	14.9727	12.9518	11.0921	9.40491	7.89502	6.56158	5.3991	4.39836	3.54746	2.8327	2.23945	1.75283	1.3583	1.04209	0.791545	0.595253	0	0	0	0	0	0	0	0	0	0	0
0.791545	1.04209	1.3583	1.75283	2.23945	2.8327	3.54746	4.39836	5.3991	6.56158	7.89502	9.40491	11.0921	12.9518	14.9727	17.1369	19.4186	21.7852	24.1971	26.6085	28.9692	31.2254	33.3225	35.2065	36.827	38.1388	39.1043	39.6953	39.8942	39.6953	39.1043	38.1388	36.827	35.2065	33.3225	31.2254	28.9692	26.6085	24.1971	21.7852	19.4186	17.1369	14.9727	12.9518	11.0921	9.40491	7.89502	6.56158	5.3991	4.39836
109.775	107.782	105.499	102.917	99.5921	96.535	93.1734	89.5349	85.208	81.2297	77.0485	72.2646	67.9242	63.4819	58.9856	54.4807	50.6058	46.4074	42.3765	38.5593	34.9992	31.7368	28.8089	26.2476	24.0796	22.3254	20.5554	19.7786	19.4051	18.9871	19.5133	20.3718	21.5352	22.9661	24.6179	26.4365	28.3614	30.3275	32.2675	34.114	35.8018	36.827	38.1388	39.1043	39.6953	39.8942	39.6953	39.1043	38.1388	36.827
116.855	115.417	113.751	111.866	109.77	107.473	104.991	101.899	99.2232	96.4032	93.4769	90.4842	87.4656	84.4605	81.5057	78.6333	75.8688	73.2299	70.2823	68.0281	65.8695	63.7942	61.782	59.363	58.1051	56.395	54.6621	52.8969	51.0959	49.2636	47.4127	45.5644	43.7476	41.5543	40.0264	38.617	37.3717	36.3312	35.5285	34.9866	34.2737	34.3914	34.737	35.2892	36.0134	36.8642	37.787	38.7216	39.6049	40.3745
42.5479	39.4389	36.7185	34.4368	32.6264	31.3026	30.4632	30.0892	30.1463	30.5863	31.349	32.3652	33.5587	34.8496	36.7524	37.7509	39.2274	40.5392	41.6486	42.53	42.7269	43.2427	43.5026	43.5379	43.3886	43.1015	42.7274	42.3175	41.9209	41.5813	41.3339	41.2038	41.2038	41.3339	41.5813	41.9209	42.3175	42.7274	43.1015	43.3886	43.5379	43.5026	43.2427	42.7269	41.9347	40.8571	39.4971	37.8691	35.9981	33.9177
79.9855	77.0603	74.2694	71.6384	68.7442	66.6038	65.232	63.6417	62.2845	61.1623	60.2702	59.5967	59.1249	58.8329	58.6953	58.241	58.4437	58.6866	58.5051	58.8813	59.2086	59.4761	59.674	59.7931	59.8245	59.759	59.5867	59.2966	58.876	58.3111	57.587	56.2456	55.2756	54.077	52.647	50.9863	49.1002	46.9993	44.7004	42.2261	39.6049	36.8699	34.0581	31.2086	28.3614	25.5554	22.8273	20.2102	17.7321	14.9727
0	0	0	0	0	0	0	0	0	0	0	0	0	0	0	0	0	0	0	0	0	0	0	0	0	0	0	0	0	0	0	0	0	0	0	0	0	0	0	0	0	0	0	0	0	0	0	0	0	0
238.009	233.887	228.978	224.306	219.898	214.78	208.977	203.514	197.822	191.924	185.399	179.27	172.973	166.538	160.595	154.186	147.36	140.732	134.774	128.962	123.365	117.603	112.735	108.219	104.096	100.392	97.1167	93.8234	91.0511	89.1805	87.5829	85.7688	84.685	83.6809	82.6962	81.6693	80.5407	79.2554	77.7657	75.5899	73.7032	71.5014	68.5432	65.8441	62.8388	59.565	56.0672	52.395	48.1583	44.4145
109.158	109.482	108.277	106.985	105.036	102.476	98.9265	95.468	91.605	87.4445	83.0982	78.6778	74.2917	70.041	66.0159	62.2928	58.9314	55.9735	53.4414	51.3383	49.6483	48.9339	48.1529	47.6986	47.5136	47.0938	47.3809	47.7289	48.0922	48.4326	48.7213	48.4963	48.7521	48.902	48.9612	48.9498	48.8905	48.3623	48.3878	48.3937	48.3941	48.3937	48.3878	48.3623	48.2952	48.1583	47.9191	47.5437	46.9993	46.2568
[truncated: 301 more columns]
