# Supplementary material for: Foveal neurons of the monkey superior colliculus signal trans-saccadic prediction errors
Source: PLoS Biol. 2025 Jun 23;23(6):e3003246. doi: 10.1371/journal.pbio.3003246 (PMC12212877; doi:10.1371/journal.pbio.3003246)
Supplement: S3 Data — (XLSX) [file pbio.3003246.s010.xlsx]

## Sheet: Figure3a
Normalized firing rate, time from stimulus update (-100ms to 250ms), low to low
0.072079	0.0723378	0.0726824	0.0726153	0.0723301	0.0717785	0.0711175	0.0703689	0.0694182	0.0683535	0.067284	0.0660974	0.0649017	0.0636596	0.0625117	0.0613334	0.0602797	0.0592799	0.0583417	0.0574064	0.0565502	0.0558254	0.0552244	0.0546803	0.0540419	0.0534964	0.0529468	0.0523779	0.0517129	0.0510152	0.0502061	0.0494726	0.0485824	0.0476936	0.0466019	0.045571	0.0443835	0.0431909	0.0419249	0.0406008	0.0392342	0.0378407	0.036435	0.0349689	0.0335936	0.0321137	0.0307548	0.0294987	0.0282685	0.0270059
0.150306	0.146352	0.142386	0.138505	0.134665	0.131012	0.127549	0.124208	0.120956	0.118028	0.115264	0.112873	0.110366	0.108139	0.106044	0.104216	0.102269	0.100481	0.0988191	0.0971978	0.0956119	0.0941057	0.0926811	0.0910464	0.0895209	0.0882054	0.0870687	0.0859301	0.0848395	0.083813	0.0828326	0.0819254	0.0810251	0.0800791	0.0790921	0.0782063	0.0771947	0.0762169	0.0752489	0.0742248	0.0731428	0.0719544	0.0706708	0.0693476	0.0679779	0.0666493	0.0651421	0.0635742	0.0619834	0.0603483
0.567493	0.560591	0.552616	0.543352	0.533492	0.523094	0.512347	0.500801	0.488571	0.476664	0.46476	0.452811	0.440375	0.428262	0.416359	0.404704	0.393001	0.381845	0.371348	0.360937	0.350615	0.340747	0.331325	0.321806	0.312542	0.303504	0.294662	0.286148	0.27724	0.269187	0.260631	0.252186	0.244142	0.235734	0.227856	0.21954	0.211371	0.203294	0.194944	0.186539	0.178246	0.169375	0.160727	0.152467	0.144032	0.135452	0.127289	0.118995	0.110827	0.102826
0.945759	0.928535	0.909521	0.889475	0.86761	0.844722	0.820744	0.796148	0.77207	0.746566	0.721223	0.695662	0.671167	0.648651	0.627596	0.607062	0.589165	0.574128	0.560771	0.549787	0.540304	0.534096	0.53023	0.528709	0.5292	0.530544	0.533591	0.537892	0.542614	0.547319	0.552175	0.555303	0.558749	0.561189	0.562448	0.561708	0.558956	0.555689	0.551823	0.546479	0.541326	0.533981	0.526384	0.517735	0.509593	0.50198	0.494137	0.487335	0.480552	0.475651
0.466855	0.466041	0.465582	0.465483	0.465523	0.465013	0.464834	0.464883	0.464056	0.462942	0.460745	0.458659	0.455504	0.452028	0.44701	0.44178	0.4361	0.429939	0.423391	0.41606	0.408154	0.39987	0.391442	0.382856	0.373849	0.364656	0.355434	0.346236	0.336646	0.327609	0.318611	0.309682	0.300625	0.292098	0.283717	0.275603	0.268303	0.261479	0.255081	0.249118	0.243729	0.238967	0.235026	0.231619	0.228917	0.226754	0.224986	0.223698	0.222819	0.222153
0.289025	0.285413	0.281387	0.277022	0.272296	0.267096	0.261503	0.255514	0.249424	0.242621	0.235528	0.227927	0.220444	0.212802	0.204829	0.197662	0.190793	0.183714	0.177571	0.171544	0.166925	0.162772	0.159514	0.157836	0.156744	0.156512	0.157102	0.158162	0.160239	0.16284	0.165934	0.169764	0.173458	0.176883	0.179979	0.183527	0.186766	0.189613	0.19191	0.193613	0.194409	0.194926	0.194793	0.19375	0.192187	0.19041	0.187814	0.185097	0.182323	0.179296
0.997754	0.991544	0.984666	0.978356	0.972037	0.965283	0.959397	0.954311	0.948795	0.944057	0.939698	0.935582	0.933149	0.930507	0.927801	0.925901	0.924099	0.922336	0.920127	0.917554	0.913844	0.910288	0.905632	0.900023	0.893471	0.886162	0.877588	0.867377	0.856862	0.845128	0.831596	0.817609	0.802082	0.786875	0.770591	0.754085	0.736756	0.719958	0.703679	0.68741	0.67189	0.656673	0.642493	0.629398	0.617095	0.606557	0.596156	0.587392	0.579364	0.572107
0.239091	0.241517	0.243788	0.245917	0.247848	0.24965	0.251191	0.252449	0.253552	0.254362	0.254905	0.255247	0.255308	0.255462	0.255378	0.255385	0.255231	0.255246	0.255229	0.255281	0.25553	0.256029	0.256879	0.258092	0.25959	0.261304	0.263397	0.265783	0.268241	0.27112	0.274388	0.277785	0.281654	0.285319	0.289159	0.292799	0.296578	0.300285	0.303659	0.306989	0.309743	0.312301	0.314383	0.315853	0.317012	0.317529	0.317763	0.317228	0.316366	0.314879
0.0268143	0.0269144	0.0270122	0.027097	0.0271576	0.0271843	0.0271692	0.0271077	0.0269992	0.0268468	0.0266576	0.026442	0.026213	0.0259844	0.0257704	0.0255835	0.0254334	0.0250842	0.0250842	0.0251087	0.0251517	0.025202	0.0252435	0.0252568	0.0252204	0.0251123	0.0249116	0.0245998	0.0241624	0.0235897	0.0228774	0.0220271	0.021046	0.0199468	0.0187465	0.0174658	0.0161279	0.0145154	0.0132	0.0118842	0.0105932	0.00934848	0.00816791	0.00706543	0.00605094	0.00513055	0.00430688	0.00357947	0.00294531	0.00239939
0	0	0	0	0	0	0	0	0	0	0	0	0	0	0	0	0	0	0	0	0	0	0	0	0	0	0	0	0	0	0	0	0	0	0	0	0	0	0	0	0	0	0	0	0	0	0	0	0	0
0.115345	0.11637	0.117304	0.118022	0.118414	0.118562	0.118712	0.118503	0.118238	0.117772	0.117229	0.116688	0.116179	0.115626	0.115099	0.114533	0.114099	0.113691	0.113186	0.112833	0.112563	0.112175	0.11172	0.111156	0.110644	0.109864	0.108876	0.107822	0.106557	0.10512	0.103408	0.101318	0.0991742	0.096874	0.094404	0.0917562	0.0890799	0.0863119	0.0834548	0.0805978	0.0777753	0.0749785	0.072334	0.0698224	0.0674054	0.065165	0.0630492	0.0610903	0.0591484	0.0573849
0.172677	0.171959	0.170926	0.169894	0.168948	0.167973	0.166843	0.165758	0.164537	0.16319	0.16193	0.160666	0.159394	0.158175	0.156972	0.155788	0.154611	0.153673	0.15257	0.151536	0.1508	0.150054	0.149414	0.148694	0.148117	0.147524	0.147145	0.146639	0.146143	0.145516	0.144727	0.143772	0.142646	0.141488	0.140162	0.138529	0.136939	0.13521	0.13329	0.131309	0.129307	0.127268	0.125095	0.122993	0.120866	0.118715	0.116573	0.114343	0.1121	0.109665
0.041743	0.0432752	0.0450261	0.046491	0.0478477	0.049347	0.0504927	0.0514761	0.052286	0.0529178	0.0536553	0.0540388	0.0542984	0.0544602	0.0545549	0.0546154	0.054675	0.0547656	0.0547062	0.0549932	0.0553649	0.0558324	0.0563967	0.0570497	0.0577733	0.0585407	0.0593171	0.0603427	0.0611025	0.0617627	0.0622809	0.0626174	0.0627375	0.0626134	0.0622258	0.0615649	0.0606308	0.0590155	0.0576854	0.0561133	0.0543398	0.0524088	0.0503661	0.0482569	0.046124	0.0440055	0.0419337	0.0399338	0.0380232	0.0360022
0.0700071	0.0706431	0.0714494	0.0722549	0.0731026	0.0740851	0.0750302	0.0761025	0.0769814	0.0779901	0.0790887	0.0800948	0.0811611	0.0821	0.0830589	0.0839186	0.0845089	0.0851367	0.0855803	0.0858147	0.0858151	0.085558	0.0849493	0.0841377	0.0829397	0.0816134	0.0798956	0.077794	0.0754887	0.072902	0.0699137	0.0668881	0.0636664	0.0602901	0.0567297	0.053196	0.0496363	0.0460216	0.0424866	0.0391385	0.035915	0.0326997	0.0298496	0.027188	0.0246553	0.0224245	0.0204977	0.0187061	0.0171159	0.0156424
0.0756872	0.0734149	0.0712793	0.069181	0.0673233	0.0655761	0.0640865	0.06253	0.0611514	0.0598531	0.0589765	0.0581567	0.0576369	0.0571828	0.0569247	0.0568493	0.0570405	0.0572397	0.057552	0.0580419	0.0586745	0.0593177	0.0598031	0.060195	0.0604561	0.0604852	0.060489	0.060278	0.0598443	0.0590851	0.0582421	0.057196	0.0559724	0.0545001	0.053048	0.0514148	0.0498731	0.0483243	0.0467003	0.0452635	0.0438991	0.0426223	0.0414399	0.0403498	0.0393422	0.0382977	0.0374276	0.0365702	0.0357002	0.0347923
0.500577	0.491976	0.483801	0.476093	0.468514	0.461201	0.453932	0.446576	0.439393	0.432316	0.425171	0.418023	0.410712	0.403194	0.395638	0.387983	0.380173	0.372182	0.364273	0.355754	0.347422	0.338911	0.330117	0.321182	0.312145	0.302676	0.293172	0.283554	0.273927	0.264275	0.254469	0.24461	0.23508	0.225512	0.216005	0.206676	0.197537	0.188323	0.179528	0.170919	0.162621	0.15469	0.146959	0.139551	0.132344	0.125453	0.118578	0.112125	0.105904	0.0999458
0.115634	0.115743	0.115863	0.116177	0.116868	0.117544	0.118612	0.119794	0.121056	0.12238	0.123743	0.125101	0.126296	0.127427	0.128224	0.128932	0.129422	0.129574	0.129329	0.128822	0.127973	0.126757	0.125278	0.123459	0.121401	0.11893	0.116234	0.113356	0.110212	0.106837	0.103423	0.0999172	0.096255	0.0927053	0.0892019	0.085702	0.0822819	0.0788998	0.0757662	0.07273	0.0698826	0.0671519	0.064514	0.0621498	0.0598444	0.0576007	0.055515	0.0535476	0.0515585	0.0496077
0.174264	0.172161	0.170196	0.168638	0.167299	0.166083	0.165324	0.164855	0.164646	0.164941	0.165413	0.166127	0.16708	0.168351	0.169728	0.171039	0.172601	0.174017	0.17538	0.176489	0.177376	0.177697	0.177988	0.177803	0.17715	0.176119	0.174489	0.172622	0.170278	0.167542	0.164551	0.161086	0.157474	0.15366	0.149861	0.146005	0.142068	0.138181	0.134451	0.130751	0.127226	0.123805	0.120532	0.117474	0.114524	0.111509	0.108681	0.105729	0.10283	0.100039
0.40668	0.398034	0.389787	0.382115	0.375278	0.368752	0.362957	0.357589	0.352309	0.347862	0.343957	0.340569	0.337403	0.334771	0.332047	0.329776	0.328082	0.326488	0.324916	0.32306	0.32131	0.319426	0.317175	0.314544	0.311658	0.308613	0.30486	0.300402	0.295613	0.290529	0.285122	0.279183	0.272798	0.266098	0.259111	0.251955	0.244734	0.237269	0.229636	0.222037	0.214354	0.206638	0.198922	0.19143	0.18392	0.176676	0.169296	0.161948	0.154684	0.147138
0.0390566	0.0402805	0.0415238	0.0428189	0.0441525	0.0454677	0.0468139	0.048156	0.0494249	0.0505696	0.0516735	0.0526522	0.0535347	0.0543202	0.0550787	0.0556857	0.0562561	0.0567905	0.0572476	0.0576638	0.0580522	0.058464	0.0588611	0.0592466	0.0596358	0.0600802	0.0605293	0.0609901	0.0614611	0.0619331	0.0623889	0.0627934	0.0631486	0.0634846	0.0637565	0.0638593	0.063931	0.0638467	0.0637109	0.0634273	0.0630574	0.0625991	0.0620714	0.061407	0.0606649	0.0598376	0.0590179	0.0581729	0.0572533	0.0563353
0.0281429	0.028389	0.028642	0.0289952	0.029366	0.0297782	0.0302059	0.0306434	0.0311778	0.031679	0.0321933	0.0327381	0.0333684	0.0338928	0.03447	0.0350672	0.0356313	0.0362354	0.0367616	0.0372943	0.0377756	0.0382461	0.0386478	0.0390218	0.0393249	0.0395799	0.0397327	0.039779	0.0397645	0.0396878	0.0395295	0.0392429	0.0389882	0.0386037	0.0381685	0.0377129	0.0371549	0.0366527	0.0360827	0.035555	0.0350035	0.034417	0.0339022	0.03341	0.0329262	0.0324834	0.0321055	0.0317662	0.0314656	0.0311662
0.00844027	0.00820879	0.00796415	0.00770912	0.00746083	0.00723276	0.00701287	0.00680413	0.00659791	0.00641079	0.00624383	0.006109	0.00598072	0.00587347	0.00579714	0.00573535	0.00568606	0.00564647	0.00561316	0.00558225	0.0055269	0.00548276	0.00542992	0.00537544	0.00530134	0.00520539	0.00508603	0.00493117	0.00476648	0.00456651	0.00435875	0.00413072	0.00388575	0.00361623	0.00335185	0.0030704	0.0028018	0.00253512	0.00226295	0.00201439	0.00177733	0.00155428	0.00134713	0.00115715	0.000985037	0.000830955	0.000694621	0.000575369	0.000472234	0.000372703
0.12872	0.12764	0.126657	0.125708	0.124801	0.123943	0.122994	0.121987	0.120869	0.119634	0.118189	0.116703	0.115053	0.113177	0.111116	0.108964	0.106709	0.104194	0.101591	0.0988043	0.0959781	0.0930535	0.0901083	0.0871284	0.0840782	0.0811267	0.0781815	0.0752495	0.0723339	0.0695114	0.0667651	0.0640904	0.0615872	0.0590847	0.0567639	0.0545204	0.0523617	0.0503426	0.0483887	0.0465508	0.0448216	0.043251	0.0417344	0.0402948	0.0388963	0.0376308	0.0363717	0.0351839	0.034026	0.0328503
0.195377	0.194072	0.192799	0.191357	0.189929	0.188524	0.186979	0.185369	0.183513	0.18173	0.179814	0.177808	0.17561	0.173365	0.171069	0.168839	0.16657	0.164125	0.161614	0.15931	0.157088	0.154808	0.152476	0.150201	0.147834	0.145528	0.143324	0.141089	0.138958	0.136642	0.134353	0.131955	0.129436	0.126772	0.124059	0.121336	0.118366	0.115252	0.112106	0.108781	0.105375	0.102004	0.0984882	0.0950399	0.091349	0.0878679	0.0844283	0.0809082	0.0775565	0.074186
0.556235	0.544254	0.532494	0.521252	0.510548	0.500108	0.490017	0.480224	0.470904	0.461587	0.452712	0.444224	0.435772	0.427384	0.41929	0.411041	0.403108	0.394936	0.386726	0.378397	0.370065	0.361906	0.353698	0.34528	0.337133	0.328975	0.3209	0.312717	0.304636	0.296468	0.288623	0.280906	0.273501	0.266318	0.259276	0.252431	0.245771	0.239158	0.232707	0.226387	0.220184	0.214159	0.20816	0.202099	0.196051	0.189946	0.183839	0.177644	0.17143	0.1651
0.116542	0.11746	0.118648	0.119958	0.121465	0.123046	0.124673	0.126346	0.127899	0.129256	0.130595	0.131813	0.132874	0.133819	0.134537	0.134895	0.134792	0.134681	0.134346	0.133847	0.133084	0.132285	0.131357	0.130241	0.129198	0.128158	0.12715	0.126157	0.12509	0.124072	0.123181	0.122268	0.121306	0.120194	0.119121	0.117883	0.116448	0.114782	0.112857	0.110359	0.107976	0.105315	0.102356	0.0989223	0.0954904	0.0918346	0.0880327	0.0840354	0.079986	0.0760292
0.0653205	0.0629751	0.060902	0.0587358	0.0565068	0.0544636	0.0526184	0.051155	0.0496809	0.0486014	0.0476841	0.0467478	0.046174	0.0457093	0.0453292	0.0450054	0.0447071	0.0444031	0.0440634	0.0436604	0.0431701	0.0423979	0.0415501	0.0407809	0.0398554	0.0387779	0.0375556	0.0360236	0.0345908	0.0330394	0.0313879	0.0294804	0.0277323	0.0259311	0.0240984	0.0222552	0.0204213	0.0186153	0.0168544	0.0151541	0.0135281	0.011988	0.0105433	0.00920121	0.00796658	0.00684197	0.0058878	0.00510584	0.00443938	0.00389032
0.762616	0.727715	0.693593	0.661474	0.63159	0.602952	0.575579	0.550815	0.527625	0.506945	0.487993	0.470815	0.455166	0.440085	0.426836	0.415485	0.404317	0.394881	0.386193	0.377917	0.371045	0.364735	0.358943	0.353431	0.348367	0.343456	0.338914	0.333428	0.328762	0.323278	0.318176	0.312042	0.305604	0.298307	0.29045	0.281565	0.272309	0.261931	0.251361	0.240306	0.228822	0.216889	0.204952	0.192675	0.180967	0.168982	0.157663	0.146881	0.136547	0.126599
0.649608	0.642972	0.636212	0.629435	0.62265	0.616086	0.609362	0.602868	0.595911	0.589152	0.58268	0.57656	0.570017	0.563489	0.556924	0.550453	0.543623	0.536949	0.530201	0.523196	0.516499	0.509837	0.503331	0.496971	0.490805	0.484797	0.478911	0.473532	0.46806	0.46284	0.457806	0.453163	0.448658	0.444056	0.439416	0.434522	0.429157	0.423745	0.417985	0.411627	0.404624	0.397014	0.388804	0.380029	0.370961	0.361407	0.35144	0.341219	0.330596	0.31981
0.737001	0.719575	0.702839	0.686607	0.670895	0.655293	0.639994	0.625419	0.610688	0.596544	0.582292	0.56827	0.554215	0.539566	0.52482	0.509927	0.494557	0.47885	0.46292	0.447067	0.431019	0.414971	0.398805	0.383249	0.367381	0.351587	0.336902	0.32306	0.309349	0.296567	0.284532	0.273232	0.262355	0.252071	0.242622	0.233731	0.225261	0.21728	0.209152	0.20126	0.193542	0.186208	0.178531	0.17108	0.163482	0.155658	0.147867	0.140172	0.131994	0.124135
0.643373	0.631091	0.618823	0.607195	0.595423	0.583676	0.572361	0.561137	0.550114	0.539199	0.528512	0.517609	0.507101	0.496465	0.486016	0.475604	0.465378	0.455235	0.445111	0.435223	0.425424	0.415773	0.406308	0.396998	0.388019	0.378953	0.370494	0.362019	0.353982	0.345977	0.338351	0.330591	0.323146	0.31578	0.308513	0.301452	0.294445	0.287628	0.280681	0.273721	0.266777	0.25974	0.252775	0.245679	0.238576	0.231331	0.224131	0.216912	0.209541	0.202206
0.104117	0.103175	0.102488	0.10181	0.101599	0.101488	0.10138	0.101457	0.101756	0.102095	0.102293	0.102511	0.102788	0.10273	0.102767	0.102608	0.102191	0.101824	0.101227	0.100385	0.0995953	0.0986713	0.0978351	0.0970051	0.0960993	0.095284	0.0946096	0.0942318	0.0939547	0.093791	0.0938116	0.0940769	0.0945672	0.0952033	0.0957689	0.0965107	0.0972354	0.0979151	0.0985035	0.0988826	0.099139	0.099165	0.0988239	0.0983678	0.0975848	0.0965274	0.09522	0.0936947	0.0920284	0.0901038
0.335188	0.328891	0.322288	0.315521	0.308607	0.301611	0.294639	0.287694	0.280814	0.273576	0.26678	0.260287	0.254237	0.247968	0.242248	0.236798	0.231579	0.22647	0.221583	0.216779	0.212364	0.207924	0.203667	0.199421	0.195156	0.190982	0.186422	0.181923	0.177416	0.172635	0.167798	0.162994	0.157529	0.151908	0.146223	0.140337	0.134477	0.128189	0.121889	0.115585	0.10909	0.102702	0.0963424	0.0902138	0.0841386	0.0781718	0.0725307	0.0669362	0.0620956	0.0576131
0.504911	0.500828	0.496813	0.492535	0.487857	0.48275	0.476675	0.470206	0.462981	0.454883	0.446145	0.436293	0.425831	0.414776	0.402913	0.390348	0.377585	0.364397	0.350779	0.337656	0.324694	0.31205	0.299736	0.288016	0.276988	0.266673	0.257603	0.249731	0.242799	0.236712	0.231663	0.227823	0.224664	0.222611	0.221347	0.220325	0.219818	0.21984	0.219945	0.220289	0.220436	0.220004	0.219536	0.218669	0.217119	0.215001	0.211985	0.208414	0.204058	0.199012
0.691315	0.679516	0.66714	0.655057	0.64264	0.630039	0.61727	0.604349	0.591341	0.578235	0.565156	0.552223	0.539302	0.526228	0.51329	0.500766	0.488384	0.476347	0.464233	0.452916	0.441704	0.43095	0.420561	0.410342	0.400476	0.390886	0.381604	0.372648	0.363886	0.35547	0.34701	0.338825	0.330579	0.322685	0.314974	0.307237	0.299553	0.292092	0.284562	0.277112	0.269563	0.261981	0.254414	0.246564	0.238928	0.23129	0.223391	0.215384	0.207249	0.199072
6.64739	6.5167	6.38491	6.25049	6.11221	5.97442	5.83472	5.69113	5.5475	5.40329	5.25993	5.11619	4.97492	4.83573	4.69551	4.55943	4.42613	4.29458	4.16522	4.03695	3.91322	3.78983	3.669	3.55253	3.43777	3.32806	3.21969	3.11702	3.01494	2.91741	2.82116	2.72849	2.6388	2.55129	2.46536	2.38275	2.30194	2.22277	2.1458	2.07039	1.99519	1.92239	1.85053	1.77767	1.70598	1.63404	1.56226	1.4904	1.41923	1.34909
1.10857	1.08638	1.06333	1.03898	1.01353	0.98724	0.961711	0.936351	0.910859	0.886125	0.861281	0.83743	0.814914	0.793402	0.772526	0.752603	0.733689	0.716884	0.700461	0.68527	0.671605	0.65795	0.644289	0.631438	0.61942	0.607627	0.59636	0.584688	0.573245	0.56142	0.549436	0.537335	0.524981	0.512918	0.500763	0.489076	0.47768	0.466858	0.456414	0.445853	0.436851	0.428058	0.41944	0.410988	0.403739	0.396122	0.388089	0.380434	0.37249	0.364348
0.321287	0.322309	0.322712	0.322661	0.322611	0.322386	0.321747	0.320662	0.319309	0.317549	0.315174	0.312262	0.308798	0.305251	0.300922	0.296312	0.291069	0.28562	0.279861	0.273978	0.268189	0.262072	0.25615	0.25048	0.244856	0.239579	0.234467	0.230219	0.225684	0.222088	0.218926	0.216202	0.213886	0.212056	0.210808	0.209606	0.208738	0.208227	0.207604	0.207181	0.207082	0.207188	0.20744	0.207528	0.207633	0.207757	0.207721	0.207344	0.207212	0.206895
1.33242	1.30943	1.28873	1.26864	1.24914	1.23208	1.21585	1.20233	1.19078	1.18098	1.17359	1.16838	1.16484	1.16263	1.16146	1.16143	1.16144	1.16144	1.1631	1.16304	1.16192	1.16037	1.1563	1.1502	1.14326	1.13386	1.12207	1.10626	1.089	1.06873	1.04695	1.02199	0.994796	0.966278	0.935978	0.903469	0.869525	0.835137	0.800038	0.764537	0.730028	0.695275	0.660728	0.626933	0.594044	0.562605	0.533133	0.504777	0.478729	0.453945
2.57634	2.53153	2.48627	2.43909	2.39069	2.34294	2.2951	2.24625	2.19783	2.14951	2.10201	2.05403	2.00771	1.96214	1.9177	1.8739	1.83203	1.79109	1.75123	1.7125	1.67415	1.6368	1.60077	1.5654	1.52997	1.49617	1.46218	1.42919	1.39672	1.3647	1.3311	1.29853	1.26574	1.23338	1.20109	1.16871	1.13599	1.10281	1.06951	1.03624	1.00209	0.968035	0.933958	0.899784	0.86512	0.830609	0.795862	0.760617	0.726849	0.692682
0.857482	0.850414	0.844068	0.837782	0.832269	0.827198	0.82262	0.818485	0.814257	0.810675	0.807538	0.804712	0.801752	0.799297	0.795963	0.793478	0.790477	0.786904	0.782514	0.777803	0.771704	0.765321	0.758534	0.75071	0.741744	0.732006	0.721704	0.710252	0.698058	0.685277	0.671488	0.657669	0.642977	0.627745	0.612858	0.597096	0.581476	0.565319	0.549373	0.533685	0.517456	0.501476	0.486003	0.470743	0.455059	0.440375	0.425614	0.411418	0.397805	0.384214
0.811895	0.797009	0.781056	0.765815	0.749862	0.733643	0.716821	0.700581	0.682772	0.665508	0.648555	0.631413	0.615137	0.60008	0.584493	0.569047	0.554317	0.539921	0.525173	0.511528	0.497874	0.484377	0.470803	0.457463	0.444234	0.430499	0.416472	0.402821	0.388508	0.3743	0.359587	0.344607	0.329385	0.313619	0.297955	0.282722	0.266485	0.251148	0.235894	0.22059	0.205711	0.191285	0.17701	0.163186	0.149708	0.136848	0.124985	0.113557	0.102488	0.0924059
1.55184	1.53139	1.51223	1.49407	1.47672	1.46142	1.44599	1.43137	1.41757	1.40435	1.39186	1.3792	1.36598	1.35315	1.33998	1.32639	1.31198	1.29675	1.28013	1.26328	1.24481	1.22557	1.20543	1.18359	1.16165	1.13938	1.11652	1.09311	1.06964	1.04611	1.02233	0.998841	0.97549	0.952431	0.929521	0.906666	0.884286	0.862432	0.840286	0.81942	0.798136	0.77735	0.756196	0.735642	0.71534	0.695401	0.676111	0.657021	0.638196	0.620068
0.543759	0.531131	0.5188	0.507844	0.497804	0.48835	0.480037	0.47334	0.468673	0.466053	0.46499	0.46563	0.468193	0.472623	0.478686	0.486088	0.495486	0.505734	0.517227	0.528991	0.541736	0.554229	0.566466	0.578806	0.590351	0.600936	0.610383	0.619075	0.626314	0.632393	0.637688	0.64166	0.645102	0.648016	0.650565	0.652713	0.653895	0.655165	0.65657	0.657924	0.659404	0.660984	0.662998	0.665059	0.667318	0.669723	0.67269	0.67524	0.678069	0.680609
1.89528	1.87785	1.86041	1.84258	1.82334	1.80396	1.78418	1.76454	1.74533	1.72552	1.70505	1.68538	1.66531	1.64467	1.62322	1.60216	1.58026	1.55819	1.53564	1.5127	1.48884	1.46444	1.43943	1.41503	1.38987	1.36352	1.33659	1.30968	1.28259	1.25527	1.22859	1.2018	1.17572	1.14997	1.12509	1.10087	1.0774	1.05539	1.03489	1.01514	0.996296	0.978907	0.962479	0.947132	0.932442	0.918935	0.906311	0.893909	0.882395	0.870941
0.296639	0.293211	0.289625	0.285986	0.282567	0.279236	0.275874	0.272721	0.269773	0.266855	0.264279	0.261946	0.259836	0.258075	0.256369	0.255001	0.253621	0.252323	0.251208	0.250168	0.249274	0.248235	0.247661	0.247045	0.246368	0.245668	0.244779	0.244154	0.243588	0.242924	0.242454	0.241947	0.24131	0.240886	0.24028	0.239714	0.239003	0.238092	0.237075	0.235997	0.234828	0.233581	0.232198	0.230564	0.2286	0.226531	0.224228	0.221863	0.219328	0.216722
0.0210135	0.0204707	0.0199494	0.0194522	0.0189778	0.0185216	0.0180761	0.0176319	0.0171782	0.0167044	0.0162002	0.0156569	0.0150679	0.0144295	0.0137406	0.012862	0.0121181	0.0113289	0.0105058	0.00966137	0.00880861	0.00796058	0.00712971	0.00618615	0.00545926	0.00476984	0.00412602	0.00353359	0.00299611	0.0025151	0.00209031	0.00171998	0.00140118	0.00113011	0.00090241	0.000713419	0.000558396	0.00043271	0.000331978	0.000252161	0.000189629	0	0	0	0	0	0	0	0	0
0.0679197	0.0676192	0.0674284	0.0673256	0.0673374	0.067368	0.0672304	0.0672518	0.0671898	0.0669618	0.0666049	0.0660882	0.0654378	0.0644592	0.0633252	0.0619546	0.0603959	0.0586562	0.0564712	0.0542709	0.0518167	0.0492591	0.0465623	0.043711	0.040934	0.038082	0.0353184	0.0324574	0.0298269	0.0273907	0.0249554	0.0229097	0.0210874	0.0194416	0.0180572	0.0169621	0.016145	0.0155905	0.0152967	0.0152574	0.0153043	0.0157815	0.016409	0.0171823	0.0182487	0.0194443	0.0207438	0.0220666	0.0235016	0.0248412
0.0940411	0.0909828	0.0880107	0.0852741	0.0826149	0.0799025	0.0774587	0.0752689	0.073178	0.0711187	0.0693446	0.0677418	0.066423	0.0652369	0.0642375	0.0634166	0.0627323	0.0622858	0.0620726	0.0620583	0.0622796	0.0625474	0.0630522	0.063672	0.0644628	0.065107	0.0659901	0.0669688	0.0678004	0.0686243	0.0695677	0.0703515	0.0711894	0.0719156	0.0725597	0.0730793	0.0735806	0.0740094	0.0743269	0.0745949	0.0747688	0.0749481	0.0751128	0.0751527	0.0752204	0.0751564	0.0749902	0.0748092	0.0743471	0.0737776
0.0073899	0.00744064	0.00754466	0.0076858	0.00784707	0.00801143	0.00816254	0.00828537	0.00836687	0.00839633	0.00839688	0.00827467	0.00820509	0.00807239	0.00788493	0.00765319	0.00738937	0.00722851	0.00698141	0.00675468	0.00656405	0.00642427	0.00634863	0.00634836	0.00643222	0.00660613	0.00687288	0.00723199	0.00767961	0.00820861	0.00880869	0.00946671	0.010167	0.0108918	0.0117436	0.0124992	0.0132308	0.0139209	0.0145536	0.0151147	0.0155023	0.0159126	0.0162204	0.0164249	0.0165287	0.0165369	0.0164576	0.0163006	0.0160774	0.0158003
0.00319501	0.00384429	0.0045795	0.00540103	0.00630656	0.00729063	0.0083444	0.00945544	0.0106078	0.0117822	0.0129564	0.0141059	0.0152045	0.0162256	0.017143	0.0179321	0.0185708	0.0190409	0.0193287	0.0194256	0.0193287	0.0190409	0.0185708	0.0179321	0.017143	0.0162256	0.0152045	0.0141059	0.0129564	0.0117822	0.0106078	0.00945544	0.0083444	0.00729063	0.00630656	0.00540103	0.0045795	0.00384429	0.00319501	0.00262896	0.00214168	0.00172735	0.00137932	0.00109045	0.0008535	0.000661391	0.000507423	0.000385425	0.000289845	0
0.0238912	0.0230875	0.0222305	0.0213849	0.0206313	0.0198862	0.0192152	0.0186523	0.0182146	0.017856	0.0177534	0.0177052	0.0178656	0.0181279	0.0185911	0.0191847	0.0198946	0.0207022	0.0215848	0.0225169	0.0234861	0.0244641	0.0253618	0.026256	0.027015	0.0277206	0.0283092	0.0288287	0.0291524	0.0293228	0.0293408	0.0292119	0.0288991	0.0285186	0.0279789	0.0274013	0.0267439	0.0260266	0.0252687	0.0244883	0.0237633	0.023005	0.0222713	0.0215717	0.0209126	0.0202973	0.0197263	0.0191976	0.0187067	0.0182478
0.723241	0.722806	0.720841	0.720037	0.717147	0.712594	0.706982	0.700353	0.69278	0.683776	0.674813	0.665266	0.654731	0.644737	0.63351	0.624702	0.614992	0.605873	0.597617	0.590856	0.584642	0.579955	0.575408	0.571293	0.567469	0.563169	0.559527	0.555552	0.549866	0.544957	0.539105	0.532208	0.524405	0.515892	0.505343	0.497712	0.487804	0.478413	0.467091	0.457377	0.447977	0.439958	0.432245	0.425063	0.419935	0.415632	0.413595	0.412708	0.414329	0.417455
0.401586	0.401203	0.400142	0.398872	0.397062	0.39503	0.392841	0.390623	0.388431	0.385964	0.383868	0.382086	0.381178	0.379939	0.378839	0.377856	0.377201	0.376724	0.376266	0.375996	0.375943	0.375957	0.375891	0.37613	0.376009	0.375749	0.375882	0.37595	0.375709	0.375428	0.374479	0.373797	0.372897	0.371598	0.37019	0.36825	0.366417	0.364495	0.362208	0.359505	0.356552	0.354124	0.351467	0.348842	0.346054	0.343753	0.341677	0.339512	0.337986	0.336659
0.725576	0.724569	0.722727	0.71912	0.713574	0.705437	0.696935	0.685905	0.672752	0.658309	0.6411	0.623911	0.605824	0.586978	0.569075	0.550319	0.532881	0.514367	0.496988	0.481003	0.466368	0.452808	0.440814	0.430532	0.42239	0.41524	0.411731	0.410363	0.410436	0.413633	0.418378	0.425711	0.433175	0.443299	0.45546	0.467814	0.481507	0.495418	0.508595	0.522477	0.535879	0.549069	0.56094	0.571648	0.579958	0.58638	0.591054	0.593164	0.593773	0.591881
0.0592158	0.0577123	0.0560206	0.0547981	0.05372	0.0528242	0.0521441	0.0517084	0.0515407	0.0516593	0.0520767	0.0527994	0.0535538	0.0549496	0.0566085	0.0585089	0.0606186	0.0628951	0.0652852	0.067726	0.070146	0.072194	0.0744053	0.0763343	0.0779035	0.0794071	0.0798965	0.0802173	0.0799784	0.0791725	0.0778111	0.0759245	0.0735609	0.0707845	0.0676728	0.0643128	0.0607971	0.0572194	0.0536703	0.0502331	0.0469805	0.0436985	0.0410483	0.0386947	0.0366514	0.0349159	0.0334702	0.0322839	0.0320498	0.0314959
0.0392075	0.0398498	0.0406794	0.0420271	0.0433388	0.0448592	0.0465823	0.0482507	0.0504022	0.0526856	0.0550719	0.0572785	0.0598184	0.0623166	0.0647236	0.0669869	0.0690535	0.0708714	0.0723923	0.0735729	0.0743767	0.0747755	0.0747502	0.0742912	0.0737286	0.0725206	0.0709371	0.0690108	0.0665365	0.0641171	0.0614782	0.0586783	0.0557766	0.0528322	0.0499016	0.0470383	0.0442902	0.0416995	0.0393006	0.03712	0.0351751	0.033474	0.0320158	0.0307905	0.0295339	0.0287768	0.0281617	0.0276561	0.0272245	0.0268298
0.0673018	0.0651696	0.0630533	0.0609907	0.059014	0.0571479	0.055806	0.0544717	0.0533133	0.052101	0.0513679	0.0507956	0.050378	0.0501056	0.0499671	0.0499506	0.0503604	0.0506561	0.0510675	0.0515899	0.0522189	0.0527142	0.0536844	0.0548132	0.0560212	0.0573053	0.0586574	0.0598287	0.0613347	0.0628398	0.0643209	0.065751	0.0671006	0.0683391	0.0694358	0.0703611	0.0710874	0.0715903	0.0718487	0.071846	0.0715694	0.070775	0.0703089	0.0693298	0.0684027	0.0670158	0.0654307	0.063678	0.0617922	0.0598117
0.0584612	0.0598749	0.0616066	0.0636677	0.0662589	0.0690275	0.0720994	0.075639	0.07926	0.0830567	0.0869646	0.0911146	0.0950931	0.0991777	0.102956	0.106508	0.109469	0.112866	0.115574	0.117864	0.119565	0.121011	0.122002	0.122756	0.122958	0.122791	0.122499	0.121786	0.120903	0.120105	0.119053	0.117949	0.116837	0.115754	0.114729	0.113781	0.112922	0.112151	0.111461	0.110687	0.110146	0.109611	0.109051	0.108284	0.107613	0.106652	0.105708	0.104398	0.103035	0.101394
0.233279	0.238454	0.244236	0.249322	0.254191	0.259036	0.263465	0.266906	0.269848	0.272152	0.273573	0.274263	0.273897	0.272632	0.270699	0.267565	0.26428	0.260301	0.256073	0.251779	0.247096	0.242288	0.238119	0.234769	0.230889	0.227684	0.225229	0.223551	0.222397	0.221962	0.222291	0.22323	0.224985	0.227612	0.231444	0.235511	0.240575	0.24697	0.253878	0.261237	0.269415	0.278203	0.287144	0.296455	0.305494	0.314574	0.323634	0.332027	0.339571	0.34618
0.115727	0.11102	0.106328	0.101579	0.0971483	0.0929202	0.0889015	0.0851354	0.0815331	0.0782778	0.0753778	0.0729564	0.0707215	0.0689838	0.067599	0.0663743	0.0653919	0.0646049	0.0642553	0.063858	0.0635004	0.0628998	0.0627557	0.0624363	0.0619314	0.0615192	0.0609145	0.0604103	0.0597336	0.0590623	0.0584099	0.0579147	0.0575991	0.0573679	0.0570794	0.0567418	0.0566378	0.0564728	0.056518	0.0565932	0.0566805	0.0567588	0.0568057	0.0567989	0.0568841	0.0567641	0.0565506	0.0562352	0.0558137	0.0551616
0.0736269	0.0713038	0.0692833	0.0672173	0.0656919	0.0641564	0.0627816	0.0614171	0.0604222	0.0594264	0.0589918	0.0585431	0.0582267	0.0580271	0.0577674	0.0579952	0.0581785	0.05846	0.0587742	0.0589527	0.0593435	0.0595725	0.0599937	0.0603963	0.0612056	0.0617153	0.0622494	0.0628158	0.0632635	0.0639546	0.0645244	0.0653311	0.0661626	0.0670135	0.0678738	0.0687284	0.069558	0.0703391	0.0708874	0.0715312	0.0720309	0.072358	0.0724845	0.0723839	0.0720322	0.0714091	0.0704989	0.0692912	0.0676239	0.0656982
0.369984	0.370833	0.371909	0.372967	0.374051	0.375222	0.377008	0.378934	0.381158	0.383875	0.386515	0.389164	0.391857	0.39435	0.397129	0.399737	0.402355	0.404693	0.406893	0.408797	0.409905	0.41132	0.411879	0.411655	0.411048	0.409524	0.407389	0.404793	0.401376	0.396685	0.391167	0.385145	0.378267	0.370572	0.36201	0.352743	0.342943	0.332259	0.321589	0.3103	0.298738	0.286911	0.274953	0.263296	0.251565	0.240316	0.228951	0.218467	0.208481	0.198703
0.691333	0.679802	0.66814	0.656438	0.644667	0.632264	0.619969	0.60762	0.595095	0.582438	0.569701	0.556803	0.543644	0.530801	0.518055	0.505432	0.492398	0.47954	0.466859	0.454038	0.440947	0.428296	0.415502	0.402666	0.390243	0.377478	0.365331	0.352832	0.341204	0.329813	0.318512	0.307654	0.297067	0.287236	0.277682	0.26874	0.26008	0.251921	0.244077	0.236618	0.229715	0.223014	0.216189	0.209837	0.203439	0.196931	0.190639	0.184134	0.177621	0.171063
1.42411	1.4082	1.39173	1.37625	1.36121	1.34769	1.33368	1.32041	1.30712	1.29495	1.28234	1.27047	1.25786	1.24581	1.23347	1.22092	1.20784	1.19481	1.18122	1.16722	1.15251	1.13774	1.12206	1.10561	1.0892	1.07255	1.05519	1.03819	1.02164	1.00479	0.988144	0.971273	0.954096	0.937416	0.920324	0.903183	0.886077	0.86909	0.852025	0.834509	0.816495	0.798518	0.779881	0.760926	0.741325	0.720772	0.700147	0.67908	0.657697	0.636018
0.918691	0.900662	0.881644	0.863318	0.844715	0.826218	0.807047	0.788446	0.770245	0.751894	0.733808	0.715593	0.697119	0.678892	0.661016	0.643107	0.625879	0.608596	0.591615	0.575282	0.559096	0.543199	0.528179	0.513663	0.499449	0.486126	0.472911	0.460195	0.448008	0.436285	0.424922	0.413216	0.402045	0.390559	0.379161	0.368186	0.35698	0.345638	0.334283	0.322709	0.311215	0.299651	0.288512	0.277463	0.266638	0.255643	0.245353	0.235408	0.225904	0.216617
0.237388	0.23287	0.228258	0.223672	0.219071	0.214419	0.209765	0.204615	0.199642	0.194483	0.189381	0.184164	0.179049	0.173666	0.168281	0.162988	0.157792	0.152479	0.1474	0.142308	0.137306	0.132539	0.127749	0.123028	0.118441	0.113813	0.109082	0.104492	0.0998577	0.0953307	0.0909518	0.086535	0.0821154	0.0774892	0.0729954	0.0686448	0.064459	0.0602028	0.0562118	0.0522536	0.0483799	0.0447083	0.041331	0.0381752	0.0353345	0.0326625	0.0302681	0.0281586	0.0263362	0.0247978
1.49528	1.47274	1.45016	1.43173	1.41346	1.39601	1.38238	1.37007	1.35967	1.35172	1.34551	1.33956	1.33535	1.33029	1.32904	1.32605	1.32074	1.31724	1.31431	1.30935	1.30319	1.29749	1.29154	1.28558	1.27828	1.26845	1.26121	1.25055	1.24194	1.23271	1.22306	1.21355	1.20046	1.18849	1.17493	1.16245	1.14816	1.13233	1.11757	1.1025	1.08882	1.0739	1.05966	1.04693	1.03604	1.02551	1.01679	1.00888	1.00442	0.999733
0.417389	0.408477	0.398841	0.389411	0.379322	0.369066	0.358553	0.348477	0.337931	0.327684	0.31741	0.307488	0.298166	0.288789	0.280699	0.272536	0.265257	0.258002	0.251701	0.245465	0.23994	0.234463	0.229905	0.225328	0.221395	0.217995	0.214244	0.210846	0.208309	0.205947	0.203994	0.201846	0.199476	0.197558	0.195691	0.193411	0.191083	0.188683	0.186069	0.183683	0.181405	0.179009	0.176799	0.174381	0.172004	0.169719	0.167183	0.165134	0.16353	0.161943
0.140554	0.139622	0.138593	0.138017	0.13746	0.137107	0.136947	0.136665	0.136551	0.136268	0.136043	0.135544	0.134954	0.134105	0.132999	0.13156	0.129648	0.127527	0.125117	0.122351	0.119254	0.115839	0.1121	0.108084	0.104141	0.0997066	0.0952047	0.0906796	0.0860847	0.0815489	0.0770866	0.0728682	0.0689013	0.0652847	0.0619827	0.0590305	0.0563537	0.0540372	0.0522311	0.0507896	0.0497512	0.0489698	0.0484006	0.0479074	0.0478589	0.0478291	0.0478761	0.0478849	0.0477599	0.0474727
0.590582	0.586069	0.581814	0.578147	0.574405	0.570582	0.566632	0.562507	0.558774	0.554365	0.550369	0.546468	0.541937	0.537052	0.531986	0.526751	0.521368	0.516195	0.510885	0.505288	0.49958	0.493248	0.487368	0.481256	0.475122	0.46872	0.462479	0.456573	0.450627	0.444496	0.438399	0.432216	0.42644	0.420444	0.414275	0.408389	0.402569	0.396483	0.390542	0.384643	0.378617	0.372454	0.36604	0.359628	0.353354	0.346916	0.34044	0.333441	0.326553	0.319381
1.01125	1.00033	0.989861	0.979927	0.970211	0.960459	0.951354	0.94379	0.937076	0.931037	0.926064	0.922026	0.919008	0.917204	0.91593	0.916154	0.916909	0.918413	0.920428	0.922761	0.925334	0.927171	0.929078	0.930142	0.930227	0.929663	0.926958	0.923364	0.918598	0.911883	0.903488	0.893223	0.881378	0.86735	0.852571	0.836873	0.819711	0.801691	0.782169	0.762731	0.743038	0.723368	0.703517	0.683731	0.664389	0.645347	0.62675	0.608683	0.591497	0.575022
0.384558	0.382582	0.380524	0.378406	0.376508	0.374399	0.372066	0.369613	0.36691	0.364138	0.360909	0.357549	0.353615	0.349311	0.344618	0.339411	0.334072	0.328494	0.322536	0.316349	0.309844	0.30323	0.296586	0.289776	0.283007	0.276114	0.269465	0.263147	0.256965	0.250831	0.244823	0.239439	0.23416	0.228793	0.223754	0.218992	0.214396	0.209802	0.205433	0.201167	0.197294	0.193341	0.189593	0.185758	0.182222	0.178787	0.17519	0.171933	0.16885	0.165639
0.799447	0.798949	0.796905	0.793448	0.788215	0.782283	0.774973	0.765856	0.75586	0.744783	0.732866	0.720342	0.70678	0.693454	0.679462	0.665277	0.651584	0.638224	0.625321	0.612946	0.601435	0.590711	0.581124	0.571804	0.563669	0.556484	0.549992	0.543838	0.538697	0.533652	0.52919	0.524806	0.520616	0.515814	0.510881	0.506122	0.500472	0.494601	0.487622	0.480763	0.472416	0.464456	0.456482	0.447941	0.439182	0.430422	0.421845	0.413342	0.405146	0.39757
0.370116	0.369003	0.368505	0.368592	0.368412	0.368745	0.368572	0.367958	0.367566	0.367182	0.36663	0.365489	0.364247	0.363036	0.361666	0.360063	0.35903	0.35802	0.357451	0.357001	0.357216	0.357728	0.358518	0.359883	0.362221	0.364771	0.367713	0.371203	0.375024	0.379406	0.383836	0.388613	0.39348	0.398007	0.403179	0.407991	0.412976	0.418087	0.422897	0.427347	0.431939	0.436241	0.440471	0.444816	0.449041	0.453221	0.457197	0.460825	0.464231	0.46736
0.506632	0.492256	0.477897	0.463548	0.448686	0.433812	0.419235	0.40496	0.391014	0.377255	0.364239	0.351296	0.339019	0.327521	0.316386	0.305707	0.295808	0.286436	0.277435	0.269226	0.261725	0.254452	0.247746	0.241663	0.235899	0.230247	0.22516	0.220381	0.215592	0.211338	0.207439	0.203702	0.200224	0.196617	0.193337	0.189749	0.186222	0.182879	0.179653	0.176101	0.172573	0.168768	0.164958	0.160789	0.156289	0.151994	0.147378	0.1428	0.137913	0.132904
0.127407	0.128736	0.130033	0.131298	0.132314	0.133554	0.134715	0.136061	0.137082	0.137955	0.138713	0.139314	0.139645	0.140311	0.140327	0.140033	0.139215	0.138363	0.137502	0.136191	0.134982	0.133742	0.132282	0.130894	0.129663	0.128954	0.128147	0.127788	0.128412	0.129078	0.130289	0.13224	0.13491	0.137777	0.140993	0.144476	0.148417	0.152801	0.156778	0.160955	0.164543	0.168152	0.171422	0.174084	0.176364	0.178434	0.180076	0.181588	0.182233	0.182746
0.443764	0.439517	0.435619	0.431977	0.429174	0.427563	0.42652	0.425614	0.425606	0.42576	0.426133	0.426597	0.426634	0.426731	0.427179	0.426308	0.425582	0.424329	0.422386	0.419224	0.415885	0.412002	0.407495	0.402774	0.397163	0.390824	0.384845	0.378676	0.372417	0.366117	0.360211	0.354195	0.348443	0.342892	0.33815	0.333469	0.32924	0.325586	0.322626	0.320229	0.318301	0.317036	0.316319	0.316408	0.317306	0.319063	0.320695	0.324297	0.327475	0.332184
0.31739	0.314425	0.31199	0.309538	0.307433	0.305424	0.303621	0.301548	0.299551	0.297223	0.294968	0.292578	0.289492	0.286196	0.282458	0.278767	0.274811	0.270792	0.266483	0.262176	0.257685	0.253328	0.249187	0.245367	0.241704	0.238233	0.235414	0.233364	0.231708	0.230227	0.2296	0.229406	0.229769	0.230637	0.231829	0.233296	0.234951	0.236773	0.238954	0.240958	0.243199	0.245443	0.247828	0.250045	0.252065	0.253935	0.255469	0.256777	0.257801	0.258683
1.14451	1.12966	1.115	1.09937	1.08367	1.0673	1.051	1.03457	1.01702	0.999595	0.982082	0.964539	0.946974	0.92989	0.912277	0.895194	0.878305	0.861111	0.844729	0.829557	0.814441	0.800353	0.786818	0.774514	0.763024	0.75204	0.742543	0.732993	0.724362	0.716572	0.708893	0.70165	0.694445	0.687583	0.680592	0.673333	0.666313	0.658666	0.651416	0.643856	0.635744	0.628041	0.619417	0.61121	0.602821	0.594707	0.587154	0.578979	0.571048	0.563162
1.11775	1.10344	1.08951	1.07575	1.06157	1.04714	1.03274	1.01831	1.00343	0.988828	0.973948	0.959054	0.94347	0.92759	0.9122	0.896184	0.879924	0.863556	0.847498	0.832021	0.81567	0.801174	0.785986	0.771326	0.757183	0.743829	0.730834	0.719233	0.70765	0.697155	0.687824	0.679233	0.67106	0.664339	0.658732	0.653722	0.649036	0.644885	0.642064	0.639015	0.636229	0.633208	0.629483	0.62587	0.621778	0.616326	0.610761	0.604203	0.596531	0.588203
Normalized firing rate, time from stimulus update (-100ms to 250ms), high to low
0.028588	0.0279046	0.0271048	0.0263761	0.0254735	0.0245467	0.0236237	0.0227304	0.0218897	0.0211206	0.0204377	0.0198506	0.0193644	0.0189791	0.0186905	0.0184906	0.0183682	0.0183097	0.0181789	0.0182335	0.0182965	0.0183538	0.0183916	0.018397	0.0183585	0.0182661	0.0181115	0.017888	0.0174701	0.0170077	0.0166131	0.0161286	0.0155603	0.0149156	0.0142029	0.0134321	0.0126139	0.0117598	0.0108819	0.0099926	0.00910397	0.00822774	0.00737479	0.00655488	0.0057764	0.00504621	0.00436948	0.00374972	0.00318877	0.00256603
0.140776	0.137626	0.134115	0.130585	0.126954	0.123299	0.119637	0.115982	0.112379	0.108589	0.105183	0.10203	0.0989423	0.0961483	0.0934449	0.091046	0.0887336	0.0867386	0.0848313	0.0831709	0.0814264	0.0798971	0.0784249	0.0769755	0.0756071	0.0740786	0.072391	0.070819	0.069102	0.0672314	0.0651108	0.0626731	0.0603366	0.0579553	0.0554272	0.0529015	0.0501982	0.0472553	0.0444298	0.0417165	0.0390254	0.0363878	0.0337396	0.0313141	0.0290092	0.0267502	0.0247591	0.0229225	0.0212464	0.0196406
0.272922	0.266358	0.259504	0.251719	0.24413	0.236618	0.228457	0.22039	0.211698	0.203131	0.193972	0.184657	0.175198	0.165933	0.156484	0.146585	0.137441	0.127653	0.118015	0.108901	0.0999705	0.0909894	0.0827626	0.0749445	0.0676103	0.0608248	0.0543226	0.0488657	0.0437375	0.0393563	0.0357009	0.0327391	0.0307467	0.0292671	0.0282579	0.0276645	0.027104	0.027228	0.0275391	0.0279671	0.0284425	0.0288998	0.0289603	0.0292947	0.0294375	0.0287236	0.0285804	0.0281549	0.0274597	0.0265152
0.828321	0.827541	0.826044	0.823102	0.819718	0.817302	0.813852	0.810061	0.806038	0.8015	0.79788	0.793726	0.791062	0.787886	0.785661	0.783925	0.782791	0.781573	0.780302	0.780308	0.781576	0.782162	0.783324	0.784927	0.786225	0.78836	0.790349	0.791973	0.793584	0.794192	0.792996	0.791096	0.78749	0.781389	0.774129	0.76557	0.753512	0.740023	0.724536	0.706358	0.687556	0.666246	0.642706	0.618586	0.592886	0.567532	0.542178	0.516489	0.493219	0.470118
0.471776	0.455011	0.440428	0.425973	0.412333	0.399896	0.388005	0.378554	0.369586	0.361816	0.354445	0.349241	0.345144	0.343208	0.341932	0.342384	0.343271	0.346007	0.349805	0.354151	0.359145	0.363949	0.369037	0.373605	0.377478	0.381193	0.383766	0.385227	0.385639	0.384188	0.381568	0.377676	0.372035	0.364551	0.356276	0.346969	0.336501	0.324905	0.31285	0.29995	0.286877	0.273517	0.260106	0.246787	0.233616	0.220701	0.207914	0.195594	0.183995	0.172873
0.160355	0.154512	0.14835	0.142079	0.13591	0.130046	0.124675	0.11996	0.116031	0.113609	0.111702	0.11033	0.110526	0.111609	0.113488	0.116038	0.119106	0.122523	0.126109	0.129681	0.133062	0.136247	0.139101	0.141361	0.143112	0.144315	0.144814	0.14417	0.143495	0.141779	0.140177	0.138179	0.135905	0.133472	0.13099	0.128555	0.126249	0.124134	0.12225	0.120618	0.119233	0.118073	0.117094	0.116238	0.115434	0.114601	0.113655	0.112512	0.11109	0.109319
1.10431	1.09272	1.07972	1.06837	1.05715	1.04657	1.03603	1.02474	1.01442	1.00393	0.994238	0.984151	0.974657	0.967064	0.958907	0.951751	0.945619	0.940278	0.935174	0.932402	0.929198	0.925977	0.923284	0.921371	0.920429	0.920239	0.919573	0.919141	0.918189	0.916765	0.915356	0.913269	0.911357	0.908095	0.903666	0.898885	0.893137	0.886917	0.880061	0.871659	0.862883	0.853079	0.842353	0.830411	0.818909	0.806428	0.793011	0.779125	0.765055	0.749378
0.279923	0.278555	0.277476	0.276999	0.276936	0.277273	0.278108	0.279402	0.281634	0.284226	0.287099	0.290526	0.29421	0.29802	0.302075	0.305819	0.30962	0.313319	0.317114	0.320567	0.323759	0.326697	0.329602	0.331967	0.334314	0.336317	0.337962	0.339487	0.341219	0.342441	0.343155	0.343909	0.344766	0.345401	0.346147	0.346258	0.346083	0.345481	0.344306	0.343067	0.341411	0.339311	0.3368	0.334043	0.330907	0.327237	0.323556	0.320119	0.316496	0.312532
0	0	0	0	0	0	0	0	0	0	0	0	0	0	0	0	0	0	0	0	0	0	0	0	0	0	0	0	0	0	0	0	0	0	0	0	0	0	0	0	0	0	0	0	0	0	0	0	0	0
0	0	0	0	0	0	0	0	0	0	0	0	0	0	0	0	0	0	0	0	0	0	0	0	0	0	0	0	0	0	0	0	0	0	0	0	0	0	0	0	0	0	0	0	0	0	0	0	0	0
0.160757	0.158571	0.156205	0.153791	0.151336	0.149109	0.1466	0.144416	0.142404	0.140372	0.13865	0.136993	0.135571	0.134354	0.133644	0.133024	0.13266	0.132603	0.132726	0.133006	0.133344	0.133953	0.134449	0.135078	0.135618	0.136228	0.136804	0.1371	0.137209	0.137145	0.136611	0.136055	0.135391	0.134251	0.132883	0.131371	0.129572	0.127602	0.125556	0.123322	0.120973	0.11875	0.116427	0.114112	0.111821	0.109626	0.10745	0.105291	0.103013	0.100763
0.210262	0.207556	0.205286	0.203132	0.201446	0.200029	0.198894	0.198082	0.19763	0.197366	0.197191	0.197483	0.197713	0.198135	0.198597	0.19915	0.199606	0.200022	0.20016	0.200037	0.199758	0.199374	0.198668	0.197838	0.196748	0.195272	0.193549	0.191597	0.189502	0.187192	0.184595	0.181897	0.179323	0.176786	0.174038	0.171305	0.168587	0.165961	0.163323	0.160805	0.158254	0.155696	0.153268	0.150825	0.148562	0.146252	0.143905	0.141585	0.139212	0.137027
0.0249237	0.0230145	0.0207135	0.0188363	0.0169588	0.0151165	0.0133402	0.0116556	0.0100823	0.00863467	0.00732128	0.0061459	0.00510788	0.00420294	0.00342392	0.00276153	0.00220513	0.00174331	0.0013645	0.00105737	0.000811221	0.000616181	0.000463377	0	0	0	0	0	0	0	0	0.000463377	0.000616181	0.000811221	0.00105737	0.0013645	0.00174331	0.00220513	0.00276153	0.00388729	0.00481912	0.00638248	0.00781945	0.00949699	0.0114353	0.013652	0.0161604	0.0189693	0.0220809	0.0254906
0.14811	0.143168	0.138139	0.133108	0.128313	0.123544	0.118976	0.114523	0.110363	0.106621	0.102898	0.0997357	0.0967989	0.0942337	0.0917462	0.0894764	0.0872807	0.0853707	0.083444	0.0817976	0.0801344	0.0784343	0.0769542	0.0755189	0.0741179	0.0729055	0.0717244	0.0704191	0.0690283	0.0679463	0.0668594	0.0657779	0.0647103	0.0635416	0.0628753	0.0621708	0.0614038	0.0607006	0.0600637	0.0594937	0.0587463	0.0582453	0.0579384	0.0578248	0.0576305	0.0573545	0.0572694	0.0572127	0.0570623	0.0570904
0.0814004	0.0809845	0.0806141	0.0800105	0.0795836	0.0796424	0.0803204	0.0809629	0.0818001	0.0828522	0.0841286	0.0856271	0.0873343	0.0892258	0.0912674	0.0934165	0.0956235	0.0978343	0.0999914	0.102037	0.103609	0.105341	0.106779	0.10829	0.109154	0.109653	0.109464	0.109266	0.108654	0.107635	0.106224	0.104441	0.102312	0.0998686	0.0968412	0.0939571	0.0908551	0.0875836	0.0841905	0.0807227	0.0772245	0.0737359	0.070292	0.0669214	0.0636461	0.0604803	0.0571274	0.0542754	0.0515157	0.0488418
0.59179	0.58309	0.574742	0.566593	0.559047	0.551888	0.544727	0.537716	0.530248	0.522767	0.515345	0.507318	0.499128	0.491242	0.482523	0.473562	0.463832	0.453764	0.443384	0.432835	0.421923	0.410804	0.399529	0.388287	0.376966	0.365689	0.354377	0.342907	0.331696	0.320639	0.309667	0.299152	0.288646	0.278724	0.268796	0.259156	0.249918	0.240882	0.23208	0.223705	0.215498	0.207365	0.199748	0.192442	0.185388	0.178432	0.171346	0.16448	0.157462	0.150852
0.176962	0.175552	0.173982	0.172003	0.169762	0.1675	0.165341	0.162992	0.160729	0.158366	0.15605	0.153788	0.151518	0.149334	0.147484	0.14605	0.144582	0.143415	0.142307	0.141267	0.140488	0.139897	0.139317	0.138504	0.137862	0.137109	0.136097	0.134977	0.133477	0.131794	0.129569	0.127142	0.124368	0.121144	0.117706	0.114173	0.110217	0.105981	0.10141	0.0965783	0.0918601	0.08684	0.0820297	0.0771146	0.0723759	0.067728	0.063215	0.0587738	0.0546629	0.050772
0.23225	0.229973	0.227467	0.224876	0.221903	0.219043	0.216285	0.213659	0.210863	0.207947	0.205492	0.203213	0.20127	0.199483	0.197533	0.19613	0.195318	0.194171	0.193116	0.19226	0.191568	0.191101	0.190586	0.190356	0.190005	0.189599	0.18924	0.188664	0.188045	0.187024	0.186182	0.185002	0.183611	0.181831	0.180085	0.17786	0.175618	0.172881	0.170011	0.166869	0.163452	0.159865	0.155982	0.151821	0.147197	0.142492	0.13749	0.132449	0.127366	0.122146
0.467889	0.463586	0.45978	0.455812	0.452305	0.448053	0.444436	0.440848	0.436378	0.432265	0.4273	0.421978	0.416351	0.41082	0.40484	0.398342	0.392106	0.385492	0.378177	0.371304	0.36419	0.357511	0.350575	0.343449	0.336562	0.329624	0.322859	0.315779	0.308535	0.30128	0.293989	0.286267	0.278309	0.270126	0.260755	0.252211	0.243682	0.23498	0.225991	0.217243	0.20836	0.199669	0.191298	0.183107	0.175132	0.168045	0.161355	0.155282	0.149586	0.144276
0.0576928	0.0591975	0.0607597	0.0623407	0.0639025	0.0653925	0.0667279	0.0679913	0.0689914	0.0698995	0.0706806	0.0712597	0.0716331	0.0717347	0.0716802	0.0714436	0.0710349	0.0703835	0.0696157	0.0686801	0.0675917	0.0664323	0.0651717	0.0638303	0.0623796	0.0608872	0.0593552	0.0578689	0.056402	0.0548616	0.0534288	0.0520059	0.050722	0.049476	0.0483429	0.0473286	0.0464355	0.0456625	0.0450045	0.044569	0.0442353	0.0438794	0.0437319	0.0435481	0.0434067	0.043353	0.0433214	0.0432811	0.0432704	0.0431358
0.0475847	0.0483537	0.0490816	0.0497541	0.0503567	0.0508745	0.0512929	0.0515977	0.0517753	0.0518134	0.0516487	0.0513888	0.0508529	0.0503402	0.0495412	0.048627	0.0476202	0.0464131	0.0451928	0.0438125	0.0423513	0.0407706	0.0391002	0.03756	0.036068	0.0345962	0.0331816	0.0320471	0.031058	0.0302977	0.0298453	0.0296231	0.029768	0.0301022	0.0307958	0.031668	0.0329379	0.0345125	0.036262	0.0382018	0.0403428	0.0425224	0.0446933	0.0469939	0.0491385	0.0511483	0.0532177	0.0551261	0.0567803	0.0581589
0.00372799	0.00359302	0.00350773	0.00343451	0.00334477	0.00327147	0.0032383	0.00320716	0.00317627	0.00314354	0.00310674	0.00303623	0.00299172	0.00293505	0.00286509	0.00278112	0.00268295	0.00257093	0.00244595	0.00230942	0.00216321	0.00200955	0.0018509	0.00168985	0.00152903	0.00134357	0.00119761	0.00105689	0.00092342	0.000798779	0.000684086	0.000580032	0.000523624	0.000453492	0.00039725	0.000355032	0.000326887	0.000312817	0.000312817	0.000326887	0.000355032	0.00039725	0.000453492	0.000523624	0.000580032	0.000684086	0.000798779	0.00092342	0.00105689	0.00119761
0.135897	0.137243	0.138515	0.139758	0.141098	0.142335	0.143548	0.144509	0.145194	0.1457	0.145995	0.145863	0.145404	0.144548	0.143512	0.14201	0.140227	0.138099	0.135551	0.132993	0.130038	0.1269	0.123516	0.120179	0.116845	0.113364	0.110011	0.106749	0.103507	0.100255	0.0972264	0.0943108	0.0914618	0.0886765	0.0861182	0.0835898	0.081045	0.0787058	0.0764199	0.0741226	0.0719718	0.0697174	0.0674852	0.065316	0.0630827	0.0608477	0.0586054	0.0564566	0.0540592	0.0519086
0.194421	0.192768	0.191375	0.190236	0.18934	0.188482	0.188009	0.187628	0.187226	0.187303	0.187106	0.187353	0.187401	0.187518	0.187598	0.187728	0.187702	0.187475	0.187215	0.186665	0.18613	0.185385	0.184584	0.183704	0.182621	0.181568	0.180113	0.17854	0.177051	0.175511	0.173757	0.171965	0.170229	0.168371	0.166424	0.164407	0.162494	0.160723	0.158789	0.156864	0.154822	0.152561	0.150349	0.147625	0.144919	0.141985	0.138884	0.135415	0.131675	0.127577
0.659616	0.645149	0.631573	0.618544	0.605939	0.593968	0.582462	0.571105	0.560037	0.54873	0.538216	0.527945	0.517753	0.507575	0.497088	0.487055	0.477229	0.46718	0.4574	0.447997	0.438825	0.429419	0.420621	0.411892	0.40338	0.394995	0.387034	0.379188	0.371554	0.364087	0.356649	0.349247	0.342093	0.334785	0.327487	0.320197	0.31308	0.305729	0.298168	0.29072	0.282904	0.275233	0.267404	0.259513	0.251396	0.242947	0.234552	0.225819	0.217426	0.208786
0.140189	0.135964	0.131779	0.127978	0.123601	0.119167	0.114753	0.11044	0.106307	0.102207	0.0982716	0.0952836	0.0925497	0.0904031	0.0890122	0.0880972	0.0876608	0.0876864	0.0881387	0.0889658	0.0901013	0.0914669	0.0929751	0.094533	0.096045	0.0971914	0.0986948	0.0992174	0.0997152	0.100049	0.0998893	0.0989981	0.0978871	0.0962738	0.0941913	0.0916844	0.0888076	0.0857001	0.0824329	0.0790059	0.0754958	0.0719759	0.0688166	0.0655727	0.0625257	0.0597225	0.057277	0.0552199	0.0534988	0.0524313
0.106403	0.0991841	0.0919631	0.085213	0.078993	0.0733508	0.0683243	0.0639422	0.0602249	0.0571844	0.055362	0.0538532	0.0530514	0.0530765	0.053908	0.0545829	0.0564769	0.0593853	0.0627286	0.0664516	0.0704882	0.0743628	0.0788996	0.0834818	0.0880274	0.0924546	0.0966834	0.100637	0.104246	0.107444	0.110174	0.112386	0.113637	0.1148	0.115317	0.115177	0.114913	0.113632	0.111756	0.109318	0.106362	0.102942	0.0991219	0.0949763	0.0905862	0.0860387	0.0814239	0.0768321	0.0723504	0.0680598
1.13414	1.10023	1.06828	1.03577	1.00406	0.973021	0.942803	0.913075	0.883646	0.855941	0.826779	0.800928	0.775992	0.751631	0.726978	0.702639	0.678825	0.654423	0.629509	0.604062	0.578727	0.553253	0.527433	0.502148	0.476832	0.451671	0.426625	0.4044	0.382572	0.362846	0.344702	0.327598	0.312943	0.299369	0.288531	0.279622	0.272546	0.26695	0.263167	0.261385	0.260714	0.261074	0.262977	0.265769	0.269214	0.273068	0.276762	0.280457	0.283892	0.287147
0.808632	0.796791	0.784524	0.771865	0.758872	0.746392	0.734546	0.72317	0.712274	0.702031	0.692402	0.68362	0.675206	0.667325	0.660084	0.652965	0.646049	0.639448	0.632127	0.625092	0.617325	0.609382	0.601155	0.592364	0.583298	0.574138	0.564558	0.554624	0.544238	0.533057	0.522186	0.511618	0.50085	0.490196	0.480006	0.469438	0.459365	0.449424	0.439723	0.430395	0.421364	0.412547	0.403878	0.39572	0.388192	0.380605	0.373341	0.366322	0.3595	0.352817
0.850987	0.837657	0.82426	0.809848	0.796302	0.781234	0.766575	0.751691	0.737044	0.720427	0.705052	0.689725	0.674523	0.658783	0.643705	0.628514	0.613122	0.598164	0.58373	0.569643	0.554674	0.541461	0.528048	0.515692	0.503141	0.490954	0.478719	0.466227	0.454225	0.442403	0.430313	0.417829	0.40584	0.393869	0.381953	0.36944	0.356621	0.343929	0.331369	0.319278	0.307257	0.295722	0.283642	0.272155	0.261169	0.250286	0.239047	0.228412	0.218113	0.207787
0.805405	0.791907	0.777884	0.763998	0.750311	0.736716	0.723413	0.710357	0.697331	0.684296	0.671975	0.659709	0.64775	0.636076	0.625137	0.614305	0.60373	0.593216	0.58306	0.573353	0.563946	0.554687	0.54529	0.536189	0.52704	0.518133	0.509148	0.499841	0.4904	0.480825	0.470776	0.460281	0.449727	0.438623	0.427089	0.415415	0.403137	0.390326	0.377227	0.364059	0.350546	0.336821	0.323067	0.309457	0.29591	0.282362	0.268685	0.255225	0.242406	0.229799
0.126099	0.124288	0.121921	0.119169	0.116542	0.11364	0.110397	0.107451	0.104394	0.101574	0.09887	0.0961987	0.0937531	0.0916734	0.0898023	0.088141	0.0865518	0.0853011	0.0843599	0.083577	0.0827535	0.0821461	0.0811725	0.0804962	0.0797447	0.078764	0.0775671	0.0764202	0.0751429	0.0738621	0.0724254	0.0708566	0.0693544	0.0675374	0.0657277	0.0640783	0.0623268	0.0607911	0.0593265	0.057951	0.0565474	0.0554042	0.0543458	0.0533597	0.0522999	0.0514308	0.0505575	0.0496548	0.0486979	0.0476643
0.520986	0.518866	0.514506	0.508675	0.501068	0.492053	0.48149	0.469032	0.455693	0.441095	0.425914	0.409746	0.393705	0.377185	0.361331	0.344833	0.329501	0.314198	0.300756	0.288145	0.277369	0.267184	0.259298	0.252546	0.246907	0.242943	0.239996	0.238163	0.237275	0.236904	0.237393	0.237739	0.238346	0.239711	0.240717	0.241229	0.240884	0.240125	0.238555	0.235162	0.231612	0.228036	0.223047	0.217489	0.210636	0.203665	0.196035	0.18818	0.179672	0.170869
0.605951	0.599966	0.593431	0.587431	0.581337	0.575855	0.568836	0.561822	0.555345	0.548848	0.541979	0.535124	0.528478	0.520925	0.514008	0.507038	0.500214	0.493053	0.485938	0.47825	0.470853	0.463246	0.455242	0.446507	0.438305	0.430182	0.421323	0.412767	0.404199	0.394938	0.385732	0.376397	0.366879	0.357574	0.347646	0.33775	0.327361	0.317002	0.306827	0.296634	0.28648	0.276234	0.266193	0.256783	0.247191	0.237961	0.229499	0.221346	0.21341	0.205757
0.95574	0.939039	0.921765	0.903178	0.883891	0.864063	0.843574	0.823084	0.802088	0.780595	0.759498	0.738397	0.71843	0.698498	0.67933	0.660991	0.643535	0.626421	0.610428	0.594982	0.580796	0.567274	0.554766	0.542404	0.530483	0.519518	0.509103	0.499057	0.489052	0.479776	0.470401	0.461378	0.452741	0.443946	0.435118	0.425971	0.416884	0.407962	0.398595	0.38939	0.379446	0.369304	0.359318	0.348744	0.33815	0.327537	0.316516	0.305596	0.294318	0.28264
7.91212	7.7602	7.60962	7.45774	7.30522	7.15668	7.01105	6.86627	6.72286	6.57976	6.43934	6.30293	6.16727	6.03119	5.89217	5.76442	5.63191	5.50492	5.37485	5.24297	5.11222	4.97885	4.84871	4.72035	4.58833	4.46472	4.33815	4.21598	4.09446	3.97624	3.8598	3.74542	3.63518	3.52555	3.41744	3.31605	3.21607	3.1125	3.01047	2.90933	2.80705	2.70502	2.60059	2.49699	2.39225	2.28572	2.18072	2.06955	1.96131	1.85482
1.39936	1.39016	1.38188	1.37208	1.36284	1.35295	1.34332	1.3316	1.31944	1.30668	1.29173	1.27538	1.25708	1.23801	1.21707	1.19423	1.17005	1.14207	1.11476	1.08443	1.0538	1.02212	0.989745	0.956385	0.922977	0.88797	0.853306	0.818442	0.784927	0.751053	0.717695	0.687809	0.657077	0.628828	0.602191	0.577326	0.554757	0.532479	0.513356	0.496697	0.482327	0.468865	0.457196	0.447241	0.44008	0.432623	0.426573	0.42074	0.415629	0.410858
0.380558	0.37589	0.37073	0.365424	0.359876	0.353906	0.34847	0.342774	0.337074	0.331164	0.325544	0.320538	0.315111	0.31011	0.305689	0.301232	0.297058	0.293246	0.289595	0.285807	0.282196	0.279585	0.276549	0.273655	0.270737	0.26809	0.265611	0.263076	0.260544	0.25812	0.256197	0.25395	0.252	0.250293	0.248545	0.247371	0.24635	0.246339	0.24593	0.246561	0.247127	0.247955	0.249492	0.251548	0.253794	0.255786	0.258913	0.262071	0.265889	0.269359
1.54201	1.55091	1.55947	1.56979	1.57833	1.58475	1.59119	1.59692	1.59982	1.60164	1.60174	1.59911	1.59471	1.58732	1.57878	1.56704	1.55383	1.53935	1.52285	1.50511	1.48506	1.46375	1.43965	1.4147	1.3885	1.35971	1.3293	1.29748	1.26417	1.22852	1.19218	1.15437	1.11768	1.07898	1.04052	1.00252	0.963493	0.926785	0.889737	0.854068	0.821157	0.788196	0.75687	0.728943	0.701751	0.675517	0.649279	0.626454	0.604398	0.583593
2.84171	2.80077	2.76009	2.71952	2.67825	2.63609	2.59203	2.54908	2.50589	2.46229	2.41788	2.37205	2.32633	2.28047	2.23432	2.18744	2.14106	2.09417	2.04802	2.00239	1.95732	1.91238	1.86921	1.82662	1.78511	1.74513	1.70766	1.66965	1.63332	1.59849	1.56478	1.53136	1.49902	1.46659	1.43513	1.40415	1.37375	1.34368	1.31355	1.28415	1.253	1.22237	1.19113	1.1597	1.12857	1.09638	1.06288	1.02962	0.995212	0.961231
0.964597	0.95532	0.945393	0.934146	0.922364	0.910642	0.89723	0.883184	0.869183	0.85411	0.839325	0.824813	0.810168	0.795408	0.780535	0.765674	0.75116	0.737267	0.724161	0.710061	0.697663	0.685448	0.673694	0.663082	0.652282	0.643065	0.63422	0.62598	0.618344	0.611782	0.605999	0.601889	0.597931	0.595161	0.592586	0.590353	0.588428	0.587654	0.586929	0.586175	0.585628	0.584541	0.582774	0.580798	0.577643	0.573178	0.56812	0.561291	0.553079	0.542306
1.11322	1.11451	1.11339	1.10974	1.10396	1.09682	1.0859	1.07242	1.05801	1.0403	1.01944	0.996391	0.971856	0.944243	0.91559	0.885971	0.8545	0.822756	0.791014	0.75791	0.726017	0.692123	0.660391	0.629069	0.597406	0.568579	0.540355	0.512961	0.487239	0.463838	0.440748	0.421	0.403988	0.388612	0.37486	0.364303	0.35453	0.347685	0.34076	0.336449	0.333145	0.330567	0.327918	0.326539	0.324847	0.322115	0.318775	0.315124	0.310369	0.304432
1.74622	1.72767	1.71069	1.69362	1.67531	1.65696	1.63892	1.62234	1.60541	1.58831	1.57155	1.55547	1.53963	1.523	1.50706	1.49078	1.47625	1.46076	1.44624	1.43185	1.4174	1.40275	1.38788	1.37294	1.35757	1.34097	1.32362	1.30689	1.28843	1.26953	1.25016	1.22983	1.20905	1.18744	1.16512	1.14318	1.12197	1.10059	1.07899	1.05825	1.03844	1.01832	1.00018	0.982828	0.966105	0.950096	0.934909	0.91986	0.906286	0.891301
0.684335	0.682027	0.681225	0.679846	0.678482	0.67617	0.674507	0.672313	0.668834	0.665499	0.661728	0.65776	0.652586	0.647269	0.641344	0.633183	0.625976	0.618322	0.610775	0.603266	0.594973	0.586338	0.577802	0.569187	0.560588	0.553025	0.543961	0.536608	0.529349	0.521462	0.515267	0.510028	0.506054	0.502996	0.501498	0.502186	0.504124	0.508128	0.51382	0.521295	0.530459	0.540646	0.552407	0.565625	0.579654	0.592777	0.606939	0.620754	0.635848	0.648919
2.03936	2.01359	1.98921	1.96686	1.94546	1.92582	1.90727	1.89088	1.87623	1.86367	1.85293	1.84195	1.83124	1.82199	1.81175	1.80033	1.78916	1.77637	1.76137	1.74601	1.7278	1.7099	1.68832	1.66688	1.64418	1.62122	1.5963	1.57124	1.54646	1.52108	1.49709	1.47354	1.45034	1.42724	1.40648	1.38549	1.36392	1.34386	1.32366	1.3036	1.28372	1.26275	1.24139	1.21979	1.19638	1.17139	1.14594	1.11979	1.09236	1.06409
0.339359	0.338973	0.338977	0.338571	0.338281	0.338103	0.338215	0.338408	0.338358	0.33841	0.33861	0.33871	0.338976	0.339423	0.339819	0.340041	0.339926	0.33956	0.339	0.337758	0.336333	0.334756	0.332524	0.330204	0.327614	0.324549	0.321366	0.317823	0.314684	0.311631	0.308728	0.305917	0.303753	0.301872	0.300032	0.298416	0.297187	0.295939	0.2946	0.293292	0.291257	0.289936	0.287999	0.285952	0.283343	0.28015	0.276757	0.272831	0.268551	0.263897
0.0103218	0.00875178	0.00734675	0.00610591	0.00502416	0.00409292	0.00330111	0.00263599	0.00208393	0.0016311	0.00126397	0.000969725	0.000736576	0.000553916	0	0	0.000553916	0.000736576	0.000969725	0.00126397	0.0016311	0.00208393	0.00263599	0.00330111	0.00409292	0.00502416	0.00610591	0.00734675	0.00875178	0.0108757	0.0127889	0.0149027	0.0172108	0.0197012	0.0223563	0.0251527	0.0280618	0.0310503	0.0340811	0.0371143	0.0401084	0.0430213	0.045812	0.048441	0.0508716	0.0530706	0.0550087	0.056661	0.0580069	0.0590303
0.0636749	0.0613361	0.0594096	0.0579005	0.0564956	0.0558764	0.0556086	0.0555073	0.0557267	0.0562085	0.0570441	0.0578187	0.0588229	0.059638	0.0605545	0.0613115	0.0617043	0.0620358	0.0620633	0.0617585	0.0611552	0.060247	0.0588335	0.0572802	0.0554089	0.0532569	0.0508685	0.0481397	0.045473	0.0427201	0.0399393	0.0371865	0.0345134	0.0319663	0.029584	0.0273972	0.0254276	0.0236878	0.0221811	0.020902	0.019683	0.0188526	0.0181807	0.0176399	0.0171997	0.016675	0.0163836	0.0160923	0.0157777	0.0154203
0.147942	0.141869	0.135822	0.129847	0.123988	0.118324	0.112756	0.107302	0.10214	0.0974003	0.0932214	0.0890116	0.0852071	0.0816343	0.078028	0.0749762	0.0720334	0.0696665	0.0672231	0.0649969	0.0629751	0.0611465	0.0596328	0.0584359	0.0569987	0.0560502	0.0551113	0.0546593	0.0539626	0.0537497	0.0536706	0.0535925	0.0539833	0.054363	0.0548526	0.0554828	0.0564143	0.0571592	0.0581306	0.0591368	0.0601618	0.0610576	0.0621052	0.0631146	0.0640727	0.0649672	0.065655	0.0664223	0.0670839	0.0678072
0	0	0	0	0	0	0	0	0	0	0	0	0	0	0	0	0	0	0	0	0	0	0	0	0	0	0	0	0	0	0	0	0	0	0	0	0	0	0	0	0	0	0	0	0	0	0	0	0	0
0.0593111	0.05985	0.0600011	0.059718	0.0589722	0.057754	0.0560722	0.0533115	0.0509657	0.0482383	0.0452025	0.0419363	0.038519	0.0350282	0.0315367	0.0281108	0.0248077	0.0216748	0.0187492	0.0160571	0.0136147	0.011429	0.00949868	0.00781584	0.00636715	0.00513537	0.00410068	0.00410358	0.00368329	0.00347485	0.00347485	0.00368329	0.00410358	0.00410068	0.00513537	0.00636715	0.00867754	0.0106445	0.0129375	0.015581	0.0185946	0.0219911	0.0257755	0.029943	0.0344779	0.0393526	0.0445268	0.049948	0.0555511	0.0612596
0.0378708	0.0385899	0.0395302	0.0403077	0.0409085	0.0413242	0.0415526	0.0415978	0.04147	0.0411848	0.0407622	0.0402255	0.0395991	0.0389076	0.0381736	0.0374167	0.0366521	0.0357541	0.0350351	0.0343139	0.0335868	0.0328455	0.0320785	0.0312723	0.030413	0.0294874	0.0284848	0.0273974	0.0262217	0.0249584	0.0236127	0.0221945	0.0207637	0.0193395	0.0178995	0.0166515	0.0153627	0.0141998	0.0130123	0.0121385	0.0114257	0.0109004	0.010585	0.0104977	0.0106516	0.0110545	0.0117087	0.0126107	0.0137504	0.0151115
0.824804	0.791279	0.762671	0.735305	0.715774	0.697903	0.683434	0.672194	0.663878	0.658066	0.654251	0.651871	0.650335	0.6473	0.646174	0.644718	0.642544	0.637021	0.630175	0.62355	0.614836	0.602396	0.590386	0.574963	0.560398	0.54293	0.526876	0.510238	0.493341	0.476464	0.459833	0.443616	0.430281	0.418299	0.407885	0.396897	0.38714	0.378653	0.369717	0.364337	0.36023	0.357476	0.356156	0.356355	0.3564	0.360326	0.365849	0.375355	0.384885	0.396147
0.408401	0.402136	0.396147	0.390376	0.384224	0.378705	0.373831	0.369413	0.365443	0.36268	0.360359	0.35848	0.357475	0.357303	0.35732	0.358711	0.360364	0.362148	0.364178	0.366368	0.368433	0.370146	0.3726	0.374879	0.376752	0.379193	0.380765	0.382132	0.38337	0.38476	0.385802	0.386981	0.388058	0.389317	0.39058	0.391788	0.392266	0.39315	0.39386	0.394073	0.39425	0.394062	0.393651	0.392182	0.391262	0.389704	0.387464	0.384699	0.381716	0.377914
0.724943	0.719824	0.711386	0.699749	0.687719	0.67285	0.655169	0.634747	0.611706	0.58744	0.559244	0.530378	0.499997	0.468508	0.436347	0.403966	0.373031	0.341045	0.311395	0.283586	0.257996	0.233749	0.212261	0.193679	0.180212	0.169931	0.161758	0.156596	0.155603	0.156631	0.160446	0.165963	0.174111	0.184594	0.198008	0.212892	0.228979	0.245078	0.263246	0.281079	0.300043	0.318652	0.336636	0.352815	0.368969	0.383641	0.396602	0.407644	0.416585	0.424493
0	0	0	0	0	0	0	0	0	0	0	0	0	0	0	0	0	0	0	0	0	0	0	0	0	0	0.001076	0.00143082	0.00188372	0.0024553	0.00316847	0.00404811	0.00512049	0.0064125	0.00795061	0.00975958	0.0118609	0.0142713	0.0170006	0.0200504	0.023412	0.0270652	0.0309771	0.0351017	0.0393796	0.0437394	0.0480984	0.0523656	0.056444	0.0602347
0	0	0	0	0	0	0	0	0	0	0	0	0	0	0	0	0	0	0	0	0	0	0	0	0	0	0	0	0	0	0	0	0.000968752	0.00128821	0.00169597	0.00221058	0.00285266	0.00364463	0.00461012	0.00577336	0.00715816	0.00878683	0.0106787	0.0128488	0.0153061	0.0180519	0.0210785	0.0243676	0.0278896	0.031603
0.0576742	0.0553268	0.0523826	0.0505196	0.0489334	0.0477429	0.0470562	0.046967	0.0475508	0.048861	0.0509274	0.0546824	0.0585504	0.0631878	0.0685343	0.0745068	0.081001	0.0878948	0.0950519	0.102326	0.109566	0.116619	0.123338	0.129585	0.134541	0.139662	0.143942	0.148249	0.150992	0.152858	0.153865	0.154049	0.153465	0.15218	0.150276	0.147839	0.144963	0.141742	0.138268	0.134628	0.130905	0.127169	0.123483	0.119895	0.117369	0.114375	0.111628	0.10914	0.106911	0.104934
0	0	0	0	0	0	0	0	0	0	0	0	0.000593053	0.00138167	0.00182686	0.00239152	0.00309963	0.00397753	0.00505341	0.00635658	0.0085095	0.0105499	0.0129547	0.0157564	0.0189823	0.0226524	0.0267772	0.0313556	0.0369661	0.0425881	0.0486271	0.0550314	0.0617343	0.0686545	0.0756982	0.082761	0.0897313	0.0964933	0.102931	0.108931	0.114389	0.119208	0.123309	0.126625	0.129107	0.130726	0.13147	0.131343	0.130368	0.128581
0.415271	0.432843	0.450204	0.469642	0.48961	0.510462	0.530913	0.550647	0.57093	0.591007	0.608971	0.625982	0.640283	0.654251	0.665067	0.673466	0.678903	0.682352	0.682802	0.681951	0.678952	0.673458	0.665719	0.658215	0.648642	0.638198	0.626733	0.615523	0.605402	0.59412	0.583736	0.574967	0.565878	0.557551	0.550144	0.54349	0.537405	0.532434	0.527514	0.522584	0.517697	0.514819	0.512913	0.509957	0.506951	0.505315	0.502969	0.501039	0.500341	0.499226
0.146108	0.13878	0.130896	0.123089	0.115477	0.108571	0.101994	0.0954834	0.0900445	0.0852447	0.0811526	0.077807	0.0752163	0.073359	0.0721849	0.0721466	0.0722638	0.073352	0.07494	0.0760319	0.077809	0.0788689	0.0809171	0.0828514	0.0846433	0.0862827	0.0877778	0.0891535	0.0904485	0.0913177	0.0923102	0.0938457	0.0954514	0.0971688	0.09902	0.101005	0.103629	0.105961	0.108334	0.110671	0.112879	0.11486	0.116517	0.117755	0.118493	0.118666	0.118231	0.117167	0.115481	0.1132
0.0710784	0.0672291	0.0639086	0.0611949	0.0586503	0.0581189	0.0573375	0.0579515	0.0592893	0.0613251	0.0640096	0.0672717	0.0710217	0.0751544	0.0795531	0.0840938	0.0886493	0.0930938	0.096807	0.100807	0.104332	0.107302	0.109654	0.110838	0.111955	0.112325	0.111956	0.110867	0.109091	0.106669	0.103653	0.100099	0.0960715	0.0916363	0.0868632	0.0818229	0.0765861	0.0712226	0.0658003	0.060384	0.0550348	0.0498088	0.0447568	0.039923	0.0353449	0.0310525	0.0270683	0.0234074	0.0200773	0.0165789
0.335614	0.336665	0.338319	0.341193	0.344534	0.34892	0.353359	0.357364	0.362195	0.366956	0.371191	0.375605	0.379792	0.383591	0.386864	0.389497	0.391496	0.393833	0.395121	0.395304	0.395557	0.395926	0.395747	0.395704	0.395445	0.395453	0.395063	0.394625	0.394155	0.39365	0.393088	0.39211	0.39137	0.39037	0.389018	0.386896	0.383659	0.380918	0.377304	0.372726	0.367102	0.360049	0.351601	0.342748	0.33234	0.321137	0.308471	0.29516	0.280589	0.265623
0.784233	0.76732	0.750364	0.733916	0.718232	0.702629	0.687009	0.672097	0.657862	0.643977	0.629847	0.616688	0.603356	0.590236	0.578044	0.565919	0.552893	0.540914	0.5281	0.51567	0.502963	0.490087	0.476821	0.463008	0.448698	0.434406	0.419013	0.404101	0.38893	0.37374	0.359042	0.343464	0.328606	0.313819	0.299402	0.285138	0.27179	0.259221	0.247344	0.236313	0.22577	0.215785	0.206854	0.198116	0.189979	0.183034	0.176784	0.170536	0.165126	0.16024
1.5325	1.51697	1.50174	1.4871	1.47307	1.45711	1.44185	1.42575	1.41006	1.39116	1.37439	1.35537	1.33529	1.31407	1.29184	1.26969	1.2479	1.2264	1.20395	1.18202	1.16185	1.14232	1.12367	1.10587	1.08894	1.0737	1.05968	1.0464	1.03273	1.02077	1.00822	0.996688	0.985105	0.97218	0.959332	0.945781	0.931036	0.915213	0.898979	0.880326	0.860827	0.839928	0.818023	0.795712	0.772228	0.748654	0.72452	0.700193	0.675036	0.64961
1.01126	0.987323	0.96414	0.940846	0.919311	0.898253	0.878052	0.858837	0.840053	0.82261	0.804961	0.786393	0.769296	0.752123	0.734957	0.71789	0.701045	0.684153	0.667359	0.648477	0.630536	0.612591	0.593926	0.575741	0.557838	0.539667	0.521651	0.504758	0.488488	0.473022	0.458214	0.444883	0.43193	0.419263	0.407784	0.397384	0.387954	0.379191	0.371092	0.363392	0.35656	0.349647	0.34268	0.336409	0.330244	0.324291	0.318237	0.312212	0.304797	0.298501
0.258805	0.252549	0.247021	0.242164	0.237577	0.23294	0.228725	0.224173	0.219591	0.21564	0.211251	0.207381	0.203184	0.199344	0.195033	0.190732	0.185693	0.180903	0.175773	0.170311	0.164534	0.158244	0.151969	0.145453	0.138519	0.131713	0.12479	0.117799	0.110349	0.10304	0.0964018	0.0896775	0.0833429	0.0771532	0.0711541	0.0651659	0.0597238	0.0545683	0.0497315	0.0452414	0.0411211	0.0371689	0.0338959	0.0307962	0.0281507	0.0261608	0.0243043	0.0230644	0.0221255	0.0210189
1.38088	1.39952	1.42071	1.44022	1.46282	1.48678	1.51166	1.53338	1.55495	1.56982	1.58066	1.59307	1.59572	1.59571	1.59117	1.58256	1.56723	1.55553	1.54246	1.53129	1.51946	1.50753	1.49805	1.4907	1.48984	1.4932	1.50104	1.51339	1.52841	1.55159	1.57864	1.60675	1.6367	1.66751	1.69873	1.72931	1.75608	1.78182	1.80023	1.81801	1.83021	1.8408	1.84047	1.83447	1.82271	1.80528	1.78236	1.7559	1.72424	1.68795
0.215378	0.212513	0.209619	0.206641	0.204849	0.204146	0.203074	0.202322	0.201783	0.200568	0.199952	0.200096	0.199649	0.199043	0.198345	0.19765	0.197073	0.196742	0.196793	0.19816	0.198426	0.200999	0.204369	0.208589	0.213666	0.218958	0.225723	0.233026	0.24069	0.248503	0.256224	0.263595	0.270354	0.27785	0.283161	0.287298	0.290114	0.292311	0.292496	0.291281	0.288336	0.285137	0.280865	0.277344	0.272137	0.266126	0.26095	0.2561	0.251848	0.248436
0.10952	0.112705	0.115643	0.118972	0.122113	0.125013	0.127999	0.130815	0.133355	0.135563	0.137391	0.138795	0.139739	0.140199	0.140162	0.139626	0.138599	0.137102	0.135013	0.132704	0.129868	0.126735	0.123488	0.119972	0.116081	0.112183	0.108114	0.103897	0.0995553	0.0951039	0.0905568	0.0859266	0.0810775	0.076359	0.0714432	0.0666872	0.0617716	0.0570619	0.0523942	0.0478045	0.0431808	0.0388931	0.0346296	0.0306086	0.0266992	0.0233982	0.0203318	0.017516	0.0148117	0.0124079
0.663944	0.647924	0.630958	0.613457	0.596373	0.578707	0.560997	0.544204	0.527528	0.512124	0.497889	0.484255	0.471617	0.461055	0.451868	0.443761	0.435409	0.430549	0.426177	0.422221	0.419967	0.417408	0.415689	0.414356	0.413141	0.411652	0.40921	0.407053	0.404547	0.40124	0.397492	0.394341	0.391183	0.387741	0.383883	0.379743	0.375644	0.371815	0.368483	0.36484	0.360853	0.356747	0.352425	0.348304	0.343264	0.33794	0.33195	0.324776	0.317373	0.309122
1.07334	1.06476	1.05634	1.04798	1.04092	1.03471	1.02947	1.02399	1.01935	1.01521	1.0108	1.00581	1.00062	0.994434	0.986829	0.979306	0.9709	0.959717	0.9485	0.93576	0.921552	0.907611	0.891825	0.877208	0.862522	0.847696	0.833709	0.819432	0.806973	0.795537	0.784378	0.774164	0.764089	0.755598	0.748146	0.741041	0.73382	0.726664	0.719343	0.711959	0.704641	0.696318	0.688324	0.679385	0.670318	0.661056	0.651906	0.641968	0.632323	0.621985
0.354592	0.349252	0.343334	0.337192	0.331597	0.325849	0.320226	0.315108	0.30999	0.305622	0.301866	0.298775	0.296535	0.294799	0.294068	0.294008	0.294419	0.295015	0.296356	0.298179	0.299911	0.30158	0.303726	0.305315	0.306602	0.307856	0.308711	0.308821	0.308307	0.306988	0.305721	0.304065	0.301703	0.298891	0.296042	0.292655	0.288942	0.284849	0.280823	0.276482	0.272153	0.267486	0.262686	0.257739	0.252625	0.247478	0.24213	0.236573	0.230747	0.224651
0.853227	0.866344	0.878704	0.890201	0.902609	0.914601	0.925152	0.935532	0.944206	0.952044	0.958526	0.96438	0.968977	0.97121	0.972369	0.972467	0.970028	0.967168	0.962687	0.957613	0.95158	0.943008	0.933365	0.923492	0.911839	0.899172	0.884741	0.868793	0.850969	0.832643	0.812732	0.79029	0.767599	0.743487	0.718335	0.692153	0.664271	0.637442	0.609125	0.581397	0.554418	0.52715	0.501934	0.478308	0.455809	0.435242	0.41658	0.399962	0.384772	0.37204
0.356663	0.351306	0.346249	0.341607	0.337229	0.33323	0.330615	0.328377	0.326753	0.325795	0.326174	0.326795	0.328034	0.331034	0.334829	0.339515	0.346153	0.352536	0.36013	0.368161	0.376452	0.385871	0.395342	0.404753	0.414322	0.42418	0.433583	0.442488	0.451646	0.460689	0.469283	0.47701	0.484061	0.490002	0.495093	0.499863	0.503264	0.505847	0.506387	0.507378	0.506592	0.504563	0.501672	0.4971	0.491184	0.485	0.477463	0.470266	0.462057	0.453618
0.255058	0.243793	0.232437	0.221334	0.210369	0.200045	0.190161	0.180955	0.172022	0.163832	0.156143	0.148385	0.141471	0.135487	0.129707	0.124542	0.119701	0.114953	0.110495	0.105884	0.102192	0.0982282	0.0947733	0.0912928	0.0875804	0.0839364	0.0805414	0.0768941	0.0734524	0.0697957	0.0663958	0.0630364	0.059569	0.0564748	0.0533483	0.0506681	0.0482811	0.0462226	0.0442628	0.0428567	0.0417562	0.04096	0.0404559	0.0402208	0.0400301	0.0402808	0.0406725	0.0411601	0.0415039	0.0420939
0.0239629	0.0250628	0.0278782	0.0315428	0.0360715	0.0423579	0.048896	0.0563307	0.064623	0.0737122	0.0828501	0.0934327	0.104448	0.115752	0.12718	0.138551	0.149672	0.160344	0.170366	0.179546	0.187704	0.194681	0.200339	0.204571	0.207301	0.208487	0.20812	0.206228	0.202866	0.198122	0.192105	0.18495	0.176804	0.167829	0.15819	0.148058	0.1376	0.126978	0.117235	0.107023	0.0971464	0.0877323	0.0788924	0.0707226	0.0633019	0.0566925	0.0509399	0.0460727	0.0421035	0.0390286
0.431305	0.436999	0.441028	0.445135	0.44817	0.450056	0.450715	0.449662	0.447722	0.444283	0.439818	0.433908	0.427106	0.418011	0.407077	0.395441	0.3823	0.369692	0.355497	0.341877	0.327325	0.312981	0.299191	0.285894	0.273924	0.264496	0.256432	0.250354	0.245612	0.243842	0.245981	0.250039	0.255809	0.263118	0.272634	0.283528	0.295063	0.308326	0.322175	0.335751	0.348584	0.360875	0.373274	0.384263	0.394633	0.402851	0.410873	0.417422	0.422991	0.427579
0.122895	0.117768	0.113638	0.111155	0.109061	0.108108	0.108497	0.110201	0.112509	0.116437	0.121101	0.126521	0.134007	0.141854	0.149936	0.158701	0.168277	0.178425	0.189054	0.199916	0.211536	0.222311	0.233965	0.245269	0.25637	0.267181	0.277619	0.287909	0.297449	0.306699	0.31483	0.322828	0.329791	0.336191	0.341439	0.345703	0.348923	0.351049	0.352345	0.352571	0.351738	0.349335	0.346226	0.342162	0.337144	0.331891	0.325479	0.318503	0.311414	0.304148
1.1998	1.17873	1.15853	1.13881	1.11897	1.09947	1.08092	1.06218	1.04326	1.02508	1.00898	0.992797	0.976823	0.960777	0.945804	0.930862	0.916419	0.902033	0.888162	0.873953	0.861025	0.847779	0.835455	0.822404	0.810543	0.79815	0.786804	0.774368	0.762252	0.751373	0.740762	0.729183	0.717421	0.706098	0.69482	0.683063	0.671408	0.659895	0.648173	0.635761	0.623696	0.610545	0.597899	0.584964	0.571584	0.558436	0.545589	0.532301	0.519127	0.506827
1.16144	1.1507	1.13734	1.1231	1.10874	1.09127	1.07134	1.05046	1.02766	1.00405	0.978967	0.953626	0.926933	0.900571	0.873686	0.846686	0.820694	0.795652	0.771256	0.749198	0.727538	0.708105	0.689818	0.673911	0.659571	0.646605	0.634334	0.624463	0.616038	0.609392	0.604124	0.600589	0.597553	0.595135	0.592999	0.592164	0.593142	0.594577	0.595651	0.597748	0.598943	0.600359	0.602458	0.604233	0.605531	0.606185	0.606344	0.605413	0.603228	0.599299
[truncated: 301 more columns]

## Sheet: Figure3b
Normalized firing rate, time from stimulus update (-100ms to 250ms), high to high
0.0552249	0.0554561	0.0560094	0.0566842	0.0575157	0.0585384	0.0596674	0.0612482	0.0631395	0.0651381	0.067344	0.0700794	0.073147	0.0764307	0.0800048	0.0837593	0.0878613	0.0920662	0.0965245	0.101181	0.105774	0.110322	0.114781	0.119072	0.123086	0.126656	0.130023	0.13271	0.134943	0.136549	0.137489	0.137732	0.137176	0.136021	0.134076	0.131571	0.128435	0.124726	0.12051	0.115863	0.110776	0.105528	0.100084	0.0945221	0.0889145	0.0832392	0.0777515	0.0723827	0.0670845	0.0619978
0.516688	0.514514	0.511399	0.507515	0.502784	0.49715	0.490596	0.483476	0.475663	0.46747	0.459196	0.450262	0.441108	0.431839	0.422284	0.413025	0.403573	0.39455	0.386112	0.377621	0.369642	0.361732	0.354054	0.346613	0.339797	0.333535	0.326797	0.320478	0.314036	0.307721	0.301554	0.29504	0.288582	0.281937	0.274611	0.267008	0.25911	0.251085	0.242497	0.233749	0.224762	0.215604	0.206349	0.196979	0.188002	0.17901	0.170216	0.161485	0.153227	0.14534
0.0702026	0.0694612	0.0687316	0.0680077	0.0670437	0.0659398	0.0647983	0.0636315	0.0624599	0.0611709	0.059885	0.0586119	0.0573324	0.0561624	0.0551203	0.0541678	0.0533186	0.0525808	0.0519012	0.0513866	0.0509319	0.0506072	0.0503422	0.0500775	0.0498884	0.0496562	0.049413	0.0491772	0.0488744	0.0484038	0.047899	0.0472894	0.0465226	0.0456864	0.0447632	0.043658	0.0423875	0.0410516	0.039644	0.0380799	0.0364687	0.0347697	0.0329993	0.0311319	0.0292367	0.0273694	0.0254906	0.0236168	0.0217634	0.0199031
0.803129	0.804884	0.805915	0.806676	0.807613	0.808002	0.808295	0.808024	0.807903	0.807212	0.805952	0.803581	0.801165	0.799196	0.796703	0.793519	0.789991	0.786402	0.781388	0.777234	0.772042	0.766259	0.761112	0.755692	0.749689	0.743038	0.736522	0.729562	0.722637	0.714856	0.707829	0.700783	0.692968	0.68572	0.678292	0.671532	0.665125	0.658559	0.652865	0.648283	0.64394	0.641497	0.639647	0.639346	0.640156	0.641738	0.645353	0.649832	0.655226	0.66102
1.26404	1.23262	1.20267	1.17432	1.14828	1.1238	1.10105	1.08082	1.06102	1.04392	1.02665	1.01294	1.00078	0.988974	0.979094	0.970588	0.962801	0.956776	0.952225	0.948264	0.946764	0.945487	0.946058	0.946771	0.948177	0.950249	0.952064	0.953979	0.955405	0.956275	0.956205	0.955028	0.95201	0.94773	0.940305	0.931854	0.920137	0.906067	0.890347	0.871706	0.850625	0.828272	0.804147	0.77871	0.75164	0.725737	0.698632	0.671117	0.643745	0.616768
0.562231	0.543644	0.525411	0.508606	0.492768	0.479284	0.466251	0.455102	0.444409	0.436349	0.428845	0.422188	0.41726	0.412719	0.410053	0.408557	0.406107	0.405043	0.404961	0.404244	0.404097	0.404943	0.404845	0.405595	0.405637	0.405547	0.405822	0.405482	0.404974	0.40467	0.403257	0.401978	0.40084	0.399515	0.397671	0.395939	0.393704	0.391312	0.389012	0.386435	0.383656	0.380386	0.377843	0.374159	0.370197	0.366189	0.361488	0.356693	0.351163	0.345231
1.80764	1.79214	1.7756	1.76005	1.74517	1.72922	1.71509	1.70071	1.68725	1.67445	1.66256	1.65087	1.64076	1.63004	1.62026	1.60942	1.59856	1.58748	1.57637	1.5637	1.55056	1.53594	1.52117	1.5058	1.48896	1.47219	1.4543	1.43773	1.41991	1.40282	1.38609	1.36966	1.35409	1.33889	1.32421	1.31103	1.29843	1.28613	1.27507	1.26397	1.25249	1.24139	1.22987	1.21847	1.20587	1.1931	1.18062	1.16764	1.15457	1.14111
0.425546	0.429054	0.432351	0.435129	0.437648	0.439946	0.441828	0.443673	0.444939	0.446013	0.446852	0.447296	0.447684	0.448148	0.448123	0.448294	0.448023	0.447986	0.447769	0.447639	0.447369	0.447412	0.447581	0.447836	0.44795	0.448687	0.449348	0.450201	0.451146	0.45194	0.453021	0.454074	0.45526	0.45624	0.457156	0.457956	0.459109	0.459923	0.461018	0.461901	0.462853	0.463781	0.464684	0.465958	0.467035	0.468025	0.469341	0.470396	0.471715	0.472744
0.0275912	0.0289009	0.0304173	0.0321205	0.0339817	0.0359642	0.038025	0.0401165	0.0421885	0.0441903	0.0460726	0.0477895	0.0492997	0.0508899	0.0519946	0.0528381	0.0534137	0.0534829	0.0535964	0.0534516	0.0530726	0.0524868	0.0517242	0.0508159	0.0497931	0.0486856	0.0475214	0.0463255	0.0451195	0.0439206	0.0427418	0.0415915	0.0404733	0.0393867	0.0383269	0.0372858	0.0362521	0.0352131	0.0341547	0.033063	0.031925	0.0304903	0.0292924	0.028009	0.0266425	0.0251987	0.0234475	0.0219436	0.0203846	0.0187915
0	0	0	0	0	0	0	0	0	0	0	0	0	0	0	0	0	0	0	0	0	0	0	0	0	0	0	0	0	0	0	0	0	0	0	0	0	0	0	0	0	0	0	0	0	0	0	0	0	0
0.207642	0.208756	0.209751	0.210714	0.211574	0.212431	0.213102	0.213531	0.213984	0.214264	0.214327	0.214284	0.214153	0.213765	0.213131	0.212526	0.21157	0.210459	0.209163	0.207626	0.205849	0.20386	0.201656	0.199263	0.19664	0.19385	0.190969	0.187809	0.184755	0.181506	0.178248	0.174946	0.171647	0.168218	0.164871	0.161524	0.15821	0.154997	0.151761	0.148485	0.145241	0.14227	0.139231	0.136236	0.133163	0.130163	0.127112	0.12407	0.120954	0.117932
0.231269	0.230739	0.230049	0.229073	0.228119	0.227065	0.225978	0.224798	0.223484	0.222142	0.220751	0.219439	0.218024	0.216525	0.215132	0.213889	0.212731	0.211512	0.21025	0.208907	0.207665	0.206388	0.205227	0.203992	0.202771	0.201759	0.200711	0.19976	0.198904	0.198021	0.197317	0.19664	0.196187	0.195806	0.195463	0.195331	0.195192	0.195124	0.195133	0.195367	0.195559	0.195803	0.196034	0.196236	0.196417	0.196393	0.196355	0.196161	0.195725	0.195016
0.136784	0.134252	0.132053	0.13021	0.128491	0.127388	0.126853	0.126298	0.12564	0.125073	0.124709	0.124759	0.124409	0.123531	0.122306	0.121015	0.118907	0.116531	0.11392	0.111367	0.108663	0.10569	0.103391	0.100829	0.0988693	0.0970743	0.0960458	0.0955351	0.0955729	0.096468	0.0974447	0.0991987	0.101346	0.10379	0.106727	0.109517	0.112269	0.114864	0.11719	0.119151	0.120666	0.121674	0.121906	0.121635	0.121078	0.120033	0.118316	0.1162	0.113968	0.1117
0.115015	0.116603	0.118231	0.12012	0.122239	0.124551	0.126903	0.129024	0.131469	0.133588	0.135469	0.137213	0.138799	0.140086	0.141189	0.141783	0.142071	0.141942	0.141441	0.140756	0.139582	0.138105	0.136351	0.134324	0.131968	0.129441	0.126686	0.12381	0.120859	0.117801	0.114718	0.111626	0.108411	0.105272	0.102253	0.0993241	0.0964188	0.0937115	0.0909787	0.0884908	0.0862118	0.0840303	0.0820351	0.0801181	0.0784857	0.0772022	0.0761186	0.0752386	0.0745099	0.0738991
0.101321	0.101125	0.100676	0.10007	0.0990728	0.0979311	0.0966745	0.0951842	0.0936595	0.0920103	0.0903702	0.0886887	0.0868617	0.0854486	0.0841126	0.0828747	0.081771	0.0808063	0.0799554	0.0792095	0.0784851	0.0780083	0.0775111	0.0770377	0.0766541	0.0761123	0.0755428	0.0749417	0.0742864	0.0736954	0.0728468	0.0718907	0.070845	0.0697334	0.0686076	0.06737	0.065972	0.0645214	0.0631282	0.0617272	0.0604139	0.0590604	0.0578515	0.0567471	0.0557047	0.0548336	0.0542174	0.0536911	0.0534462	0.0533334
0.745171	0.733375	0.721378	0.709596	0.697612	0.685245	0.673012	0.66031	0.647389	0.63432	0.620912	0.607376	0.593264	0.579204	0.564721	0.549928	0.534913	0.519823	0.504563	0.489227	0.473743	0.4585	0.443417	0.428602	0.413829	0.399446	0.385463	0.371874	0.35872	0.345925	0.333539	0.321526	0.309981	0.298547	0.287706	0.277405	0.267171	0.257303	0.247366	0.23771	0.228227	0.21894	0.209728	0.200645	0.19173	0.183086	0.174548	0.166133	0.158061	0.149977
0.766967	0.766239	0.765095	0.763655	0.76168	0.75879	0.756106	0.752644	0.749006	0.744291	0.738498	0.732094	0.724338	0.715551	0.706151	0.695568	0.684307	0.672341	0.659839	0.646224	0.631968	0.617061	0.602378	0.586898	0.571498	0.555949	0.540447	0.524713	0.508712	0.493668	0.478332	0.462719	0.44737	0.432355	0.417542	0.40284	0.388709	0.374464	0.360766	0.347462	0.33457	0.321974	0.310225	0.298823	0.287129	0.276332	0.265626	0.25581	0.245788	0.2364
0.810557	0.811557	0.812676	0.814442	0.817026	0.819553	0.821872	0.823651	0.825142	0.826955	0.828096	0.82823	0.82798	0.826814	0.824539	0.821064	0.816893	0.81133	0.804782	0.797676	0.78893	0.778866	0.768051	0.756298	0.744342	0.730893	0.716411	0.701729	0.686386	0.670838	0.654953	0.638575	0.621919	0.605483	0.589102	0.572863	0.556977	0.541488	0.526001	0.511371	0.496891	0.483782	0.471084	0.459492	0.447863	0.436976	0.42611	0.416155	0.406177	0.396227
1.25971	1.23712	1.21483	1.19609	1.17792	1.15982	1.14209	1.12507	1.10986	1.09496	1.08103	1.06759	1.0541	1.04076	1.02659	1.01356	1.00018	0.987182	0.974179	0.960418	0.946565	0.93239	0.917559	0.902422	0.886626	0.870907	0.854427	0.838011	0.821367	0.804135	0.786407	0.76754	0.748668	0.730517	0.711284	0.691639	0.672443	0.653079	0.634324	0.615465	0.597509	0.580162	0.563667	0.547594	0.532824	0.518019	0.504574	0.491969	0.47992	0.467711
0.199881	0.19893	0.198446	0.198425	0.198736	0.199703	0.20116	0.203237	0.205703	0.208307	0.211524	0.214831	0.218613	0.222255	0.225888	0.229495	0.232458	0.235107	0.237208	0.238612	0.239577	0.239667	0.239061	0.237629	0.235559	0.232812	0.229552	0.225633	0.221225	0.21672	0.211898	0.207144	0.202107	0.197522	0.192876	0.188395	0.184455	0.180668	0.17727	0.1744	0.171962	0.169797	0.168146	0.167027	0.166192	0.16568	0.165469	0.165744	0.166465	0.167302
0.139688	0.139558	0.1399	0.140489	0.141393	0.142488	0.144105	0.145446	0.147351	0.149444	0.151792	0.154402	0.157261	0.160017	0.162885	0.165755	0.16884	0.171989	0.174821	0.178023	0.181204	0.184279	0.187313	0.190347	0.193186	0.196213	0.198872	0.201427	0.203822	0.206054	0.207775	0.209164	0.210097	0.210569	0.210785	0.210643	0.210103	0.209066	0.207758	0.205929	0.203934	0.201748	0.19926	0.196589	0.193644	0.190691	0.187739	0.184588	0.181669	0.178537
0.0253488	0.0248918	0.0243897	0.0238654	0.0233133	0.0227172	0.0221205	0.0215033	0.0208705	0.0202271	0.0196025	0.0189795	0.0183226	0.0177185	0.0171481	0.0165575	0.0159723	0.0154338	0.0149361	0.0144802	0.0140498	0.0136286	0.0132161	0.0128466	0.0124961	0.0121528	0.0118576	0.0115635	0.0113187	0.0110651	0.01088	0.0107179	0.0105632	0.0104403	0.0103669	0.0103196	0.0102623	0.0102567	0.010293	0.0103262	0.0104167	0.0104952	0.0105803	0.0106661	0.0107408	0.0107985	0.0108577	0.0108795	0.0109024	0.0108782
0.236265	0.232987	0.22963	0.225826	0.221851	0.21784	0.213639	0.20916	0.204426	0.19955	0.194528	0.18929	0.183661	0.178086	0.172352	0.166626	0.160749	0.155008	0.14926	0.143809	0.138474	0.133481	0.128706	0.124199	0.120158	0.116378	0.113248	0.1104	0.108001	0.105824	0.104061	0.102541	0.101144	0.100126	0.0991641	0.0983275	0.0975145	0.0966751	0.0957618	0.0946566	0.093379	0.0920906	0.0905333	0.0886422	0.0867023	0.0845166	0.0821469	0.0794384	0.0765845	0.0735981
0.716787	0.712406	0.708027	0.703062	0.697579	0.691901	0.68593	0.680081	0.673477	0.666662	0.660067	0.652988	0.645842	0.638842	0.631432	0.624117	0.616984	0.609602	0.602397	0.594844	0.587363	0.579261	0.571581	0.563247	0.554457	0.545186	0.535711	0.525898	0.516094	0.505941	0.495198	0.484707	0.473623	0.462912	0.451953	0.440927	0.430385	0.420013	0.410116	0.400283	0.391115	0.382389	0.373844	0.365656	0.357785	0.350013	0.342644	0.33546	0.32827	0.321072
1.26278	1.24323	1.22331	1.20343	1.1836	1.1642	1.14469	1.12525	1.10541	1.08536	1.06536	1.04492	1.02452	1.00365	0.982994	0.96224	0.94125	0.920237	0.899059	0.877889	0.85697	0.835961	0.814991	0.794434	0.773905	0.753445	0.73341	0.713562	0.694248	0.675415	0.656892	0.63885	0.620898	0.603324	0.585891	0.569205	0.552639	0.536442	0.52054	0.504805	0.489486	0.47441	0.459467	0.444712	0.430213	0.415955	0.401766	0.387838	0.373769	0.360068
1.16618	1.15783	1.1502	1.14155	1.13195	1.1216	1.11276	1.10351	1.09473	1.08502	1.07497	1.06285	1.05174	1.0392	1.02767	1.01529	1.00114	0.984491	0.967849	0.95026	0.931045	0.912561	0.891894	0.872406	0.852174	0.831403	0.810536	0.789767	0.769992	0.749327	0.732129	0.71303	0.696795	0.681456	0.666438	0.65533	0.645287	0.636232	0.627316	0.621816	0.618166	0.617395	0.617284	0.620207	0.624337	0.632245	0.64234	0.653942	0.668626	0.683273
0.536158	0.525688	0.515739	0.508929	0.502824	0.49817	0.49497	0.491782	0.490978	0.492139	0.494165	0.496841	0.500845	0.503155	0.505941	0.509978	0.513142	0.515192	0.515909	0.514409	0.512131	0.508997	0.502716	0.495612	0.486858	0.476613	0.464375	0.451254	0.439086	0.425878	0.412617	0.399349	0.387272	0.376917	0.365347	0.355729	0.346588	0.339627	0.334005	0.32978	0.326976	0.325586	0.325573	0.326874	0.330336	0.334273	0.338556	0.344153	0.350852	0.3589
1.20733	1.18414	1.16205	1.14083	1.12084	1.10179	1.08447	1.06907	1.0539	1.03879	1.02468	1.01044	0.997163	0.983391	0.969332	0.954867	0.939761	0.923384	0.905545	0.888068	0.868318	0.848236	0.826554	0.803779	0.779883	0.755049	0.729862	0.703703	0.677952	0.652173	0.625797	0.60036	0.575271	0.550633	0.527364	0.504621	0.483081	0.463245	0.444611	0.426932	0.410957	0.395374	0.381327	0.368187	0.356157	0.345054	0.33427	0.324031	0.313609	0.304445
0.716842	0.712512	0.70849	0.704453	0.700686	0.697151	0.693469	0.689724	0.685909	0.682174	0.678089	0.673634	0.669206	0.664306	0.659034	0.653494	0.647325	0.640851	0.633789	0.626364	0.618479	0.610048	0.60129	0.592417	0.583233	0.573746	0.564075	0.554323	0.544414	0.534807	0.525551	0.516423	0.507474	0.499181	0.491322	0.484061	0.477397	0.471413	0.465833	0.461081	0.456569	0.452621	0.448948	0.445701	0.442401	0.438902	0.435496	0.431893	0.427802	0.42334
0.70635	0.699899	0.693436	0.687625	0.683187	0.678203	0.673044	0.667567	0.661895	0.655784	0.64914	0.642086	0.633812	0.62511	0.615371	0.604499	0.592656	0.58012	0.566816	0.552524	0.537935	0.522736	0.507388	0.491762	0.476015	0.460232	0.444411	0.428918	0.413926	0.398383	0.383915	0.37025	0.357279	0.344736	0.333089	0.321663	0.311153	0.301376	0.292104	0.283223	0.275112	0.267557	0.260492	0.254022	0.247894	0.241741	0.235845	0.230165	0.224535	0.218988
1.19951	1.18028	1.16225	1.14494	1.12766	1.11101	1.09466	1.07896	1.06286	1.04696	1.03101	1.01454	0.99794	0.981348	0.964036	0.946194	0.927956	0.909311	0.890103	0.870431	0.850887	0.831097	0.810849	0.790347	0.769962	0.750028	0.72995	0.710139	0.6907	0.671687	0.65286	0.634497	0.616642	0.599175	0.582365	0.565933	0.550288	0.534929	0.520264	0.505818	0.491911	0.478238	0.464988	0.452131	0.439298	0.426795	0.414167	0.401944	0.389758	0.377572
0.158517	0.155585	0.152681	0.149991	0.147883	0.145511	0.143285	0.141347	0.139315	0.137299	0.135323	0.13336	0.131421	0.129555	0.127846	0.125902	0.124376	0.122873	0.121663	0.12065	0.120072	0.119537	0.119145	0.119077	0.119358	0.119682	0.12042	0.121467	0.122478	0.123518	0.124668	0.125801	0.127084	0.128572	0.129943	0.131418	0.132864	0.134245	0.135557	0.136524	0.137464	0.138634	0.139585	0.140534	0.141307	0.141997	0.142484	0.142885	0.143193	0.143491
0.404679	0.398069	0.392391	0.386512	0.381872	0.37706	0.372901	0.368601	0.36492	0.361056	0.357099	0.353181	0.348821	0.34516	0.341477	0.337688	0.333978	0.330335	0.326396	0.322898	0.31985	0.316567	0.313742	0.31094	0.308609	0.305808	0.303427	0.301164	0.298724	0.296148	0.293282	0.290353	0.286698	0.283229	0.279719	0.27577	0.271376	0.266174	0.260872	0.255645	0.250041	0.244199	0.238075	0.231588	0.225003	0.218365	0.211296	0.203874	0.196786	0.189495
1.13292	1.12061	1.10787	1.09443	1.08007	1.06563	1.05064	1.03569	1.01963	1.00231	0.98435	0.964912	0.944966	0.924099	0.901828	0.879461	0.856744	0.834007	0.810941	0.787739	0.765032	0.742776	0.72163	0.701838	0.68266	0.665275	0.649179	0.634133	0.621128	0.609652	0.599785	0.590986	0.583157	0.577005	0.571679	0.566399	0.561829	0.557248	0.553064	0.548282	0.54281	0.53751	0.530927	0.523915	0.515845	0.506285	0.496594	0.486761	0.475724	0.463503
1.1469	1.12806	1.1097	1.09145	1.07352	1.05565	1.03771	1.02001	1.00195	0.984306	0.966513	0.948569	0.930656	0.912733	0.894857	0.876723	0.858594	0.840453	0.822687	0.804753	0.786588	0.769107	0.751579	0.734622	0.717621	0.700889	0.68446	0.668022	0.652323	0.636718	0.621525	0.606643	0.592038	0.577556	0.563276	0.549001	0.534616	0.520346	0.506354	0.492469	0.478268	0.464199	0.450071	0.435894	0.421656	0.407352	0.393267	0.379192	0.364761	0.35073
1.25348	1.22569	1.19847	1.17191	1.14635	1.121	1.09663	1.07272	1.04981	1.02737	1.00568	0.984734	0.964748	0.944859	0.925126	0.90624	0.887566	0.869126	0.850474	0.83195	0.813491	0.795032	0.776699	0.757986	0.739197	0.720539	0.701872	0.682477	0.66346	0.644098	0.624721	0.605293	0.585986	0.56615	0.546792	0.527662	0.508634	0.489653	0.470729	0.452368	0.434688	0.417175	0.4001	0.383442	0.367256	0.351328	0.336028	0.320877	0.306472	0.292716
1.72055	1.6984	1.67648	1.65373	1.6322	1.60957	1.58867	1.56626	1.54408	1.52298	1.49985	1.47709	1.45301	1.42837	1.40372	1.37857	1.35248	1.32658	1.29967	1.27362	1.24612	1.21936	1.19324	1.16762	1.14197	1.11746	1.09433	1.07007	1.04769	1.02505	1.00303	0.980152	0.956573	0.93348	0.910062	0.886365	0.862115	0.837371	0.812232	0.788004	0.764017	0.739799	0.716265	0.69388	0.672302	0.652474	0.633331	0.61585	0.599169	0.586151
0.539735	0.536503	0.533745	0.531704	0.530318	0.529104	0.528586	0.528337	0.528775	0.529738	0.530784	0.532196	0.533381	0.534639	0.536202	0.537166	0.538347	0.539357	0.539416	0.538873	0.5377	0.535507	0.532589	0.528939	0.524417	0.519135	0.513094	0.506403	0.499239	0.491943	0.484312	0.47704	0.469793	0.462979	0.456512	0.451129	0.445762	0.441101	0.436929	0.434499	0.432228	0.430642	0.429317	0.428949	0.428592	0.428454	0.428317	0.428165	0.427715	0.42759
1.24631	1.23313	1.21925	1.20344	1.18651	1.16886	1.15078	1.13159	1.11224	1.09352	1.07412	1.05513	1.03668	1.0187	1.00105	0.984594	0.968616	0.954147	0.940464	0.92807	0.91568	0.904992	0.894504	0.884997	0.875885	0.868053	0.859272	0.849817	0.839834	0.829423	0.818807	0.807282	0.794466	0.780414	0.765135	0.748151	0.729686	0.71009	0.68994	0.668436	0.646408	0.624134	0.601738	0.579532	0.557472	0.53558	0.515092	0.495674	0.477381	0.460856
1.65692	1.63077	1.60385	1.57635	1.54888	1.52089	1.49257	1.46433	1.43602	1.4074	1.379	1.35059	1.32271	1.29484	1.26725	1.24011	1.21369	1.1877	1.16201	1.1372	1.11278	1.08883	1.06555	1.04285	1.02077	0.999103	0.97732	0.956091	0.935472	0.915455	0.895174	0.875475	0.855237	0.835647	0.816122	0.796248	0.776471	0.756915	0.736995	0.717118	0.697462	0.677547	0.657342	0.636658	0.615715	0.594598	0.573333	0.551781	0.530273	0.508523
1.88431	1.87481	1.86354	1.85143	1.83783	1.82309	1.80625	1.78879	1.7695	1.74988	1.72962	1.70869	1.68603	1.66303	1.64013	1.61753	1.59445	1.57143	1.54926	1.52811	1.50698	1.48663	1.46678	1.4474	1.42833	1.41023	1.39139	1.37348	1.35515	1.33666	1.31832	1.2988	1.279	1.25829	1.23687	1.21433	1.19008	1.1651	1.13941	1.11243	1.08545	1.05728	1.02909	1.00044	0.971742	0.943142	0.914329	0.88601	0.857156	0.828814
0.89576	0.878326	0.862456	0.847247	0.834243	0.822434	0.810689	0.800433	0.790224	0.780688	0.771301	0.761488	0.752696	0.743288	0.734411	0.72469	0.715156	0.704357	0.693214	0.681814	0.67026	0.658476	0.64567	0.632395	0.618579	0.603792	0.588228	0.572297	0.555125	0.53772	0.518872	0.499669	0.480282	0.460038	0.439945	0.419588	0.398988	0.378153	0.357812	0.33759	0.31819	0.29968	0.281648	0.264901	0.249082	0.234075	0.220407	0.207655	0.196006	0.184582
1.85652	1.84186	1.82621	1.80985	1.79208	1.77399	1.75452	1.73499	1.71501	1.69451	1.67312	1.65201	1.6302	1.60886	1.58673	1.56414	1.54212	1.51963	1.49693	1.47426	1.45144	1.42921	1.40622	1.38315	1.36059	1.33797	1.31538	1.29319	1.27126	1.2493	1.22763	1.20607	1.18521	1.16524	1.14591	1.12718	1.10807	1.08984	1.072	1.05537	1.03873	1.02288	1.00745	0.991814	0.976588	0.961261	0.946338	0.930827	0.91481	0.898223
0.743844	0.753598	0.763606	0.774154	0.785371	0.797192	0.809073	0.821194	0.833552	0.844606	0.85494	0.864829	0.873162	0.881185	0.887383	0.89228	0.896784	0.899033	0.899506	0.897973	0.894907	0.889949	0.884175	0.87687	0.868504	0.859126	0.849711	0.839477	0.828975	0.818149	0.807344	0.796722	0.78666	0.777121	0.768039	0.759223	0.75113	0.742752	0.735025	0.728024	0.720883	0.7135	0.706695	0.699771	0.693561	0.686568	0.679068	0.67224	0.666282	0.660173
1.32859	1.32247	1.31619	1.30913	1.30222	1.2939	1.285	1.2755	1.26521	1.2542	1.24236	1.22991	1.21627	1.20296	1.18928	1.17497	1.16009	1.14534	1.13029	1.11518	1.09997	1.08449	1.06928	1.05363	1.03751	1.02227	1.00686	0.991322	0.975122	0.959222	0.943195	0.927517	0.911388	0.895233	0.878797	0.862302	0.845593	0.828733	0.812312	0.795418	0.778937	0.762593	0.746551	0.731001	0.715672	0.700577	0.685822	0.671355	0.657402	0.643654
0.34126	0.339139	0.336975	0.334866	0.333216	0.33117	0.329577	0.328196	0.326783	0.325318	0.324065	0.322806	0.321332	0.319965	0.318623	0.317119	0.315396	0.31375	0.312085	0.310245	0.308304	0.306366	0.304295	0.302451	0.30014	0.297987	0.29557	0.293147	0.290803	0.288553	0.286279	0.28402	0.281937	0.279987	0.277978	0.276393	0.274872	0.273523	0.272763	0.272055	0.271733	0.271921	0.272427	0.273091	0.274065	0.2752	0.276666	0.278329	0.279819	0.281583
0.0127142	0.0128564	0.012919	0.0129471	0.0129039	0.0129006	0.0128537	0.0128325	0.0127278	0.0125954	0.0124423	0.0122765	0.012107	0.0119434	0.0117954	0.0116728	0.0115841	0.011537	0.0114871	0.0116189	0.0117545	0.0119442	0.0121853	0.0124723	0.0127971	0.0131492	0.0135164	0.0138851	0.0142409	0.0145195	0.0148208	0.0150658	0.0152447	0.0153495	0.0153749	0.0153179	0.0151278	0.0149201	0.0146323	0.0142707	0.0138432	0.0133582	0.0128249	0.012202	0.0116119	0.0109963	0.0103637	0.00972142	0.0090762	0.00843377
0.0967242	0.0952754	0.0936779	0.0919537	0.0902639	0.0884924	0.0864595	0.0845074	0.0826053	0.0805392	0.0784342	0.076334	0.0741741	0.072063	0.0698472	0.067702	0.0653997	0.0629916	0.0605901	0.058045	0.0555338	0.0529568	0.0504356	0.0479248	0.0454453	0.0429719	0.0405875	0.0384065	0.0362807	0.0343563	0.0325894	0.0309318	0.0294999	0.0280919	0.0270268	0.0261075	0.0252746	0.0245709	0.023878	0.0234322	0.0230855	0.0227104	0.0222878	0.0219079	0.021399	0.0209662	0.0204778	0.0199336	0.0192892	0.0186104
0.110181	0.110086	0.109641	0.10912	0.10847	0.107571	0.106571	0.105577	0.104395	0.103154	0.101819	0.100469	0.0992104	0.0979003	0.0966104	0.0953916	0.0942035	0.0930603	0.0919415	0.0907331	0.0896235	0.0884329	0.0872002	0.0859193	0.0845703	0.0832248	0.0816663	0.0800319	0.0781829	0.0762314	0.0742047	0.0720648	0.0698829	0.0675592	0.0651579	0.0626569	0.0602258	0.057745	0.0552561	0.0529756	0.0506235	0.0484731	0.0463844	0.0444336	0.0426774	0.0411269	0.0396426	0.0383713	0.0372051	0.0361479
0.00655993	0.00700049	0.0073963	0.00773674	0.00801232	0.00821515	0.00833931	0.00838111	0.00833931	0.00821515	0.00801232	0.00773674	0.0073963	0.00700049	0.00655993	0.00608593	0.00559001	0.0050834	0.00457671	0.00407952	0.00360017	0.00314552	0.00272095	0.00233026	0.00197581	0.00165861	0.00137848	0.00113426	0.000924022	0.000745262	0.000595104	0.000470472	0.00036824	0.000285355	0.000218926	0.00016629	0.000125053	0	0	0	0	0	0	0	0	0	0	0	0	0
0.0262236	0.0250697	0.0237281	0.0222348	0.0206282	0.0189473	0.0172301	0.0155127	0.0138275	0.0122027	0.0106617	0.00922263	0.0078984	0.00669701	0.00562185	0.00509621	0.00440821	0.00387401	0.00349327	0.00326525	0.00318932	0.00326525	0.00349327	0.00387401	0.00440821	0.00509621	0.00562185	0.00669701	0.0078984	0.00922263	0.0106617	0.0122027	0.0142514	0.0160764	0.0179722	0.0199145	0.0218764	0.0238295	0.0257452	0.0275958	0.0293556	0.0310023	0.0325175	0.0338879	0.0351047	0.0361644	0.0370678	0.0378194	0.0384264	0.0388972
0.0187816	0.0192864	0.0194891	0.0196946	0.0196878	0.0196421	0.0197369	0.0197515	0.0198798	0.0200922	0.0204297	0.0208401	0.021611	0.0225524	0.0236722	0.0250592	0.0267248	0.028672	0.0308945	0.0333762	0.0360921	0.0390076	0.0421732	0.0453836	0.0486534	0.0519239	0.0551333	0.0582189	0.0611426	0.0638461	0.066346	0.06844	0.070159	0.0714039	0.0722415	0.0728188	0.0728887	0.0725329	0.0717728	0.0707313	0.0692902	0.0675635	0.0656	0.0634516	0.0611709	0.0588094	0.0564159	0.0540349	0.0517983	0.0495825
0.622849	0.619101	0.614457	0.610506	0.605877	0.601752	0.596758	0.589684	0.584582	0.578465	0.572722	0.566597	0.560148	0.553642	0.547154	0.54077	0.534577	0.529259	0.523539	0.517678	0.513071	0.508741	0.504297	0.501886	0.498533	0.49697	0.493815	0.492342	0.490926	0.489542	0.488975	0.488667	0.489686	0.48997	0.491387	0.492663	0.494481	0.495717	0.498545	0.50238	0.508628	0.514977	0.522038	0.530586	0.53921	0.547816	0.557029	0.56725	0.577499	0.58838
0.310824	0.309652	0.308464	0.306858	0.305077	0.303074	0.300924	0.298581	0.296011	0.293247	0.290852	0.288531	0.286177	0.283591	0.281399	0.279434	0.277577	0.276095	0.274588	0.273585	0.272573	0.27192	0.271575	0.271443	0.271372	0.271454	0.271795	0.272095	0.272845	0.273324	0.273895	0.274456	0.275037	0.275636	0.276424	0.277132	0.277772	0.27855	0.278836	0.27952	0.280034	0.280572	0.280899	0.281054	0.28119	0.281343	0.281393	0.281253	0.280881	0.280413
0.250479	0.251743	0.253362	0.25541	0.25767	0.260236	0.26316	0.266354	0.269329	0.272379	0.275328	0.277781	0.280267	0.282682	0.284722	0.286093	0.287184	0.287599	0.287776	0.287301	0.286383	0.28477	0.282717	0.279872	0.276672	0.273092	0.268644	0.263986	0.259103	0.253631	0.247603	0.241299	0.234644	0.227824	0.220376	0.212989	0.205312	0.197503	0.18972	0.181586	0.173944	0.166384	0.158718	0.151505	0.1444	0.137597	0.131135	0.125044	0.11913	0.113793
0.0402476	0.0402815	0.0403694	0.0406281	0.0410877	0.0416913	0.042478	0.0434866	0.0447539	0.0463129	0.0485607	0.050896	0.0539784	0.0571894	0.0607975	0.0647812	0.0691038	0.073714	0.0785467	0.0832489	0.0883578	0.0934136	0.098322	0.102988	0.107318	0.111226	0.114631	0.117466	0.119674	0.121582	0.122545	0.122828	0.12281	0.121892	0.12011	0.118141	0.115677	0.113163	0.110056	0.106719	0.103244	0.0997194	0.0962344	0.0928727	0.0897112	0.0868177	0.0842482	0.0820447	0.080234	0.0788257
0.0557658	0.0548819	0.0537364	0.0523708	0.0508298	0.0491596	0.0474063	0.0456143	0.0438247	0.0420741	0.0403929	0.0388049	0.0373266	0.0359666	0.034726	0.0335987	0.0325722	0.0316287	0.0307462	0.0299006	0.0290665	0.0282195	0.0270992	0.0262253	0.0252678	0.0242207	0.022845	0.0216835	0.020749	0.019524	0.0182709	0.0170171	0.0157914	0.0149428	0.0139661	0.0128938	0.0126149	0.0123074	0.0122422	0.012448	0.0129486	0.0137621	0.0149008	0.0163701	0.018168	0.0202848	0.0227024	0.025394	0.028324	0.0314483
0.115497	0.119559	0.123221	0.126001	0.128112	0.129855	0.130814	0.13126	0.131545	0.131291	0.130795	0.130147	0.129708	0.12909	0.129118	0.128918	0.128945	0.129228	0.129778	0.130593	0.131931	0.1333	0.134869	0.136596	0.138428	0.140311	0.142185	0.143785	0.145517	0.147048	0.148322	0.149286	0.149478	0.149579	0.149744	0.148792	0.147848	0.146353	0.144309	0.141725	0.138896	0.135663	0.131808	0.127589	0.12307	0.118598	0.114063	0.109088	0.104232	0.0997829
0.0494837	0.0480752	0.0467146	0.0454244	0.0442176	0.0434002	0.0424635	0.0416245	0.0408701	0.0401826	0.0395424	0.038929	0.0383234	0.0377093	0.0369622	0.0363673	0.0357752	0.0351557	0.0345211	0.0337744	0.0331871	0.0326276	0.0321527	0.0317796	0.0313734	0.0313498	0.0312009	0.0312969	0.031638	0.0319668	0.0323886	0.0328927	0.0334666	0.0342472	0.0349683	0.0358816	0.036725	0.0376047	0.0385161	0.039456	0.0403098	0.0413294	0.0423627	0.0435577	0.0445445	0.0456837	0.046705	0.0478517	0.0489607	0.0500164
0.842419	0.828566	0.814786	0.800828	0.786329	0.772978	0.760085	0.752025	0.745492	0.740223	0.738148	0.739931	0.744336	0.750779	0.760636	0.773904	0.789089	0.805534	0.8233	0.842416	0.862935	0.88167	0.90236	0.921127	0.939495	0.955237	0.97034	0.984136	0.995653	1.00421	1.01214	1.01896	1.02375	1.0273	1.03032	1.03225	1.03226	1.03145	1.02996	1.02884	1.02667	1.02432	1.02158	1.0185	1.01519	1.01216	1.00952	1.00597	1.00211	0.997471
0.0979174	0.0955841	0.0933306	0.0909815	0.088696	0.0861482	0.0837542	0.0813798	0.0788505	0.0761842	0.0736168	0.0708848	0.0680901	0.0653129	0.0623967	0.0595241	0.0566147	0.0536864	0.0506346	0.0477353	0.0448053	0.0420232	0.0393039	0.0367324	0.034227	0.0317286	0.029416	0.0271295	0.0250462	0.0230045	0.0211064	0.0194278	0.0178781	0.0164625	0.015184	0.0140425	0.0128886	0.0119754	0.011266	0.0105078	0.00994946	0.00947699	0.00914765	0.00885255	0.00858062	0.00832077	0.00806257	0.00779688	0.00751623	0.00721516
0.0433602	0.0437094	0.0440426	0.044363	0.044675	0.0449842	0.0452964	0.0457122	0.0460784	0.0463294	0.0467858	0.0472599	0.0478429	0.0482991	0.0489415	0.0495038	0.0500399	0.0506251	0.0510803	0.0513853	0.0516095	0.0518015	0.0518547	0.0517607	0.0516098	0.0512448	0.0507425	0.0501137	0.049373	0.048467	0.0475033	0.0465666	0.0455826	0.044569	0.0433999	0.0424045	0.0414028	0.0403996	0.0393952	0.0384107	0.0374413	0.0364577	0.0354537	0.0345175	0.0334859	0.0323567	0.0312892	0.0301928	0.029074	0.0279417
0.361166	0.365611	0.370686	0.375301	0.379809	0.384412	0.388651	0.392632	0.396168	0.399571	0.402431	0.404869	0.406827	0.408276	0.409436	0.410101	0.410679	0.41057	0.410335	0.409824	0.4087	0.407163	0.405246	0.403039	0.40032	0.397049	0.392997	0.388576	0.383407	0.377423	0.370751	0.363408	0.35568	0.34705	0.337789	0.327871	0.3175	0.30683	0.295754	0.284599	0.27317	0.261817	0.25054	0.23973	0.229308	0.21922	0.209611	0.20002	0.190935	0.182611
0.62226	0.6099	0.597125	0.584087	0.57081	0.557297	0.543712	0.530113	0.516561	0.503158	0.490041	0.477163	0.464453	0.452066	0.439564	0.427731	0.415991	0.404155	0.392464	0.38068	0.369642	0.35856	0.347346	0.336606	0.325966	0.315237	0.304633	0.294032	0.283827	0.27383	0.264189	0.254785	0.24556	0.23666	0.228089	0.219912	0.211929	0.204225	0.196618	0.189347	0.182246	0.175191	0.16824	0.161625	0.155135	0.148727	0.14241	0.136192	0.130313	0.124335
1.57181	1.55442	1.53821	1.52313	1.5087	1.49561	1.48332	1.47215	1.46242	1.45242	1.44338	1.43487	1.42676	1.41856	1.40979	1.40077	1.39158	1.38138	1.3707	1.35847	1.34494	1.33009	1.31445	1.29712	1.27838	1.25877	1.23771	1.21433	1.19117	1.16687	1.14157	1.11626	1.0906	1.06438	1.03907	1.0135	0.988231	0.962811	0.939042	0.91559	0.89262	0.870396	0.848981	0.827932	0.807994	0.787641	0.768018	0.749078	0.729886	0.710827
0.490978	0.4807	0.470343	0.45974	0.449213	0.438909	0.428337	0.417717	0.40713	0.396956	0.386768	0.376886	0.367307	0.357914	0.348829	0.340019	0.331708	0.323753	0.316155	0.308823	0.302302	0.296074	0.290174	0.284485	0.27927	0.274121	0.269137	0.264256	0.259468	0.254644	0.250067	0.245199	0.240009	0.234875	0.229353	0.223645	0.217602	0.211274	0.20476	0.198085	0.191273	0.184193	0.176927	0.169763	0.162406	0.15542	0.148461	0.141688	0.135109	0.128817
0.211217	0.200569	0.190535	0.181106	0.172454	0.164116	0.15688	0.149684	0.143066	0.136927	0.131176	0.125537	0.120113	0.114977	0.110058	0.105173	0.100085	0.0952203	0.0903274	0.0854212	0.0805255	0.075672	0.0708999	0.0663815	0.0619817	0.057847	0.0539949	0.0503752	0.0473383	0.0445696	0.0422156	0.0401865	0.0387884	0.03766	0.0371245	0.0367117	0.036695	0.0369013	0.0371857	0.0377128	0.0382077	0.038838	0.0394313	0.0398523	0.0401883	0.0405014	0.0405498	0.0405383	0.0400475	0.039728
0.240347	0.242981	0.245737	0.248602	0.251055	0.253789	0.25645	0.258581	0.260096	0.261406	0.261823	0.261778	0.2609	0.25963	0.257501	0.2545	0.251009	0.247204	0.24262	0.237767	0.232401	0.226929	0.22129	0.215926	0.210424	0.205593	0.200923	0.196797	0.193085	0.1899	0.187364	0.185549	0.184462	0.183861	0.183626	0.183938	0.184813	0.186144	0.187674	0.189546	0.191548	0.193795	0.195347	0.197121	0.198906	0.200548	0.201613	0.202354	0.202567	0.202325
0.304627	0.30651	0.307525	0.309554	0.310879	0.31292	0.314606	0.315914	0.31723	0.318321	0.319453	0.32006	0.320414	0.320504	0.320325	0.319665	0.318512	0.317335	0.316063	0.314429	0.312733	0.310797	0.30837	0.305678	0.302306	0.299496	0.295788	0.292708	0.289788	0.286299	0.282472	0.278733	0.274824	0.270771	0.266391	0.262266	0.257944	0.253669	0.249687	0.245632	0.242037	0.238671	0.235866	0.233112	0.230226	0.228172	0.226169	0.224673	0.223151	0.221816
0.136234	0.135125	0.133946	0.132331	0.130637	0.128692	0.126531	0.124465	0.122254	0.119997	0.117858	0.115611	0.113504	0.111537	0.109748	0.108119	0.106443	0.105126	0.103957	0.102898	0.101923	0.101246	0.100359	0.0996044	0.0988752	0.0981044	0.0972127	0.0961377	0.094946	0.0937555	0.0925467	0.0912927	0.089794	0.0882513	0.0867188	0.0853054	0.0836385	0.0821157	0.0804545	0.0788865	0.0772371	0.0756858	0.0740554	0.072392	0.0706899	0.0689098	0.0670577	0.065268	0.0633574	0.0613869
0.548579	0.543291	0.538152	0.532817	0.527599	0.522138	0.516624	0.511102	0.505456	0.499418	0.493226	0.486802	0.480414	0.474114	0.467573	0.46144	0.455623	0.449839	0.443816	0.4382	0.432715	0.427674	0.422773	0.418085	0.413331	0.408667	0.404122	0.400069	0.395609	0.391384	0.387287	0.382856	0.378371	0.373886	0.369351	0.364818	0.360147	0.355158	0.349894	0.344417	0.339005	0.33305	0.32708	0.320943	0.314723	0.308327	0.301709	0.294911	0.288177	0.28121
0.802605	0.794316	0.785286	0.776338	0.767154	0.757552	0.748093	0.738584	0.729202	0.719991	0.710801	0.702596	0.695033	0.687643	0.681196	0.674693	0.668677	0.66363	0.658906	0.654233	0.649803	0.645344	0.641277	0.636978	0.632325	0.627655	0.623091	0.61776	0.612206	0.606304	0.60025	0.593154	0.585444	0.576968	0.568262	0.559555	0.550135	0.540309	0.530431	0.520339	0.510055	0.499895	0.489447	0.479381	0.469344	0.459967	0.450705	0.44209	0.43386	0.426071
0.42926	0.424034	0.418596	0.412489	0.406349	0.400091	0.393298	0.386205	0.378804	0.371221	0.363695	0.35606	0.348467	0.340597	0.333148	0.326083	0.319119	0.312663	0.306382	0.300507	0.295106	0.289981	0.285417	0.28095	0.276976	0.273357	0.269759	0.266091	0.26297	0.259895	0.256874	0.253627	0.250561	0.247047	0.243585	0.240139	0.236397	0.232669	0.228793	0.224769	0.220356	0.216235	0.212108	0.207632	0.20338	0.199403	0.195353	0.191377	0.187572	0.183704
0.795119	0.801366	0.807787	0.814449	0.820056	0.825689	0.831005	0.836091	0.838826	0.841416	0.842518	0.842445	0.84154	0.840093	0.83671	0.831915	0.825429	0.817915	0.809162	0.801222	0.79096	0.780576	0.769469	0.758196	0.747543	0.736642	0.726076	0.715816	0.706153	0.697159	0.688176	0.680835	0.673338	0.666681	0.660792	0.655284	0.650023	0.64525	0.640548	0.635142	0.629949	0.624529	0.618614	0.612296	0.605922	0.599023	0.591823	0.58376	0.575099	0.565573
0.31224	0.312538	0.31323	0.314179	0.315331	0.316986	0.318517	0.319904	0.320837	0.321525	0.321867	0.321491	0.320321	0.318604	0.316065	0.312317	0.308196	0.303194	0.2978	0.291735	0.285683	0.278996	0.272183	0.265473	0.258944	0.252905	0.247425	0.242431	0.237912	0.234304	0.231314	0.229029	0.227657	0.226896	0.22689	0.227573	0.228821	0.230389	0.232561	0.235194	0.237895	0.240523	0.243107	0.245748	0.248194	0.250096	0.252028	0.253904	0.255282	0.256287
0.412956	0.401322	0.389134	0.377055	0.365139	0.352513	0.339714	0.326461	0.313254	0.29979	0.286481	0.27341	0.260579	0.248074	0.236037	0.224523	0.213426	0.203043	0.192986	0.183737	0.175074	0.16687	0.15974	0.153179	0.147018	0.14155	0.136714	0.132386	0.128677	0.125114	0.122055	0.119489	0.117198	0.115204	0.113354	0.111544	0.109748	0.108069	0.106115	0.10444	0.102661	0.10084	0.0990286	0.096833	0.0946399	0.0922821	0.0896204	0.0869708	0.0841815	0.0812144
0.0357149	0.0360771	0.0367531	0.0376387	0.0384003	0.0394942	0.0406148	0.0418943	0.0433262	0.0452659	0.0470951	0.0490804	0.0515823	0.0538551	0.0564815	0.0594699	0.0625248	0.0657913	0.06964	0.0734641	0.0777164	0.0819484	0.0867681	0.0918461	0.0971612	0.102865	0.108662	0.114467	0.12068	0.126636	0.132552	0.13856	0.144308	0.14989	0.155273	0.160428	0.165515	0.170212	0.175188	0.179519	0.183608	0.187676	0.191411	0.194891	0.198101	0.201016	0.203336	0.205818	0.207759	0.209257
0.529385	0.528895	0.528034	0.527648	0.52777	0.52785	0.528469	0.529861	0.531105	0.533097	0.535403	0.537751	0.540132	0.542743	0.546307	0.54873	0.550876	0.553187	0.555082	0.55704	0.558186	0.558455	0.558837	0.558875	0.557798	0.555514	0.552787	0.549826	0.545944	0.541666	0.536883	0.532241	0.526953	0.522197	0.518378	0.514611	0.510116	0.505615	0.50285	0.500015	0.497946	0.496134	0.494847	0.495088	0.496086	0.497527	0.499401	0.502004	0.506438	0.511115
0.256595	0.256033	0.25574	0.25602	0.256309	0.256813	0.257768	0.25892	0.260416	0.262083	0.263514	0.265078	0.26684	0.268532	0.270423	0.272214	0.273528	0.274752	0.275957	0.276739	0.277442	0.277783	0.278312	0.278824	0.279347	0.27965	0.279956	0.280346	0.280637	0.280864	0.280988	0.281159	0.281323	0.281446	0.281471	0.281724	0.281629	0.28174	0.281483	0.28111	0.280668	0.279924	0.27915	0.278156	0.276893	0.275614	0.274356	0.272782	0.270978	0.268902
0.640684	0.63124	0.622304	0.613495	0.605216	0.59686	0.589042	0.581325	0.574088	0.567039	0.560328	0.553835	0.547379	0.540863	0.534397	0.527493	0.520848	0.514268	0.507231	0.500216	0.493343	0.486126	0.478966	0.471435	0.463928	0.456621	0.449229	0.441475	0.433782	0.426223	0.41859	0.410843	0.40326	0.395555	0.387754	0.379958	0.372084	0.364241	0.356462	0.348641	0.341018	0.333334	0.325642	0.317962	0.310581	0.303512	0.296781	0.290426	0.284452	0.278781
0.661107	0.652589	0.6446	0.637199	0.630241	0.623709	0.61737	0.611157	0.605345	0.599146	0.593363	0.587428	0.581357	0.575158	0.568361	0.562157	0.555478	0.548041	0.541066	0.534251	0.527558	0.520387	0.513454	0.506648	0.499683	0.492715	0.486263	0.479739	0.473507	0.467358	0.461245	0.455705	0.45021	0.444795	0.438984	0.433735	0.42807	0.422573	0.417173	0.411724	0.406265	0.40025	0.394261	0.387617	0.381047	0.374405	0.367231	0.359763	0.352197	0.344017
Normalized firing rate, time from stimulus update (-100ms to 250ms), low to high
0.180148	0.182325	0.184945	0.187549	0.190408	0.192786	0.194959	0.196581	0.198318	0.200137	0.201004	0.201902	0.20209	0.202252	0.201966	0.201231	0.19974	0.198202	0.19622	0.193818	0.191022	0.187862	0.184366	0.180564	0.176482	0.172558	0.168117	0.162871	0.158237	0.153409	0.148408	0.143253	0.137345	0.132103	0.126727	0.121252	0.115715	0.110154	0.104611	0.0991277	0.0941629	0.0887545	0.0839563	0.0790892	0.0748917	0.0703661	0.0669379	0.0638027	0.0609748	0.0584577
0.951166	0.93701	0.921841	0.906115	0.889903	0.873251	0.857481	0.838773	0.821851	0.803289	0.785496	0.7667	0.747835	0.728098	0.708336	0.688141	0.667126	0.645133	0.624684	0.603463	0.582545	0.562298	0.541226	0.522355	0.50231	0.484428	0.467268	0.450204	0.435256	0.421077	0.407365	0.394243	0.382851	0.372242	0.361335	0.3525	0.343564	0.336073	0.32901	0.321936	0.315196	0.308299	0.301549	0.295132	0.288089	0.281453	0.273485	0.265369	0.256564	0.247385
0.202564	0.200681	0.198387	0.196171	0.193946	0.191543	0.188802	0.185851	0.182533	0.179325	0.175698	0.171906	0.16811	0.16409	0.159873	0.15539	0.151001	0.146342	0.141626	0.13687	0.132093	0.127458	0.122797	0.118138	0.113505	0.108627	0.104097	0.0998804	0.0957563	0.0917497	0.0880796	0.0844296	0.0808137	0.0774276	0.074119	0.0712157	0.0686607	0.066111	0.0637524	0.061719	0.0596619	0.0579102	0.0562605	0.0545579	0.0531285	0.0516183	0.0505511	0.0493884	0.0482713	0.0470438
0.651141	0.653072	0.656082	0.658002	0.657576	0.659742	0.660939	0.662013	0.663329	0.665943	0.669075	0.672871	0.67746	0.681311	0.687695	0.695056	0.701827	0.710308	0.720494	0.730319	0.742994	0.757618	0.771694	0.786579	0.803134	0.81966	0.836713	0.853646	0.872083	0.890631	0.909767	0.926957	0.943775	0.96062	0.976082	0.990879	1.00251	1.01308	1.02149	1.02759	1.03127	1.03338	1.03228	1.03052	1.02613	1.01689	1.00814	0.997231	0.983638	0.970101
1.34818	1.33979	1.32934	1.31658	1.30443	1.28803	1.27095	1.25103	1.23216	1.21118	1.18863	1.16501	1.14289	1.12065	1.10018	1.07845	1.05888	1.03995	1.02081	1.00069	0.982712	0.965794	0.948192	0.929738	0.910451	0.892434	0.873679	0.852689	0.831201	0.809823	0.788563	0.765886	0.742599	0.719541	0.695501	0.67254	0.649004	0.62649	0.603565	0.580608	0.559335	0.539601	0.520583	0.502367	0.485004	0.468757	0.452218	0.438352	0.425262	0.412231
0.267343	0.267028	0.269972	0.276474	0.286762	0.30098	0.319176	0.341292	0.367158	0.39649	0.42724	0.462617	0.499822	0.538169	0.575247	0.613956	0.651255	0.6863	0.718262	0.746353	0.769856	0.788148	0.800723	0.807209	0.805738	0.799967	0.787805	0.769521	0.745523	0.716348	0.682638	0.645117	0.604572	0.561818	0.517676	0.472945	0.428381	0.384673	0.342429	0.302163	0.264291	0.229122	0.196868	0.167641	0.14147	0.118305	0.0980342	0.0788494	0.0642742	0.0502559
1.51165	1.46637	1.42089	1.37835	1.33813	1.30163	1.26733	1.23661	1.21178	1.19079	1.17481	1.16379	1.15643	1.15068	1.15012	1.15356	1.15941	1.16604	1.17342	1.18367	1.19143	1.19798	1.20426	1.20704	1.20653	1.20285	1.19772	1.19022	1.17867	1.16671	1.15138	1.13479	1.11554	1.09822	1.07999	1.06078	1.04284	1.02442	1.00988	0.99473	0.982276	0.969921	0.958911	0.950437	0.942497	0.935491	0.929803	0.923377	0.917882	0.913136
0.38363	0.385252	0.386603	0.388735	0.390479	0.392545	0.394999	0.397174	0.399218	0.401784	0.403729	0.405625	0.407465	0.409918	0.41186	0.41372	0.415254	0.416781	0.418279	0.419469	0.420878	0.423049	0.424906	0.42635	0.427675	0.428585	0.429431	0.42983	0.429732	0.429082	0.427918	0.425948	0.424295	0.421484	0.417519	0.413381	0.409003	0.404355	0.399021	0.393412	0.387279	0.380941	0.374468	0.368512	0.362592	0.356219	0.350358	0.344478	0.339193	0.334626
0	0	0	0	0	0	0	0	0	0	0	0	0	0	0	0	0	0	0	0	0	0	0	0	0	0	0	0	0	0	0	0	0	0	0	0	0	0	0	0	0	0	0	0	0	0	0	0	0	0
0	0	0	0	0	0	0	0	0	0	0	0	0	0	0	0	0	0	0	0	0	0	0	0	0	0	0	0	0	0	0	0	0	0	0	0	0	0	0	0	0	0	0	0	0	0	0	0	0	0
0.111184	0.112235	0.114302	0.116401	0.118987	0.121617	0.124354	0.127097	0.129744	0.132251	0.134213	0.136063	0.137525	0.138714	0.139407	0.139451	0.139229	0.138564	0.137505	0.136105	0.134099	0.132258	0.130204	0.127977	0.125602	0.123094	0.120455	0.117357	0.114714	0.111724	0.10853	0.105116	0.10147	0.0975878	0.0934763	0.089152	0.0846428	0.0799873	0.075233	0.0704344	0.065333	0.0607068	0.055876	0.0514584	0.0474427	0.0433465	0.0397651	0.0366598	0.0338352	0.031296
0.186262	0.184773	0.183232	0.181593	0.1799	0.178203	0.176045	0.174403	0.172739	0.171339	0.170255	0.169267	0.16829	0.168045	0.167842	0.168111	0.168682	0.169491	0.170661	0.171796	0.17299	0.174516	0.175989	0.177262	0.178531	0.17941	0.180104	0.180279	0.180311	0.179619	0.178326	0.176798	0.174717	0.171978	0.168637	0.164868	0.160936	0.156458	0.15176	0.146742	0.141465	0.135984	0.130234	0.124412	0.118673	0.112896	0.106999	0.101158	0.0955098	0.0897984
0.0309921	0.037835	0.0457303	0.0547246	0.0648378	0.0760575	0.0883332	0.101572	0.115635	0.130339	0.145455	0.160713	0.175808	0.190413	0.204183	0.216777	0.227863	0.237138	0.244342	0.249265	0.251764	0.251764	0.249265	0.244342	0.237138	0.227863	0.216777	0.204183	0.190413	0.175808	0.160713	0.145455	0.130339	0.115635	0.101572	0.0883332	0.0760575	0.0648378	0.0547246	0.0457303	0.037835	0.0309921	0.0251349	0.0201823	0.0160447	0.0126287	0.00984138	0.00759312	0.00580032	0.00438684
0.0934403	0.0938272	0.0943939	0.0946031	0.0946898	0.0949684	0.0948987	0.0947145	0.0944117	0.0939863	0.0931975	0.0925809	0.0918219	0.0909263	0.089902	0.0887592	0.0875096	0.0859289	0.0845684	0.0831266	0.0816192	0.080059	0.0784554	0.0768133	0.0751332	0.0734925	0.0716497	0.0700578	0.0683963	0.0666616	0.0648499	0.0629586	0.0609876	0.0589406	0.056826	0.054657	0.0524518	0.0497577	0.0476753	0.0456016	0.0435704	0.0416126	0.0397546	0.0380169	0.0364131	0.034949	0.033623	0.0321882	0.0309288	0.0300461
0.00136728	0.00108093	0.000846048	0.000655616	0.000502993	0.000382059	0.000287314	0	0	0	0	0	0	0	0	0	0	0	0	0	0	0	0	0	0	0	0	0	0	0	0	0	0	0	0	0	0	0	0	0	0	0	0	0	0	0	0	0	0	0
0.492464	0.484713	0.477158	0.470206	0.462889	0.456265	0.448927	0.442021	0.434872	0.427964	0.420095	0.412318	0.404845	0.397135	0.389434	0.381424	0.373413	0.365634	0.357972	0.35031	0.342418	0.334572	0.32697	0.31899	0.311453	0.303803	0.295952	0.28787	0.279735	0.271378	0.262817	0.254037	0.244677	0.235043	0.225698	0.215996	0.206121	0.196122	0.186272	0.17604	0.165808	0.156239	0.146738	0.13749	0.128563	0.120015	0.111787	0.10405	0.0969265	0.0901786
0.378709	0.377373	0.375946	0.375799	0.3754	0.374661	0.374538	0.374008	0.37377	0.372817	0.371997	0.370717	0.368926	0.365372	0.362748	0.359415	0.35536	0.350171	0.344354	0.337882	0.330745	0.323342	0.315176	0.30629	0.296732	0.286555	0.275411	0.264269	0.252657	0.240646	0.227905	0.21542	0.202732	0.18912	0.176089	0.164106	0.151829	0.139365	0.127728	0.116483	0.105727	0.0951473	0.0857339	0.0766179	0.0687712	0.0613021	0.0551569	0.0498187	0.0448903	0.0412704
0.424491	0.42187	0.420852	0.420099	0.418589	0.417367	0.416763	0.416415	0.41605	0.416067	0.416746	0.417044	0.41829	0.41929	0.420022	0.421848	0.423134	0.423942	0.424123	0.423322	0.422088	0.419789	0.41602	0.411094	0.405358	0.398409	0.389884	0.380552	0.369812	0.358494	0.346764	0.334117	0.320137	0.306781	0.293713	0.280714	0.267649	0.254741	0.243081	0.231641	0.221175	0.211312	0.202056	0.193388	0.185266	0.177629	0.170101	0.162989	0.156195	0.149931
0.647044	0.626974	0.608967	0.590678	0.572116	0.554844	0.537365	0.519898	0.502954	0.488166	0.473503	0.458638	0.445685	0.433506	0.421264	0.411172	0.401547	0.393008	0.387411	0.381502	0.376625	0.372686	0.369571	0.36826	0.366487	0.36569	0.365135	0.36472	0.364505	0.363462	0.363025	0.362948	0.362097	0.361512	0.360074	0.358836	0.357155	0.354546	0.352061	0.348574	0.344185	0.340373	0.335853	0.330603	0.324594	0.317801	0.310199	0.301775	0.292523	0.281983
0.073688	0.0738345	0.0738329	0.0739013	0.0741067	0.0744165	0.0752217	0.0758462	0.0766864	0.0777736	0.079295	0.0809262	0.0826899	0.0849544	0.0875181	0.0903782	0.0935202	0.0971269	0.100809	0.104518	0.108758	0.112904	0.117095	0.121257	0.125261	0.129242	0.133194	0.136923	0.139986	0.142659	0.144603	0.14651	0.148178	0.149483	0.150264	0.150724	0.151129	0.15119	0.151338	0.150977	0.151035	0.151152	0.151377	0.151744	0.152266	0.15315	0.154023	0.155004	0.156038	0.157478
0.0989241	0.103389	0.107624	0.111517	0.115271	0.118269	0.120661	0.122385	0.123399	0.123685	0.123245	0.121872	0.120137	0.117794	0.114921	0.111608	0.107946	0.103796	0.0997706	0.0956437	0.0914892	0.0873683	0.0836392	0.0798152	0.0764636	0.0730779	0.0698983	0.0669267	0.0641603	0.0619052	0.0596365	0.0575869	0.0560716	0.0546575	0.0539076	0.0530187	0.0527809	0.0532326	0.0539697	0.0550331	0.0566744	0.0591397	0.0621427	0.0656936	0.0697862	0.0747081	0.0796667	0.0853642	0.0914233	0.097762
0.00162525	0.00184077	0.00208517	0.0022953	0.00260092	0.0029179	0.00324094	0.00356393	0.00388012	0.00418231	0.0044632	0.00471555	0.00493259	0.00510829	0.00523761	0.00531676	0.00534341	0.00531676	0.00523761	0.00510829	0.00493259	0.00471555	0.0044632	0.00418231	0.00388012	0.00356393	0.00324094	0.0029179	0.00260092	0.0022953	0.00200544	0.00173475	0.00148567	0.00125969	0.00105745	0.000878855	0.000723153	0.000668842	0.000581164	0.000518989	0.000481881	0.000469547	0.000481881	0.000518989	0.000581164	0.000668842	0.000723153	0.000878855	0.00105745	0.00125969
0.140004	0.137334	0.134642	0.131583	0.12862	0.125385	0.122655	0.119728	0.117042	0.114456	0.111984	0.109805	0.107642	0.105621	0.103613	0.101896	0.100294	0.0987996	0.0972745	0.0957369	0.0945673	0.0931662	0.0919535	0.0908574	0.0895652	0.0885024	0.0870739	0.0856648	0.0839651	0.0821165	0.0800995	0.0779017	0.0756428	0.0731684	0.0704972	0.0676535	0.0646666	0.0615699	0.0583994	0.0550682	0.0517711	0.0486611	0.0456074	0.0425175	0.0394508	0.0368263	0.0344963	0.0321939	0.0300523	0.0280745
0.214317	0.216358	0.217668	0.218518	0.219095	0.218983	0.218232	0.216819	0.214643	0.211715	0.208425	0.203927	0.199173	0.194239	0.1886	0.182631	0.176438	0.16958	0.1634	0.157273	0.151665	0.14605	0.140505	0.135712	0.13172	0.127949	0.124419	0.121751	0.119297	0.117651	0.116415	0.116275	0.115679	0.11574	0.116041	0.116256	0.116952	0.117715	0.117684	0.118671	0.119555	0.120316	0.120663	0.1212	0.121549	0.121701	0.121372	0.121168	0.120713	0.119994
0.847519	0.830973	0.814322	0.7987	0.783397	0.76878	0.754098	0.739066	0.724072	0.70917	0.695456	0.681675	0.667501	0.653472	0.639615	0.626414	0.612873	0.60007	0.587263	0.574755	0.562245	0.550649	0.539314	0.528932	0.518147	0.508115	0.497971	0.488626	0.47899	0.469568	0.460356	0.450889	0.441587	0.431612	0.420777	0.410305	0.399451	0.388117	0.376357	0.365011	0.352984	0.340818	0.328919	0.316644	0.304796	0.293385	0.282283	0.271212	0.260417	0.250195
0.761851	0.807219	0.858166	0.91417	0.972045	1.03642	1.10293	1.17031	1.23717	1.30202	1.36329	1.4227	1.4765	1.52024	1.55274	1.5786	1.59385	1.59812	1.58887	1.57193	1.54461	1.50779	1.46263	1.41049	1.35284	1.29128	1.22738	1.16266	1.09852	1.03617	0.976624	0.920614	0.868627	0.820882	0.774898	0.735995	0.700495	0.667887	0.640873	0.61331	0.58709	0.561715	0.534321	0.507725	0.48407	0.460106	0.43599	0.409518	0.386572	0.361803
0.509148	0.475096	0.446965	0.419467	0.39842	0.380787	0.366675	0.35607	0.348842	0.344755	0.343485	0.344633	0.345313	0.350543	0.354152	0.361177	0.367922	0.373984	0.378989	0.382603	0.384545	0.382157	0.38078	0.377084	0.368627	0.360963	0.350963	0.338808	0.324715	0.308935	0.291744	0.273437	0.25432	0.234703	0.21489	0.195172	0.175819	0.157076	0.139153	0.122227	0.106435	0.0918743	0.0786057	0.0666535	0.0560095	0.0466374	0.036043	0.0296575	0.0241604	0.0194863
0.631821	0.609217	0.588031	0.569209	0.551892	0.534389	0.52108	0.507548	0.493832	0.482755	0.471274	0.459972	0.450915	0.441625	0.431766	0.424086	0.416104	0.408462	0.401782	0.395374	0.389031	0.381693	0.375548	0.369852	0.363576	0.356665	0.350709	0.342901	0.336015	0.32876	0.321878	0.314337	0.306252	0.298884	0.291704	0.284853	0.277964	0.272284	0.266743	0.261042	0.25795	0.255482	0.253625	0.251824	0.251113	0.2507	0.250432	0.250137	0.249628	0.248715
0.643969	0.635576	0.626854	0.618618	0.611318	0.603927	0.59639	0.589661	0.583778	0.57745	0.5721	0.567482	0.563106	0.558894	0.554952	0.55104	0.547662	0.543953	0.540292	0.536267	0.532088	0.527811	0.522678	0.517089	0.510739	0.504204	0.497422	0.489651	0.48119	0.472462	0.463756	0.454271	0.443997	0.433866	0.423033	0.412017	0.401045	0.390183	0.379422	0.368632	0.357504	0.346701	0.336255	0.325908	0.316058	0.305889	0.296184	0.287136	0.278119	0.269289
0.575508	0.567737	0.561438	0.55536	0.550818	0.545707	0.540844	0.536825	0.533011	0.5295	0.526214	0.522827	0.518418	0.514485	0.510245	0.505262	0.500546	0.495362	0.489515	0.483195	0.476199	0.468771	0.461164	0.453112	0.444551	0.435484	0.425712	0.415557	0.405211	0.394555	0.383356	0.371451	0.358933	0.346484	0.333428	0.320547	0.306594	0.292805	0.279169	0.265701	0.25163	0.238409	0.224931	0.211991	0.199593	0.187147	0.175222	0.163847	0.15344	0.143307
0.975901	0.963943	0.951926	0.940569	0.929445	0.91831	0.907471	0.896209	0.884544	0.873414	0.86192	0.850479	0.838384	0.826501	0.814416	0.800818	0.787205	0.773189	0.759042	0.744994	0.730555	0.715356	0.699663	0.683771	0.667616	0.650935	0.633867	0.616479	0.598625	0.581041	0.564009	0.546335	0.528729	0.511244	0.494041	0.476847	0.459515	0.44267	0.426221	0.409771	0.393936	0.378268	0.363063	0.348438	0.334269	0.320775	0.30759	0.294958	0.282424	0.270684
0.253838	0.255458	0.256963	0.258423	0.258686	0.258799	0.258267	0.257792	0.256238	0.253952	0.250975	0.24736	0.242853	0.237922	0.232936	0.226913	0.221365	0.215945	0.210008	0.204791	0.198923	0.193098	0.187367	0.182203	0.177786	0.172732	0.168875	0.165134	0.161889	0.15931	0.157461	0.155664	0.155414	0.155915	0.156892	0.159086	0.161757	0.165603	0.170579	0.175896	0.181137	0.187611	0.194321	0.201525	0.208007	0.214614	0.220729	0.225851	0.230526	0.234179
0.188512	0.181824	0.175895	0.171139	0.167029	0.163561	0.160702	0.158399	0.156163	0.154966	0.153753	0.15335	0.153119	0.152838	0.152429	0.151415	0.150668	0.149606	0.148216	0.146501	0.144072	0.141481	0.139156	0.137167	0.134663	0.13227	0.130066	0.127988	0.1261	0.124046	0.122784	0.121791	0.121075	0.120629	0.120429	0.120991	0.121354	0.121887	0.122545	0.123285	0.124062	0.124427	0.125265	0.125999	0.126602	0.126638	0.127006	0.12714	0.126612	0.126325
0.83032	0.799485	0.771028	0.743697	0.717594	0.693702	0.670819	0.648484	0.629306	0.611283	0.593678	0.576499	0.560663	0.545401	0.532319	0.518582	0.505071	0.491732	0.478522	0.466041	0.452739	0.440156	0.427679	0.415334	0.40363	0.391063	0.379838	0.369393	0.360001	0.349602	0.339963	0.331749	0.323938	0.317523	0.311796	0.307463	0.303523	0.3005	0.298432	0.295928	0.296197	0.297352	0.298913	0.301914	0.305669	0.310096	0.314613	0.3192	0.325195	0.330683
0.945121	0.925059	0.906493	0.888246	0.870364	0.852225	0.834831	0.817576	0.800783	0.784096	0.76772	0.751278	0.735351	0.720134	0.704423	0.689551	0.675036	0.660563	0.645983	0.632584	0.619289	0.6065	0.594109	0.5824	0.570906	0.560356	0.549555	0.53973	0.530314	0.52083	0.511808	0.503126	0.493604	0.484699	0.475989	0.466923	0.457136	0.447552	0.437594	0.427455	0.416912	0.405569	0.394016	0.382144	0.36986	0.357324	0.344679	0.332266	0.319492	0.306842
1.06939	1.04435	1.01961	0.996333	0.973326	0.950925	0.929548	0.909005	0.888753	0.869628	0.851297	0.832972	0.81513	0.798239	0.782243	0.765443	0.748228	0.731111	0.713957	0.696433	0.679317	0.661317	0.643239	0.624722	0.606206	0.586433	0.567846	0.54917	0.530635	0.51243	0.494173	0.476573	0.459772	0.442261	0.426265	0.410511	0.39573	0.381201	0.366707	0.352748	0.339451	0.326371	0.313252	0.300538	0.287799	0.274942	0.262129	0.249375	0.23704	0.225173
1.45918	1.44284	1.42153	1.40198	1.38246	1.36202	1.34224	1.32029	1.29671	1.27823	1.2604	1.24223	1.22484	1.20641	1.19257	1.17762	1.16461	1.15211	1.13898	1.1262	1.11344	1.09941	1.08595	1.07243	1.05549	1.04056	1.02284	1.00323	0.97885	0.956221	0.931602	0.905131	0.87697	0.846343	0.813697	0.780382	0.749694	0.717209	0.683221	0.651459	0.617832	0.585753	0.553282	0.521908	0.492783	0.464892	0.438466	0.413704	0.390761	0.368798
0.584358	0.580106	0.57623	0.572321	0.568069	0.563963	0.559974	0.556045	0.55209	0.547996	0.543747	0.540164	0.535693	0.530448	0.52479	0.517418	0.509424	0.500743	0.490528	0.478428	0.466635	0.452735	0.438656	0.424941	0.409803	0.396017	0.382457	0.36897	0.355489	0.344049	0.3349	0.326491	0.31972	0.314698	0.311116	0.309065	0.309281	0.311638	0.315147	0.320331	0.326984	0.334541	0.342299	0.349999	0.358694	0.366096	0.374104	0.381661	0.388471	0.395005
0.992775	0.979473	0.965597	0.951568	0.935919	0.919909	0.902734	0.885206	0.865503	0.845078	0.823479	0.802784	0.780502	0.759725	0.738555	0.71855	0.697383	0.678408	0.660934	0.644476	0.629096	0.614822	0.601461	0.588794	0.576782	0.564785	0.554857	0.544275	0.534929	0.526038	0.517035	0.50947	0.50144	0.494279	0.489129	0.484683	0.480982	0.476083	0.473344	0.47169	0.470459	0.469542	0.468608	0.467498	0.466041	0.46406	0.460801	0.456268	0.45299	0.448016
1.4646	1.43695	1.40893	1.38172	1.35545	1.32926	1.30413	1.28007	1.25627	1.23404	1.21272	1.19158	1.17104	1.1521	1.13345	1.11423	1.09556	1.07758	1.05802	1.03979	1.02195	1.00241	0.982639	0.962334	0.941457	0.919881	0.898757	0.876374	0.853528	0.830658	0.806608	0.782457	0.759157	0.734713	0.710727	0.68707	0.662783	0.63921	0.61441	0.59069	0.567094	0.544368	0.521623	0.499	0.476396	0.453515	0.431471	0.409838	0.388315	0.367236
1.84621	1.83512	1.82525	1.81617	1.80433	1.79176	1.777	1.76069	1.74157	1.72245	1.69958	1.6766	1.65148	1.6258	1.59853	1.56891	1.53858	1.50762	1.47881	1.44689	1.41904	1.38933	1.3598	1.33193	1.30411	1.27967	1.25662	1.23492	1.21412	1.19454	1.17679	1.16052	1.14661	1.13221	1.12095	1.10955	1.09881	1.08721	1.07531	1.06224	1.04765	1.03317	1.01714	0.999242	0.979393	0.957034	0.932352	0.907701	0.88117	0.852501
0.584991	0.571922	0.558278	0.543699	0.527186	0.510557	0.492835	0.475553	0.458277	0.440582	0.423846	0.406106	0.39048	0.376265	0.362939	0.350611	0.338836	0.328772	0.319391	0.31128	0.304663	0.29877	0.293484	0.28867	0.283673	0.279482	0.275276	0.270414	0.265409	0.260122	0.253433	0.248049	0.241942	0.23463	0.227295	0.21882	0.210423	0.201523	0.19222	0.182112	0.172441	0.162636	0.152792	0.142998	0.133328	0.12284	0.113868	0.105119	0.0966395	0.0884688
1.55067	1.53576	1.52167	1.5066	1.49217	1.4774	1.46352	1.44729	1.43074	1.41386	1.39548	1.37595	1.35574	1.33482	1.3124	1.28905	1.26396	1.23892	1.21474	1.18905	1.16469	1.14079	1.11784	1.09528	1.07249	1.05213	1.03323	1.01571	0.998845	0.982689	0.968925	0.955176	0.942719	0.930757	0.919548	0.908744	0.897878	0.88756	0.875802	0.86491	0.853355	0.842019	0.829183	0.81592	0.802172	0.787836	0.772566	0.757203	0.741741	0.725345
0.706852	0.713585	0.720868	0.729073	0.738646	0.748434	0.759218	0.768964	0.779447	0.788143	0.795747	0.802524	0.807118	0.810855	0.812563	0.811614	0.809134	0.805423	0.798543	0.78977	0.780541	0.770642	0.760656	0.750103	0.738322	0.727814	0.717064	0.707125	0.69748	0.688812	0.680079	0.672976	0.66534	0.658661	0.651331	0.644936	0.639388	0.633556	0.627539	0.622191	0.61671	0.610151	0.604161	0.597632	0.592711	0.586842	0.580843	0.576758	0.571293	0.568382
1.14131	1.12214	1.10315	1.08559	1.06855	1.0524	1.03742	1.02408	1.01168	1.001	0.990971	0.982453	0.974674	0.968383	0.962721	0.956985	0.950886	0.945609	0.940072	0.933219	0.92698	0.919556	0.910335	0.900783	0.889882	0.877971	0.865252	0.85232	0.837634	0.822583	0.806725	0.790185	0.773186	0.756805	0.740474	0.723798	0.706805	0.690466	0.674439	0.658267	0.643208	0.626963	0.612138	0.597394	0.582845	0.569007	0.555723	0.543248	0.531162	0.520421
0.239379	0.242817	0.245799	0.248896	0.251867	0.254359	0.256502	0.258083	0.259552	0.260642	0.261139	0.261007	0.260294	0.259309	0.258203	0.256712	0.254883	0.252459	0.249913	0.247335	0.244469	0.241316	0.237818	0.234735	0.231569	0.22835	0.225094	0.222167	0.219017	0.215952	0.213143	0.210241	0.207104	0.204679	0.201836	0.198875	0.19627	0.193772	0.191407	0.189655	0.187797	0.186034	0.184556	0.183559	0.182537	0.182147	0.182294	0.183056	0.184585	0.186545
0.00571892	0.00648038	0.00727017	0.00807506	0.00887981	0.0096676	0.0104205	0.0111204	0.0117491	0.0122899	0.0127277	0.0130499	0.0132471	0.0133135	0.0132471	0.0130499	0.0127277	0.0122899	0.0117491	0.0111204	0.0104205	0.0096676	0.00887981	0.00807506	0.00727017	0.00648038	0.00571892	0.00499671	0.00432227	0.00370165	0.00313861	0.00263473	0.00218973	0.00180179	0.00146782	0.00118386	0.000945331	0.000747351	0.000584955	0.000453291	0.000347768	0.000264155	0.000198648	0	0	0	0	0	0	0
0.0445663	0.0427173	0.0412441	0.0399379	0.0383554	0.0374177	0.0364006	0.0355965	0.0346556	0.0337321	0.0329354	0.0319234	0.0309998	0.0299704	0.0288323	0.0275867	0.0262392	0.0246599	0.0231786	0.0216269	0.0200263	0.0182596	0.0166659	0.0150825	0.0135322	0.0120357	0.0106106	0.00927117	0.00788866	0.00678643	0.00578318	0.00488173	0.00408187	0.00338078	0.0027736	0.00244148	0.00206363	0.00177478	0.00157022	0.00144574	0.00125815	0.00132077	0.00144637	0.00163557	0.00188909	0.00206785	0.00248807	0.00296391	0.00349561	0.00408168
0.0704145	0.0712546	0.072703	0.0743012	0.0759982	0.077589	0.0793677	0.0810816	0.0826856	0.0839855	0.0849839	0.0861368	0.0870123	0.0875922	0.0877088	0.0876961	0.0873425	0.0866441	0.0854469	0.0840983	0.0824	0.080362	0.0782031	0.0755976	0.0729286	0.069883	0.066652	0.063279	0.0598121	0.0561504	0.052694	0.0492956	0.0462175	0.0433759	0.0404807	0.0380806	0.0360157	0.034322	0.0330255	0.031988	0.0315583	0.0315253	0.0315653	0.0323413	0.0334089	0.0347249	0.0362383	0.0378924	0.0394734	0.0412647
0	0	0	0	0	0	0	0	0	0	0	0	0	0	0	0	0	0	0	0	0	0	0	0	0	0	0	0	0	0	0	0	0	0	0	0	0	0	0	0	0	0	0	0	0	0	0	0	0	0
0	0	0	0	0	0	0	0	0	0	0	0	0	0	0	0	0	0	0	0	0	0	0	0	0	0	0	0	0	0	0	0	0	0	0	0	0	0	0	0	0	0	0	0	0	0	0	0	0	0
0.0134533	0.0142439	0.0151663	0.0162039	0.0173387	0.0188195	0.0201826	0.0216148	0.0233738	0.025274	0.027069	0.028767	0.0308291	0.0330049	0.0353106	0.0377611	0.0406347	0.0437587	0.0468897	0.0504944	0.054119	0.0579503	0.0619675	0.0661405	0.0704314	0.0747944	0.0791775	0.0835235	0.0877722	0.0921285	0.0960841	0.0997817	0.103168	0.106197	0.108824	0.111013	0.112737	0.113971	0.114702	0.114921	0.114894	0.113982	0.11285	0.111256	0.109233	0.106818	0.10432	0.101337	0.0983892	0.0950849
0.504632	0.500861	0.495507	0.488372	0.479296	0.470475	0.456272	0.442342	0.426515	0.408999	0.388342	0.368759	0.348335	0.327492	0.306659	0.286265	0.266713	0.248369	0.231549	0.217093	0.205212	0.195482	0.187988	0.182738	0.181974	0.181705	0.183501	0.185454	0.19124	0.198349	0.206568	0.215689	0.22551	0.235844	0.246518	0.257376	0.270585	0.278713	0.291174	0.303316	0.315096	0.326459	0.33964	0.350688	0.363563	0.374329	0.384664	0.394533	0.403913	0.412798
0.337086	0.335817	0.332808	0.328978	0.325284	0.320025	0.314671	0.30878	0.302533	0.296339	0.289996	0.283842	0.278259	0.27301	0.267992	0.263673	0.260274	0.257443	0.255412	0.25433	0.254457	0.254655	0.25574	0.257573	0.260125	0.263206	0.266276	0.269948	0.273167	0.27664	0.280186	0.283646	0.286323	0.28873	0.291229	0.292612	0.293786	0.293961	0.294136	0.293512	0.292135	0.290666	0.289016	0.287115	0.284617	0.281762	0.278997	0.275815	0.273362	0.271075
0.202088	0.203751	0.205555	0.208195	0.211524	0.214559	0.21752	0.220267	0.222678	0.22465	0.226107	0.226995	0.227288	0.226244	0.225172	0.224447	0.222432	0.220018	0.217603	0.214388	0.211255	0.207757	0.203929	0.199794	0.195369	0.190663	0.185682	0.180433	0.175913	0.17048	0.164906	0.159229	0.153499	0.148266	0.142764	0.137065	0.131708	0.12711	0.122487	0.118376	0.115181	0.112096	0.109993	0.108406	0.107341	0.106782	0.106695	0.107025	0.107701	0.108268
0.13407	0.133938	0.133656	0.13324	0.132703	0.132052	0.131292	0.130422	0.129433	0.128312	0.127036	0.125577	0.123903	0.121975	0.119754	0.117203	0.114287	0.110053	0.106582	0.102639	0.0982473	0.0934416	0.0882695	0.0827901	0.0783172	0.0728497	0.0674169	0.062126	0.0570851	0.0523996	0.0481688	0.0444828	0.0404934	0.0383606	0.0369032	0.0361638	0.0361638	0.0369032	0.0383606	0.0404934	0.0432385	0.0465141	0.0502212	0.0542457	0.0584618	0.0627355	0.0669282	0.0709016	0.0735957	0.0769832
0	0	0	0	0	0	0	0	0	0	0	0	0	0	0	0	0	0	0	0	0	0	0	0	0	0	0	0	0	0	0	0	0	0	0	0	0	0	0	0	0	0	0	0	0	0	0	0	0	0
0.0662304	0.0713426	0.0764062	0.0813942	0.0862867	0.0910702	0.0957367	0.100281	0.105631	0.110225	0.114762	0.119241	0.123654	0.127982	0.132198	0.136262	0.140126	0.143732	0.147019	0.149924	0.152381	0.154334	0.155731	0.15653	0.156702	0.156229	0.155108	0.153346	0.150961	0.147983	0.144445	0.14039	0.135863	0.130909	0.125579	0.119227	0.113472	0.107445	0.101205	0.0948126	0.0883255	0.081802	0.0752998	0.0688755	0.0625841	0.0564778	0.0506052	0.0450099	0.0397295	0.0347946
0.0394002	0.0423618	0.045198	0.0478613	0.050306	0.0524893	0.0543725	0.0559217	0.057109	0.0579127	0.0583183	0.0583183	0.0579127	0.057109	0.0559217	0.0543725	0.0524893	0.050306	0.0478613	0.045198	0.0428684	0.0400738	0.0372479	0.0344475	0.0317284	0.0291443	0.0267454	0.024577	0.0226789	0.0210839	0.0198174	0.0188966	0.0183298	0.0181166	0.0182472	0.0183258	0.0191781	0.0202683	0.0215582	0.0230024	0.0245497	0.0261445	0.0277288	0.0292443	0.0306344	0.0318464	0.0324562	0.0332778	0.0337807	0.0339501
0.814766	0.821957	0.82844	0.835594	0.839375	0.84344	0.844854	0.846129	0.845551	0.843419	0.84284	0.838511	0.836064	0.829963	0.822832	0.816561	0.807668	0.803573	0.797834	0.793301	0.792039	0.790666	0.795042	0.801308	0.812537	0.825104	0.842967	0.863358	0.8888	0.917432	0.947651	0.981559	1.01689	1.05444	1.0895	1.12497	1.15835	1.19027	1.216	1.24018	1.25787	1.27013	1.27541	1.2758	1.26858	1.25659	1.23744	1.21434	1.18635	1.15424
0.0105393	0.00959298	0.00891948	0.00829166	0.00819044	0.00831008	0.00863419	0.00914287	0.00981307	0.0106189	0.0115317	0.0123027	0.0133933	0.0142625	0.0153733	0.0164057	0.0173333	0.0181311	0.018777	0.0192523	0.0195433	0.0196412	0.0195433	0.0192523	0.018777	0.0181311	0.0173333	0.0164057	0.0153733	0.0142625	0.0131003	0.011913	0.0107256	0.00956042	0.00843704	0.00737158	0.00637658	0.005461	0.00463035	0.00418004	0.00362019	0.00317121	0.00283419	0.00260951	0.00249719	0.00249719	0.00260951	0.00283419	0.00317121	0.00362019
0.0235911	0.0252325	0.0269897	0.0284427	0.0305404	0.0327321	0.0353103	0.0378152	0.0404672	0.0432729	0.0462324	0.0493386	0.0525748	0.0559149	0.0598846	0.0634997	0.0671336	0.0707357	0.0742514	0.0776249	0.0808013	0.083729	0.0863618	0.0886613	0.0905973	0.0921493	0.0933065	0.0940672	0.0944376	0.0944311	0.0940658	0.0933633	0.0923463	0.0910375	0.0892488	0.0874724	0.0854467	0.0831875	0.0807079	0.078019	0.0751311	0.0720546	0.0688018	0.0653876	0.0618303	0.0581526	0.0543809	0.050546	0.0466817	0.0428242
0.28634	0.294677	0.303363	0.311987	0.321036	0.33001	0.338781	0.347959	0.35573	0.363779	0.370907	0.377092	0.383212	0.388822	0.392862	0.396163	0.399037	0.400199	0.400173	0.398948	0.39653	0.39295	0.388258	0.382527	0.375574	0.368503	0.360453	0.351932	0.343089	0.333699	0.324246	0.315106	0.306019	0.297065	0.288027	0.279281	0.271091	0.262531	0.255187	0.247398	0.240029	0.232399	0.225097	0.217729	0.209726	0.202049	0.19459	0.187004	0.179043	0.171092
0.575384	0.567423	0.558617	0.549388	0.540552	0.531713	0.522259	0.512569	0.50283	0.492862	0.482484	0.471515	0.460891	0.45004	0.438966	0.427758	0.416359	0.405085	0.39339	0.382097	0.370714	0.360165	0.349552	0.339046	0.328871	0.318753	0.30908	0.299184	0.289772	0.280244	0.270602	0.261181	0.251319	0.24182	0.232387	0.2229	0.213251	0.2036	0.193885	0.183969	0.175058	0.165757	0.157171	0.148566	0.140771	0.133264	0.126114	0.119481	0.113858	0.108435
1.60686	1.592	1.57666	1.56245	1.54892	1.53591	1.52339	1.51151	1.49978	1.48757	1.47655	1.46449	1.45231	1.43854	1.4238	1.40772	1.39009	1.37088	1.35081	1.32841	1.3036	1.27753	1.25005	1.22241	1.19415	1.16468	1.13509	1.10538	1.0752	1.046	1.01777	0.9899	0.962499	0.9358	0.910838	0.886885	0.863175	0.841897	0.822332	0.803098	0.785105	0.768138	0.752454	0.738123	0.724714	0.710844	0.699261	0.687368	0.676491	0.666289
0.472953	0.46553	0.457588	0.448784	0.439824	0.43028	0.420216	0.409989	0.399722	0.38879	0.377685	0.366464	0.355354	0.344244	0.333099	0.322182	0.3113	0.300223	0.289656	0.279102	0.268392	0.257907	0.247721	0.237354	0.227395	0.217348	0.207708	0.197913	0.188386	0.179048	0.170051	0.160903	0.152249	0.144084	0.136728	0.129692	0.123075	0.116824	0.11115	0.105777	0.101091	0.0967941	0.0929758	0.0895752	0.0867256	0.0839976	0.081487	0.0794234	0.0776216	0.0759325
0.202586	0.200572	0.198591	0.195049	0.191266	0.187152	0.18267	0.177286	0.171748	0.165828	0.159671	0.153423	0.147218	0.140901	0.135195	0.129811	0.124802	0.12019	0.11597	0.111838	0.108364	0.104836	0.101801	0.0988103	0.0957845	0.09265	0.0893436	0.0855416	0.0818362	0.0775748	0.0733913	0.0689483	0.0640173	0.0590038	0.0539561	0.0492056	0.0444643	0.0395335	0.0348298	0.0306703	0.0267413	0.0230859	0.0197337	0.0167021	0.0139969	0.0116142	0.00954222	0.00776262	0.00625269	0.00498684
0.211218	0.209816	0.208831	0.208439	0.208233	0.208491	0.208312	0.207701	0.207996	0.207863	0.20758	0.207688	0.206718	0.206056	0.204994	0.203857	0.202398	0.200037	0.197615	0.194551	0.191793	0.188204	0.184414	0.18072	0.177193	0.173329	0.169463	0.166013	0.162475	0.159518	0.156367	0.154254	0.152046	0.150353	0.149431	0.148943	0.148965	0.149476	0.150443	0.151826	0.153493	0.155387	0.157192	0.159769	0.162133	0.164227	0.166572	0.168773	0.170866	0.17281
0.466557	0.465172	0.461592	0.456839	0.449782	0.441291	0.431634	0.421071	0.409848	0.398185	0.387091	0.376175	0.364819	0.353144	0.342622	0.332517	0.322888	0.31378	0.30522	0.297227	0.289807	0.282959	0.276669	0.270306	0.265213	0.260534	0.255607	0.249914	0.246697	0.243444	0.239471	0.23546	0.232703	0.22894	0.224715	0.219974	0.214678	0.208805	0.20175	0.194914	0.187543	0.179719	0.170936	0.163506	0.156204	0.148426	0.140948	0.132713	0.126626	0.121203
0.170158	0.166783	0.163474	0.160076	0.156725	0.153005	0.149424	0.145841	0.142301	0.139039	0.135633	0.132438	0.129473	0.126889	0.124562	0.122688	0.120616	0.11912	0.117525	0.116448	0.115344	0.114503	0.113561	0.112803	0.111865	0.111032	0.110084	0.108852	0.10749	0.106109	0.104507	0.102391	0.100254	0.0978977	0.0954596	0.0927619	0.0896773	0.0865418	0.0831858	0.0794899	0.0756566	0.0718439	0.0678937	0.063839	0.0597134	0.0555515	0.0512468	0.0471539	0.0431194	0.0391778
0.587404	0.588623	0.589002	0.588604	0.586801	0.583548	0.579184	0.573545	0.566161	0.558082	0.54828	0.538123	0.527099	0.515808	0.503977	0.492084	0.480465	0.468979	0.457605	0.446768	0.437068	0.427871	0.419457	0.411863	0.404679	0.398183	0.392333	0.388082	0.384286	0.380884	0.377526	0.374526	0.371386	0.367887	0.362853	0.358361	0.3532	0.347018	0.340523	0.333176	0.324543	0.315434	0.305668	0.294952	0.284157	0.273836	0.26315	0.252482	0.241782	0.231659
0.777358	0.77042	0.765737	0.76109	0.757085	0.753129	0.750125	0.746936	0.743341	0.741147	0.738711	0.736151	0.732996	0.730168	0.727149	0.724203	0.721379	0.718156	0.714053	0.710083	0.705974	0.70152	0.697161	0.691702	0.686197	0.679893	0.673147	0.665561	0.657676	0.649005	0.639665	0.630148	0.619451	0.607793	0.595796	0.584172	0.571812	0.55901	0.545697	0.532789	0.519572	0.506964	0.495076	0.483217	0.471484	0.461063	0.450978	0.442171	0.433653	0.426041
0.404547	0.397988	0.391671	0.385877	0.380427	0.37529	0.370485	0.365555	0.361099	0.356883	0.353755	0.350746	0.347805	0.344921	0.342782	0.340753	0.339535	0.337895	0.336567	0.335922	0.335737	0.335288	0.334697	0.334326	0.334386	0.334128	0.33345	0.332798	0.332272	0.330805	0.329314	0.327701	0.325841	0.323369	0.320646	0.317167	0.3135	0.309817	0.305279	0.30078	0.296145	0.290897	0.285467	0.28002	0.274368	0.268578	0.2622	0.256249	0.249759	0.243664
0.770075	0.755989	0.744015	0.73298	0.723052	0.716331	0.710281	0.706513	0.703359	0.700709	0.701081	0.701552	0.701929	0.704047	0.707205	0.711439	0.715312	0.719005	0.721524	0.724776	0.726291	0.728619	0.730072	0.730872	0.730573	0.730392	0.729516	0.7281	0.725493	0.723119	0.72114	0.71845	0.715638	0.714075	0.713513	0.713594	0.714277	0.715372	0.716859	0.719245	0.721263	0.724387	0.727644	0.730515	0.733617	0.736768	0.738872	0.740108	0.74043	0.738984
0.397249	0.396603	0.396822	0.396821	0.397183	0.397399	0.397873	0.398635	0.39923	0.400186	0.40147	0.402421	0.403982	0.40549	0.407236	0.409301	0.412204	0.415565	0.419049	0.422803	0.426752	0.43073	0.434878	0.438354	0.441449	0.444713	0.447121	0.448824	0.449475	0.448742	0.448263	0.445808	0.442506	0.438809	0.435234	0.43022	0.425548	0.420441	0.415279	0.410298	0.405974	0.401534	0.398153	0.395177	0.392816	0.39131	0.390164	0.390543	0.391042	0.391718
0.576945	0.563126	0.549973	0.537272	0.524172	0.511406	0.499175	0.48789	0.476686	0.466249	0.455907	0.445684	0.435643	0.426483	0.417227	0.408501	0.399829	0.391629	0.383878	0.376433	0.368827	0.361218	0.354735	0.347956	0.340872	0.334627	0.327861	0.321467	0.315372	0.309328	0.303543	0.297583	0.291909	0.28588	0.28065	0.274863	0.269205	0.264031	0.258869	0.253508	0.248174	0.242702	0.237637	0.232382	0.227261	0.221838	0.216325	0.21055	0.204733	0.199105
0.0429504	0.0437007	0.0440341	0.0443462	0.0446395	0.0449279	0.0448303	0.0448894	0.0455201	0.0462281	0.0470582	0.0480483	0.0492256	0.0506051	0.0521876	0.0539588	0.0558895	0.0579363	0.0600433	0.0621446	0.0641672	0.0660343	0.067669	0.0689979	0.0699546	0.070483	0.0705395	0.0700948	0.0691359	0.0676656	0.0657025	0.0632799	0.0600392	0.0569539	0.0535517	0.0499089	0.0461027	0.0422095	0.0383015	0.0349894	0.0319679	0.028793	0.0259302	0.0234327	0.0213462	0.0197089	0.0185518	0.0178988	0.0177664	0.0181641
0.422847	0.417537	0.411183	0.40332	0.395385	0.386954	0.377973	0.367874	0.357973	0.347705	0.337196	0.327269	0.316855	0.306062	0.296876	0.287516	0.27878	0.270763	0.262856	0.256323	0.250535	0.246253	0.242338	0.239343	0.236751	0.235207	0.235344	0.23642	0.238385	0.24065	0.244845	0.249708	0.255901	0.261508	0.266979	0.273424	0.279559	0.28792	0.295416	0.302562	0.311241	0.320996	0.330025	0.339419	0.350628	0.362215	0.374283	0.387239	0.401654	0.417079
0.253235	0.251307	0.249957	0.24922	0.249704	0.250921	0.252844	0.255114	0.258295	0.261962	0.266652	0.271459	0.27668	0.281454	0.285627	0.289694	0.293255	0.29599	0.299122	0.300849	0.301503	0.301306	0.300693	0.298874	0.297261	0.294104	0.290536	0.287032	0.283236	0.27953	0.275436	0.271656	0.268029	0.264611	0.261495	0.25918	0.256889	0.254964	0.253244	0.251678	0.250022	0.248629	0.247006	0.245325	0.243706	0.242107	0.239965	0.238171	0.235822	0.233472
0.551198	0.549194	0.547499	0.545986	0.544033	0.542683	0.540657	0.538427	0.535895	0.532331	0.528853	0.524174	0.51878	0.512704	0.506088	0.498489	0.49039	0.481786	0.472389	0.462599	0.452927	0.442828	0.433656	0.424228	0.415285	0.406381	0.397997	0.38986	0.38203	0.375013	0.368756	0.362801	0.357366	0.352404	0.347267	0.342636	0.33813	0.33322	0.328455	0.324365	0.319621	0.315435	0.310411	0.305682	0.300213	0.2948	0.288978	0.283203	0.27717	0.271678
0.545454	0.54552	0.547024	0.550033	0.553284	0.558682	0.564461	0.569992	0.576209	0.582769	0.588059	0.592827	0.597195	0.600298	0.60196	0.602234	0.600573	0.597631	0.592504	0.585476	0.576851	0.566124	0.55519	0.542791	0.530021	0.515485	0.500925	0.485578	0.469828	0.453647	0.43743	0.421288	0.405317	0.389785	0.374115	0.359053	0.344436	0.33029	0.316833	0.303447	0.290782	0.278851	0.267223	0.256164	0.24594	0.235659	0.226007	0.217347	0.20922	0.201432
[truncated: 301 more columns]

## Sheet: Figure3c
AUC curve low spatial frequency as post-saccadic image (freuquency change)
Time bin center (ms)	-100	-90	-80	-70	-60	-50	-40	-30	-20	-10	0	10	20	30	40	50	60	70	80	90	100	110	120	130	140	150	160	170	180	190	200	210	220	230	240	250
	0.493213	0.474076	0.46003	0.474736	0.465403	0.470305	0.480392	0.485294	0.495098	0.5	0.5	0.5	0.5	0.49491	0.47549	0.370098	0.369061	0.413556	0.429487	0.477941	0.481241	0.429204	0.404977	0.363971	0.331825	0.374152	0.383956	0.454091	0.492081	0.502357	0.511784	0.483503	0.480675	0.460219	0.467383	0.466817
	0.514989	0.498115	0.530637	0.479638	0.467006	0.450792	0.474925	0.4704	0.509615	0.509615	0.504713	0.499811	0.499811	0.49491	0.494721	0.474359	0.431373	0.37764	0.404695	0.405072	0.427696	0.399793	0.372643	0.363311	0.314103	0.385935	0.396022	0.439668	0.498963	0.465875	0.487179	0.47879	0.475584	0.451075	0.461821	0.449566
	0.477847	0.480958	0.46842	0.459559	0.450509	0.470211	0.485106	0.490196	0.495098	0.504713	0.509615	0.509615	0.509615	0.509615	0.509615	0.504713	0.415253	0.434295	0.473982	0.479449	0.536011	0.509238	0.42779	0.410068	0.405637	0.442779	0.430241	0.404695	0.454374	0.432504	0.43552	0.473416	0.423831	0.43241	0.43109	0.423171
	0.467572	0.517534	0.516026	0.551471	0.514423	0.490385	0.475962	0.50066	0.513763	0.50132	0.518948	0.50066	0.554393	0.551659	0.518948	0.533937	0.464178	0.479921	0.444382	0.425999	0.393854	0.387255	0.419683	0.418646	0.477376	0.450603	0.518288	0.552225	0.557692	0.54063	0.463707	0.459465	0.453431	0.436934	0.438537	0.442402
	0.510652	0.488688	0.49095	0.50509	0.510181	0.484729	0.443062	0.425905	0.475113	0.499811	0.509615	0.548077	0.552885	0.581731	0.600962	0.541572	0.517911	0.511501	0.477187	0.520739	0.522624	0.511312	0.492081	0.448624	0.434106	0.483126	0.444664	0.461444	0.439291	0.466817	0.513103	0.539404	0.523096	0.470965	0.469174	0.463989
	0.45782	0.484696	0.470885	0.476577	0.496361	0.465099	0.461739	0.471538	0.478723	0.484043	0.484043	0.484043	0.484043	0.501586	0.508492	0.495707	0.449701	0.433744	0.4581	0.496454	0.547032	0.547966	0.510732	0.51857	0.448302	0.444569	0.406122	0.414147	0.443076	0.429265	0.491788	0.454554	0.46062	0.463979	0.45558	0.485816
	0.576054	0.544046	0.567842	0.584733	0.565136	0.577641	0.557111	0.487682	0.534621	0.546193	0.558417	0.616088	0.582773	0.557857	0.513158	0.489175	0.547406	0.563643	0.600971	0.610022	0.538074	0.480963	0.445129	0.432811	0.519224	0.545353	0.457913	0.473964	0.405468	0.469858	0.495614	0.511665	0.511665	0.503919	0.503173	0.540407
	0.560564	0.56159	0.545259	0.552258	0.525663	0.543393	0.488242	0.524823	0.516237	0.531822	0.551885	0.519317	0.520157	0.512318	0.540594	0.52025	0.507279	0.54134	0.564296	0.587533	0.585293	0.570082	0.488802	0.451101	0.396137	0.380926	0.418346	0.433371	0.481896	0.442889	0.394177	0.46006	0.422359	0.507279	0.560937	0.522956
	0.494681	0.489362	0.489362	0.494681	0.494681	0.5	0.5	0.5	0.5	0.5	0.5	0.5	0.5	0.5	0.508772	0.531355	0.497574	0.482829	0.410414	0.400056	0.41676	0.43561	0.468085	0.473124	0.434957	0.412654	0.444196	0.469578	0.515864	0.540687	0.515677	0.507559	0.524543	0.533688	0.496267	0.496081
	0.5	0.5	0.5	0.5	0.5	0.5	0.5	0.5	0.5	0.5	0.5	0.5	0.5	0.5	0.5	0.492814	0.505786	0.547032	0.547126	0.544886	0.526689	0.52193	0.530888	0.510358	0.510918	0.533781	0.508865	0.472844	0.56383	0.555338	0.564856	0.617581	0.558324	0.556178	0.546659	0.492161
	0.547032	0.532941	0.494401	0.511105	0.548992	0.569616	0.565696	0.542273	0.51913	0.498134	0.529769	0.517264	0.514371	0.490015	0.434957	0.463886	0.463233	0.56075	0.608436	0.573535	0.536394	0.444942	0.380086	0.428891	0.424599	0.419746	0.465192	0.454461	0.446342	0.39567	0.400056	0.404349	0.41536	0.453901	0.45838	0.468365
	0.564483	0.548899	0.546753	0.555804	0.573815	0.563457	0.554871	0.520997	0.531075	0.526036	0.575681	0.602464	0.572882	0.535648	0.517264	0.512038	0.56439	0.553098	0.545539	0.529022	0.488895	0.488522	0.427585	0.432531	0.453714	0.455021	0.510638	0.538727	0.563643	0.580627	0.558697	0.580534	0.602557	0.572882	0.586599	0.544793
	0.492721	0.49804	0.478723	0.478723	0.478723	0.496267	0.520997	0.520997	0.517544	0.5	0.5	0.5	0.512225	0.524449	0.523143	0.498787	0.500747	0.494401	0.49972	0.549552	0.551138	0.548619	0.494681	0.484323	0.429451	0.471818	0.471631	0.447088	0.462393	0.471445	0.489362	0.529489	0.466965	0.435517	0.426465	0.431411
	0.581467	0.540687	0.496641	0.50252	0.508492	0.539847	0.550952	0.548899	0.569895	0.557111	0.550019	0.547312	0.525756	0.489175	0.516424	0.471165	0.4972	0.534434	0.553378	0.588839	0.579787	0.527809	0.500933	0.479657	0.468925	0.49916	0.54134	0.554685	0.558044	0.573628	0.531355	0.569802	0.579694	0.58548	0.595838	0.582027
	0.497024	0.507482	0.503018	0.505374	0.505043	0.505126	0.499876	0.518229	0.509011	0.502191	0.491567	0.503266	0.512525	0.534598	0.540096	0.542452	0.547082	0.54857	0.564029	0.579737	0.590195	0.594949	0.545387	0.53311	0.52414	0.566799	0.61541	0.662781	0.713211	0.694858	0.689856	0.665179	0.656622	0.649264	0.645792	0.65964
	0.542989	0.539435	0.538732	0.546999	0.515832	0.515088	0.517485	0.505208	0.49723	0.5	0.5	0.507812	0.505167	0.499876	0.507812	0.489997	0.52877	0.562293	0.581225	0.54857	0.526207	0.467014	0.411541	0.411334	0.433945	0.459945	0.484416	0.547371	0.551133	0.562211	0.538236	0.545635	0.554563	0.575934	0.594825	0.624297
	0.524636	0.517072	0.510665	0.508598	0.517196	0.514633	0.499504	0.497106	0.507812	0.5	0.5	0.5	0.5	0.5	0.523438	0.536293	0.560144	0.598876	0.590195	0.541625	0.521453	0.475942	0.46226	0.456763	0.45329	0.479249	0.569114	0.622189	0.668072	0.673487	0.660714	0.655423	0.638889	0.637359	0.639178	0.653315
	0.51422	0.505291	0.502604	0.50744	0.509755	0.516493	0.499339	0.481688	0.505043	0.497354	0.5	0.5	0.5	0.520792	0.530754	0.533854	0.531953	0.570437	0.590402	0.561012	0.566468	0.533937	0.48359	0.464492	0.490038	0.55167	0.601893	0.707011	0.742766	0.722057	0.708995	0.696305	0.662492	0.665303	0.661417	0.66522
	0.50339	0.504506	0.518973	0.503183	0.500372	0.501777	0.513021	0.517898	0.512979	0.507812	0.507812	0.515625	0.515625	0.528646	0.570312	0.58631	0.623884	0.629547	0.708085	0.671462	0.678034	0.668031	0.569734	0.571759	0.563781	0.533151	0.610987	0.669767	0.718378	0.722429	0.710193	0.701926	0.684482	0.687831	0.686715	0.690559
	0.53774	0.531581	0.500909	0.4802	0.466063	0.469246	0.504506	0.52662	0.515212	0.532035	0.50711	0.508267	0.49103	0.475984	0.460896	0.461144	0.498677	0.549521	0.559193	0.513558	0.493552	0.421503	0.414517	0.439608	0.479911	0.501075	0.543816	0.558408	0.588583	0.572586	0.578166	0.537161	0.505332	0.509549	0.47648	0.489542
	0.532302	0.532118	0.512928	0.507735	0.521436	0.541621	0.562578	0.528582	0.490755	0.483057	0.483425	0.500552	0.486077	0.488913	0.49186	0.582136	0.537127	0.527882	0.553039	0.494512	0.471786	0.454549	0.423241	0.42593	0.418195	0.418821	0.437753	0.509245	0.516832	0.533665	0.539853	0.51919	0.486077	0.474807	0.49326	0.481289
	0.488619	0.493849	0.495543	0.501068	0.494475	0.506667	0.506667	0.503904	0.503941	0.503941	0.503941	0.513333	0.506667	0.506667	0.503904	0.500847	0.505967	0.557901	0.560884	0.564088	0.576648	0.529687	0.514807	0.506556	0.517274	0.518379	0.584199	0.586409	0.636317	0.655285	0.655654	0.637422	0.621105	0.607993	0.624604	0.626446
	0.517385	0.529319	0.532007	0.533481	0.513002	0.507845	0.521031	0.510976	0.499595	0.50232	0.504972	0.495506	0.489982	0.487182	0.487219	0.492928	0.54221	0.542026	0.55919	0.548214	0.484825	0.46965	0.420663	0.402099	0.453039	0.436133	0.479263	0.564199	0.5614	0.569761	0.584162	0.522762	0.541915	0.568029	0.570092	0.564383
	0.492707	0.496243	0.512192	0.531123	0.535101	0.528766	0.543794	0.521805	0.501142	0.506667	0.5	0.506667	0.510571	0.507808	0.512376	0.498085	0.536648	0.566961	0.598085	0.582689	0.556685	0.531639	0.479669	0.482541	0.48011	0.513812	0.568545	0.617164	0.625525	0.63709	0.63628	0.612781	0.624088	0.615433	0.604494	0.613775
	0.579628	0.572872	0.583716	0.565642	0.544493	0.556453	0.524223	0.51723	0.521959	0.500845	0.494595	0.494595	0.499831	0.538378	0.507534	0.486892	0.504865	0.522736	0.590405	0.593277	0.555034	0.488041	0.452534	0.460946	0.481588	0.458514	0.445777	0.46848	0.475777	0.503007	0.501892	0.516318	0.534054	0.544831	0.579831	0.629628
	0.504429	0.507013	0.487491	0.480723	0.489952	0.489336	0.517144	0.532975	0.529981	0.526126	0.508572	0.497867	0.497006	0.500861	0.565048	0.591502	0.601673	0.57727	0.516816	0.477442	0.476868	0.464072	0.467066	0.4895	0.499467	0.502584	0.505578	0.495735	0.488885	0.502584	0.516283	0.529981	0.534657	0.544377	0.529243	0.519194
	0.516529	0.502584	0.515421	0.518415	0.524403	0.517554	0.510705	0.503855	0.503855	0.503855	0.506849	0.506849	0.527397	0.534247	0.537692	0.553482	0.535149	0.511812	0.509064	0.503486	0.491838	0.459478	0.451563	0.431999	0.434993	0.460668	0.450742	0.483676	0.506439	0.506439	0.526331	0.526331	0.503445	0.490608	0.470921	0.47088
	0.563079	0.608236	0.554754	0.543475	0.522394	0.532155	0.557378	0.535969	0.503855	0.5	0.5	0.513699	0.51456	0.53683	0.579239	0.645353	0.629891	0.668157	0.630875	0.595234	0.606841	0.496924	0.436305	0.435526	0.453859	0.474243	0.494258	0.518292	0.514273	0.502256	0.578501	0.575342	0.577147	0.5906	0.60356	0.601591
	0.59023	0.64158	0.548478	0.545484	0.554712	0.522681	0.559388	0.546264	0.522312	0.498729	0.491879	0.509023	0.49877	0.485645	0.510089	0.523255	0.500451	0.534944	0.563982	0.559921	0.549832	0.457017	0.357395	0.365393	0.383808	0.407596	0.459355	0.435813	0.460217	0.486014	0.477935	0.488393	0.5016	0.484702	0.540932	0.560085
	0.52145	0.546059	0.567222	0.539496	0.586211	0.537938	0.530555	0.528874	0.504717	0.497006	0.5	0.5	0.506849	0.510705	0.517554	0.516324	0.485112	0.578788	0.575342	0.587031	0.598269	0.490239	0.429661	0.449143	0.402756	0.452711	0.483266	0.455705	0.479821	0.514027	0.521737	0.570257	0.57928	0.54044	0.59343	0.596793
	0.562218	0.578419	0.587195	0.593799	0.567673	0.548601	0.490116	0.482815	0.489952	0.494832	0.494012	0.494012	0.516077	0.545771	0.522517	0.471823	0.47572	0.540891	0.61205	0.607579	0.565622	0.459273	0.397137	0.423714	0.426749	0.474817	0.462759	0.456238	0.474612	0.481749	0.470798	0.532237	0.533467	0.570093	0.599048	0.609425
	0.501476	0.514437	0.493602	0.462472	0.480641	0.456402	0.461365	0.472644	0.482487	0.481503	0.491469	0.494463	0.503445	0.509433	0.505578	0.497867	0.481503	0.471085	0.502871	0.529407	0.497252	0.490444	0.465343	0.461447	0.512796	0.542162	0.56513	0.511894	0.47412	0.472521	0.443606	0.52428	0.506562	0.494832	0.523173	0.489172
	0.552908	0.567017	0.558855	0.544746	0.552826	0.542408	0.53683	0.522271	0.51456	0.511566	0.511566	0.511566	0.518251	0.517431	0.505578	0.498688	0.495365	0.568739	0.574932	0.555492	0.563736	0.48462	0.4717	0.465753	0.466574	0.467722	0.467558	0.462759	0.514642	0.558035	0.544254	0.562915	0.538225	0.522024	0.560331	0.570052
	0.53966	0.572102	0.54532	0.548642	0.555615	0.535723	0.506849	0.52871	0.509433	0.498729	0.488024	0.497867	0.503855	0.506849	0.510705	0.540604	0.55582	0.565335	0.570052	0.532442	0.496637	0.48179	0.459847	0.433763	0.464523	0.501435	0.510171	0.503568	0.470429	0.462226	0.460135	0.504388	0.50689	0.534944	0.539455	0.539701
	0.63329	0.610495	0.578314	0.581938	0.578858	0.582917	0.559651	0.537653	0.510908	0.497826	0.5	0.497354	0.509857	0.514423	0.529064	0.513119	0.508408	0.531782	0.55012	0.58096	0.57074	0.466333	0.382438	0.39755	0.411249	0.407335	0.51783	0.465608	0.498007	0.517866	0.489635	0.490215	0.500145	0.538994	0.584765	0.581902
	0.607415	0.584112	0.596941	0.608864	0.569689	0.553164	0.500978	0.496738	0.496267	0.497354	0.5	0.5	0.5	0.5	0.497354	0.509966	0.525803	0.579655	0.61796	0.612162	0.592194	0.518772	0.462709	0.462021	0.532471	0.546713	0.56197	0.54925	0.513844	0.524244	0.518627	0.543995	0.53508	0.517902	0.549214	0.521853
	0.560989	0.545608	0.571213	0.552498	0.497644	0.507468	0.51458	0.51867	0.509602	0.516358	0.5	0.5	0.5	0.503023	0.499289	0.519292	0.544808	0.542985	0.552187	0.5625	0.535117	0.486353	0.466394	0.447546	0.473106	0.487865	0.5008	0.546408	0.527649	0.543741	0.530761	0.525382	0.565567	0.59335	0.553921	0.599262
	0.507601	0.519292	0.521159	0.505957	0.573346	0.572991	0.556454	0.590149	0.588816	0.554543	0.574013	0.534317	0.524004	0.547831	0.517336	0.517114	0.562633	0.466839	0.451102	0.462704	0.475196	0.547964	0.562633	0.52516	0.491643	0.477774	0.474751	0.44159	0.441545	0.463149	0.441234	0.474573	0.481063	0.513736	0.542808	0.511958
	0.553521	0.538407	0.542674	0.542452	0.515025	0.4972	0.52027	0.507601	0.492621	0.517336	0.543252	0.551031	0.551476	0.536984	0.576369	0.549342	0.528272	0.499555	0.479107	0.494221	0.465416	0.446079	0.47893	0.453458	0.493599	0.504756	0.494399	0.528627	0.524227	0.498755	0.477774	0.470573	0.467328	0.478752	0.529116	0.519826
	0.556499	0.558944	0.586371	0.58357	0.574769	0.618866	0.590549	0.561211	0.515469	0.499822	0.5	0.5	0.506579	0.513158	0.519559	0.518848	0.538273	0.525871	0.508979	0.523649	0.498489	0.388158	0.398293	0.440256	0.496799	0.568546	0.553876	0.520048	0.496799	0.498222	0.51867	0.52516	0.534895	0.517692	0.516047	0.517825
	0.513072	0.507536	0.473323	0.484661	0.510071	0.556423	0.57463	0.516673	0.506069	0.499533	0.499533	0.503735	0.503735	0.491597	0.491597	0.482726	0.48286	0.575097	0.553688	0.552888	0.551954	0.436708	0.472189	0.49213	0.458717	0.568294	0.568094	0.601374	0.6668	0.616647	0.623449	0.586034	0.571095	0.601641	0.57603	0.594171
	0.551913	0.571479	0.558567	0.53715	0.539794	0.526882	0.534726	0.513397	0.505332	0.5	0.5	0.5	0.497268	0.497268	0.507668	0.509519	0.522166	0.54874	0.521373	0.530011	0.536841	0.529085	0.503878	0.486603	0.46404	0.461572	0.457518	0.492729	0.51181	0.503085	0.53098	0.561519	0.53737	0.56434	0.607659	0.577472
	0.569408	0.580204	0.601093	0.593778	0.642032	0.611229	0.609246	0.619073	0.571215	0.567689	0.560726	0.526882	0.507932	0.505112	0.504936	0.513221	0.510576	0.521682	0.544597	0.495902	0.524061	0.439318	0.432135	0.447999	0.470518	0.552926	0.522034	0.525736	0.491186	0.470298	0.456813	0.468183	0.532478	0.562048	0.543628	0.555923
	0.558875	0.508065	0.524194	0.469637	0.47184	0.474573	0.516173	0.561167	0.518421	0.545214	0.504186	0.465274	0.524061	0.49339	0.472854	0.489512	0.464745	0.48982	0.519082	0.540323	0.537899	0.557641	0.546977	0.477966	0.494536	0.422087	0.486207	0.505068	0.543187	0.561035	0.5	0.507095	0.449938	0.416226	0.425701	0.445399
	0.570598	0.53834	0.553675	0.601974	0.537723	0.551604	0.529394	0.48484	0.55795	0.556804	0.626476	0.567028	0.556804	0.592367	0.548299	0.597303	0.559404	0.576679	0.510312	0.541116	0.520932	0.480301	0.496915	0.522651	0.546889	0.544333	0.571743	0.56337	0.544465	0.551384	0.563899	0.520932	0.575754	0.578838	0.574211	0.611361
	0.547814	0.563326	0.565133	0.577737	0.552089	0.538384	0.544862	0.538472	0.564692	0.50639	0.539089	0.512251	0.52697	0.578706	0.595893	0.64146	0.654548	0.635819	0.595408	0.58232	0.57333	0.547153	0.532258	0.502071	0.499824	0.513044	0.515821	0.518288	0.499736	0.520404	0.519919	0.538824	0.553411	0.514234	0.553367	0.543319
	0.499644	0.490991	0.495495	0.508653	0.526316	0.526316	0.526316	0.526316	0.513158	0.513158	0.513158	0.5	0.513158	0.495614	0.553343	0.486724	0.487435	0.563537	0.581555	0.661095	0.675557	0.645448	0.643196	0.570887	0.571598	0.538762	0.573732	0.605737	0.5812	0.606567	0.529872	0.536036	0.54623	0.576814	0.549431	0.561404
	0.499763	0.510194	0.502726	0.520744	0.516951	0.477122	0.477122	0.463964	0.472973	0.477122	0.468113	0.45614	0.481745	0.590683	0.564011	0.456496	0.433144	0.36688	0.420341	0.635609	0.674135	0.715742	0.64936	0.558559	0.469417	0.458867	0.440493	0.455903	0.45377	0.484708	0.512565	0.491228	0.441797	0.508653	0.503793	0.531769
	0.581422	0.540036	0.517881	0.513045	0.498201	0.538799	0.520468	0.512258	0.55027	0.511246	0.51327	0.494265	0.477845	0.613698	0.631354	0.607625	0.554206	0.462438	0.478745	0.610999	0.65677	0.631804	0.568376	0.569838	0.544759	0.568489	0.5009	0.525866	0.482456	0.491678	0.530252	0.504386	0.508435	0.535425	0.513045	0.538686
	0.491228	0.495614	0.491228	0.495614	0.495614	0.491228	0.491228	0.495614	0.495614	0.5	0.5	0.491228	0.515857	0.573774	0.555893	0.545771	0.54386	0.499213	0.575236	0.599865	0.59233	0.569388	0.556793	0.539136	0.551844	0.526541	0.520805	0.51417	0.540936	0.576586	0.560729	0.545434	0.567476	0.541498	0.549933	0.521592
	0.508968	0.508968	0.508968	0.495455	0.513514	0.527027	0.527027	0.527027	0.513514	0.5	0.495332	0.495086	0.480835	0.401351	0.463636	0.415725	0.425799	0.441278	0.444349	0.504177	0.534275	0.518673	0.514619	0.542015	0.520147	0.52973	0.545209	0.519287	0.49398	0.486732	0.485995	0.5086	0.518919	0.499017	0.514005	0.509582
	0.504545	0.4914	0.500123	0.499754	0.499509	0.513022	0.517813	0.517936	0.522604	0.513514	0.513514	0.527027	0.536241	0.494717	0.49398	0.580344	0.55516	0.557002	0.556511	0.457002	0.471744	0.45	0.445209	0.457371	0.457371	0.4586	0.463022	0.48059	0.485749	0.479361	0.496314	0.486364	0.511671	0.480835	0.461916	0.473956
	0.52113	0.509582	0.489066	0.503931	0.477027	0.503317	0.503317	0.46769	0.475799	0.510565	0.528501	0.58059	0.598526	0.547789	0.522113	0.491155	0.484152	0.449017	0.449017	0.435627	0.439926	0.458477	0.457617	0.448526	0.429238	0.440418	0.470762	0.483907	0.462654	0.457002	0.465602	0.489066	0.498157	0.530344	0.537961	0.524079
	0.530918	0.505475	0.489211	0.517391	0.547262	0.516425	0.518438	0.466908	0.514171	0.548309	0.538567	0.536312	0.457005	0.388647	0.495008	0.5219	0.53752	0.597424	0.534541	0.580274	0.601691	0.691465	0.691787	0.64372	0.624235	0.669082	0.621256	0.618921	0.57504	0.469726	0.522625	0.478905	0.582689	0.549517	0.514734	0.59066
	0.481884	0.479066	0.478261	0.448712	0.471659	0.478663	0.482367	0.509662	0.517552	0.517794	0.525201	0.510628	0.499758	0.488889	0.510386	0.518116	0.503301	0.527858	0.513527	0.569565	0.561353	0.560225	0.592754	0.557729	0.593156	0.609823	0.599517	0.568277	0.584863	0.517311	0.543639	0.545572	0.529227	0.550886	0.54058	0.547987
	0.485185	0.477778	0.485185	0.485185	0.496055	0.507166	0.499758	0.510628	0.503462	0.510628	0.503462	0.514332	0.503221	0.484944	0.529147	0.601852	0.619163	0.65942	0.629308	0.543317	0.561111	0.559098	0.526006	0.547665	0.537118	0.540821	0.545813	0.571337	0.532931	0.483897	0.473913	0.461433	0.509903	0.55153	0.53285	0.557971
	0.488889	0.485185	0.488889	0.488889	0.488889	0.503462	0.507166	0.507166	0.51087	0.5	0.492593	0.492593	0.488889	0.492351	0.613043	0.625845	0.647424	0.664895	0.572061	0.597424	0.514976	0.533172	0.534944	0.52037	0.533011	0.525201	0.516667	0.539372	0.562802	0.538406	0.548309	0.537762	0.549758	0.570451	0.541707	0.554187
	0.496055	0.517552	0.510467	0.517552	0.52496	0.506924	0.506924	0.506924	0.499758	0.510628	0.507166	0.507166	0.499758	0.477295	0.599034	0.608213	0.63591	0.649114	0.553945	0.550161	0.566747	0.571176	0.567069	0.570934	0.538084	0.532689	0.534622	0.533172	0.541546	0.572705	0.537198	0.599195	0.56248	0.520612	0.488567	0.497746
	0.477778	0.47037	0.47037	0.484944	0.481562	0.496135	0.514171	0.517794	0.521739	0.517874	0.503301	0.499597	0.499758	0.481884	0.530837	0.556924	0.541868	0.575604	0.562641	0.54839	0.508213	0.535668	0.487601	0.523027	0.553382	0.501852	0.542271	0.52963	0.536232	0.509984	0.517794	0.453784	0.46562	0.499356	0.506522	0.503543
	0.567922	0.57849	0.58175	0.564937	0.536276	0.525372	0.536885	0.558936	0.565576	0.557139	0.576754	0.53655	0.52461	0.524275	0.516843	0.487725	0.476182	0.46808	0.472405	0.490101	0.505513	0.48605	0.48468	0.476304	0.489431	0.494335	0.493238	0.51328	0.493512	0.504112	0.513584	0.499543	0.492842	0.472314	0.480446	0.496619
	0.505757	0.51465	0.496071	0.500853	0.503015	0.51197	0.51197	0.498142	0.498112	0.489035	0.491228	0.489035	0.493421	0.507279	0.554642	0.535149	0.540144	0.537128	0.466801	0.513249	0.509655	0.493756	0.508894	0.512792	0.52461	0.510478	0.535179	0.524062	0.514985	0.514985	0.505878	0.503198	0.511026	0.511087	0.522295	0.52662
	0.501096	0.505482	0.507675	0.505482	0.498538	0.493787	0.491228	0.495614	0.5	0.497807	0.495614	0.500731	0.489035	0.463877	0.454952	0.44682	0.482365	0.529423	0.570389	0.5685	0.625579	0.59177	0.551901	0.574013	0.528509	0.533413	0.518671	0.524641	0.516021	0.506305	0.576206	0.592867	0.58443	0.539474	0.494883	0.501036
	0.500839	0.460258	0.490645	0.52529	0.531935	0.519484	0.511935	0.480968	0.483871	0.5	0.5	0.5	0.51	0.498065	0.493677	0.471355	0.458903	0.496774	0.458194	0.481484	0.492774	0.49471	0.480452	0.517419	0.546903	0.531419	0.559871	0.550516	0.565419	0.533677	0.507806	0.482581	0.411548	0.448065	0.397548	0.435742
	0.555513	0.540667	0.545692	0.52859	0.530256	0.497974	0.494513	0.514872	0.500821	0.5	0.5	0.5	0.498	0.496	0.492385	0.461795	0.433641	0.388231	0.425692	0.443154	0.454256	0.480179	0.435667	0.415641	0.398385	0.423923	0.407487	0.409923	0.402256	0.398564	0.426359	0.424205	0.451231	0.413692	0.445231	0.465462
	0.553359	0.50841	0.543256	0.496974	0.488103	0.511487	0.485846	0.526154	0.520462	0.50441	0.5	0.5	0.512051	0.493846	0.422308	0.434897	0.442821	0.444564	0.50559	0.471641	0.482769	0.477692	0.420564	0.404692	0.371282	0.338385	0.35441	0.357051	0.395308	0.465026	0.456974	0.474615	0.471359	0.440949	0.448615	0.472923
	0.580897	0.546128	0.503436	0.544667	0.545744	0.533923	0.548923	0.513462	0.48841	0.498	0.5	0.496	0.496	0.500385	0.494385	0.477282	0.451872	0.439231	0.425333	0.458513	0.461744	0.471308	0.442231	0.401436	0.412513	0.408615	0.413077	0.419744	0.410051	0.400385	0.407718	0.410692	0.399385	0.399897	0.405154	0.444872
	0.523709	0.510899	0.503689	0.501811	0.498089	0.500335	0.49772	0.502414	0.495305	0.507143	0.507143	0.504795	0.502448	0.514487	0.514487	0.513045	0.543561	0.515091	0.499061	0.493897	0.460597	0.488296	0.49772	0.500067	0.511838	0.504695	0.507143	0.497552	0.481187	0.478806	0.476425	0.488498	0.476794	0.481522	0.472233	0.47619
	0.479376	0.510396	0.526392	0.557679	0.537391	0.521529	0.512844	0.484172	0.514688	0.51214	0.531221	0.528974	0.512341	0.524178	0.526425	0.523977	0.516935	0.524279	0.495909	0.493662	0.491415	0.481925	0.486922	0.482025	0.504393	0.503789	0.504896	0.510731	0.545104	0.532361	0.516097	0.52951	0.445573	0.462173	0.500335	0.480483
	0.461469	0.464789	0.497854	0.510094	0.505298	0.529074	0.521831	0.519383	0.524078	0.504896	0.49061	0.500101	0.507243	0.497954	0.491616	0.492354	0.498457	0.52495	0.537056	0.550805	0.570121	0.586284	0.567136	0.521362	0.497351	0.488531	0.518444	0.544769	0.548357	0.5167	0.521898	0.537257	0.520993	0.547183	0.513682	0.487559
	0.48216	0.492019	0.520288	0.505801	0.484071	0.483769	0.471831	0.483568	0.502549	0.510094	0.496814	0.530885	0.543729	0.552414	0.541348	0.512274	0.501408	0.495875	0.49886	0.490376	0.473105	0.48947	0.497854	0.50503	0.491751	0.475721	0.483166	0.491516	0.523038	0.522032	0.533635	0.543763	0.5334	0.510228	0.504259	0.478806
	0.515793	0.492487	0.459808	0.48016	0.499419	0.471159	0.505652	0.486417	0.488882	0.502163	0.5	0.502163	0.450505	0.435991	0.469507	0.464158	0.49379	0.533586	0.508094	0.518979	0.532842	0.50014	0.520352	0.524213	0.500721	0.53968	0.507955	0.513886	0.551961	0.50849	0.500605	0.531795	0.528004	0.52177	0.530027	0.465949
	0.544309	0.508629	0.49672	0.493906	0.457506	0.516025	0.538494	0.555961	0.540192	0.535098	0.524166	0.506652	0.491348	0.495604	0.476787	0.521375	0.530307	0.531795	0.527446	0.480579	0.500628	0.510653	0.513793	0.559636	0.5147	0.501093	0.528888	0.491603	0.514165	0.555566	0.564125	0.569591	0.599293	0.543983	0.568428	0.577592
	0.443271	0.495302	0.489301	0.524282	0.569452	0.530446	0.494302	0.499395	0.486649	0.485952	0.495139	0.483323	0.47823	0.579639	0.538843	0.487742	0.501489	0.443085	0.52084	0.545774	0.557078	0.562986	0.540564	0.493418	0.527888	0.522794	0.548495	0.579848	0.553845	0.577127	0.569242	0.601223	0.584616	0.583663	0.559497	0.545262
	0.527143	0.565451	0.570824	0.564148	0.538377	0.499372	0.511048	0.523957	0.542145	0.557403	0.545146	0.538377	0.517072	0.514909	0.517119	0.532516	0.52805	0.53654	0.54682	0.549123	0.526446	0.547658	0.539657	0.549519	0.553356	0.534214	0.538401	0.549891	0.565916	0.535679	0.554031	0.545634	0.535842	0.585779	0.590222	0.568009
	0.494674	0.50949	0.505978	0.538633	0.512095	0.49386	0.510187	0.46032	0.47395	0.480718	0.480579	0.480207	0.481881	0.466251	0.451737	0.441248	0.416058	0.423152	0.476927	0.499256	0.539378	0.575243	0.563358	0.569196	0.558938	0.531679	0.494488	0.472973	0.480486	0.521724	0.544634	0.565311	0.547332	0.520584	0.515909	0.521561
	0.445551	0.417268	0.436666	0.451319	0.46332	0.459878	0.477322	0.485021	0.482858	0.478764	0.480695	0.492394	0.49051	0.492487	0.492487	0.486486	0.492441	0.48858	0.520561	0.517956	0.544797	0.566521	0.609248	0.595037	0.592827	0.527539	0.51149	0.504187	0.509885	0.536587	0.522654	0.527097	0.511002	0.514072	0.522515	0.515072
	0.478764	0.496837	0.506722	0.499	0.494906	0.483091	0.477067	0.494674	0.498535	0.502163	0.498069	0.498069	0.498069	0.496372	0.500698	0.499698	0.520631	0.538657	0.542308	0.542355	0.5304	0.528655	0.55517	0.573615	0.57422	0.565009	0.583756	0.601386	0.582174	0.562753	0.563102	0.544006	0.587826	0.601014	0.604573	0.57008
	0.491069	0.500047	0.473554	0.49986	0.499395	0.51056	0.517584	0.497558	0.515723	0.510885	0.4863	0.475206	0.452063	0.450714	0.486742	0.514467	0.521491	0.519886	0.482625	0.455785	0.479904	0.496744	0.531283	0.525166	0.520445	0.487626	0.495883	0.492371	0.472066	0.476578	0.472415	0.451854	0.466298	0.44476	0.461669	0.469833
	0.427408	0.451761	0.478043	0.532051	0.5344	0.52605	0.517421	0.48858	0.477136	0.473601	0.463483	0.487998	0.50414	0.645532	0.599828	0.602317	0.611062	0.593548	0.628646	0.626994	0.595223	0.602782	0.585291	0.590943	0.615132	0.608759	0.62518	0.610667	0.601921	0.546239	0.558799	0.539285	0.537959	0.559706	0.5511	0.545006
	0.527778	0.523639	0.519884	0.521249	0.520055	0.481268	0.469875	0.48289	0.504651	0.516598	0.48562	0.473118	0.455538	0.472948	0.477172	0.461171	0.528076	0.530893	0.589606	0.603687	0.636542	0.642089	0.625576	0.539299	0.550606	0.532215	0.536696	0.594086	0.54587	0.539768	0.511947	0.477385	0.474313	0.487669	0.532898	0.532429
	0.488479	0.496629	0.493173	0.472777	0.515788	0.496928	0.485023	0.50431	0.452509	0.486772	0.497354	0.497354	0.502774	0.505419	0.502774	0.497483	0.473929	0.492063	0.463731	0.497056	0.528631	0.487285	0.579194	0.502005	0.47794	0.486175	0.436935	0.447986	0.459976	0.45221	0.452978	0.479604	0.455154	0.471241	0.480457	0.47602

## Sheet: Figure3d
AUC curve high spatial frequency as post-saccadic image (freuquency change)
Time bin center (ms)	-100	-90	-80	-70	-60	-50	-40	-30	-20	-10	0	10	20	30	40	50	60	70	80	90	100	110	120	130	140	150	160	170	180	190	200	210	220	230	240	250
	0.576014	0.54038	0.528234	0.516892	0.506274	0.525338	0.513514	0.517053	0.511905	0.5	0.5	0.5	0.5	0.5	0.505148	0.518822	0.626367	0.70777	0.729891	0.700048	0.670286	0.611165	0.57722	0.566039	0.541345	0.54778	0.558317	0.549389	0.562661	0.56612	0.510618	0.481338	0.436937	0.409749	0.411438	0.401625
	0.568452	0.547056	0.530164	0.555502	0.539817	0.535956	0.545608	0.500161	0.493243	0.5	0.5	0.5	0.5	0.489865	0.495415	0.50732	0.531129	0.57545	0.630631	0.582207	0.691281	0.654681	0.631355	0.683559	0.576737	0.599743	0.624356	0.579714	0.608591	0.544965	0.504022	0.48158	0.464286	0.495415	0.480293	0.516651
	0.598858	0.571268	0.569498	0.531853	0.526223	0.524131	0.52582	0.535714	0.511905	0.511905	0.5	0.5	0.5	0.508526	0.513674	0.513674	0.490026	0.454472	0.434122	0.444015	0.431708	0.386824	0.394305	0.394385	0.423906	0.463723	0.491715	0.495013	0.537323	0.555824	0.553732	0.555904	0.530808	0.543356	0.57175	0.566763
	0.466538	0.458494	0.520753	0.559846	0.576094	0.575933	0.542471	0.468951	0.490347	0.501126	0.516892	0.520994	0.488417	0.508446	0.532095	0.527027	0.498713	0.507561	0.516007	0.53314	0.569981	0.535232	0.513674	0.474421	0.481097	0.533382	0.533945	0.495174	0.458655	0.427847	0.437259	0.458655	0.482947	0.452059	0.465331	0.477719
	0.49075	0.540219	0.511422	0.434846	0.455438	0.43018	0.483108	0.490187	0.501931	0.505148	0.496622	0.498391	0.467986	0.464527	0.4375	0.439672	0.484395	0.540621	0.587114	0.552928	0.573842	0.554537	0.596525	0.614704	0.589286	0.596042	0.516892	0.514801	0.452703	0.480132	0.496541	0.44482	0.471847	0.441441	0.457046	0.483108
	0.456648	0.515665	0.521676	0.523862	0.503097	0.445355	0.453552	0.472678	0.503005	0.505738	0.50847	0.505738	0.486339	0.483607	0.472678	0.453552	0.482787	0.523224	0.535246	0.542532	0.52796	0.511202	0.546084	0.546266	0.534335	0.5	0.445173	0.447541	0.461566	0.467031	0.478142	0.448452	0.440073	0.464754	0.483424	0.49663
	0.397268	0.409745	0.331694	0.385064	0.486066	0.407468	0.432878	0.445537	0.430692	0.396903	0.346995	0.360838	0.32541	0.329872	0.400273	0.428233	0.479599	0.523862	0.490893	0.477049	0.517486	0.596721	0.663843	0.597814	0.546448	0.519308	0.513024	0.470219	0.462204	0.420128	0.37541	0.414572	0.443989	0.520765	0.506193	0.521129
	0.494718	0.480419	0.497996	0.466393	0.424954	0.412842	0.374135	0.374499	0.380419	0.375501	0.377869	0.344444	0.344809	0.323406	0.307559	0.372769	0.470765	0.578506	0.556466	0.517851	0.559563	0.469763	0.590893	0.621311	0.625046	0.710383	0.682332	0.673133	0.605282	0.533971	0.482969	0.435701	0.431785	0.456284	0.447723	0.472495
	0.491803	0.491803	0.491803	0.489071	0.494536	0.497268	0.497268	0.5	0.5	0.5	0.5	0.5	0.5	0.5	0.5	0.497268	0.494536	0.505738	0.511749	0.542896	0.53643	0.578142	0.562933	0.585337	0.576958	0.506193	0.449362	0.425683	0.431876	0.429053	0.503188	0.550638	0.583607	0.589891	0.514754	0.484153
	0.5	0.5	0.5	0.5	0.5	0.5	0.5	0.5	0.5	0.5	0.5	0.5	0.5	0.5	0.5	0.5	0.516667	0.566667	0.614026	0.606466	0.59408	0.551639	0.555829	0.520401	0.49745	0.469672	0.426685	0.435792	0.467942	0.482332	0.480965	0.518944	0.497268	0.540984	0.505464	0.523862
	0.411749	0.383698	0.420583	0.431876	0.379417	0.401366	0.387978	0.434517	0.461749	0.497541	0.467395	0.448087	0.445082	0.418579	0.409472	0.452459	0.514572	0.61275	0.624772	0.585428	0.488616	0.452004	0.455191	0.449636	0.446266	0.396721	0.360838	0.342532	0.397177	0.383333	0.412022	0.460565	0.442077	0.43898	0.447541	0.384608
	0.374681	0.411931	0.463661	0.445355	0.411566	0.341348	0.286339	0.32377	0.423497	0.444809	0.422587	0.360109	0.307832	0.318944	0.386248	0.4102	0.454918	0.511293	0.501457	0.436794	0.402004	0.435792	0.410474	0.400182	0.42714	0.398179	0.381876	0.348452	0.352914	0.298179	0.355009	0.398998	0.436521	0.457013	0.449362	0.332696
	0.472678	0.513843	0.51694	0.506011	0.497541	0.478142	0.480874	0.480874	0.486339	0.489071	0.494536	0.497268	0.494536	0.491803	0.48643	0.464481	0.447814	0.502823	0.53306	0.576685	0.552914	0.535883	0.550638	0.507832	0.543989	0.526958	0.529326	0.51694	0.506831	0.498087	0.462022	0.456466	0.456466	0.456466	0.451093	0.489617
	0.44745	0.440255	0.427869	0.426776	0.450273	0.456831	0.431876	0.43725	0.420765	0.387978	0.376685	0.372951	0.4	0.397814	0.379053	0.367577	0.346175	0.358379	0.37623	0.371038	0.369126	0.351821	0.332969	0.336976	0.347268	0.329599	0.330419	0.331603	0.340893	0.370401	0.364936	0.421403	0.407195	0.443169	0.48898	0.474681
	0.455497	0.460733	0.463351	0.468586	0.463351	0.465969	0.463351	0.445026	0.41563	0.388164	0.380182	0.378852	0.388078	0.411681	0.406489	0.409621	0.446614	0.463136	0.496224	0.478071	0.433439	0.399794	0.361643	0.354648	0.369196	0.367522	0.376448	0.37353	0.383014	0.371942	0.367737	0.375075	0.389838	0.403742	0.409064	0.423655
	0.421294	0.436658	0.475839	0.470861	0.505193	0.477856	0.46245	0.475539	0.500343	0.497382	0.497382	0.5	0.497382	0.497382	0.497382	0.502961	0.510042	0.507381	0.549824	0.537937	0.486611	0.493134	0.525019	0.510643	0.508454	0.458888	0.368724	0.334821	0.318642	0.337267	0.350056	0.359411	0.364904	0.3934	0.433482	0.459102
	0.441164	0.434727	0.443782	0.441507	0.44597	0.456699	0.463694	0.487254	0.508197	0.5	0.5	0.5	0.5	0.5	0.5	0.5	0.497382	0.505579	0.544288	0.538666	0.537293	0.620118	0.635096	0.652305	0.632607	0.510471	0.485581	0.424513	0.429877	0.450991	0.433225	0.431723	0.441808	0.428418	0.494636	0.490344
	0.434684	0.427689	0.4152	0.410308	0.441207	0.422668	0.437816	0.450863	0.484293	0.5	0.5	0.497382	0.497382	0.489529	0.482019	0.479658	0.488113	0.528882	0.595099	0.612351	0.67904	0.719724	0.734315	0.716076	0.622007	0.524848	0.471376	0.419277	0.410651	0.391941	0.376963	0.378122	0.374474	0.394816	0.439404	0.428761
	0.412883	0.400824	0.399279	0.409965	0.442323	0.445799	0.456999	0.464037	0.484293	0.5	0.5	0.5	0.5	0.489529	0.486911	0.511501	0.511501	0.519355	0.555103	0.495236	0.489872	0.571281	0.579993	0.612437	0.603038	0.512789	0.469101	0.470003	0.477212	0.456356	0.45863	0.442966	0.448202	0.467385	0.490473	0.491975
	0.431036	0.416359	0.4358	0.430435	0.493048	0.48322	0.459918	0.467728	0.46996	0.487126	0.540254	0.526779	0.514334	0.487898	0.444597	0.51944	0.544889	0.57347	0.613767	0.590593	0.574414	0.569436	0.564458	0.565831	0.563857	0.510557	0.413226	0.395374	0.472062	0.486053	0.527852	0.536435	0.453266	0.507424	0.544331	0.591022
	0.485152	0.473266	0.47095	0.436546	0.445052	0.477406	0.496279	0.504443	0.511354	0.499316	0.513443	0.521645	0.560188	0.577808	0.56391	0.566454	0.564327	0.575644	0.610807	0.573707	0.51462	0.517658	0.51705	0.546973	0.58415	0.541239	0.509721	0.490013	0.466849	0.50038	0.484203	0.52848	0.478507	0.442698	0.44771	0.481051
	0.479039	0.474292	0.481545	0.491076	0.488038	0.498291	0.493506	0.495899	0.495899	0.504025	0.513443	0.52381	0.521455	0.500759	0.498367	0.499392	0.543784	0.603668	0.650946	0.72526	0.672742	0.623225	0.533417	0.485988	0.432521	0.406888	0.425154	0.413648	0.449533	0.500266	0.500911	0.521835	0.499506	0.483292	0.464267	0.479722
	0.450596	0.455533	0.448887	0.475697	0.490772	0.475811	0.479608	0.501367	0.498367	0.495975	0.495215	0.495215	0.492823	0.495215	0.492823	0.491152	0.518835	0.553695	0.629149	0.707944	0.684249	0.647262	0.617149	0.575188	0.581644	0.556429	0.567176	0.574922	0.567517	0.586808	0.52605	0.501215	0.47433	0.460849	0.473304	0.500835
	0.389231	0.379813	0.365991	0.380079	0.385167	0.430622	0.457204	0.463773	0.483254	0.5	0.5	0.5	0.5	0.505544	0.488798	0.46795	0.471899	0.482076	0.529506	0.548948	0.58453	0.605605	0.621934	0.676996	0.61844	0.613921	0.574239	0.490469	0.467494	0.443647	0.419837	0.417369	0.423255	0.442242	0.454014	0.458495
	0.360332	0.379505	0.382554	0.376287	0.397561	0.430894	0.439804	0.519309	0.521951	0.531301	0.497967	0.493902	0.506707	0.513042	0.536077	0.587805	0.613211	0.658266	0.679505	0.702879	0.698205	0.726186	0.74668	0.678625	0.641701	0.568936	0.504031	0.440684	0.370901	0.33479	0.305589	0.329438	0.358672	0.403252	0.458943	0.499831
	0.49051	0.513078	0.515789	0.533971	0.475997	0.474322	0.458892	0.455702	0.467663	0.473684	0.483254	0.498764	0.501156	0.501156	0.571292	0.578389	0.585008	0.602951	0.550199	0.54059	0.539274	0.497608	0.497608	0.495215	0.490431	0.498764	0.504705	0.504625	0.50941	0.504705	0.491547	0.492743	0.479585	0.467663	0.474801	0.48437
	0.490191	0.488836	0.487121	0.484809	0.486802	0.478469	0.476077	0.483254	0.488038	0.492823	0.497608	0.497608	0.505941	0.497528	0.499841	0.502153	0.548525	0.549123	0.545415	0.550957	0.511483	0.541866	0.531938	0.527153	0.514115	0.501077	0.508254	0.521372	0.513038	0.50949	0.496372	0.488038	0.491587	0.490271	0.494737	0.543062
	0.36874	0.380622	0.393541	0.394139	0.486124	0.481499	0.49362	0.50925	0.488038	0.5	0.5	0.488038	0.476077	0.444896	0.425359	0.427871	0.43433	0.492424	0.500718	0.530941	0.566906	0.598684	0.604067	0.612679	0.617424	0.590989	0.583254	0.539274	0.529506	0.486722	0.473724	0.474721	0.482974	0.511324	0.491308	0.529107
	0.401914	0.425957	0.42807	0.428469	0.401754	0.363557	0.354625	0.392504	0.457935	0.491587	0.480861	0.441308	0.462679	0.427273	0.473086	0.50937	0.540072	0.621531	0.660606	0.672687	0.683413	0.692026	0.699362	0.694418	0.731061	0.710088	0.636005	0.614833	0.53748	0.519577	0.459051	0.452033	0.417065	0.408573	0.503828	0.504027
	0.455303	0.484928	0.507217	0.501954	0.49047	0.47811	0.457337	0.469737	0.493979	0.497608	0.5	0.5	0.5	0.495215	0.488038	0.485646	0.471292	0.490989	0.487321	0.486922	0.524442	0.536683	0.560327	0.544856	0.539234	0.550678	0.52819	0.524203	0.501316	0.490191	0.463477	0.463995	0.462321	0.449841	0.416188	0.401794
	0.420096	0.436802	0.453668	0.451914	0.442943	0.433333	0.422089	0.431579	0.467464	0.497608	0.497608	0.495215	0.504705	0.487959	0.469258	0.471172	0.512121	0.55933	0.623166	0.597049	0.633533	0.698684	0.687759	0.67799	0.680821	0.617305	0.598764	0.543022	0.509171	0.477033	0.463876	0.453828	0.43756	0.430303	0.39059	0.396172
	0.533054	0.542105	0.542105	0.524402	0.544498	0.515431	0.524841	0.502711	0.46866	0.465271	0.470016	0.472448	0.472448	0.490351	0.48441	0.502313	0.507097	0.507097	0.517823	0.542823	0.547727	0.574402	0.535925	0.527432	0.512041	0.501994	0.527392	0.541348	0.590311	0.589992	0.605781	0.567145	0.507018	0.513238	0.508134	0.489872
	0.440789	0.44059	0.441986	0.467703	0.466906	0.484051	0.486483	0.506858	0.499841	0.493939	0.498764	0.492823	0.492823	0.497608	0.492823	0.483254	0.491587	0.504466	0.541148	0.559769	0.586603	0.599203	0.6	0.619498	0.6063	0.533094	0.520215	0.488636	0.507616	0.46862	0.505742	0.521053	0.498884	0.530981	0.543421	0.532217
	0.444498	0.411722	0.407855	0.422887	0.457895	0.470295	0.488038	0.503309	0.483174	0.476077	0.488038	0.492823	0.492823	0.497608	0.492823	0.493979	0.48441	0.5126	0.529027	0.542185	0.526954	0.514553	0.547568	0.54685	0.553987	0.589713	0.583931	0.581539	0.552233	0.543102	0.53425	0.513437	0.4939	0.489115	0.485566	0.476196
	0.423026	0.430894	0.433443	0.460334	0.46653	0.465241	0.479797	0.48676	0.498766	0.52426	0.506579	0.513158	0.511513	0.508224	0.47966	0.449945	0.495669	0.597231	0.646299	0.664391	0.679386	0.630948	0.633443	0.625384	0.596656	0.550082	0.521738	0.467955	0.435088	0.436239	0.402029	0.409868	0.382785	0.399945	0.402906	0.445751
	0.424479	0.419874	0.433717	0.435526	0.431497	0.436129	0.46091	0.464419	0.486431	0.506579	0.506579	0.506579	0.506579	0.504496	0.495833	0.489912	0.412802	0.336541	0.319134	0.314529	0.318092	0.333361	0.30869	0.301124	0.299698	0.293887	0.300356	0.298684	0.325795	0.334128	0.33761	0.336321	0.315104	0.301261	0.283361	0.284485
	0.44927	0.473837	0.477802	0.470693	0.495696	0.452026	0.471903	0.47374	0.494342	0.49763	0.5	0.49763	0.492891	0.495986	0.501451	0.492698	0.47611	0.487039	0.490134	0.479447	0.498501	0.5118	0.518716	0.558661	0.533659	0.524567	0.519393	0.503289	0.530902	0.513589	0.503772	0.481768	0.46518	0.445546	0.45251	0.459232
	0.508753	0.506722	0.467212	0.453961	0.461892	0.471274	0.502031	0.542799	0.488393	0.478093	0.444434	0.447384	0.497389	0.551117	0.544105	0.539752	0.484089	0.464697	0.43863	0.459909	0.473257	0.50943	0.49323	0.477512	0.503143	0.459329	0.486314	0.472144	0.451349	0.463681	0.459667	0.488684	0.462327	0.492262	0.490086	0.464697
	0.462521	0.446852	0.440081	0.438921	0.465809	0.464262	0.495599	0.424509	0.41977	0.424993	0.44042	0.421462	0.43157	0.397476	0.373295	0.431086	0.464358	0.491392	0.526502	0.490183	0.503047	0.460151	0.460199	0.469533	0.474417	0.509866	0.481236	0.510301	0.496518	0.464503	0.479157	0.448641	0.5	0.509285	0.546184	0.52123
	0.428426	0.435584	0.45633	0.416046	0.434326	0.423494	0.418996	0.470548	0.494922	0.507834	0.49763	0.49763	0.49763	0.495261	0.492891	0.464455	0.428281	0.357772	0.324596	0.311732	0.322758	0.327353	0.310959	0.334365	0.32624	0.328272	0.352549	0.342635	0.379921	0.396412	0.388142	0.376922	0.33098	0.327885	0.334752	0.352549
	0.517585	0.489632	0.475427	0.491236	0.47726	0.490205	0.548574	0.467694	0.506129	0.485222	0.492611	0.497537	0.497537	0.497537	0.506702	0.510941	0.521881	0.503666	0.511227	0.51621	0.456295	0.491809	0.500916	0.480181	0.502348	0.487341	0.479379	0.462481	0.450052	0.440142	0.430175	0.44123	0.40944	0.397525	0.418089	0.426223
	0.399534	0.424697	0.409087	0.430895	0.461696	0.480056	0.478891	0.483784	0.494595	0.497297	0.5	0.5	0.497297	0.497297	0.497297	0.514539	0.509646	0.473858	0.45014	0.443896	0.45014	0.441473	0.412582	0.405685	0.40713	0.438117	0.451864	0.432898	0.431361	0.434856	0.441007	0.472554	0.45657	0.430009	0.414539	0.488816
	0.445433	0.389981	0.416403	0.420224	0.375163	0.435415	0.429776	0.447064	0.504101	0.489515	0.516636	0.487884	0.492824	0.476095	0.457223	0.471249	0.468966	0.43849	0.494874	0.4911	0.499068	0.545806	0.53891	0.571528	0.61794	0.618406	0.566775	0.535648	0.472554	0.472647	0.46808	0.469804	0.471295	0.458947	0.470783	0.476235
	0.508481	0.478099	0.459972	0.483784	0.447158	0.475396	0.484902	0.474185	0.460205	0.506431	0.492637	0.535461	0.575349	0.560019	0.556058	0.498602	0.473253	0.460205	0.572926	0.654334	0.633364	0.608667	0.54548	0.451724	0.503914	0.496738	0.504939	0.542777	0.548089	0.530009	0.517335	0.56808	0.54576	0.554753	0.53439	0.466216
	0.415051	0.427353	0.410019	0.458947	0.460298	0.471575	0.477586	0.479404	0.512954	0.44343	0.455499	0.444734	0.42069	0.417195	0.40452	0.447437	0.436253	0.392358	0.412069	0.429916	0.484716	0.549953	0.536906	0.546226	0.502516	0.540727	0.521901	0.521761	0.493663	0.46794	0.414725	0.395154	0.430196	0.431827	0.415471	0.46575
	0.419338	0.439935	0.460811	0.446365	0.412721	0.458481	0.443523	0.445527	0.432898	0.413747	0.403402	0.468686	0.522041	0.516309	0.535322	0.529637	0.529497	0.51575	0.56151	0.545853	0.557269	0.491752	0.485415	0.482898	0.511417	0.511463	0.514539	0.470503	0.49096	0.476654	0.519525	0.51617	0.534017	0.567847	0.533271	0.504567
	0.495301	0.499765	0.490836	0.495183	0.482143	0.486607	0.495536	0.5	0.5	0.5	0.5	0.5	0.495536	0.516682	0.53313	0.553689	0.614192	0.540414	0.46828	0.400963	0.338698	0.351856	0.397321	0.441847	0.476856	0.451715	0.419878	0.418938	0.385691	0.358905	0.364544	0.387453	0.373825	0.401668	0.410362	0.395794
	0.43609	0.418703	0.441494	0.455005	0.459821	0.486372	0.486372	0.517387	0.512923	0.490836	0.49953	0.490367	0.481086	0.341165	0.348919	0.560738	0.609492	0.666471	0.636983	0.442434	0.325775	0.345277	0.440907	0.501527	0.601269	0.59563	0.608905	0.565907	0.5289	0.54523	0.570019	0.589286	0.545113	0.517505	0.520912	0.469455
	0.475329	0.491955	0.486457	0.488335	0.482837	0.494234	0.516358	0.529364	0.513408	0.515152	0.521588	0.479083	0.432824	0.332663	0.390855	0.594798	0.590775	0.688388	0.597211	0.4465	0.497452	0.516626	0.611156	0.670019	0.691874	0.733977	0.646286	0.61491	0.588361	0.611022	0.578037	0.573076	0.51542	0.493966	0.492223	0.48391
	0.495575	0.495575	0.495575	0.5	0.5	0.5	0.5	0.5	0.515152	0.515152	0.515152	0.515152	0.463931	0.321802	0.465138	0.541164	0.570528	0.63395	0.487664	0.416331	0.397023	0.399437	0.381604	0.406409	0.419013	0.441673	0.473451	0.47211	0.489676	0.490346	0.436176	0.478547	0.476938	0.486323	0.509386	0.471574
	0.495536	0.495536	0.5	0.495536	0.495536	0.491071	0.491071	0.495536	0.495536	0.5	0.5	0.5	0.502175	0.594895	0.585165	0.600046	0.584821	0.49359	0.503091	0.498283	0.496223	0.518201	0.506067	0.509272	0.497253	0.501259	0.501717	0.480998	0.45467	0.441277	0.432349	0.432349	0.474473	0.4731	0.474245	0.484203
	0.516484	0.524725	0.520147	0.524725	0.503434	0.486722	0.486722	0.50332	0.50744	0.511676	0.499199	0.494963	0.498855	0.575206	0.716575	0.692766	0.668956	0.619849	0.535485	0.471383	0.422161	0.461081	0.503777	0.483631	0.458333	0.484203	0.456044	0.525641	0.542353	0.539148	0.495421	0.470467	0.45364	0.429258	0.424107	0.445169
	0.475389	0.471154	0.475618	0.467605	0.475618	0.464171	0.480769	0.489583	0.497138	0.509386	0.466003	0.449061	0.461195	0.489354	0.499657	0.525527	0.506181	0.501946	0.500687	0.498855	0.501946	0.476648	0.452495	0.436928	0.441964	0.472413	0.45902	0.488324	0.509386	0.547619	0.551969	0.497596	0.502976	0.445055	0.494849	0.535371
	0.505657	0.49696	0.516717	0.501773	0.489193	0.490037	0.529551	0.550827	0.582742	0.576494	0.508105	0.450355	0.466059	0.52381	0.406366	0.477288	0.458291	0.366008	0.552009	0.584178	0.546184	0.602415	0.641253	0.661939	0.669622	0.636018	0.584093	0.553951	0.590932	0.525667	0.50076	0.495019	0.42359	0.480412	0.472138	0.525329
	0.490375	0.453901	0.466565	0.452128	0.494681	0.491726	0.505066	0.507345	0.490628	0.496454	0.511905	0.520263	0.516717	0.513171	0.495441	0.476444	0.472898	0.502786	0.51182	0.528875	0.560959	0.603597	0.577254	0.619301	0.669706	0.61128	0.587133	0.535799	0.483452	0.52153	0.456518	0.471716	0.445542	0.449848	0.489615	0.49696
	0.528622	0.509625	0.502533	0.490628	0.490544	0.497552	0.501182	0.501266	0.489362	0.496454	0.496454	0.496454	0.511905	0.504813	0.466903	0.459811	0.41101	0.420635	0.440898	0.436001	0.476106	0.489784	0.495441	0.497552	0.483114	0.48514	0.45694	0.426123	0.398345	0.411094	0.46361	0.464286	0.439801	0.484802	0.466312	0.469267
	0.489362	0.485816	0.492908	0.496454	0.492908	0.489362	0.489362	0.489362	0.492908	0.496454	0.496454	0.496454	0.496454	0.508359	0.489615	0.466059	0.463526	0.46074	0.46513	0.498311	0.465214	0.451283	0.447315	0.482861	0.496201	0.47619	0.472307	0.440814	0.449426	0.450861	0.45846	0.460317	0.454576	0.458544	0.465552	0.45407
	0.483536	0.496707	0.50152	0.496454	0.488349	0.483452	0.471631	0.497636	0.497636	0.504813	0.508359	0.504813	0.504813	0.514944	0.495441	0.437183	0.430429	0.417511	0.423843	0.466396	0.455589	0.438197	0.457616	0.470111	0.491979	0.477119	0.461753	0.44875	0.460402	0.456602	0.467747	0.483874	0.460908	0.465046	0.455927	0.454829
	0.495272	0.502533	0.506079	0.506079	0.490628	0.490544	0.49409	0.485816	0.501182	0.504981	0.508443	0.504981	0.520263	0.502533	0.447315	0.457953	0.438872	0.43541	0.47847	0.48666	0.57641	0.599966	0.640324	0.613306	0.551503	0.552854	0.499071	0.516548	0.51925	0.446724	0.485309	0.499325	0.504053	0.524654	0.508359	0.487758
	0.510194	0.504634	0.507474	0.518685	0.498744	0.501345	0.488132	0.487653	0.485501	0.473842	0.475277	0.46293	0.451001	0.477519	0.493094	0.505979	0.483946	0.494709	0.479372	0.504096	0.529776	0.541196	0.54003	0.521644	0.528251	0.550314	0.560239	0.577519	0.541614	0.543946	0.53157	0.511151	0.518924	0.525082	0.509985	0.514469
	0.468371	0.473004	0.486457	0.497668	0.49994	0.504425	0.504425	0.504425	0.502182	0.495516	0.497758	0.497758	0.5	0.495456	0.455964	0.407235	0.38568	0.403976	0.452407	0.476682	0.48843	0.490972	0.497698	0.488729	0.493423	0.490912	0.506487	0.510972	0.497638	0.486368	0.481345	0.491839	0.489238	0.498386	0.490732	0.499641
	0.4887	0.506428	0.515336	0.515665	0.511211	0.506547	0.49988	0.493274	0.495516	0.502152	0.49991	0.5087	0.506188	0.541345	0.539013	0.525919	0.515785	0.441315	0.461196	0.435755	0.438924	0.450583	0.458326	0.480688	0.508161	0.501883	0.522033	0.523677	0.462152	0.511121	0.49997	0.559043	0.605889	0.583617	0.569746	0.544215
	0.461633	0.495578	0.466803	0.477755	0.480136	0.463333	0.503333	0.492585	0.499796	0.5	0.5	0.5	0.5	0.513197	0.499388	0.471973	0.503741	0.427075	0.455442	0.506327	0.531429	0.547891	0.532041	0.488027	0.497959	0.516259	0.471156	0.482925	0.433537	0.450408	0.475578	0.540272	0.551293	0.506463	0.557687	0.524082
	0.491454	0.481585	0.508644	0.497061	0.496302	0.4928	0.505289	0.511681	0.51386	0.503992	0.497967	0.497967	0.497967	0.503992	0.495861	0.48374	0.472916	0.47703	0.541214	0.570648	0.582525	0.58877	0.527966	0.549123	0.553213	0.603585	0.601308	0.571995	0.567685	0.56291	0.542977	0.560143	0.536365	0.53443	0.553384	0.5359
	0.517313	0.525345	0.477618	0.483617	0.452689	0.482858	0.50382	0.510726	0.509575	0.497967	0.5	0.497967	0.479675	0.51342	0.485699	0.522088	0.516432	0.513322	0.54283	0.518097	0.529949	0.514546	0.513591	0.540332	0.571261	0.578166	0.56891	0.567538	0.551425	0.551107	0.570134	0.553409	0.544005	0.567979	0.539989	0.590361
	0.48445	0.510456	0.472255	0.426046	0.442771	0.416789	0.484695	0.495421	0.49165	0.495935	0.497967	0.497967	0.497967	0.499902	0.513738	0.508032	0.505681	0.501445	0.517632	0.553678	0.575277	0.595479	0.595798	0.596288	0.606573	0.61747	0.601528	0.604614	0.607871	0.598516	0.584999	0.577481	0.569326	0.578901	0.628832	0.60503
	0.473258	0.499651	0.508692	0.497113	0.50644	0.49061	0.49061	0.492958	0.50203	0.504378	0.501998	0.50203	0.488263	0.488263	0.492831	0.484837	0.476811	0.473988	0.479127	0.487755	0.511642	0.532991	0.503648	0.496891	0.498858	0.507994	0.51529	0.517637	0.517764	0.499207	0.4849	0.481855	0.480015	0.48249	0.52598	0.543396
	0.479571	0.488517	0.484456	0.479761	0.487121	0.494512	0.491118	0.493021	0.498573	0.498953	0.499429	0.498858	0.498573	0.509834	0.507962	0.496511	0.48065	0.491245	0.504156	0.538637	0.531405	0.538542	0.577719	0.576037	0.614992	0.59672	0.555482	0.566172	0.507264	0.509231	0.521666	0.537178	0.52874	0.497748	0.510436	0.521888
	0.509675	0.509675	0.489405	0.495654	0.473036	0.478588	0.487406	0.503553	0.517637	0.517923	0.506757	0.497653	0.502062	0.494163	0.533562	0.544823	0.552341	0.499556	0.469103	0.464472	0.454606	0.514782	0.497906	0.502252	0.49724	0.498858	0.485662	0.473385	0.499397	0.492926	0.485218	0.505393	0.496447	0.502665	0.516464	0.496447
	0.525885	0.509517	0.520746	0.508597	0.492736	0.493592	0.48065	0.490325	0.497082	0.463647	0.467549	0.492228	0.504346	0.469547	0.498604	0.452005	0.449182	0.498065	0.478651	0.468595	0.465487	0.466629	0.418887	0.436398	0.44658	0.452544	0.468627	0.458825	0.454796	0.45118	0.454511	0.468151	0.478429	0.512276	0.49226	0.522967
	0.490829	0.524247	0.501204	0.490551	0.485549	0.478254	0.472163	0.486058	0.488119	0.509796	0.505882	0.505882	0.543168	0.605767	0.564266	0.529829	0.496642	0.421885	0.437726	0.462251	0.503798	0.541918	0.535757	0.531427	0.503358	0.502107	0.516142	0.523344	0.556438	0.54956	0.568736	0.55	0.546966	0.531959	0.529713	0.532121
	0.517045	0.487633	0.521955	0.512714	0.49912	0.516813	0.505164	0.501227	0.501459	0.525243	0.522441	0.498703	0.505164	0.508592	0.515563	0.527976	0.473344	0.414937	0.429782	0.445994	0.487749	0.542057	0.524965	0.491385	0.519222	0.551853	0.555512	0.589555	0.567022	0.520264	0.516999	0.522649	0.499097	0.523854	0.504377	0.525544
	0.495507	0.500116	0.511394	0.551413	0.548472	0.530894	0.523089	0.527142	0.507596	0.519453	0.505813	0.497939	0.49773	0.435294	0.495391	0.512807	0.516721	0.534159	0.473692	0.459935	0.47837	0.498564	0.500371	0.485039	0.507017	0.505929	0.503474	0.498055	0.489671	0.488698	0.494673	0.478925	0.496943	0.468296	0.47881	0.497939
	0.506577	0.485178	0.485943	0.487101	0.526517	0.520912	0.526262	0.521955	0.502362	0.486753	0.484553	0.491894	0.490111	0.501783	0.513733	0.494303	0.486429	0.455373	0.421978	0.3978	0.392334	0.397962	0.406878	0.424294	0.449236	0.433025	0.45528	0.487934	0.51598	0.507781	0.554678	0.58138	0.600093	0.603844	0.589671	0.59604
	0.534877	0.528393	0.564451	0.568342	0.556091	0.549166	0.545461	0.538536	0.534345	0.555164	0.590019	0.567855	0.546827	0.505373	0.499815	0.542033	0.55176	0.548587	0.547846	0.555396	0.520102	0.470843	0.391663	0.355303	0.326355	0.349027	0.388374	0.423228	0.427374	0.424572	0.439115	0.419453	0.430245	0.448888	0.446966	0.442612
	0.55843	0.539602	0.55792	0.552293	0.536985	0.534484	0.530269	0.537541	0.529643	0.515748	0.501876	0.503798	0.511765	0.515841	0.515679	0.513617	0.498008	0.488861	0.485109	0.494905	0.492682	0.497198	0.487448	0.504076	0.499467	0.517068	0.517994	0.521908	0.511232	0.489555	0.496295	0.453914	0.436336	0.453613	0.480963	0.522117
	0.494071	0.501922	0.495994	0.4783	0.466489	0.458615	0.466489	0.476332	0.494048	0.494094	0.496063	0.498031	0.5	0.499977	0.509727	0.511556	0.485039	0.469616	0.428555	0.43094	0.431982	0.437981	0.442635	0.412413	0.427814	0.436058	0.431102	0.45843	0.468296	0.45975	0.462066	0.468064	0.448124	0.422279	0.448425	0.445994
	0.469569	0.458916	0.443423	0.44553	0.460885	0.482816	0.513918	0.517925	0.516651	0.506994	0.49729	0.478949	0.482469	0.521005	0.512205	0.510421	0.528763	0.508221	0.510908	0.509935	0.477582	0.47969	0.490945	0.527304	0.518481	0.506021	0.509333	0.493979	0.511996	0.472233	0.462066	0.487633	0.509727	0.512714	0.528208	0.516489
	0.499004	0.513826	0.500162	0.50403	0.495623	0.475567	0.486336	0.467832	0.488837	0.483881	0.497684	0.526911	0.503242	0.493052	0.477791	0.48541	0.483974	0.464382	0.435086	0.403103	0.409565	0.41334	0.411603	0.460236	0.453682	0.440806	0.437077	0.418689	0.447337	0.467138	0.505651	0.461278	0.485479	0.516443	0.50183	0.574525
	0.436252	0.429937	0.457459	0.46787	0.477727	0.462622	0.529271	0.531106	0.517068	0.512203	0.516556	0.453149	0.459933	0.460915	0.44965	0.414363	0.437361	0.43062	0.414363	0.431857	0.451741	0.510881	0.485108	0.494922	0.495392	0.495477	0.553934	0.575269	0.571343	0.546424	0.517921	0.54092	0.483615	0.554019	0.551246	0.551374
	0.463134	0.494197	0.513441	0.472308	0.426139	0.421488	0.43126	0.498592	0.512673	0.515745	0.497312	0.497312	0.491935	0.483871	0.470302	0.464712	0.45204	0.458184	0.493813	0.497056	0.507851	0.500171	0.505163	0.532002	0.544163	0.54715	0.566223	0.637011	0.625363	0.613117	0.606972	0.556452	0.561487	0.565754	0.536354	0.511179

## Sheet: Figure3e
Peak firing rate in low to low	Peak firing rate in high to low
70.4838	69.8625
92.2907	80.8752
26.7096	27.0952
14.5536	17.2912
39.7356	42.5148
16.6805	13.2615
40.4214	48.1885
90.1699	93.258
19.5013	12.9343
26.6703	33.7997
120.939	143.256
126.609	136.228
22.5368	21.5033
64.1811	71.0794
22.7762	32.8822
66.4572	72.9548
68.7439	65.9002
67.6661	73.9586
35.0091	53.2068
139.361	148.611
113.781	116.923
216.193	225.634
113.407	115.882
72.4565	71.5902
121.337	135.391
26.9373	35.5437
15.159	15.318
18.8883	30.2292
58.6375	65.3509
37.3123	46.7609
113.752	129.86
47.766	42.7989
25.2792	32.2001
32.0903	36.9594
84.0897	95.0409
8.30052	16.5141
14.6925	19.273
42.2226	40.5113
13.7969	16.881
29.3788	30.7958
33.3341	38.8238
14.2611	16.6931
40.2252	41.5016
18.3443	19.7435
29.2187	31.5734
67.1085	86.3056
28.2797	38.7242
75.7107	72.8187
86.4319	97.8643
42.9198	44.2248
18.67	15.1054
88.0286	103.95
6.82652	7.95267
48.1317	54.1966
10.6419	12.7627
12.0263	19.32
13.3577	23.247
13.9271	23.7941
21.8198	27.4614
13.8174	14.412
15.6475	20.5934
12.3187	19.104
28.0176	28.637
37.3896	27.1168
22.5501	21.2458
30.2803	24.6126
28.7418	29.7891
3.86036	3.3869
10.598	12.4569
42.749	41.8428
23.9363	26.2912
21.2368	23.9828
34.1082	32.75
17.4715	20.8821
19.8591	26.867
27.7011	37.0377
8.036	11.3788
13.2652	13.6492
23.107	34.1606
34.1733	42.563
22.0904	24.4004

## Sheet: Figure3f
Peak firing rate in high to high	Peak firing rate in low to high
34.1225	40.9548
29.7774	44.5036
71.3816	32.5998
15.0125	17.3789
14.9016	21.0213
8.97812	13.2299
25.8637	36.9403
59.0442	64.7072
10.1118	18.0908
13.4974	17.9642
93.1258	94.2825
124.408	118.52
10.5376	13.3029
62.1859	38.6544
33.9637	6.34783
67.4968	65.9474
18.037	29.4374
23.8363	46.5379
15.3809	22.7671
46.529	51.7177
30.3694	35.0734
118.509	108.374
56.4437	67.4873
25.7725	42.0376
66.7472	92.0051
3.00617	9.19011
3.03414	7.10332
14.7721	23.5219
58.5372	76.9478
36.9408	40.1343
70.9312	97.9907
23.27	22.9513
18.0658	26.2132
15.6583	19.0379
61.9746	77.101
51.6959	22.4975
9.46975	13.4071
24.8559	18.8397
15.4695	12.9479
50.0134	29.3106
19.2956	18.3518
15.1489	9.89422
40.2945	52.9869
16.3594	19.9435
43.7558	44.6056
57.6616	62.6034
78.8558	54.1666
83.5038	84.9101
87.8527	103.321
42.1241	49.8102
12.5388	23.9412
57.1475	97.4067
6.60614	6.23078
62.6623	78.3337
28.6761	39.1878
11.3899	10.7449
13.2056	7.78343
15.2277	10.8045
27.9782	40.4501
5.00674	6.68613
27.0819	12.322
28.2467	29.2931
32.2352	32.962
46.9471	57.9536
21.0036	32.3516
62.4422	87.2438
21.7501	16.2545
23.352	29.5499
9.83926	9.82984
42.3482	38.9433
25.206	26.2999
29.4156	31.2695
33.5336	35.9072
14.7753	8.61316
26.6386	23.1473
26.5814	27.7816
12.8764	6.46628
9.95991	11.3082
28.4042	23.2209
63.409	63.8449
36.0228	39.3559

## Sheet: Figure3g
Modulation index	Significant modulation index
-0.00442754	-0.0659227
-0.0659227	0.087656
0.00716629	0.181573
0.0859662	0.206286
0.0337907	0.137743
-0.114185	0.230893
0.087656	0.330997
0.0168355	0.125133
-0.20246	0.0592694
0.1179	0.0906168
0.08447	0.232681
0.036598	0.270166
-0.0234669	0.261578
0.0510002	-0.159253
0.181573	0.193016
0.0466069	0.109332
-0.0211198
0.0444308
0.206286
0.0321219
0.0136214
0.0213697
0.0107956
-0.00601394
0.0547443
0.137743
0.00521673
0.230893
0.0541456
0.112386
0.0661247
-0.0548465
0.120406
0.0705163
0.0611357
0.330997
0.134858
-0.0206841
0.100534
0.0235483
0.0760793
0.078567
0.0156183
0.0367352
0.0387346
0.125133
0.155879
-0.0194709
0.0620332
0.0149751
-0.105538
0.082931
0.0761981
0.0592694
0.0906168
0.232681
0.270166
0.261578
0.114479
0.0210608
0.136471
0.215937
0.0109328
-0.159253
-0.0297823
-0.103251
0.0178926
-0.0653298
0.080627
-0.0107126
0.0468847
0.0607277
-0.020314
0.0889259
0.149979
0.14422
0.172177
0.0142684
0.193016
0.109332
0.0496869

## Sheet: Figure3h
Modulation index	Significant modulation index
0.0910039	0.0910039
0.19825	0.19825
-0.372969	-0.372969
0.0730583	0.282918
0.170354	-0.233355
0.191453	-0.685061
0.176368	0.240138
0.0457612	0.322585
0.282918	0.0528125
0.141976	0.0891115
0.00617196	0.239863
-0.0242383	0.159103
0.115994	0.507035
-0.233355	0.228491
-0.685061	0.135886
-0.0116107	0.160189
0.240138	0.184001
0.322585	0.108764
0.193621	-0.393544
0.0528125	-0.26099
0.0718798	-0.209826
-0.0446697	0.136066
0.0891115	0.0809134
0.239863	0.312566
0.159103	0.260486
0.507035	0.111147
0.4014	0.154895
0.228491	-0.374579
0.135886	0.104923
0.0414347	0.212688
0.160189	0.165691
-0.00689439	0.117157
0.184001	-0.26347
0.097406	-0.331399
0.108764
-0.393544
0.172111
-0.137683
-0.0887322
-0.26099
-0.0250697
-0.209826
0.136066
0.0987283
0.00961764
0.0410903
-0.185602
0.00835024
0.0809134
0.0836048
0.312566
0.260486
-0.0292413
0.111147
0.154895
-0.0291407
-0.258334
-0.169912
0.182262
0.143625
-0.374579
0.0181851
0.011147
0.104923
0.212688
0.165691
-0.144605
0.117157
-0.000479305
-0.0418849
0.0212369
0.0305497
0.0341825
-0.26347
-0.0701271
0.0220779
-0.331399
0.0633926
-0.100402
0.00342542
0.0442175
