# Supplementary material for: Foveal neurons of the monkey superior colliculus signal trans-saccadic prediction errors
Source: PLoS Biol. 2025 Jun 23;23(6):e3003246. doi: 10.1371/journal.pbio.3003246 (PMC12212877; doi:10.1371/journal.pbio.3003246)
Supplement: S4 Data — (XLSX) [file pbio.3003246.s011.xlsx]

## Sheet: Figure4a
peak low to low	peak high to high
70.4838	34.1225
92.2907	29.7774
26.7096	71.3816
14.5536	15.0125
39.7356	14.9016
16.6805	8.97812
40.4214	25.8637
90.1699	59.0442
19.5013	10.1118
26.6703	13.4974
120.939	93.1258
126.609	124.408
22.5368	10.5376
64.1811	62.1859
22.7762	33.9637
66.4572	67.4968
68.7439	18.037
67.6661	23.8363
35.0091	15.3809
139.361	46.529
113.781	30.3694
216.193	118.509
113.407	56.4437
72.4565	25.7725
121.337	66.7472
26.9373	3.00617
15.159	3.03414
18.8883	14.7721
58.6375	58.5372
37.3123	36.9408
113.752	70.9312
47.766	23.27
25.2792	18.0658
32.0903	15.6583
84.0897	61.9746
8.30052	51.6959
14.6925	9.46975
42.2226	24.8559
13.7969	15.4695
29.3788	50.0134
33.3341	19.2956
14.2611	15.1489
40.2252	40.2945
18.3443	16.3594
29.2187	43.7558
67.1085	57.6616
28.2797	78.8558
75.7107	83.5038
86.4319	87.8527
42.9198	42.1241
18.67	12.5388
88.0286	57.1475
6.82652	6.60614
48.1317	62.6623
10.6419	28.6761
12.0263	11.3899
13.3577	13.2056
13.9271	15.2277
21.8198	27.9782
13.8174	5.00674
15.6475	27.0819
12.3187	28.2467
28.0176	32.2352
37.3896	46.9471
22.5501	21.0036
30.2803	62.4422
28.7418	21.7501
3.86036	23.352
10.598	9.83926
42.749	42.3482
23.9363	25.206
21.2368	29.4156
34.1082	33.5336
17.4715	14.7753
19.8591	26.6386
27.7011	26.5814
8.036	12.8764
13.2652	9.95991
23.107	28.4042
34.1733	63.409
22.0904	36.0228

## Sheet: Figure4b
Difference in low spatial frequency	Difference in high spatial frequency
-0.621389	6.83234
-11.4156	14.7262
0.385581	-38.7819
2.73758	2.36646
2.7793	6.11963
-3.41893	4.25179
7.76719	11.0766
3.08809	5.66301
-6.56691	7.97903
7.12941	4.4668
22.3165	1.15668
9.61931	-5.88815
-1.03348	2.76536
6.89832	-23.5316
10.106	-27.6159
6.49756	-1.54938
-2.84365	11.4004
6.2925	22.7016
18.1977	7.38623
9.2502	5.18865
3.1425	4.70402
9.44172	-10.1348
2.47532	11.0437
-0.866288	16.2651
14.0544	25.2579
8.60633	6.18394
0.158991	4.06917
11.3409	8.74985
6.71343	18.4105
9.44861	3.19358
16.1088	27.0595
-4.96716	-0.318668
6.92088	8.14739
4.86913	3.37962
10.9513	15.1264
8.21356	-29.1983
4.58051	3.93736
-1.71128	-6.01612
3.08416	-2.52154
1.41701	-20.7028
5.48972	-0.94381
2.43198	-5.25471
1.27644	12.6924
1.39917	3.58413
2.35476	0.849828
19.1971	4.94173
10.4445	-24.6892
-2.892	1.4063
11.4325	15.4685
1.305	7.68615
-3.5646	11.4024
15.921	40.2592
1.12615	-0.375369
6.06494	15.6713
2.12085	10.5118
7.29369	-0.645024
9.88936	-5.42218
9.86702	-4.42318
5.64166	12.4719
0.594535	1.67939
4.94583	-14.7599
6.78534	1.04636
0.619395	0.726756
-10.2728	11.0066
-1.30434	11.348
-5.66772	24.8016
1.04727	-5.49567
-0.473462	6.19782
1.85885	-0.0094275
-0.9062	-3.40489
2.3549	1.09383
2.74608	1.85391
-1.35816	2.37366
3.41063	-6.16218
7.00794	-3.49134
9.33666	1.20022
3.34279	-6.41016
0.384025	1.34824
11.0536	-5.18326
8.38971	0.435897
2.30999	3.33305
