# Supplementary material for: Foveal neurons of the monkey superior colliculus signal trans-saccadic prediction errors
Source: PLoS Biol. 2025 Jun 23;23(6):e3003246. doi: 10.1371/journal.pbio.3003246 (PMC12212877; doi:10.1371/journal.pbio.3003246)
Supplement: S5 Data — (XLSX) [file pbio.3003246.s012.xlsx]

## Sheet: Figure5a
Simulated saccade task
Firing rate, time from stimulus update (-100ms to 250ms), low to low
1.3583	1.75283	2.23945	2.8327	3.54746	4.39836	5.3991	6.56158	7.89502	9.40491	11.0921	12.9518	14.9727	17.1369	19.4186	21.7852	24.1971	26.6085	28.9692	31.2254	33.3225	35.2065	36.827	38.1388	39.1043	39.6953	39.8942	39.6953	39.1043	38.1388	36.827	35.2065	33.3225	31.2254	28.9692	26.6085	24.1971	21.7852	19.4186	17.1369	14.9727	12.9518	11.0921	9.40491	7.89502	6.56158	5.3991	4.39836	3.54746	2.8327
31.2254	28.9692	27.2038	24.9886	22.8273	20.7769	18.8897	17.2122	15.7845	14.6395	13.8033	13.2941	13.1232	13.2941	13.8033	14.6395	15.7845	17.2122	18.8897	20.7769	22.8273	25.5839	27.9953	30.0112	32.5837	35.0753	37.446	39.6597	41.6862	43.5026	45.0944	46.4558	47.5903	48.5092	49.2309	49.7788	50.1793	50.4593	50.644	50.7544	50.8056	50.8056	50.7544	50.644	50.4593	50.1793	49.7788	49.2309	48.5092	47.5903
0	0	0	0	0	0	0	0	0	0	0	0	0	0	0	0	0	0	0	0	0	0	0	0	0	0	0	0	0.595253	0.791545	1.04209	1.3583	1.75283	2.23945	2.8327	3.54746	4.39836	5.3991	6.56158	7.89502	9.40491	11.0921	12.9518	15.568	17.9284	20.4607	23.7388	26.7414	29.8901	33.1602
22.3567	22.8678	23.6984	24.8177	26.1836	27.7445	29.4412	31.2086	32.9782	34.6808	36.2486	37.6186	38.734	39.1043	39.6953	39.8942	39.6953	39.1043	38.1388	36.827	35.2065	33.3225	31.2254	29.5644	27.4001	25.2392	23.1435	21.1714	19.3763	17.8055	16.4992	15.4904	14.804	14.4566	14.4566	14.804	15.4904	16.4992	17.8055	19.3763	21.1714	23.1435	25.2392	27.4001	29.5644	31.2254	33.3225	35.2065	36.827	38.1388
0	0	0	0	0	0	0	0	0	0	0	0	0	0	0	0	0	0	0	0	0	0	0	0	0	0	0	0	0	0	0	0	0	0	0	0	0	0	0	0	0	0	0	0	0	0	0	0	0	0
73.9939	70.7738	66.8991	63.4297	59.8434	56.2182	52.6342	49.1708	45.4603	42.575	39.9871	37.7517	35.9098	34.487	33.493	32.9213	32.7501	32.943	33.4504	34.2122	35.1598	36.219	36.8699	38.0392	39.0665	39.8916	40.4626	40.7373	40.6858	40.2905	39.1043	38.1388	36.827	35.2065	33.3225	31.2254	28.9692	26.6085	24.1971	21.7852	19.4186	17.1369	14.9727	12.9518	11.0921	9.40491	7.89502	6.56158	5.3991	4.39836
47.962	47.0099	46.1814	45.4982	44.974	44.6125	44.4072	44.3406	43.9419	44.1772	45.0098	45.403	45.7641	46.0587	46.2562	46.3331	46.2744	46.0754	45.7421	45.2907	44.7469	44.1436	43.5189	42.9127	41.9209	41.5813	41.3339	41.2038	41.2038	41.3339	41.5813	41.9209	42.3175	43.3226	43.8931	44.4307	44.8962	45.2555	45.4822	45.5596	45.4822	45.2555	44.8962	44.4307	43.8931	43.3226	42.9127	42.7125	42.6234	42.6922
0	0	0	0	0	0	0	0	0	0	0	0	0	0	0	0	0	0	0	0	0	0	0	0	0	0	0	0	0	0	0	0	0	0	0	0	0	0	0	0	0	0	0	0	0	0	0	0	0	0
0	0	0	0	0	0	0	0	0	0	0	0	0	0	0	0	0	0	0	0	0	0	0	0	0	0	0	0	0	0	0	0	0	0	0	0	0	0	0	0	0	0	0	0	0	0	0	0	0	0
25.3327	23.817	22.536	21.5343	20.8468	20.497	20.497	20.8468	21.5343	22.536	23.817	25.3327	27.0298	28.848	30.722	32.5837	34.3646	35.9981	37.4223	38.1388	39.6995	40.4868	40.9363	41.0536	40.8571	40.3782	39.6597	38.754	37.7208	36.6245	35.5307	34.5035	33.602	32.8773	32.3704	32.1096	32.1096	32.3704	32.8773	33.602	34.5035	35.5307	36.6245	37.7208	38.754	40.255	41.1698	41.8992	42.4118	42.6892
8.94656	9.39429	10.1345	11.1577	12.4504	13.9939	15.7643	17.7321	19.4186	21.7852	24.1971	26.6085	28.9692	31.2254	33.3225	35.2065	36.827	38.1388	39.1043	39.6953	39.8942	39.6953	39.1043	38.1388	36.827	35.2065	33.3225	31.8206	29.7607	27.6506	25.5554	23.538	21.6581	19.9696	18.5202	17.3501	16.4912	15.9665	15.79	15.9665	16.4912	17.3501	18.5202	19.9696	21.6581	23.538	25.5554	27.6506	29.7607	31.8206
32.5115	31.0385	29.8656	29.0205	28.5198	27.9245	28.2289	28.8235	29.6802	30.7587	32.0076	33.9628	35.5644	37.1973	38.8043	40.3327	41.7365	42.9791	44.0343	44.8878	45.0944	46.2611	46.8253	47.274	47.6569	48.027	48.4376	48.9387	49.5746	50.3806	51.3814	53.184	54.7926	56.6451	58.7246	61.0032	63.4441	66.0034	68.6319	71.2779	73.8888	76.4128	78.8011	81.0085	82.9944	84.7231	86.7596	88.0841	89.1294	89.4473
0	0	0	0	0	0	0	0	0	0	0	0	0	0	0	0	0	0	0	0	0	0	0	0	0	0	0	0	0	0	0	0	0	0	0	0	0	0	0	0	0	0	0	0	0	0	0	0	0	0
67.6237	68.9988	70.5399	72.227	73.5912	76.2003	78.4375	80.7245	83.0376	85.3519	87.642	89.8819	92.046	94.1088	96.6403	98.6213	100.48	102.203	103.779	104.755	106.124	107.29	108.254	109.016	110.17	110.72	111.119	111.375	111.499	111.497	111.379	111.748	111.615	111.437	111.228	111	110.321	110.204	110.068	110.52	110.573	110.683	110.861	111.111	111.436	111.834	112.297	112.369	113.036	113.687
0	0	0	0	0	0	0.595253	0.791545	1.04209	1.3583	1.75283	2.23945	2.8327	3.54746	4.39836	5.3991	6.56158	7.89502	9.40491	11.0921	12.9518	14.9727	17.1369	19.4186	21.7852	24.1971	27.2038	29.7607	32.2675	34.6808	37.5546	39.858	42.0136	44.6053	46.638	48.5749	50.4478	52.2996	54.1815	56.1509	58.2673	60.5886	63.1663	66.0414	69.2405	72.7718	76.6227	80.7581	85.1202	89.6291
19.3711	18.3509	17.6537	17.2999	17.2999	17.6537	18.3509	19.3711	20.6843	22.2513	24.0247	25.9499	27.9668	30.0112	32.0169	33.9177	35.2065	36.827	38.1388	39.1043	39.6953	39.8942	39.6953	39.1043	38.1388	36.827	35.2065	33.3225	31.2254	28.9692	26.6085	24.1971	21.7852	19.4186	17.1369	14.9727	12.9518	11.0921	9.40491	7.89502	6.56158	5.3991	4.39836	3.54746	2.8327	2.23945	1.75283	1.3583	1.04209	0.791545
28.9692	31.2254	33.3225	35.2065	36.827	38.1388	39.1043	39.6953	39.8942	39.6953	39.1043	38.1388	36.827	35.2065	33.3225	31.2254	28.9692	26.6085	24.1971	21.7852	19.4186	17.1369	14.9727	12.9518	11.0921	9.40491	7.89502	6.56158	5.3991	4.39836	3.54746	2.8327	2.23945	1.75283	1.3583	1.04209	0.791545	0.595253	0	0	0	0	0	0	0	0	0	0	0	0
119.232	119.227	120.154	120.442	120.558	120.52	120.938	120.827	120.646	120.408	120.125	119.807	119.464	119.701	119.533	119.421	119.385	119.442	119.609	119.455	119.993	120.635	121.383	122.226	123.146	124.261	125.541	126.8	128.591	129.874	131.052	132.086	132.941	133.585	134.15	134.632	134.891	134.953	134.851	134.625	134.32	133.985	133.221	133.073	133.58	133.775	134.124	134.632	135.291	136.076
21.5352	22.9661	24.6179	26.4365	28.3614	30.3275	32.2675	34.114	35.8018	36.827	38.1388	39.1043	39.6953	39.8942	39.6953	39.1043	38.1388	36.827	35.2065	33.3225	31.2254	28.9692	26.6085	24.1971	21.7852	19.4186	17.1369	14.9727	12.9518	11.0921	9.40491	7.89502	7.15683	6.19064	5.44045	4.90576	4.58553	4.47891	4.58553	4.90576	5.44045	6.19064	7.15683	7.89502	9.40491	11.0921	12.9518	14.9727	17.1369	19.4186
71.2518	71.9395	72.5783	73.1583	73.6673	74.0909	73.969	74.2856	74.4322	74.3934	74.1522	73.6912	72.9935	72.044	70.8303	69.9389	68.3716	66.5829	64.5916	62.424	60.1137	57.7013	55.2333	52.3175	50.0105	47.7791	45.682	43.7732	42.099	40.6963	39.5907	38.7949	38.9035	38.9078	39.233	39.8505	40.7221	41.3599	42.7167	44.1531	45.6237	47.0853	48.4986	49.8297	51.052	52.1456	53.6934	54.6946	55.6012	55.9834
39.1043	39.6953	39.8942	39.6953	39.1043	38.1388	36.827	35.2065	33.3225	31.2254	28.9692	26.6085	24.1971	21.7852	19.4186	17.1369	14.9727	12.9518	11.6873	10.1965	8.93711	7.91988	7.15193	6.63781	6.38016	6.38016	6.63781	7.15193	7.91988	8.93711	10.1965	11.6873	12.9518	14.9727	17.1369	19.4186	21.7852	24.1971	26.6085	28.9692	31.2254	33.3225	35.2065	36.827	38.1388	39.1043	39.6953	39.8942	39.6953	39.1043
9.25331	10.447	11.8836	13.547	14.9727	17.1369	19.4186	21.7852	24.1971	26.6085	28.9692	31.2254	33.3225	35.2065	36.827	38.1388	39.1043	39.6953	40.4895	40.4868	40.1464	39.4971	38.5798	37.446	36.1552	34.7729	33.3675	32.0076	30.7587	29.6802	28.8235	28.2289	27.9245	27.9245	28.2289	28.8235	29.6802	30.7587	32.0076	33.3675	34.7729	36.1552	37.446	38.5798	39.4971	40.1464	40.4868	40.4895	39.6953	39.1043
40.4787	37.2836	34.2471	31.4281	28.8801	26.6497	24.7754	23.2872	22.2051	21.5391	21.2885	21.442	21.5343	22.536	23.817	25.3327	27.0298	28.848	30.722	32.5837	34.3646	35.9981	38.0175	38.9303	40.1464	41.0536	41.6471	41.9347	41.937	41.6862	41.2254	40.6056	39.884	39.1204	38.3741	37.7006	37.1488	37.3532	37.347	37.5976	38.1163	38.9017	39.9401	41.2068	42.6679	44.8777	46.7963	48.829	50.9396	53.0947
34.3657	33.9856	34.1238	34.7524	35.8308	37.3079	39.1242	41.214	43.5083	46.5315	48.7763	51.6313	54.4564	57.2124	59.8658	61.9466	65.0322	67.5258	69.8767	72.0956	74.1957	76.1922	78.1005	79.9348	81.707	83.4254	85.094	86.7113	88.27	89.7566	91.1518	93.0253	94.3524	95.5513	96.595	97.4562	98.1082	98.5269	98.6918	98.5875	98.2051	97.5422	96.6041	95.403	93.5147	91.9664	90.1987	88.844	86.9444	84.987
78.739	76.6603	74.7235	72.9815	71.4797	70.2539	69.3285	68.7157	68.4144	68.4099	68.2315	68.8426	69.6052	70.4669	71.963	73.0352	74.0705	75.0152	75.8206	76.002	76.5296	76.7932	76.7873	76.5161	75.9933	75.2409	74.883	73.9594	72.5167	71.6067	70.6894	69.8164	69.0325	68.3748	67.8711	68.1336	68.1747	68.4431	68.9358	69.6415	70.5422	71.6143	72.83	74.1582	75.5661	77.0198	78.0414	79.5994	81.0715	82.4294
55.6672	54.7554	53.7068	52.056	50.7873	49.2991	47.5903	46.2611	44.3294	42.2675	40.1123	37.908	35.7043	33.5547	31.5143	29.6375	27.9759	26.5754	25.0319	24.3777	24.0438	24.0438	24.3777	25.0319	25.9802	27.1843	28.5954	30.156	31.8019	33.4648	35.0753	36.5648	37.8691	38.9303	39.6995	39.6953	39.8942	39.6953	39.1043	38.1388	36.827	35.2065	33.3225	31.2254	28.9692	26.6085	24.1971	21.7852	19.4186	17.1369
0.595253	0	0	0	0	0	0	0	0	0	0	0	0	0	0	0	0	0	0	0	0	0	0	0	0	0	0	0	0	0	0	0	0	0	0.595253	0.791545	1.04209	1.3583	1.75283	2.23945	2.8327	3.54746	4.39836	5.3991	6.56158	7.89502	9.40491	11.0921	12.9518	14.9727
114.767	115.535	116.459	118.1	119.419	120.816	122.245	123.217	124.687	126.024	127.792	128.969	129.985	130.836	132.118	132.401	133.154	133.815	134.417	134.992	135.571	135.733	136.497	137.282	138.686	139.709	140.782	141.888	142.997	144.077	145.681	146.771	147.753	148.15	148.931	149.479	149.778	150.41	150.374	150.122	149.667	148.588	147.911	147.075	146.71	145.852	144.539	143.807	143.094	142.426
60.4954	61.972	63.3937	64.7119	65.8788	66.8488	67.58	68.0356	68.1848	68.5985	68.2656	67.6298	66.7009	65.0542	63.7199	62.1455	60.3796	58.4754	56.4896	54.4807	52.5065	50.6224	48.8791	47.32	45.9796	44.8814	44.0365	43.4433	43.0868	42.9396	42.963	43.109	43.3226	43.1015	43.3886	43.5379	43.5026	43.838	43.5185	42.9768	42.2154	41.2499	40.1086	38.8308	37.4652	35.6238	34.3683	33.1701	32.0921	31.1901
0	0	0	0	0	0	0	0	0	0	0	0	0	0	0	0	0	0	0	0	0	0	0	0	0	0	0	0	0	0	0	0	0	0	0	0	0	0	0	0	0	0	0	0	0	0	0	0	0	0
35.2065	36.827	38.1388	39.6995	40.4868	40.9363	41.0536	40.8571	40.3782	39.6597	38.754	37.7208	36.6245	35.5307	34.5035	33.602	32.8773	32.3704	32.1096	32.1096	32.3704	32.8773	33.602	34.5035	35.5307	36.6245	37.7208	38.754	39.6597	40.3782	40.8571	41.0536	40.9363	40.4868	39.6995	38.1388	36.827	35.2065	33.3225	31.2254	28.9692	26.6085	24.1971	21.7852	19.4186	17.1369	14.9727	12.9518	11.0921	9.40491
0	0	0	0	0	0	0	0	0	0	0	0	0	0	0	0	0	0	0	0	0	0	0	0	0	0	0	0	0	0	0	0	0	0	0	0	0	0	0	0	0	0	0	0	0	0	0	0	0	0
31.0533	28.7584	26.5452	24.0247	22.2513	20.6843	19.3711	18.3509	17.6537	17.2999	17.2999	17.6537	18.3509	19.3711	20.6843	22.2513	24.0247	25.9499	27.9668	30.0112	32.0169	33.9177	35.2065	36.827	38.1388	39.1043	39.6953	39.8942	39.6953	39.1043	38.1388	36.827	35.2065	33.3225	31.8206	29.7607	27.6506	25.5554	23.538	21.6581	19.9696	18.5202	17.3501	16.4912	15.9665	15.79	15.9665	16.4912	17.3501	18.5202
47.9191	47.5437	46.9993	46.2568	45.2933	44.0936	42.6517	40.9715	39.0665	36.9594	34.6808	32.2675	29.7607	27.799	24.9886	22.8273	20.7769	18.8897	17.2122	15.7845	14.6395	13.8033	13.2941	13.1232	13.2941	13.8033	14.6395	15.7845	17.2122	18.8897	20.7769	22.8273	24.9886	27.2038	28.9692	31.2254	33.9177	35.9981	37.8691	39.4971	40.8571	41.9347	42.7269	43.2427	43.5026	43.5379	43.3886	43.1015	42.7274	42.3175
19.4186	17.1369	14.9727	12.9518	11.0921	10.0002	8.68656	7.60367	6.75739	6.15119	5.78691	5.66541	5.78691	6.15119	6.75739	7.60367	8.68656	10.0002	11.0921	12.9518	14.9727	17.1369	19.4186	21.7852	24.1971	27.2038	29.7607	32.2675	34.6808	36.9594	39.0665	40.9715	42.6517	44.0936	45.2933	46.2568	46.9993	47.5437	47.9191	48.1583	48.2952	48.3623	48.3878	48.3937	48.3941	48.3937	48.3878	48.3623	48.2952	48.1583
0	0	0	0	0	0	0	0	0	0	0	0	0	0	0	0	0	0	0	0	0	0	0	0	0	0	0	0	0	0	0	0	0	0	0	0	0	0	0	0	0	0	0	0	0	0	0	0	0	0
107.628	106.284	104.814	103.198	101.42	100.07	97.7121	95.8126	93.8126	91.7543	89.6832	87.6458	85.6869	83.999	82.6241	81.4524	80.5162	80.4321	79.7736	79.9972	80.5171	81.3342	83.0371	84.6187	86.5136	88.7099	91.1921	93.9414	96.9349	100.741	104.331	107.678	111.749	115.916	120.137	124.363	128.691	133.068	137.293	141.909	145.869	149.572	152.981	156.062	158.789	161.143	163.113	164.697	165.898	166.724
65.3224	66.666	67.9217	69.058	70.0476	70.8683	71.5041	71.9452	72.1886	72.2374	72.1004	71.7916	70.8854	70.4049	69.7839	69.0498	68.2274	67.3377	66.3967	65.4145	64.3955	63.3374	62.8275	61.8585	60.8665	59.8434	58.7813	57.6748	56.5218	55.3253	54.0938	52.3984	51.2619	50.1211	49.0098	48.5573	47.8014	47.2234	46.8565	46.7268	46.852	47.2399	47.8881	48.3403	49.5762	50.9761	52.5065	54.1269	55.7924	57.4551
20.7769	18.8897	17.2122	15.7845	14.6395	13.8033	13.2941	13.1232	13.2941	13.8033	14.6395	15.7845	17.2122	18.8897	20.7769	22.8273	24.9886	27.2038	28.9692	31.2254	33.3225	35.8018	37.6186	39.1809	40.4626	41.4481	42.1337	42.528	42.6517	42.5371	42.2261	42.3634	42.009	41.6724	41.4195	41.3131	41.4093	41.7548	42.3847	43.3204	44.5689	46.1219	47.9563	50.0352	52.3096	54.7199	57.1989	59.674	62.0703	64.3132
89.0039	88.7108	88.2638	87.2525	86.7116	86.0822	85.3946	84.6727	83.9325	83.1826	82.4238	81.6498	80.8481	80.0007	79.0858	78.0788	76.9539	75.6852	74.2486	72.6226	70.7898	68.89	66.9256	64.762	62.424	60.5385	58.1501	55.7569	53.4201	50.7626	48.856	47.1813	46.406	45.6017	45.2778	45.4896	46.2787	47.6709	49.6744	52.2783	55.4518	59.1446	62.8444	67.4672	72.3235	77.3055	82.2954	87.1696	91.803	96.0732
0	0	0	0	0	0	0	0	0	0	0	0	0	0	0	0	0	0.595253	0.791545	1.04209	1.3583	1.75283	2.23945	2.8327	3.54746	4.39836	5.3991	6.56158	7.89502	9.40491	11.0921	12.9518	14.9727	17.1369	19.4186	21.7852	24.1971	26.6085	29.5644	32.0169	34.3646	36.5648	38.5798	40.3782	41.937	43.2427	44.8878	45.8859	46.7079	47.3921
62.6723	60.5219	58.5902	56.8844	54.9553	53.7869	52.7606	51.8427	50.991	50.1586	49.2965	48.3576	47.2989	46.0849	45.2841	43.4433	42.0136	40.4248	38.7122	36.9202	35.1002	33.3082	31.6021	29.5962	28.3468	27.3136	26.5418	26.0648	25.9035	26.0648	26.5418	27.3136	28.3468	29.5962	31.0069	32.5166	34.0581	35.5619	36.9594	38.1853	39.1809	39.8958	40.2905	39.8942	39.6953	39.1043	38.1388	36.827	35.2065	33.3225
6.63781	6.38016	6.38016	6.63781	7.15193	7.91988	8.93711	10.1965	11.6873	12.9518	14.9727	17.1369	19.4186	21.7852	24.1971	26.6085	28.9692	31.2254	33.3225	35.2065	36.827	38.734	39.8958	40.7373	41.2525	41.4481	41.3437	40.9715	40.3745	39.6049	38.7216	37.787	36.8642	36.0134	35.2892	34.737	34.3914	34.2737	34.3914	34.737	35.2892	36.6087	37.6557	38.8291	40.0799	41.3577	42.6139	43.8042	44.8912	45.8464
37.8691	39.4971	40.8571	41.9347	42.7269	43.2427	43.5026	43.5379	43.3886	43.1015	42.7274	42.3175	41.9209	41.5813	41.3339	41.2038	41.2038	41.3339	41.5813	41.9209	42.3175	42.7274	43.1015	43.3886	43.5379	43.5026	43.2427	42.7269	41.9347	40.8571	39.4971	37.8691	35.9981	33.9177	31.2254	28.9692	26.6085	24.1971	21.7852	19.4186	17.1369	14.9727	13.547	11.8836	10.447	9.25331	8.31441	7.63855	7.23106	7.09492
35.2065	33.3225	31.2254	28.9692	26.6085	24.1971	21.7852	19.4186	17.1369	14.9727	12.9518	11.0921	9.40491	7.89502	6.56158	5.99435	5.1899	4.58955	4.191	3.99228	3.99228	4.191	4.58955	5.1899	5.99435	6.56158	7.89502	9.40491	11.0921	12.9518	14.9727	17.1369	19.4186	21.7852	24.1971	26.6085	28.9692	31.2254	33.3225	35.2065	36.827	38.1388	39.1043	39.6953	40.4895	40.4868	40.1464	39.4971	38.5798	37.446
43.1015	43.3886	43.5379	43.5026	43.2427	42.7269	41.9347	41.4524	40.2886	38.9112	37.3564	35.6705	33.4648	31.8019	30.156	28.5954	27.1843	25.9802	25.0319	24.3777	24.0438	24.0438	24.3777	25.0319	25.9802	27.1843	28.5954	30.156	31.8019	33.4648	35.0753	36.5648	37.8691	38.9303	39.6995	39.6953	39.8942	39.6953	39.1043	38.1388	36.827	35.2065	33.3225	31.2254	28.9692	26.6085	24.1971	21.7852	19.4186	17.1369
0	0	0	0	0	0	0	0	0	0	0	0	0	0	0	0	0	0	0	0	0	0	0	0	0	0	0	0	0	0	0	0	0	0	0	0	0	0	0	0	0	0	0	0	0	0	0	0	0	0
44.1778	42.8939	42.395	41.7142	41.3225	41.2376	41.4665	42.0045	42.393	43.6087	45.0287	46.6166	48.3297	50.1211	51.942	53.7438	55.4797	57.1064	58.5849	59.8812	60.9661	62.4109	63.2019	63.3337	63.8091	64.0444	64.0545	63.8568	63.4715	62.9212	62.2312	61.4286	60.542	60.1965	59.4273	58.7159	58.0992	57.6112	57.2818	57.1345	57.1858	57.4434	57.9063	58.5639	59.3964	60.3757	61.4661	62.1826	63.4819	64.7271
30.3275	32.9782	35.5619	38.0392	40.3745	42.5371	44.5034	46.2568	47.7892	49.6954	50.9879	52.1326	53.1581	54.0962	54.9805	55.8433	56.7137	57.6154	58.5653	59.5722	60.6361	61.7483	62.8918	64.0423	65.1691	66.237	67.2078	68.0421	68.7004	69.1457	69.3436	69.2646	68.8844	68.78	67.946	66.8315	65.4512	63.8286	61.5523	59.6648	57.6245	55.4889	53.3182	51.173	49.1125	47.1919	45.4603	43.9586	42.7173	41.7548
0	0	0	0	0	0	0	0	0	0	0	0	0	0	0	0	0	0	0	0	0	0	0	0	0	0	0	0	0	0	0	0	0	0	0	0	0	0	0	0	0	0	0	0	0	0	0	0	0	0
85.3095	82.7822	79.8463	77.0188	74.364	71.9347	69.7706	67.8971	66.3256	65.6494	64.8602	63.944	63.8833	64.0653	64.4693	65.073	65.854	66.7907	67.8622	69.0486	70.3296	72.2792	73.4365	75.2305	77.0536	78.8885	80.2703	82.1753	83.9857	85.6749	87.2142	88.5743	89.7267	90.6452	91.3077	92.2914	92.5894	92.6471	92.473	92.0813	91.4907	90.7235	89.8043	88.7587	88.2073	86.7368	85.8254	84.9154	84.0413	83.2333
84.0007	86.7715	89.6361	92.5314	95.3857	98.7166	101.006	103.629	105.933	107.866	109.386	110.462	111.077	111.226	110.918	110.176	109.625	108.313	106.738	104.96	103.043	100.604	98.7045	96.8073	94.9632	93.2123	91.584	90.0965	88.7568	87.5611	86.4963	85.5404	84.6642	83.8328	83.0073	82.1466	81.2089	80.1536	78.4994	77.2156	75.6858	73.4515	71.5063	69.2603	66.725	63.9189	60.8667	57.5994	54.1536	50.5703
51.4482	52.4358	53.9232	55.3472	56.7418	58.1402	59.5722	61.0612	62.622	64.2583	65.9624	67.7138	69.4803	71.2184	72.8758	74.3934	75.7087	76.7584	78.0775	78.6174	78.7858	78.5598	77.9308	76.9056	75.5062	73.7691	71.7442	69.492	67.0808	64.1406	61.7483	59.3873	57.7242	55.8255	54.1924	52.869	51.8848	51.2542	50.9764	51.0368	51.4082	52.0531	52.9259	53.9753	55.1474	56.387	58.2359	59.206	60.7069	62.1206
12.1342	10.7632	9.64785	8.80103	8.2318	7.94582	7.94582	8.2318	8.80103	9.64785	10.7632	12.1342	13.7433	15.568	17.1369	19.4186	21.7852	24.1971	26.6085	28.9692	31.2254	33.3225	35.2065	36.827	38.1388	39.1043	39.6953	39.8942	39.6953	39.1043	38.734	37.6186	36.2486	34.6808	32.9782	31.2086	29.4412	27.7445	26.1836	24.8177	23.6984	22.8678	22.3567	22.1842	22.3567	22.8678	23.6984	24.8177	26.1836	27.7445
44.3125	43.6179	43.0307	42.6056	42.9902	42.7941	43.5116	44.5939	46.074	47.9709	50.288	53.0136	56.1207	59.5683	63.3024	67.258	71.3607	75.529	79.6768	84.3102	88.3456	92.1487	95.6468	98.775	101.477	103.263	105.103	106.98	107.9	108.323	108.282	107.819	106.991	105.858	104.49	102.957	101.331	99.6774	98.0573	96.5202	95.1036	93.8306	92.7092	91.7317	90.8758	90.1058	89.3753	88.6297	87.8095	86.4111
0	0	0	0	0	0	0	0	0	0	0	0	0	0	0	0	0	0	0	0	0	0	0	0	0	0	0	0	0	0	0	0	0	0	0	0	0	0	0	0	0	0	0	0	0	0	0	0	0	0
0	0	0	0	0	0	0	0	0	0	0	0	0	0	0	0	0	0	0	0	0	0	0	0	0	0	0	0	0	0	0	0	0	0	0	0	0	0	0	0	0	0	0	0	0	0	0	0	0	0
38.3634	38.8131	39.4183	40.5975	42.3125	44.5146	47.1468	50.7409	54.2354	58.0142	62.0188	66.1929	70.0399	74.5123	78.5319	83.0629	87.4798	91.7508	95.8426	99.7191	103.342	106.668	109.655	112.255	114.421	116.106	117.265	117.859	117.852	117.219	115.944	114.022	112.057	109.077	105.569	101.593	97.2208	92.5364	87.6317	82.6048	77.5566	72.5873	67.7929	62.8188	58.7459	55.0507	51.7884	48.9956	46.6899	44.8699
0	0	0	0	0	0	0	0	0	0	0	0	0	0	0	0	0	0	0	0	0	0	0	0	0	0	0	0	0	0	0.595253	0.791545	1.04209	1.3583	1.75283	2.83471	3.62425	4.58955	5.75666	7.15193	9.39629	11.5193	13.9945	16.8487	20.1037	23.7738	27.8646	32.371	37.8709	43.3395
6.56158	5.3991	4.39836	3.54746	2.8327	2.23945	1.75283	1.3583	1.04209	0.791545	0.595253	0	0	0	0	0	0	0	0	0	0	0	0	0	0	0	0	0	0	0	0	0	0.595253	0.791545	1.04209	1.3583	1.75283	2.23945	2.8327	3.54746	4.39836	5.3991	6.56158	7.89502	9.40491	11.0921	12.9518	14.9727	17.1369	19.4186
0	0	0	0	0	0	0	0	0	0	0	0	0	0	0	0	0	0	0	0	0	0	0	0	0	0	0	0	0	0	0	0	0	0	0	0	0	0	0	0	0	0	0	0	0	0	0	0	0	0
0	0	0	0	0	0	0	0	0	0	0	0	0	0	0	0	0	0	0	0	0	0	0	0	0	0	0	0	0	0	0	0	0	0	0	0	0	0	0	0	0	0	0	0	0	0	0	0	0	0
134.181	136.471	138.695	141.24	144.028	146.969	149.963	152.899	155.222	157.822	160.002	161.227	163.014	163.716	163.743	163.082	161.742	159.306	156.824	153.768	150.817	147.063	143.054	138.892	134.681	130.07	126.15	122.403	118.895	115.673	112.767	110.19	107.94	105.997	104.33	103.491	101.991	101.226	100.556	99.9359	99.3188	98.6621	97.4845	96.7569	95.867	94.8047	93.124	91.8318	89.9077	88.3767
62.9511	66.2682	69.3474	72.6777	75.1676	77.1849	78.6721	79.5911	79.4825	79.9502	79.4398	78.4582	77.0871	75.4223	73.57	71.6412	69.7472	67.9941	66.4779	65.2797	64.4625	64.0674	64.1127	64.5922	65.4762	66.7131	68.8268	70.7357	72.7939	74.9066	76.9782	78.9168	80.6389	82.0735	83.1643	83.4295	83.8512	83.8389	83.4131	82.608	81.0252	79.7201	78.1609	76.4104	74.5263	72.5593	70.5504	69.1247	67.3061	65.5547
21.7852	19.4186	17.1369	14.9727	12.9518	11.0921	9.40491	7.89502	6.56158	5.3991	4.39836	3.54746	2.8327	2.23945	1.75283	1.3583	1.04209	0.791545	0.595253	0	0	0	0	0	0	0	0	0	0	0	0	0	0	0	0	0	0	0	0	0	0	0	0	0	0	0	0	0	0	0
0	0	0	0	0	0	0	0	0	0	0	0	0	0	0	0	0	0	0	0	0	0	0	0	0	0	0	0	0	0	0	0	0	0	0	0	0	0	0	0	0	0	0	0	0	0	0	0	0	0
99.7655	99.7041	99.5255	99.2479	98.8876	98.458	97.969	97.4269	96.8333	96.7806	96.2671	95.7339	95.1763	94.5872	93.5151	92.9534	92.3052	91.568	90.7398	89.8196	88.8077	87.7062	86.5186	85.2499	83.4624	82.1648	81.3694	80.0919	78.7918	77.4834	76.1786	74.8867	73.6146	71.9241	70.8215	69.7215	68.6319	67.5598	66.5113	65.4919	64.5064	63.5585	62.6504	61.782	60.5068	59.8208	59.1251	59.0056	58.4535	57.9026
21.5343	22.536	23.817	25.3327	27.0298	28.848	30.722	32.5837	34.3646	35.9981	37.4223	38.1388	39.1043	39.6953	39.8942	39.6953	39.1043	38.1388	36.827	35.2065	33.3225	31.2254	28.9692	26.6085	24.1971	21.7852	19.4186	17.1369	14.9727	12.9518	11.0921	9.40491	7.89502	6.56158	5.3991	4.39836	3.54746	2.8327	2.23945	2.34808	2.14984	2.08419	2.14984	2.34808	2.23945	2.8327	3.54746	4.39836	5.3991	6.56158
0	0	0	0	0	0	0	0	0	0	0	0	0	0	0	0.595253	0.791545	1.04209	1.3583	1.75283	2.23945	2.8327	3.54746	4.39836	5.3991	6.56158	7.89502	10.0002	11.8836	13.9939	16.331	18.8897	21.6581	24.6179	27.7445	31.0069	34.3683	37.787	41.2175	44.6114	47.9191	51.0905	54.077	56.8321	59.3128	61.4805	63.3013	64.7473	66.3914	67.2235
0	0	0	0	0	0	0	0	0	0	0	0	0	0	0	0	0	0	0	0	0	0	0	0	0	0	0	0	0	0	0	0	0	0	0	0	0	0	0	0	0	0	0	0	0	0	0	0	0	0
0	0	0	0	0	0	0	0	0	0	0	0	0	0	0	0	0	0	0	0	0	0	0	0	0	0	0	0	0.595253	0.791545	1.04209	1.3583	1.75283	2.23945	2.8327	3.54746	4.39836	5.3991	6.56158	7.89502	9.40491	11.0921	12.9518	14.9727	17.1369	19.4186	21.7852	24.1971	26.6085	28.9692
39.8942	39.6953	39.1043	38.1388	36.827	35.2065	33.3225	31.2254	28.9692	26.6085	24.1971	21.7852	19.4186	17.1369	15.568	13.7433	12.1342	10.7632	9.64785	8.80103	8.2318	7.94582	7.94582	8.2318	8.80103	9.64785	10.7632	12.1342	13.7433	15.568	17.1369	19.4186	21.7852	24.1971	26.6085	28.9692	31.2254	33.3225	35.2065	36.827	38.1388	39.1043	39.6953	39.8942	39.6953	39.1043	38.1388	36.827	35.2065	33.3225
81.2125	79.9649	78.3664	77.4029	76.464	76.1243	75.365	74.6121	73.8484	73.0581	72.2278	71.3474	70.411	68.9737	68.0414	67.0337	65.9682	64.8645	63.7434	62.1826	61.2047	60.2384	59.3026	58.4097	57.5646	56.7645	55.9989	55.8453	55.2854	54.7438	54.2002	53.6349	53.0311	51.9329	51.3367	50.6552	49.9025	49.0987	48.2695	48.0394	47.4455	46.9721	46.6585	46.5403	46.6467	46.9984	47.1631	48.1437	49.341	50.7387
24.1971	27.2038	29.7607	32.2675	34.6808	36.9594	39.0665	40.9715	42.6517	44.0936	45.8886	47.0484	48.0414	49.4972	50.4635	51.4398	52.4862	53.6625	55.0256	56.6255	58.5032	60.6871	63.1918	66.0159	69.142	72.5359	76.148	79.9141	84.3525	88.3823	92.3625	96.2063	99.827	103.142	106.075	108.559	110.54	111.977	112.845	113.132	112.402	111.677	110.403	108.632	106.42	103.832	100.93	97.7777	95.0298	91.7447
0	0	0	0	0	0	0	0	0.595253	0.791545	1.04209	1.3583	1.75283	2.23945	2.8327	3.54746	4.39836	5.3991	6.56158	7.89502	9.40491	11.0921	12.9518	14.9727	17.1369	19.4186	21.7852	24.1971	26.6085	28.9692	31.2254	33.3225	35.2065	36.827	38.1388	39.1043	39.6953	39.8942	39.6953	39.1043	38.1388	36.827	35.2065	33.3225	31.2254	28.9692	26.6085	24.1971	21.7852	19.4186
21.7852	24.1971	26.6085	28.9692	31.2254	33.3225	35.2065	36.827	38.1388	39.1043	39.6953	39.8942	39.6953	39.1043	38.1388	36.827	35.2065	33.3225	31.2254	28.9692	26.6085	24.1971	21.7852	19.4186	17.1369	14.9727	12.9518	11.0921	9.40491	7.89502	6.56158	5.3991	4.39836	3.54746	2.8327	2.23945	1.75283	1.3583	1.04209	0.791545	0.595253	0	0	0	0	0	0	0	0	0
0	0	0	0	0	0	0	0	0	0	0	0	0	0	0	0	0	0	0	0	0	0	0.595253	0.791545	1.04209	1.3583	1.75283	2.23945	2.8327	3.54746	4.39836	5.3991	6.56158	7.89502	9.40491	11.0921	12.9518	14.9727	17.1369	19.4186	21.7852	24.1971	26.6085	28.9692	31.2254	33.3225	35.2065	36.827	38.1388	39.1043
74.3934	72.8758	71.2184	69.4803	67.7138	65.9624	64.2583	62.622	61.6565	60.3637	59.1823	58.1	57.1	56.1627	55.2685	54.4005	53.5459	52.698	51.8565	51.0274	49.7794	49.1313	48.5137	47.951	47.4643	47.0692	46.7738	46.5775	46.0271	46.106	46.1981	46.2742	46.2986	46.2319	46.0338	45.6659	45.0944	44.8878	44.0343	42.9791	41.7365	40.3327	38.8043	37.1973	35.5644	33.9628	32.0076	30.7587	29.6802	28.8235
35.9981	34.3646	32.5837	30.722	28.848	27.0298	25.3327	23.817	22.536	21.5343	20.8468	20.497	20.497	20.8468	21.5343	22.536	24.4122	26.1242	28.0719	30.2063	32.4748	34.8231	37.1973	39.5455	41.8206	43.5379	45.6659	47.5903	49.2991	50.7873	52.056	53.1115	53.9639	54.6251	55.1077	55.4225	55.5777	55.5777	55.4225	55.1077	54.6251	53.9639	53.1115	52.056	50.7873	49.2991	47.5903	45.6659	43.5379	41.2254
1.75283	1.3583	1.04209	0.791545	0.595253	0.595253	0.791545	1.04209	1.3583	1.75283	2.23945	2.8327	3.54746	4.39836	5.3991	6.56158	7.89502	9.40491	11.0921	12.9518	14.9727	17.1369	19.4186	21.7852	24.1971	26.6085	28.9692	31.2254	33.3225	35.2065	36.827	38.1388	39.1043	39.6953	39.8942	39.6953	39.1043	38.1388	36.827	35.2065	33.3225	31.2254	28.9692	26.6085	24.1971	21.7852	19.4186	17.1369	14.9727	12.9518
38.1388	36.827	35.2065	33.3225	31.2254	28.9692	26.6085	24.1971	21.7852	19.4186	17.1369	14.9727	12.9518	11.0921	9.40491	8.49027	7.35313	6.44119	5.75666	5.30029	5.07216	5.07216	5.30029	5.75666	6.44119	7.35313	8.49027	9.40491	11.0921	12.9518	14.9727	17.1369	19.4186	21.7852	24.1971	26.6085	28.9692	31.2254	33.3225	35.2065	36.827	38.1388	39.1043	39.6953	39.8942	39.6953	39.1043	38.1388	36.827	35.2065
26.6085	29.5644	32.0169	34.3646	36.5648	38.5798	40.3782	41.937	43.2427	44.2926	45.0944	45.6659	46.0338	46.2319	46.2986	46.2742	46.1981	46.106	46.0271	45.9823	46.5775	46.8187	47.1481	47.5564	48.027	48.5381	49.0646	49.5813	50.0642	50.4934	50.8542	51.1377	51.3419	51.4703	51.5316	51.5376	51.5014	51.4355	51.3496	50.8056	50.8056	51.3496	51.4355	51.5014	51.5376	51.5316	51.4703	51.3419	51.1377	50.8542
100.807	105.124	109.252	112.698	116.419	119.78	122.746	125.282	127.358	128.945	130.024	131.176	131.399	131.146	130.438	129.898	128.568	126.944	125.087	123.654	121.719	119.802	117.977	116.317	114.888	114.343	113.291	113.225	113.587	114.403	115.68	117.409	119.563	122.1	124.958	128.062	130.88	134.315	137.67	141.432	144.498	147.21	149.033	150.889	152.119	152.678	152.538	151.245	149.811	147.677
36.827	38.1388	39.1043	39.6953	39.8942	39.6953	39.1043	38.1388	36.827	35.2065	33.3225	31.2254	29.5644	27.4001	25.2392	23.1435	21.1714	19.3763	17.8055	16.4992	15.4904	14.804	14.4566	14.4566	14.804	15.4904	16.4992	17.8055	19.3763	21.1714	23.1435	25.2392	27.4001	29.5644	31.2254	33.3225	35.2065	36.827	38.1388	39.1043	39.6953	39.8942	40.2905	39.8958	39.1809	38.1853	36.9594	35.5619	34.0581	32.5166
30.722	32.5837	34.3646	35.9981	37.4223	38.1388	39.1043	39.6953	39.8942	39.6953	39.1043	38.1388	36.827	35.2065	33.3225	31.2254	28.9692	26.6085	24.1971	21.7852	19.4186	17.1369	14.9727	12.9518	11.0921	9.40491	7.89502	7.15683	6.19064	5.44045	4.90576	4.58553	4.47891	4.58553	4.90576	5.44045	6.19064	7.15683	7.89502	9.40491	11.0921	12.9518	14.9727	17.1369	19.4186	21.7852	24.1971	26.6085	28.9692	31.2254
17.1369	19.4186	21.7852	24.1971	26.6085	28.9692	31.2254	33.3225	35.2065	36.827	38.1388	39.1043	39.6953	39.8942	39.6953	39.1043	38.1388	36.827	35.2065	33.3225	31.2254	28.9692	26.6085	24.1971	21.7852	19.4186	17.1369	14.9727	12.9518	11.0921	9.40491	7.89502	6.56158	5.3991	4.39836	3.54746	2.8327	2.23945	1.75283	1.3583	1.04209	0.791545	0.595253	0	0	0	0	0	0	0
70.2919	69.456	67.8626	65.9765	63.8293	61.4619	58.4806	55.9442	53.3262	50.697	48.1265	45.682	43.4258	41.4125	39.6875	38.2844	37.2241	36.5132	36.1442	36.6905	37.1228	37.8471	38.8177	39.5398	40.961	42.4376	43.9219	45.3698	46.7428	48.0097	49.1475	50.1423	51.5832	52.4773	52.8419	53.7017	54.4939	55.2501	55.9989	56.7645	57.5646	58.4097	59.3026	60.2384	61.2047	62.1826	63.1481	64.0729	64.9261	65.6754
42.6517	40.9715	39.0665	36.9594	34.6808	32.2675	29.7607	27.2038	24.1971	21.7852	19.4186	17.1369	14.9727	12.9518	11.0921	9.40491	7.89502	6.56158	5.3991	4.39836	3.54746	2.8327	2.23945	1.75283	1.3583	1.04209	0.791545	0.595253	0	0	0	0	0	0	0	0	0	0	0	0	0	0	0	0	0	0	0	0	0	0
40.6303	40.0612	39.5603	39.1698	38.9221	38.8372	38.9221	39.1698	40.1555	40.8528	41.6724	42.5758	43.5209	44.4656	45.3698	46.1992	46.9263	47.5328	48.0097	48.3576	48.5858	48.7106	48.7535	48.2952	48.3623	48.3878	48.3937	48.3941	48.3937	48.3878	48.3623	48.2952	48.1583	47.9191	47.5437	46.9993	46.2568	45.2933	44.0936	42.6517	40.9715	39.0665	36.9594	35.276	33.059	30.8028	28.5621	25.9499	24.0247	22.2513
56.1987	56.7358	57.2454	57.7363	58.2188	58.704	59.2019	59.7204	59.8208	60.5068	61.1867	61.8589	62.5164	63.1481	63.7391	64.2719	64.7271	65.0845	65.3231	65.4224	65.3625	65.1243	64.6902	64.6397	63.9649	63.1083	62.0738	60.871	59.0716	57.6997	56.1945	54.5947	52.9428	51.2836	49.6631	48.1265	46.7158	45.4684	44.414	43.5734	42.9567	42.5621	42.376	42.3728	43.1114	43.109	43.7695	44.4598	45.1414	45.7773
24.1971	21.7852	19.4186	17.1369	14.9727	12.9518	11.0921	9.40491	7.89502	6.56158	5.3991	4.39836	3.54746	2.8327	2.23945	1.75283	1.3583	1.04209	0.791545	0.595253	0	0	0	0	0	0	0	0	0	0	0	0	0	0	0	0	0	0	0	0	0	0	0	0	0	0	0	0	0	0
0	0	0	0	0	0	0	0	0	0	0	0	0	0	0	0	0	0	0	0	0	0	0	0	0	0	0	0	0	0	0	0	0	0	0	0	0	0	0	0	0	0	0	0	0	0	0	0	0	0
77.9524	75.9723	73.9644	71.9983	70.1406	68.4515	66.5388	65.4451	64.6089	64.0485	63.7672	63.7534	63.9825	64.4183	65.0153	65.7214	66.48	67.2327	68.5169	69.2828	69.9321	69.9872	70.4242	70.6372	70.6229	70.3857	69.9372	69.2957	68.0421	67.2078	66.237	65.1691	64.0423	63.4871	62.5398	61.6782	60.9305	60.3182	59.8549	59.5464	59.3908	59.3789	59.4953	59.7196	60.0277	60.3928	60.7875	60.741	61.2296	61.6402
41.3339	41.2038	41.2038	41.3339	41.5813	41.9209	42.3175	42.7274	43.1015	43.3886	43.5379	43.5026	43.2427	42.7269	41.9347	40.8571	39.4971	38.4644	36.7896	34.9598	32.5837	30.722	28.848	27.0298	25.3327	23.817	22.536	21.5343	20.8468	20.497	20.497	20.8468	21.5343	22.536	23.817	25.3327	27.0298	28.848	30.722	32.5837	34.3646	35.9981	37.4223	38.1388	39.1043	39.6953	39.8942	40.2905	39.8958	39.1809
7.89502	9.40491	11.0921	12.9518	14.9727	17.1369	19.4186	21.7852	24.1971	26.6085	28.9692	31.2254	33.3225	35.2065	36.827	38.1388	39.1043	39.6953	39.8942	39.6953	39.1043	38.1388	36.827	35.2065	33.3225	31.2254	28.9692	26.6085	24.1971	21.7852	19.4186	17.1369	14.9727	12.9518	11.0921	9.40491	7.89502	6.56158	5.3991	4.39836	3.54746	2.8327	2.23945	1.75283	1.3583	1.04209	0.791545	0.595253	0	0
59.1139	57.0311	54.668	52.056	49.2309	46.2319	43.1015	39.884	36.6245	33.9628	30.9475	28.0719	25.383	22.9243	20.7346	18.8475	17.2908	16.0857	14.804	14.4566	14.4566	14.804	15.4904	16.4992	17.8055	19.3763	21.1714	23.7388	26.0307	28.4422	30.9227	32.9782	35.5619	38.0392	40.3745	42.5371	44.5034	46.2568	47.7892	49.1002	50.1964	51.0905	51.7998	52.3434	52.7411	53.0106	53.1662	53.217	53.1662	53.0106
12.9518	14.9727	17.1369	19.4186	21.7852	24.1971	26.6085	28.9692	31.2254	33.3225	35.2065	36.827	38.1388	39.1043	39.6953	39.8942	39.6953	39.1043	38.1388	36.827	35.2065	33.3225	31.8206	29.7607	27.6506	25.5554	23.538	21.6581	19.9696	18.5202	17.3501	16.4912	15.9665	15.79	15.9665	16.4912	17.3501	18.5202	19.9696	21.6581	23.538	25.5554	27.6506	29.7607	31.8206	33.3225	35.2065	36.827	38.1388	39.1043
64.8868	65.6505	66.3677	67.0288	67.6198	68.1232	68.5188	68.7845	68.8974	68.8346	68.574	68.0953	67.3806	66.4151	65.1884	63.6942	61.9316	59.9054	57.6263	54.668	52.056	49.2309	46.2319	43.1015	39.884	36.6245	33.3675	30.156	27.0298	24.0247	21.7667	19.2867	17.0569	15.1016	13.4402	11.6444	10.7277	10.109	9.79746	9.79746	10.109	10.7277	11.6444	12.8449	14.3101	16.0148	17.9284	20.0139	21.7852	24.1971
0	0	0	0	0	0	0.595253	0.791545	1.04209	1.3583	1.75283	2.23945	2.8327	3.54746	4.39836	5.3991	6.56158	7.89502	9.40491	11.0921	12.9518	14.9727	17.1369	19.4186	21.7852	24.1971	26.6085	28.9692	31.2254	33.3225	35.2065	36.827	38.1388	39.1043	39.6953	39.8942	39.6953	39.1043	38.1388	36.827	35.2065	33.3225	31.2254	28.9692	26.6085	24.1971	21.7852	19.4186	17.1369	14.9727
72.1617	74.376	76.6589	77.9968	78.8406	79.2166	79.1689	78.7582	78.0587	77.1553	76.1391	75.1034	74.1385	73.9223	73.5315	74.069	74.5874	75.5667	77.0234	78.9535	81.3335	84.1217	87.2608	90.6809	94.3026	98.0411	101.809	105.519	109.089	112.44	115.058	117.883	120.27	122.179	123.572	125.017	125.493	124.994	124.518	123.486	121.916	119.837	117.283	114.3	110.939	107.263	103.34	99.2414	95.0448	91.4214
0	0	0	0	0	0	0	0	0	0	0	0	0	0	0	0	0	0	0	0	0	0	0	0	0	0	0	0	0	0	0	0	0	0	0	0	0	0	0	0	0	0	0	0	0	0	0	0	0	0
34.3914	34.737	35.2892	36.0134	36.8642	37.787	38.7216	39.6049	40.3745	40.9715	41.3437	41.4481	41.2525	40.7373	39.8958	38.734	36.827	35.2065	33.3225	31.2254	28.9692	26.6085	24.1971	21.7852	19.4186	17.1369	14.9727	12.9518	11.0921	9.40491	7.89502	6.56158	5.3991	4.39836	3.54746	2.8327	2.23945	1.75283	1.3583	1.04209	0.791545	0.595253	0	0	0	0	0	0	0	0
90.4038	88.6916	87.4454	86.1199	85.3608	84.2232	83.2079	82.3705	81.7634	81.4344	81.4244	81.7658	82.4805	83.5784	85.0553	86.8923	89.0549	91.0499	93.8153	96.6849	99.5752	102.393	105.634	108.203	110.452	111.855	113.343	114.271	114.604	114.327	114.036	112.761	110.993	108.802	106.27	103.49	100.121	97.2681	94.4424	91.7421	89.2524	87.0414	85.1579	83.6294	82.4616	81.6386	81.7199	81.6578	81.8377	82.1929
73.3453	73.654	73.3453	73.022	71.7122	69.9055	67.6621	65.0542	62.1635	59.0783	55.8909	52.6936	49.5762	46.6228	43.9084	41.497	39.4389	37.7695	36.508	35.6571	35.2031	35.1168	35.3548	35.8618	36.5728	37.416	38.3161	38.754	39.6597	40.9735	41.6486	42.0956	42.2946	42.2396	41.939	40.9715	40.9697	40.3964	39.7637	39.1453	38.617	38.2529	38.1219	38.2844	38.7897	39.6728	40.9529	42.632	44.6941	47.1055
21.7852	19.4186	17.1369	14.9727	12.9518	11.0921	9.40491	7.89502	6.56158	5.3991	4.39836	3.54746	2.8327	2.23945	1.75283	1.3583	1.04209	0.791545	0.595253	0	0	0	0	0	0	0	0	0	0	0	0	0	0	0	0	0	0	0	0	0	0	0	0	0	0	0	0	0	0	0
15.7845	14.6395	13.8033	13.2941	13.1232	13.2941	13.8033	14.6395	15.7845	17.2122	18.8897	20.7769	22.8273	24.9886	27.2038	28.9692	31.2254	33.3225	35.2065	36.827	38.1388	39.1043	39.6953	39.8942	39.6953	39.1043	38.1388	36.827	35.2065	33.3225	31.2254	28.9692	26.6085	24.1971	21.7852	19.4186	17.1369	14.9727	12.9518	11.0921	9.40491	7.89502	6.56158	5.3991	4.39836	4.14271	3.62425	3.28155	3.11113	3.11113
18.4952	16.7256	15.1912	13.9248	12.9524	12.2934	11.9607	11.9607	12.2934	12.9524	13.9248	15.1912	16.7256	18.4952	20.4607	22.5768	24.7923	26.6085	28.9692	31.2254	33.3225	35.2065	36.827	38.1388	39.1043	39.6953	39.8942	39.6953	39.1043	38.1388	37.4223	35.9981	34.3646	32.5837	30.722	28.848	27.0298	25.3327	23.817	22.536	21.5343	20.8468	20.497	20.497	20.8468	21.5343	22.536	23.817	25.3327	27.0298
71.2139	70.5091	69.7043	68.8085	67.826	66.7561	65.5936	64.3293	63.5463	62.2365	60.8389	59.3523	57.7791	56.1275	54.4116	52.6519	50.4322	48.7877	47.1672	45.6158	44.1778	42.8939	41.7997	40.9226	40.2804	39.8793	39.7136	39.7651	39.5603	40.0612	41.2256	42.009	42.8102	43.5844	44.29	44.8912	45.3607	45.6811	45.8464	45.8617	45.7425	46.1088	45.9982	45.4566	45.5354	45.6947	45.9848	46.4484	47.1179	48.014
72.0335	72.0335	71.4612	70.3297	68.6644	66.5028	63.8923	60.8895	57.5574	53.9639	50.1793	46.2742	42.3175	38.3741	34.5035	30.7587	27.1843	23.817	20.6843	17.8055	15.1912	12.8449	10.7632	8.93711	7.35313	5.99435	4.39836	3.54746	2.8327	2.23945	1.75283	1.3583	1.04209	1.3868	1.3868	1.04209	1.3583	1.75283	2.23945	2.8327	3.54746	4.39836	5.3991	6.56158	7.89502	9.40491	11.0921	13.547	15.7643	18.179
113.053	112.605	112.037	111.369	110.616	109.788	108.893	107.931	106.901	105.354	104.285	103.097	101.788	100.352	98.7852	97.083	95.8362	94.0466	92.1642	90.1973	88.1563	85.61	83.5747	81.4778	79.3421	77.1907	74.6036	72.6069	71.2306	69.5081	67.9171	66.4896	65.254	64.2338	63.447	62.9043	62.609	62.1128	62.4049	63.4708	64.2927	65.2922	66.4427	67.7135	69.0717	70.0406	71.5895	73.6941	75.3363	76.9473
0	0	0	0	0	0	0	0	0	0	0	0	0	0	0	0	0	0	0	0	0	0	0	0	0	0	0	0	0	0	0	0	0	0	0	0	0	0	0	0	0	0	0	0	0	0	0	0	0	0
0	0	0	0	0	0	0	0	0	0	0	0	0	0	0	0	0	0	0	0.595253	0.791545	1.04209	1.3583	1.75283	2.23945	2.8327	3.54746	4.39836	5.3991	6.56158	7.89502	9.40491	11.0921	12.9518	14.9727	17.1369	19.4186	21.7852	24.1971	26.6085	28.9692	31.2254	33.3225	35.2065	36.827	38.1388	39.1043	39.6953	39.8942	39.6953
52.056	50.7873	49.2991	47.5903	45.6659	43.5379	41.2254	38.754	36.1552	33.4648	30.722	27.9668	25.2392	22.5768	20.0139	17.1369	15.568	13.7433	12.1342	10.7632	9.64785	8.80103	8.2318	7.94582	7.94582	8.2318	8.80103	9.64785	10.7632	12.1342	13.7433	15.568	17.1369	19.4186	21.7852	24.1971	26.6085	28.9692	31.2254	33.3225	35.2065	36.827	38.1388	39.6995	40.4868	40.9363	41.0536	40.8571	40.3782	39.6597
0	0	0	0	0	0	0	0	0	0	0	0	0	0	0	0	0	0	0	0	0	0	0	0	0	0	0	0	0	0	0	0	0	0	0	0	0	0	0	0	0	0	0	0	0	0	0	0	0	0
2.83471	3.62425	4.58955	5.75666	7.15193	8.80103	10.7277	12.9524	15.4904	18.3509	21.5343	25.0319	28.8235	32.8773	37.1488	41.5813	46.106	50.644	55.1077	59.4036	63.4355	67.1079	70.3297	73.0177	75.1008	76.5223	77.2431	77.2431	76.5223	75.696	73.8093	71.3718	68.4662	65.1884	61.6431	57.9404	54.1915	50.5044	46.9804	43.7104	40.7723	38.2284	36.124	34.4861	33.3236	32.6273	32.371	32.5129	32.9981	33.7605
52.5954	54.1561	55.2908	56.4268	57.5528	58.6625	59.7545	60.8312	61.8975	62.96	64.0246	65.0951	65.7289	66.9244	68.0838	69.1974	70.2484	71.2139	72.0656	72.7715	73.2972	73.6078	73.6695	73.4515	72.9274	72.0765	70.8851	69.3474	67.4656	65.2506	62.7215	59.9054	56.8364	53.1115	49.7788	46.2986	42.7274	39.1204	36.126	32.7992	29.6375	26.691	24.0041	21.6158	19.5583	17.8575	16.5325	15.5955	15.0519	14.4566
57.5151	60.2757	62.8388	65.1334	67.0953	68.6687	69.3642	70.1495	70.4131	70.1495	69.9594	68.865	67.3459	65.4496	63.2333	60.7623	58.1083	55.3472	52.5567	49.8136	47.1919	44.7592	42.575	40.6883	39.1353	37.9388	37.1064	36.6308	36.4898	36.6475	37.0555	37.6557	38.3822	38.7216	39.6049	40.3745	40.9715	41.3437	41.4481	41.2525	41.3326	40.6874	39.7761	38.1853	36.9594	35.5619	34.0581	32.5166	31.0069	29.5962
11.0921	9.40491	7.89502	6.56158	5.3991	4.39836	3.54746	2.8327	2.23945	1.75283	1.3583	1.04209	0.791545	0.595253	0	0	0	0	0	0	0	0	0	0.595253	0.791545	1.04209	1.3583	1.75283	2.23945	2.8327	3.54746	4.39836	5.3991	6.56158	8.49027	10.1965	12.1342	14.3101	16.7256	19.3763	22.2513	25.3327	28.5954	32.0076	35.5307	39.1204	42.7274	46.2986	49.7788	53.1115
19.4186	17.1369	14.9727	12.9518	11.0921	9.40491	7.89502	6.56158	5.3991	4.39836	3.54746	2.8327	2.23945	1.75283	1.3583	1.04209	0.791545	1.19051	0.791545	1.04209	1.3583	1.75283	2.23945	2.8327	3.54746	4.39836	5.3991	6.56158	7.89502	9.40491	11.0921	12.9518	14.9727	17.1369	19.4186	21.7852	24.1971	26.6085	28.9692	31.2254	33.3225	35.2065	36.827	38.1388	39.1043	39.6953	39.8942	39.6953	39.1043	38.1388
0	0	0	0	0	0	0	0	0	0	0	0	0	0	0	0	0	0	0	0	0	0	0	0	0	0	0	0	0	0	0	0	0	0	0	0	0	0	0	0	0	0	0	0	0	0	0	0	0	0
30.722	27.9668	25.2392	22.5768	20.6091	17.9284	16.0148	14.3101	12.8449	11.6444	10.7277	10.109	9.79746	9.79746	10.109	10.7277	11.6444	12.8449	14.3101	16.0148	17.9284	20.0139	22.3805	24.9886	27.6506	30.3275	32.9782	35.5619	38.0392	40.3745	42.5371	44.5034	46.2568	47.7892	49.1002	50.7916	51.8821	52.8419	53.7017	54.4939	55.2501	55.9989	56.7645	57.5646	58.4097	59.3026	60.2384	61.2047	62.7779	63.9397
45.4684	45.9796	46.733	47.7654	49.0988	50.7388	52.6734	54.8727	57.2902	59.8642	62.5202	65.1738	67.735	70.1112	72.2119	73.9523	75.2572	76.0636	76.3241	76.0079	75.1023	73.613	71.7149	69.456	66.7549	63.6942	60.3651	56.8646	53.8873	50.5371	47.3614	44.458	41.9164	39.8147	38.2178	37.1755	36.7212	36.8711	37.6232	38.958	40.838	43.209	46.0015	49.1318	52.505	55.5738	59.2312	62.7769	66.1056	69.1155
Firing rate, time from stimulus update (-100ms to 250ms), high to low
0	0	0	0	0	0	0	0	0	0	0	0	0	0	0	0	0	0	0	0	0	0	0	0	0	0	0	0	0	0	0	0	0	0	0	0	0	0	0	0	0	0	0	0	0	0	0	0	0	0
36.8783	40.0865	43.6477	47.489	51.0901	55.3744	59.6736	63.4715	67.6997	71.7029	75.425	78.8157	81.8316	84.4374	86.6058	88.3181	90.1588	91.1308	91.6907	91.8591	91.6627	91.1326	90.3037	89.2133	87.9001	86.4033	84.7616	83.608	81.9838	80.3752	78.823	77.3651	76.0353	74.8628	73.8707	73.0756	72.4863	72.1036	71.9196	72.5133	72.4228	73.0722	73.8461	74.7195	75.6634	76.6463	77.6362	78.6014	79.0686	80.6083
36.827	35.2065	33.3225	31.2254	28.9692	26.6085	24.1971	21.7852	19.4186	17.1369	14.9727	12.9518	11.0921	9.40491	7.89502	6.56158	5.3991	4.39836	3.54746	2.8327	2.23945	1.75283	1.3583	1.04209	0.791545	0.595253	0	0.595253	0.791545	1.04209	1.3583	1.75283	2.23945	2.8327	3.54746	4.39836	5.3991	6.56158	7.89502	9.40491	11.0921	12.9518	14.9727	17.1369	19.4186	21.7852	24.1971	26.6085	28.9692	31.2254
68.6791	69.1974	70.2484	71.2139	72.0656	72.7715	73.2972	73.6078	73.6695	74.0468	73.7189	73.1185	72.2434	71.1002	69.7051	68.0833	66.269	64.3038	62.2355	59.6731	57.6738	55.7035	53.8195	52.0722	50.5035	49.1445	48.014	47.1179	46.4484	46.5801	46.4863	46.5775	46.8149	47.1558	47.5567	47.5331	48.0508	48.492	48.8408	49.0895	49.2387	49.2965	49.2774	49.2004	49.0868	48.9575	48.3878	48.3937	48.3941	48.3937
0	0	0	0	0	0	0	0	0	0	0	0	0	0	0	0	0	0	0	0	0	0	0.595253	0.791545	1.04209	1.3583	1.75283	2.23945	2.8327	3.54746	4.39836	5.3991	6.56158	7.89502	9.40491	11.0921	12.9518	14.9727	17.1369	19.4186	21.7852	24.1971	26.6085	28.9692	31.2254	33.3225	35.2065	36.827	38.1388	39.6995
16.4912	15.9665	15.79	15.9665	16.4912	17.3501	18.5202	19.9696	21.6581	23.538	25.5554	27.6506	29.7607	31.8206	33.3225	35.2065	36.827	38.1388	39.1043	39.6953	39.8942	39.6953	39.1043	38.1388	36.827	35.2065	33.3225	31.2254	28.9692	26.6085	24.1971	21.7852	19.4186	17.1369	14.9727	12.9518	11.0921	9.40491	7.89502	6.56158	5.3991	4.39836	3.54746	2.8327	2.23945	1.75283	1.3583	1.04209	0.791545	0.595253
18.8897	20.7769	22.8273	24.9886	27.2038	28.9692	31.2254	33.3225	35.2065	36.827	38.1388	39.1043	39.6953	39.8942	39.6953	39.1043	38.1388	36.827	35.2065	33.3225	31.2254	28.9692	26.6085	24.1971	21.7852	19.4186	17.1369	14.9727	12.9518	11.0921	9.40491	7.89502	6.56158	5.3991	4.39836	3.54746	2.8327	2.23945	1.75283	1.3583	1.04209	1.3868	1.3868	1.04209	1.3583	1.75283	2.23945	2.8327	3.54746	4.39836
104.168	107.817	111.206	114.707	118.242	121.729	125.087	128.237	131.103	134.211	136.062	138.059	139.584	140.622	141.172	140.801	140.531	139.805	138.665	137.16	135.341	133.258	130.961	128.494	126.49	123.986	121.456	118.923	116.403	113.904	111.427	108.526	106.2	103.852	101.482	99.6851	97.4685	95.2888	93.163	90.6679	88.8288	87.0811	85.4531	83.9698	82.6509	81.0662	80.2237	79.5323	78.986	78.1256
35.5285	34.9866	34.2737	34.3914	34.737	35.2892	36.0134	36.8642	37.787	38.7216	39.6049	40.3745	40.9715	41.3437	41.4481	41.2525	41.3326	40.6874	39.7761	38.1853	36.9594	35.5619	34.0581	32.5166	31.0069	29.5962	28.3468	27.3136	26.5418	26.0648	25.9035	26.6601	27.3333	28.3557	29.7051	31.349	33.2463	35.3493	37.6056	39.9603	42.3585	44.7469	47.0759	49.3007	51.3826	53.4412	55.4595	57.2832	58.9157	60.3651
5.3991	6.56158	7.89502	9.40491	11.0921	12.9518	14.9727	17.1369	19.4186	21.7852	24.1971	26.6085	28.9692	31.2254	33.3225	35.2065	36.827	38.1388	39.1043	39.6953	39.8942	39.6953	39.1043	38.1388	36.827	35.2065	33.3225	31.2254	28.9692	26.6085	24.1971	21.7852	19.4186	17.1369	14.9727	12.9518	11.0921	9.40491	7.89502	6.56158	5.3991	4.39836	3.54746	2.8327	2.23945	1.75283	1.3583	1.04209	0.791545	0.595253
17.8055	19.3763	21.1714	23.1435	25.2392	27.4001	29.5644	31.2254	33.3225	35.2065	36.827	38.1388	39.1043	39.6953	39.8942	40.2905	39.8958	39.1809	38.1853	36.9594	35.5619	34.0581	32.5166	31.0069	29.5962	28.3468	27.3136	26.5418	26.0648	25.9035	26.0648	26.5418	27.3136	28.3468	29.5962	31.0069	32.5166	34.0581	35.5619	36.9594	38.1853	39.1809	39.8958	40.2905	39.8942	39.6953	39.1043	38.1388	36.827	35.2065
39.7157	36.126	32.7992	29.6375	26.691	24.0041	21.6158	19.5583	17.8575	16.5325	15.5955	15.0519	14.4566	14.804	15.4904	16.4992	17.8055	19.3763	21.1714	23.1435	25.2392	27.9953	30.356	32.2675	34.6808	36.9594	39.0665	40.9715	42.6517	44.0936	45.2933	46.2568	46.9993	47.5437	47.9191	48.1583	48.2952	48.3623	48.3878	48.3937	48.3941	48.3937	48.3878	48.3623	48.2952	48.7535	48.7106	48.5858	48.3576	48.0097
62.4677	65.7469	69.1874	73.4278	77.5134	81.9288	86.705	92.4547	98.1844	104.329	110.861	117.734	124.88	132.214	139.636	147.031	154.275	161.831	168.572	174.822	180.468	185.408	189.556	192.843	195.219	197.248	197.926	197.716	196.213	194.476	191.988	188.836	185.116	180.927	176.368	172.129	167.308	163.033	158.392	154.504	150.444	147.32	144.192	141.56	139.027	137.632	136.813	136.594	136.985	137.988
27.9668	30.0112	32.0169	33.9177	35.2065	36.827	38.1388	39.1043	39.6953	39.8942	39.6953	39.1043	38.1388	36.827	35.2065	33.3225	31.2254	28.9692	26.6085	24.7923	22.5768	20.4607	18.4952	16.7256	15.1912	13.9248	12.9524	12.2934	11.9607	11.9607	12.2934	12.9524	13.9248	15.1912	16.7256	18.4952	20.4607	22.5768	24.7923	26.6085	28.9692	31.2254	33.3225	35.2065	36.827	38.1388	39.1043	39.6953	39.8942	39.6953
77.579	79.4457	81.2773	83.0789	84.8559	86.1691	88.0222	89.8235	91.5691	93.2468	94.8359	96.3069	97.6221	98.737	100.197	100.956	101.413	101.53	101.273	100.619	99.5564	98.087	96.2262	94.004	91.4635	88.2168	85.3307	82.2873	79.1652	76.0397	72.9802	70.0458	67.2834	64.7252	62.3876	60.8666	59.154	57.2323	56.0782	55.071	54.1815	53.3794	52.637	51.9311	51.2455	50.5716	49.9086	49.2629	48.6467	47.6325
76.1097	73.2699	70.7405	68.5261	66.6186	64.9992	63.6416	62.5146	61.5847	60.8184	60.1836	59.208	58.8682	59.1487	59.0409	58.9845	59.1288	59.4804	59.9013	60.405	61.0032	61.263	62.1957	63.2206	64.3494	65.5913	66.9528	68.437	70.0435	71.7668	73.5957	75.512	77.4891	80.0872	82.2679	84.4314	86.5284	88.5053	90.3057	91.4308	92.831	93.8724	94.5242	94.766	94.5896	93.9995	93.0134	91.6609	89.9814	88.022
39.7761	40.6874	41.3326	41.2525	41.4481	41.3437	40.9715	40.3745	39.6049	38.7216	37.787	36.8642	36.0134	35.2892	34.737	34.9866	35.0653	35.4334	36.0953	37.042	38.2529	39.6969	41.3344	43.1199	45.004	46.9361	48.8665	50.7486	52.5402	54.2043	55.7101	57.0327	58.1526	58.6122	59.4036	59.931	60.1945	60.1945	59.931	59.4036	58.6122	58.1526	57.0327	55.7101	54.2043	52.5402	50.7486	48.8665	46.9361	45.004
0	0	0	0	0	0	0	0	0	0	0	0	0.595253	0.791545	1.04209	1.3583	1.75283	2.23945	2.8327	3.54746	4.39836	5.3991	7.15683	8.68656	10.447	12.4504	14.7046	17.2122	19.9696	22.9661	26.1836	29.5962	33.1701	37.4594	41.4218	45.4566	49.5166	53.5526	57.5151	61.3556	65.0279	68.4897	71.7029	74.635	77.2592	79.5544	81.5051	83.1012	84.3369	85.2103
21.7852	24.1971	26.6085	28.9692	31.2254	33.3225	35.2065	36.827	38.734	39.8958	40.7373	41.2525	41.4481	41.3437	40.9715	40.3745	39.6049	38.7216	37.787	36.8642	36.0134	35.2892	34.737	34.3914	34.2737	34.3914	34.737	35.2892	36.0134	36.8642	37.787	38.7216	39.6049	40.3745	40.9715	41.3437	41.4481	41.2525	40.7373	39.8958	38.734	36.827	35.2065	33.3225	31.2254	28.9692	26.6085	24.7923	22.5768	20.4607
75.185	75.1943	75.0495	74.7463	74.2835	73.663	72.8911	71.9784	70.9399	70.3901	69.3577	68.3212	67.3189	66.3904	65.1313	65.1763	64.9751	65.0126	65.3227	65.9298	66.8482	68.0809	69.6201	71.4463	73.5299	75.8311	78.3015	80.8855	83.0784	85.8171	88.4453	90.8994	93.1155	95.031	96.586	98.3208	99.1924	99.6134	99.5636	99.0351	97.5893	96.2471	94.4515	92.2519	89.7079	86.8871	83.8635	80.7138	77.5153	74.9371
100.746	98.5168	95.9773	93.6505	91.6123	89.9308	89.2584	88.6437	88.5658	88.6002	89.7498	91.4077	93.5429	96.7013	99.3802	102.957	106.766	110.729	114.766	118.793	122.731	126.5	130.031	133.257	135.676	138.835	141.109	142.917	144.248	144.648	145.121	145.082	144.548	144.134	142.872	141.243	139.292	137.661	135.408	133.04	130.624	128.225	125.91	123.738	121.766	120.038	118.593	117.603	117.089	116.908
0	0	0	0	0	0	0	0	0	0	0	0	0	0	0	0	0	0	0	0	0	0	0	0	0	0	0	0	0	0	0	0	0	0	0	0	0	0	0	0	0	0	0	0	0	0	0	0	0	0
36.827	38.1388	39.1043	39.6953	39.8942	39.6953	39.1043	38.1388	36.827	35.2065	33.3225	31.2254	28.9692	26.6085	24.1971	21.7852	19.4186	17.1369	14.9727	12.9518	11.0921	9.40491	7.89502	6.56158	5.3991	4.39836	3.54746	2.8327	2.23945	1.75283	1.3583	1.04209	0.791545	0.595253	0	0	0	0	0	0	0	0	0	0	0	0	0	0	0	0
20.7769	22.8273	24.9886	27.2038	28.9692	31.2254	33.3225	35.2065	36.827	38.1388	39.1043	39.6953	39.8942	39.6953	39.1043	38.1388	36.827	35.8018	34.114	32.2675	30.3275	28.3614	26.4365	24.6179	22.9661	21.5352	20.3718	19.5133	18.9871	18.8098	18.9871	19.5133	20.3718	21.5352	22.9661	24.6179	26.4365	28.3614	30.3275	32.2675	34.114	35.8018	36.827	38.1388	39.1043	39.6953	39.8942	39.6953	39.1043	38.1388
46.0271	46.5775	46.7738	47.0692	47.4643	47.951	48.5137	49.1313	49.7794	50.4322	51.6602	52.4475	53.2297	54.0059	54.7819	55.5694	56.3853	57.2491	58.1815	59.2013	60.3231	61.1121	62.5711	64.1027	66.2881	68.1077	69.9787	71.8674	73.7344	75.5367	77.2305	78.7735	80.1271	81.2587	82.1426	82.7613	83.1056	83.1746	82.9745	82.5176	81.8207	80.9033	79.3426	78.1609	76.7878	75.2434	73.5429	71.6965	69.7101	67.5857
61.9486	64.2238	66.2927	68.1132	69.6523	70.8871	71.3617	72.0765	72.4508	72.507	72.2744	71.7873	71.0844	70.2059	69.1929	68.0843	66.9156	65.7172	64.5126	63.3175	62.1393	60.9768	59.8208	58.6551	58.0531	56.9949	55.9065	54.7726	53.5823	52.3301	51.0182	49.2133	47.9362	46.6245	45.3156	44.0502	42.8698	41.8141	40.9186	40.2119	39.7136	39.4325	39.5173	39.9614	40.6024	41.4195	42.3831	43.4569	44.6008	45.7736
52.056	49.2309	46.2319	43.1015	39.884	37.2197	34.1591	31.1981	28.3881	25.7775	23.4109	21.3279	19.5623	18.1417	17.0864	15.9665	15.79	15.9665	16.4912	17.3501	18.5202	19.9696	21.6581	23.538	25.5554	27.6506	29.7607	31.8206	33.3225	35.2065	36.827	38.1388	39.1043	39.6953	39.8942	39.6953	39.1043	38.1388	36.827	35.2065	33.3225	31.2254	28.9692	26.6085	24.1971	21.7852	19.4186	17.1369	14.9727	12.9518
66.2367	63.5872	60.7785	58.7737	56.9367	55.2192	53.5699	51.9371	49.8297	48.2086	46.4526	44.5447	42.4778	40.255	37.446	35.0753	32.5837	30.0112	27.4001	24.7923	21.7852	19.4186	17.1369	14.9727	12.9518	11.0921	9.40491	7.89502	6.56158	5.3991	4.39836	3.54746	2.8327	2.23945	1.75283	1.3583	1.04209	0.791545	0.595253	0	0	0	0	0	0	0	0	0	0	0
41.9109	45.7582	49.8793	54.2185	58.7159	63.308	67.9285	72.0656	76.6522	81.0292	85.1314	88.8932	92.2495	95.1375	97.4981	99.2778	100.43	100.919	100.719	99.8182	98.2181	95.9364	93.0058	90.0693	86.1944	81.9082	77.901	73.2816	68.6116	64.0118	59.6021	55.4976	51.8052	48.6198	46.022	44.075	42.8229	42.2888	42.0313	43.0329	44.6637	46.867	49.5657	52.6649	56.0547	60.2087	64.0041	67.7622	71.3643	74.8514
0	0	0	0	0	0	0	0	0	0	0	0	0	0	0	0	0	0	0	0	0	0	0	0	0	0	0	0	0	0	0	0	0	0	0	0	0	0	0	0	0	0	0	0	0	0	0	0	0	0
5.3991	6.56158	7.89502	9.40491	11.0921	12.9518	14.9727	17.1369	19.4186	21.7852	24.1971	26.6085	28.9692	31.2254	33.3225	35.2065	36.827	38.1388	39.1043	39.6953	39.8942	39.6953	39.1043	38.1388	36.827	35.2065	33.3225	31.2254	28.9692	26.6085	24.1971	21.7852	19.4186	17.1369	14.9727	12.9518	11.0921	9.40491	7.89502	6.56158	5.3991	4.39836	3.54746	2.8327	2.23945	1.75283	1.3583	1.04209	0.791545	0.595253
50.9863	52.647	54.077	55.2756	56.2456	56.9918	57.5195	57.8339	58.5336	58.6255	58.5616	58.35	57.9984	57.5151	56.9097	56.1945	55.3847	54.4993	53.5609	52.5954	51.631	50.697	49.8217	49.0308	48.3455	48.3752	48.1321	48.0665	48.177	48.4541	48.4376	49.1069	49.8461	50.6303	51.4329	52.2274	52.9894	53.6975	54.3348	55.484	56.1425	56.7588	57.3417	57.9026	58.4535	59.0056	59.1251	59.8208	60.5068	61.1867
117.087	116.603	115.766	115.587	115.483	115.462	115.525	115.672	115.895	116.181	116.664	117.33	118.013	118.696	119.355	119.964	120.491	121.058	121.637	122.063	122.32	122.398	122.291	121.997	121.522	120.431	119.743	118.886	118.484	117.568	116.614	115.652	114.708	113.801	112.5	112.408	111.94	111.542	111.214	110.949	110.736	110.561	110.411	109.827	110.394	110.517	110.643	110.777	110.923	111.086
70.9856	73.4745	75.905	78.2079	80.3149	82.1632	84.2938	85.6694	86.7139	87.424	87.8124	88.5018	88.5388	88.4273	88.2361	87.5946	87.578	87.6659	87.9231	88.4015	89.1365	90.1459	91.4285	92.9641	94.7145	96.6249	98.6266	100.64	102.577	104.346	105.857	107.02	107.755	107.991	107.671	106.309	104.884	103.394	100.862	97.7745	94.1912	89.7433	85.5209	81.0327	76.3879	71.697	67.6636	63.3962	59.4415	55.8919
82.6043	82.1969	81.4057	80.2488	78.7582	76.9788	74.9661	72.7829	70.4959	68.1722	65.4321	63.335	61.3395	59.4858	58.3943	57.0803	55.9914	55.1196	54.4464	53.9452	53.5845	53.3306	53.1505	53.0142	52.897	52.7802	53.2471	52.8551	53.0603	53.2904	53.5704	53.9255	54.3786	54.9483	55.204	56.1535	57.2056	58.3543	59.5842	60.8709	62.1826	63.4819	65.3224	66.666	67.9217	69.058	70.0476	70.8683	71.5041	71.9452
0	0	0	0	0	0	0	0	0	0	0	0	0	0	0	0.595253	0.791545	1.04209	1.3583	1.75283	2.23945	2.8327	3.54746	4.39836	5.3991	6.56158	7.89502	9.40491	11.0921	12.9518	15.568	17.9284	20.4607	23.1435	25.9499	28.848	32.3971	35.5644	38.7629	42.5592	45.933	49.3153	52.7002	56.0876	59.4838	62.8998	66.3502	69.8508	73.4162	77.0573
95.6878	94.7215	94.5477	94.0891	93.7045	93.3058	92.8079	92.1343	91.2223	90.0269	88.5232	86.7076	84.1539	81.9006	79.4109	76.3099	73.6743	70.9905	67.8912	65.4457	63.1191	60.955	58.9789	57.1981	55.603	54.1692	52.8602	51.631	50.4322	49.2133	47.9271	46.532	44.9955	43.2953	41.4203	39.3714	37.1601	34.3646	32.0169	29.5644	26.6085	24.1971	21.7852	19.4186	17.1369	14.9727	12.9518	11.0921	9.40491	7.89502
0	0	0	0	0	0	0	0	0	0	0	0	0	0	0	0	0	0	0	0	0	0	0	0	0	0	0	0	0	0	0	0	0	0	0	0	0	0	0	0	0	0	0	0	0	0	0	0	0	0
38.8372	38.9221	39.1698	39.5603	40.0612	40.6303	41.2175	41.7681	42.8214	43.3287	43.6938	43.8863	43.8865	43.6875	43.2953	42.7283	42.0169	41.2009	39.884	39.1204	38.3741	37.7006	37.1488	36.758	36.5555	36.5555	36.758	37.1488	37.7006	38.3741	39.1204	39.884	40.6056	41.2254	41.6862	41.937	41.9347	41.6471	41.0536	40.1464	38.9303	37.4223	35.2065	33.3225	31.2254	28.9692	26.6085	24.7923	22.5768	20.4607
36.827	38.1388	39.1043	39.6953	39.8942	40.2905	39.8958	39.1809	38.1853	36.9594	35.5619	34.0581	32.5166	31.0069	29.5962	28.3468	27.3136	26.5418	26.0648	25.9035	26.0648	26.5418	27.3136	28.3468	29.5962	31.0069	32.5166	34.0581	35.5619	36.9594	38.1853	39.1809	39.8958	40.2905	39.8942	39.6953	39.1043	38.1388	36.827	35.8018	34.114	32.2675	30.3275	28.3614	26.4365	24.6179	22.9661	21.5352	20.3718	19.5133
40.9471	40.2119	40.2804	40.59	41.1615	42.0025	43.1077	44.4596	46.0294	47.7791	50.2584	52.4226	54.6713	56.9618	59.2535	61.51	63.6994	65.7952	67.7763	69.6262	71.3325	72.4429	73.9528	75.2678	76.9826	78.1001	79.0684	79.8908	80.5691	81.1045	81.4973	81.7475	81.8557	81.8231	81.6522	81.3465	80.9112	80.3523	79.6768	78.8916	78.0035	77.018	75.9388	74.7674	73.5024	71.6965	70.3458	68.8532	67.2142	65.4224
0	0	0	0	0	0	0	0	0	0	0	0	0	0	0	0	0	0	0	0	0	0	0	0	0	0	0	0	0	0	0	0	0	0	0	0	0	0	0	0	0	0	0	0	0	0	0	0	0	0
0	0	0	0	0	0	0	0	0	0	0	0	0	0.595253	0.791545	1.04209	1.3583	1.75283	2.23945	2.8327	3.54746	4.39836	5.3991	6.56158	7.89502	9.40491	11.0921	12.9518	14.9727	17.1369	19.4186	21.7852	24.1971	27.2038	29.7607	32.2675	34.6808	36.9594	39.0665	40.9715	42.6517	44.6889	46.0849	47.2989	48.3576	49.2965	50.1586	50.991	51.8427	52.7606
0	0	0	0	0	0	0	0	0	0	0	0	0	0	0	0	0	0	0	0	0	0	0	0	0	0	0	0	0	0	0	0	0	0	0	0	0	0	0	0	0	0	0	0	0	0	0	0	0	0
[truncated: 301 more columns]

## Sheet: Figure5b
Simulated saccade task
Firing rate, time from stimulus update (-100ms to 250ms), high to high
0	0	0	0	0	0	0	0	0	0	0	0.595253	0.791545	1.04209	1.3583	1.75283	2.23945	2.8327	3.54746	4.39836	5.3991	6.56158	7.89502	9.40491	11.0921	12.9518	14.9727	17.1369	19.4186	21.7852	24.1971	26.6085	28.9692	31.2254	33.3225	35.2065	36.827	38.1388	39.1043	39.6953	39.8942	39.6953	39.1043	38.1388	36.827	35.2065	33.3225	31.2254	28.9692	26.6085
25.9802	27.1843	28.5954	30.156	31.8019	33.4648	35.0753	36.5648	37.8691	39.5256	40.4911	40.7373	41.2525	41.4481	41.3437	40.9715	40.3745	39.6049	38.7216	37.787	36.8642	36.0134	35.2892	34.737	34.3914	34.2737	34.3914	34.737	35.2892	36.0134	36.8642	37.787	38.7216	39.6049	40.3745	41.5667	42.1353	42.4902	42.6108	42.4902	42.1353	41.5667	40.3745	39.6049	38.7216	37.787	36.8642	36.0134	35.2892	34.737
0	0	0	0	0	0	0	0	0	0	0	0	0	0	0	0	0	0	0	0	0	0	0	0	0.595253	0.791545	1.04209	1.3583	1.75283	2.23945	2.8327	3.54746	4.39836	5.3991	6.56158	7.89502	9.40491	11.0921	12.9518	14.9727	17.1369	19.4186	21.7852	24.1971	26.6085	28.9692	31.2254	33.3225	35.2065	36.827
9.40491	7.89502	6.56158	5.3991	4.39836	3.54746	2.8327	2.23945	1.75283	1.3583	1.04209	0.791545	0.595253	0	0	0	0	0	0	0	0	0	0	0	0	0	0	0	0	0	0	0	0	0	0	0	0	0	0	0	0	0	0	0.595253	0.791545	1.04209	1.3583	1.75283	2.23945	2.8327
48.2478	49.832	51.9349	53.5307	55.0474	56.4774	57.82	59.0803	59.8245	61.067	62.2323	63.3374	64.3955	65.4145	66.3967	67.3377	68.2274	69.0498	69.7839	70.4049	70.8854	71.1964	71.3089	71.1953	70.8303	70.1924	69.2646	68.0356	66.5001	65.2549	63.3141	61.1465	58.7857	55.8298	53.33	50.7518	48.1589	45.6158	43.1861	40.9298	38.9019	37.1494	35.71	34.6098	33.8624	33.4679	33.4125	33.6688	34.1972	34.5035
4.39836	5.3991	6.56158	7.89502	9.40491	11.0921	12.9518	14.9727	17.1369	19.4186	21.7852	24.1971	26.6085	28.9692	31.2254	33.3225	35.2065	36.827	38.1388	39.1043	39.6953	39.8942	39.6953	39.1043	38.1388	36.827	35.2065	33.3225	31.2254	28.9692	26.6085	24.1971	21.7852	19.4186	17.1369	14.9727	12.9518	11.0921	9.40491	7.89502	6.56158	5.3991	4.39836	3.54746	2.8327	2.23945	1.75283	1.3583	1.04209	0.791545
0	0	0	0	0	0	0	0	0	0	0	0	0	0	0	0	0	0	0	0	0	0	0	0	0	0	0	0	0	0	0	0	0	0	0	0	0	0	0	0	0.595253	0.791545	1.04209	1.3583	1.75283	2.23945	2.8327	3.54746	4.39836	5.3991
112.842	114.468	116.252	118.166	120.764	122.998	125.257	127.48	129.601	131.553	133.27	134.688	135.75	137.002	137.408	136.95	136.623	135.847	134.647	133.214	131.601	129.728	127.671	125.508	123.316	121.167	119.127	117.253	116.181	114.948	114.019	113.404	112.655	112.756	113.087	113.614	114.29	115.064	115.877	117.264	117.727	118.662	119.436	120.015	120.374	120.492	120.354	119.512	118.968	118.139
44.4598	43.7695	43.109	42.5162	41.5813	41.3339	41.2038	41.2038	41.3339	41.5813	41.9209	42.3175	43.3226	43.8931	44.4307	44.8962	45.2555	45.4822	45.5596	45.4822	45.2555	44.8962	44.4307	43.8931	43.3226	42.3175	41.9209	41.5813	41.3339	41.2038	41.7991	42.1255	42.6234	43.2792	44.0703	44.9668	45.9343	46.9361	47.9362	48.9017	49.8043	50.6219	51.9349	52.7407	53.4909	54.2002	54.8878	55.5758	55.8433	56.7137
75.804	76.9407	77.7363	78.6744	79.7881	81.1012	82.6267	84.3651	86.3035	88.4159	90.6632	92.9946	95.3492	97.6588	99.8499	101.847	103.578	105.566	106.314	107.223	107.676	107.662	107.183	106.255	104.906	103.173	101.104	98.7531	96.1786	93.4408	90.1561	87.384	84.5877	81.8174	79.1134	76.5051	74.0107	71.6372	69.3808	67.2282	65.1581	63.7382	61.9429	60.1925	58.4663	56.7479	54.5841	52.975	51.3383	49.694
39.6597	40.3782	40.8571	41.0536	40.9363	40.4868	39.6995	38.1388	36.827	35.2065	33.3225	31.2254	28.9692	26.6085	24.7923	22.5768	20.4607	18.4952	16.7256	15.1912	13.9248	12.9524	12.2934	11.9607	11.9607	12.2934	12.9524	13.9248	15.1912	16.7256	18.4952	20.4607	22.5768	24.7923	26.6085	28.9692	31.2254	33.3225	35.8018	37.6186	39.1809	40.4626	41.4481	42.1337	42.528	42.6517	42.5371	42.2261	41.7681	41.2175
17.1369	14.9727	12.9518	11.0921	9.40491	7.89502	6.56158	5.3991	4.39836	3.54746	2.8327	2.23945	1.75283	1.95355	1.83364	1.83364	1.95355	1.75283	2.23945	2.8327	3.54746	4.39836	5.3991	6.56158	7.89502	9.40491	11.0921	12.9518	14.9727	17.1369	19.4186	21.7852	24.1971	26.6085	28.9692	31.2254	33.3225	35.2065	36.827	38.1388	39.1043	39.6953	39.8942	39.6953	39.1043	38.1388	36.827	35.2065	33.3225	31.2254
55.5777	55.5777	55.4225	55.1077	54.6251	53.9639	53.7068	52.8476	51.8294	50.6574	49.3431	47.9053	46.3706	44.7728	43.1524	41.5543	40.0264	38.617	37.3717	36.3312	35.5285	34.9866	34.2737	34.3914	34.737	35.2892	36.0134	36.8642	37.787	38.7216	39.6049	40.3745	40.9715	41.3437	41.4481	41.2525	40.7373	39.8958	38.734	36.827	35.2065	33.3225	31.2254	28.9692	26.6085	24.1971	21.7852	20.0139	17.9284	16.0148
21.7852	19.4186	17.1369	14.9727	12.9518	11.0921	9.40491	7.89502	6.56158	5.3991	4.39836	3.54746	2.8327	2.23945	1.75283	1.3583	1.04209	0.791545	0.595253	0	0	0	0	0	0	0	0	0	0	0	0	0	0	0	0	0	0	0	0	0	0	0	0	0	0	0	0	0	0	0
35.6238	34.3683	33.1701	32.0921	31.1901	30.5107	30.0886	29.9455	30.0886	30.5107	31.1901	32.0921	33.1701	34.3683	35.6238	36.8699	38.0392	39.0665	39.8916	40.4626	40.7373	40.6858	40.2905	39.1043	38.1388	36.827	35.2065	33.3225	31.2254	28.9692	26.6085	24.1971	21.7852	19.4186	17.1369	14.9727	12.9518	11.0921	9.40491	7.89502	6.56158	5.3991	4.39836	3.54746	2.8327	2.23945	1.75283	1.3583	1.04209	0.791545
129.782	127.053	124.247	121.99	119.304	116.647	113.574	111.079	108.559	106.001	103.39	100.715	97.9664	95.1453	92.2588	89.3224	86.3588	83.3964	80.4669	77.1596	74.5078	71.5058	69.1811	66.9604	64.8536	62.4155	60.6361	58.905	57.1989	55.4889	53.7438	51.9329	50.0287	48.0097	45.8617	43.5792	41.7613	39.426	36.604	34.3365	32.0803	29.8901	27.8213	25.9279	23.817	22.536	21.5343	20.8468	20.497	21.0922
20.2102	22.3805	24.1971	26.6085	28.9692	31.2254	33.3225	35.2065	36.827	38.1388	39.1043	39.6953	39.8942	39.6953	39.1043	38.1388	36.827	35.2065	33.3225	31.2254	28.9692	27.2038	24.9886	22.8273	20.7769	18.8897	17.2122	15.7845	14.6395	13.8033	13.2941	13.1232	13.2941	13.8033	14.6395	15.7845	17.2122	18.8897	20.7769	22.8273	24.9886	27.2038	28.9692	31.2254	33.3225	35.2065	36.827	38.1388	39.1043	39.6953
0	0	0	0	0	0	0	0	0	0.595253	0.791545	1.04209	1.3583	1.75283	2.23945	2.8327	3.54746	4.39836	5.3991	6.56158	7.89502	9.40491	11.0921	12.9518	14.9727	17.1369	19.4186	21.7852	24.1971	26.6085	28.9692	31.2254	33.3225	35.2065	36.827	38.1388	39.1043	39.6953	39.8942	39.6953	39.1043	38.1388	36.827	35.2065	33.3225	31.2254	28.9692	26.6085	24.1971	21.7852
0	0	0	0	0.595253	0.791545	1.04209	1.3583	1.75283	2.23945	2.8327	3.54746	4.39836	5.3991	6.56158	7.89502	9.40491	11.0921	12.9518	14.9727	17.1369	19.4186	21.7852	24.1971	26.6085	28.9692	31.2254	33.3225	35.2065	36.827	38.1388	39.1043	39.6953	39.8942	39.6953	39.1043	38.1388	36.827	35.2065	33.3225	31.2254	28.9692	26.6085	24.1971	21.7852	19.4186	17.1369	14.9727	12.9518	11.0921
67.4398	65.2878	62.9565	60.5255	58.0743	55.6791	53.4096	51.3258	49.4763	47.8955	46.6029	45.6022	44.8814	44.414	44.1604	44.0703	44.0857	44.1436	44.1801	44.7284	44.2942	44.2848	44.0852	43.6875	43.0966	42.3298	41.4166	40.3964	39.3168	37.787	36.8642	36.0134	35.2892	34.737	34.3914	34.2737	34.3914	34.737	35.2892	36.0134	36.8642	37.787	38.7216	39.6049	40.3745	41.5667	42.1353	42.4902	42.6108	42.4902
17.1369	19.4186	21.7852	24.1971	26.6085	28.9692	31.2254	33.3225	35.2065	36.827	38.1388	39.1043	39.6953	39.8942	39.6953	39.1043	38.1388	36.827	35.2065	33.3225	31.2254	28.9692	26.6085	24.1971	21.7852	19.4186	17.1369	14.9727	12.9518	11.0921	9.40491	7.89502	6.56158	5.3991	4.39836	3.54746	2.8327	2.23945	1.75283	1.3583	1.04209	0.791545	0.595253	0	0	0	0	0	0	0
0	0	0	0	0	0	0	0	0	0	0	0	0	0	0	0	0	0	0	0	0	0	0.595253	0.791545	1.04209	1.3583	1.75283	2.23945	2.8327	3.54746	4.39836	5.3991	6.56158	7.89502	9.40491	11.6873	13.7433	16.0148	18.4952	21.1714	24.0247	27.0298	30.156	33.3675	36.6245	39.884	43.1015	46.2319	49.2309	52.6513
51.7998	52.3434	52.7411	53.0106	53.1662	53.217	53.1662	53.0106	52.7411	52.3434	51.7998	51.0905	50.1964	49.1002	47.7892	46.2568	44.5034	42.5371	40.3745	38.0392	35.5619	32.9782	30.3275	27.6506	24.9886	22.3805	19.4186	17.1369	14.9727	13.547	11.8836	10.447	9.25331	8.31441	7.63855	7.23106	7.09492	7.23106	7.63855	8.31441	9.25331	10.447	11.8836	13.547	14.9727	17.1369	19.4186	21.7852	24.1971	26.6085
3.54746	4.39836	5.3991	6.56158	7.89502	9.40491	11.0921	12.9518	14.9727	17.1369	19.4186	21.7852	24.1971	26.6085	28.9692	31.2254	33.3225	35.2065	36.827	38.1388	39.1043	39.6953	40.4895	40.4868	40.1464	39.4971	38.5798	37.446	36.1552	34.7729	33.3675	32.0076	30.7587	29.6802	28.8235	28.2289	27.9245	27.9245	28.2289	28.8235	29.6802	30.7587	32.0076	33.3675	34.7729	36.1552	37.446	38.5798	39.4971	40.1464
0	0	0	0	0	0	0	0.595253	0.791545	1.04209	1.3583	1.75283	2.23945	2.8327	3.54746	4.39836	5.3991	6.56158	7.89502	9.40491	11.0921	12.9518	14.9727	17.1369	19.4186	21.7852	24.1971	26.6085	28.9692	31.2254	33.3225	35.2065	36.827	38.1388	39.1043	39.6953	39.8942	39.6953	39.1043	38.1388	36.827	35.2065	33.3225	31.2254	28.9692	26.6085	24.1971	21.7852	19.4186	17.1369
73.4944	73.57	73.57	73.4936	73.3399	73.1077	72.7954	72.9954	72.2662	72.0582	71.7873	71.4629	71.0927	70.6826	70.2374	69.7609	69.2559	68.725	68.1707	68.1906	67.7927	67.4324	67.1226	66.4334	66.3801	66.386	66.4661	66.6306	66.8849	67.2282	67.654	68.7447	69.4875	70.3116	71.1996	72.132	72.6444	73.7181	74.7438	75.7072	76.5944	77.3919	78.0874	78.6695	79.1277	79.4519	79.6324	79.6594	80.1182	80.0041
100.706	99.8387	99.4238	98.5143	97.613	96.782	95.6399	95.249	95.076	95.1737	95.5838	96.3342	98.0324	99.6792	101.705	104.078	106.753	109.666	112.741	115.892	118.58	121.71	124.596	127.149	129.286	130.935	132.036	132.101	132.696	132.226	131.151	129.504	127.329	125.277	122.418	119.276	115.935	112.038	108.676	105.343	102.124	99.0951	96.3225	93.8605	91.75	90.0176	88.6741	87.7146	87.7126	87.6365
29.7607	27.6506	25.5554	23.538	21.6581	19.9696	18.5202	17.3501	16.4912	15.9665	15.79	15.9665	16.4912	17.3501	18.5202	19.9696	21.6581	23.538	25.5554	27.6506	29.7607	31.8206	33.3225	35.2065	36.827	38.1388	39.1043	39.6953	39.8942	39.6953	39.1043	38.1388	36.827	35.2065	33.3225	31.2254	28.9692	26.6085	24.1971	21.7852	19.4186	17.1369	14.9727	13.547	11.8836	10.447	9.25331	8.31441	7.63855	7.23106
35.2065	36.827	38.1388	39.1043	39.6953	39.8942	39.6953	39.1043	38.1388	36.827	35.2065	33.3225	31.2254	28.9692	26.6085	24.1971	21.7852	19.4186	17.1369	14.9727	12.9518	11.0921	9.40491	7.89502	6.56158	5.3991	4.39836	3.54746	2.8327	2.23945	1.75283	1.3583	1.04209	0.791545	0.595253	0	0	0	0	0	0	0	0	0	0	0	0.595253	0.791545	1.04209	1.3583
0	0	0	0	0	0	0	0	0.595253	0.791545	1.04209	1.3583	1.75283	2.23945	2.8327	3.54746	4.39836	5.3991	6.56158	7.89502	9.40491	11.0921	12.9518	14.9727	17.1369	19.4186	22.3805	24.9886	27.6506	30.3275	32.9782	35.5619	38.0392	40.3745	42.5371	45.0986	47.0484	48.8313	50.4585	51.9492	53.9252	55.424	56.9329	58.4977	60.1625	61.9673	63.9448	66.7138	69.2926	72.134
46.1601	46.4051	46.4484	47.2928	48.3403	49.5762	50.9761	52.5065	54.7222	56.584	58.4972	60.4247	62.3314	64.186	65.9616	67.6361	69.1922	70.6169	71.901	73.0381	73.5806	74.5276	75.2876	75.8622	76.2507	76.4497	76.4532	76.2531	75.8394	75.2011	74.3269	73.2065	71.831	70.1945	68.2948	66.134	63.7199	61.0657	58.7857	55.9107	52.9242	49.8726	46.3643	43.4569	40.6197	37.9157	35.4052	33.1436	31.1795	29.5531
36.827	38.1388	39.1043	39.6953	39.8942	39.6953	39.1043	38.1388	36.827	35.2065	33.3225	31.2254	28.9692	26.6085	24.1971	21.7852	19.4186	17.1369	14.9727	12.9518	11.0921	9.40491	7.89502	6.56158	5.3991	4.39836	3.54746	2.8327	2.23945	1.75283	1.3583	1.04209	0.791545	0.595253	0	0	0	0	0	0	0	0	0	0	0	0	0	0	0	0
0	0	0	0	0	0	0	0	0	0	0	0	0	0	0	0	0	0	0	0	0	0	0	0	0	0	0	0	0	0	0	0	0	0	0	0	0	0	0	0	0	0	0	0	0	0	0	0	0	0
10.7982	10.9599	11.4425	12.2376	13.3315	14.7046	16.331	18.179	20.2102	22.3805	24.1971	26.6085	28.9692	31.2254	33.3225	35.2065	36.827	38.1388	39.1043	39.6953	39.8942	39.6953	39.1043	38.1388	36.827	35.2065	33.3225	31.2254	28.9692	26.6085	24.1971	21.7852	19.4186	17.1369	14.9727	12.9518	11.0921	9.40491	7.89502	6.56158	5.99435	5.1899	4.58955	4.191	3.99228	3.99228	4.191	4.58955	5.1899	5.99435
105.001	105.198	104.653	103.83	102.759	101.034	99.7019	98.2197	97.2368	95.8102	94.4398	93.1776	92.0682	91.1482	90.4444	89.9737	89.7421	90.3406	90.7607	90.9884	92.0057	93.1973	94.5368	95.9923	97.5277	99.1034	100.677	102.206	103.644	104.506	105.75	106.746	108.058	108.658	108.974	108.546	108.373	107.863	107.028	105.885	104.455	102.765	100.846	98.7326	96.4601	94.6618	92.3802	90.1036	87.8749	85.2904
32.5166	31.0069	29.5962	28.3468	27.3136	26.5418	26.0648	25.9035	26.0648	26.5418	27.3136	28.3468	29.5962	31.0069	33.1119	34.8496	36.604	38.3177	39.9381	41.4203	42.7285	43.838	44.2926	45.0944	45.6659	46.0338	46.2319	46.2986	46.2742	46.1981	46.106	46.0271	45.9823	45.9823	46.0271	46.106	46.7934	47.0658	47.3407	47.5902	47.7866	47.9053	47.9271	47.84	47.6411	47.3361	46.9398	46.4749	45.9697	46.0519
77.8482	77.2309	76.7035	76.2659	75.9082	76.2075	76.1439	76.1394	76.1703	76.2119	76.2401	76.2325	76.7653	76.8284	76.4206	76.5488	76.6346	76.6985	76.7636	76.8541	76.9948	77.2082	77.0707	77.5993	78.8087	79.7096	80.75	81.9247	83.219	84.6091	86.0629	88.1366	89.7924	91.4366	93.0334	95.1444	96.7469	97.8277	99.3849	100.834	102.191	103.48	104.725	105.953	107.188	108.453	109.76	111.115	112.511	113.485
39.1043	38.1388	36.827	35.2065	33.3225	31.2254	28.9692	27.2038	24.9886	22.8273	20.7769	18.8897	17.2122	15.7845	14.6395	13.8033	13.2941	13.1232	13.2941	13.8033	14.6395	15.7845	17.2122	18.8897	20.7769	22.8273	24.9886	27.2038	28.9692	31.8206	34.114	36.2486	38.1853	39.8916	41.3437	42.528	43.4417	44.0936	44.5034	44.7004	44.722	44.6114	44.4145	44.1772	43.9419	44.3406	44.4072	44.6125	44.974	45.4982
49.368	47.7849	46.1614	44.5172	42.4376	41.5563	40.3314	39.2646	38.4138	37.8335	37.5717	37.2241	37.8212	38.7897	40.1361	41.8507	43.9084	46.2691	48.8791	51.6733	54.5776	57.5113	60.3901	63.1289	65.6452	67.861	70.3018	71.9128	73.0986	73.3918	73.7864	73.7007	73.1624	72.2119	70.9011	69.2914	67.4511	65.4524	63.3688	61.2714	59.226	57.2902	55.5109	53.9221	53.1391	52.1729	51.4676	51.0118	50.7837	50.7531
54.1012	60.8428	67.9329	75.3149	82.9224	90.68	98.5044	106.306	113.989	121.456	128.605	135.335	141.548	147.146	152.039	156.141	159.378	161.685	163.011	163.318	162.586	161.407	158.804	155.263	150.852	145.656	139.777	133.334	126.459	119.291	111.973	104.65	97.458	90.526	83.9675	77.878	72.3323	67.3819	62.611	59.0258	56.6138	54.3463	52.6226	51.3849	50.1222	49.7642	49.6484	49.7088	50.48	50.4714
52.0636	54.2955	56.4208	58.3894	60.156	61.681	62.9311	63.4355	64.1757	64.5479	64.5479	64.1757	63.4355	62.3359	60.8895	59.1139	57.0311	54.668	52.056	49.2309	46.2319	43.1015	39.884	36.6245	33.3675	30.156	27.0298	24.0247	21.1714	18.4952	16.0148	14.3386	12.4789	10.447	9.25331	8.31441	7.63855	7.23106	7.09492	7.23106	7.63855	8.31441	9.25331	10.447	11.8836	13.547	14.9727	17.7321	20.2102	22.8273
0	0	0	0	0	0	0	0	0	0	0	0	0	0	0	0	0	0	0	0	0	0	0	0	0	0	0	0	0	0	0	0	0	0	0	0	0	0	0	0	0	0	0	0	0	0	0	0	0	0
43.3886	43.1015	42.7274	42.3175	41.9209	41.5813	41.9292	41.9954	42.2459	42.6922	43.3341	44.1604	45.1502	46.2748	47.4999	48.7877	50.0995	51.3976	52.6476	53.819	54.8865	55.8298	56.6339	57.2877	58.3785	58.9063	58.876	59.2966	59.5867	59.759	59.8245	59.7931	59.674	59.4761	59.2086	58.8813	58.5051	58.0914	57.6521	57.7941	57.5333	57.3306	57.2016	57.1585	57.2093	57.3572	57.6002	57.931	58.3377	58.3613
56.7358	55.3376	53.8985	52.4103	50.8718	49.2901	47.6806	45.6237	44.1531	42.7167	41.3599	40.7221	39.8505	39.233	38.9078	38.9035	38.7949	39.5907	40.6963	42.6942	44.5647	46.7241	49.1374	51.7634	54.5569	57.4707	60.4572	63.4699	66.4648	69.4004	72.2385	74.9438	77.4835	79.9789	82.4092	84.6109	86.5731	88.2854	89.7379	90.9217	91.8294	92.4559	92.7986	92.8587	92.6411	92.1551	91.4138	90.434	89.8305	88.6305
39.6953	39.1043	38.1388	36.827	35.2065	33.3225	31.8206	29.7607	27.6506	25.5554	23.538	21.6581	19.9696	18.5202	17.3501	16.4912	15.9665	15.79	15.9665	16.4912	17.3501	18.5202	19.9696	21.6581	23.538	25.5554	27.6506	29.7607	31.8206	33.3225	35.2065	36.827	38.1388	39.1043	39.6953	39.8942	39.6953	39.1043	38.1388	37.4223	35.9981	34.3646	32.5837	30.722	28.848	27.0298	25.3327	23.817	22.536	21.5343
31.2254	28.9692	26.6085	24.7923	22.5768	20.4607	18.4952	16.7256	15.1912	13.9248	12.9524	12.2934	11.9607	11.9607	12.2934	12.9524	13.9248	15.1912	16.7256	18.4952	20.4607	22.5768	24.7923	26.6085	28.9692	31.2254	33.3225	35.2065	36.827	38.1388	39.1043	39.6953	39.8942	39.6953	39.1043	38.1388	36.827	35.2065	33.3225	31.8206	29.7607	27.6506	25.5554	23.538	21.6581	19.9696	18.5202	17.3501	16.4912	15.9665
26.6085	24.1971	21.7852	19.4186	17.1369	14.9727	12.9518	11.0921	9.40491	7.89502	6.56158	5.3991	4.39836	3.54746	2.8327	2.23945	1.75283	1.3583	1.04209	0.791545	1.19051	0.791545	1.04209	1.3583	1.75283	2.23945	2.8327	3.54746	4.39836	5.3991	6.56158	7.89502	9.40491	11.0921	12.9518	14.9727	17.1369	19.4186	22.3805	24.9886	27.6506	30.3275	32.9782	35.5619	38.0392	40.3745	42.5371	44.5034	46.2568	47.7892
38.1388	39.1043	39.6953	39.8942	39.6953	39.1043	38.1388	36.827	35.2065	33.3225	31.2254	28.9692	26.6085	24.1971	21.7852	19.4186	17.1369	14.9727	12.9518	11.0921	9.40491	7.89502	6.56158	5.3991	4.39836	3.54746	2.8327	2.23945	1.75283	1.3583	1.04209	0.791545	0.595253	0	0	0	0	0	0	0	0	0	0	0	0	0	0	0	0	0
43.5379	43.3886	43.1015	42.7274	42.3175	41.9209	41.5813	41.3339	41.2038	41.2038	41.3339	41.5813	41.9209	42.3175	42.7274	43.1015	43.3886	43.5379	43.5026	43.2427	42.7269	41.9347	40.8571	39.4971	37.8691	35.9981	33.9177	31.2254	28.9692	26.6085	24.1971	21.7852	19.4186	17.1369	14.9727	12.9518	11.0921	9.40491	7.89502	6.56158	5.3991	4.39836	3.54746	2.8327	2.23945	1.75283	1.3583	1.04209	0.791545	0.595253
35.2065	33.3225	31.2254	28.9692	26.6085	24.1971	21.7852	19.4186	17.1369	14.9727	12.9518	11.0921	9.40491	7.89502	6.56158	5.3991	4.39836	3.54746	2.8327	2.23945	1.75283	1.3583	1.04209	0.791545	0.595253	0	0	0	0	0	0	0	0	0	0	0	0	0	0	0	0	0	0	0	0	0	0	0	0	0
105.993	108.111	110.12	111.985	113.666	115.119	116.295	117.144	117.614	117.653	117.215	116.853	115.097	113.38	111.115	108.328	105.055	101.351	97.2842	92.9349	88.3935	83.7567	79.1237	75.1872	71.0442	66.786	63.4942	60.6445	58.2889	56.4594	55.1677	54.4056	54.1469	54.3487	54.5116	56.1666	57.6572	59.3637	61.2222	63.1705	65.15	67.1081	68.9986	70.783	72.5821	74.3803	75.582	77.1951	78.6411	79.9385
113.965	115.117	115.868	116.199	115.649	115.207	114.272	113.437	111.709	109.546	106.97	104.011	100.707	97.1056	93.2634	89.2438	85.1169	80.9567	76.839	72.8378	69.0231	65.4567	61.7474	58.9366	56.4606	54.9289	53.3443	52.1406	51.2945	50.3283	50.2015	50.2768	50.5089	50.8516	51.2608	51.6973	52.1282	53.1234	53.2274	53.8855	54.5164	55.1383	55.7721	56.4386	56.7137	57.6154	58.5653	59.5722	60.6361	61.7483
0	0	0	0	0	0	0	0	0	0	0	0	0	0	0	0	0	0	0	0	0	0	0	0	0	0	0	0	0	0	0	0	0	0	0	0	0	0	0	0	0	0	0	0	0	0	0	0	0	0
0	0	0	0	0	0	0	0	0	0	0	0	0	0	0	0	0	0	0	0	0	0	0	0	0	0	0	0	0	0	0	0	0	0	0	0	0	0	0	0	0	0	0	0	0	0	0	0	0	0
12.9518	14.9727	17.1369	19.4186	21.7852	24.1971	26.6085	28.9692	31.2254	33.3225	35.2065	36.827	38.1388	39.1043	39.6953	39.8942	39.6953	39.1043	38.1388	36.827	35.2065	33.3225	31.2254	28.9692	26.6085	24.1971	21.7852	19.4186	17.1369	14.9727	12.9518	11.0921	9.40491	7.89502	6.56158	5.3991	4.39836	3.54746	2.8327	2.23945	1.75283	1.3583	1.04209	0.791545	0.595253	0	0	0	0	0
81.66	82.1711	83.1467	83.5571	83.8263	83.5009	83.5838	83.4982	83.2714	82.9396	82.5455	82.1363	81.7611	81.4672	81.2972	81.2852	81.0112	81.4873	82.1194	82.8913	83.7693	85.2991	86.4236	87.5226	88.5279	89.3708	89.9862	90.3172	90.3186	89.96	89.2275	87.6812	86.3443	84.6643	82.6957	80.5008	78.1461	75.6985	73.2208	70.7682	67.9425	66.3736	64.4977	62.7782	61.2225	59.8271	58.5798	57.4627	56.455	55.5361
58.5229	56.8321	54.867	52.647	50.1964	47.5437	44.722	41.7681	38.7216	36.219	33.3082	30.4833	27.7948	25.2909	23.0164	21.0117	19.3118	17.9454	16.4912	15.9665	15.79	15.9665	16.4912	17.3501	18.5202	19.9696	21.6581	23.538	25.5554	27.6506	29.7607	31.8206	33.3225	35.2065	36.827	38.1388	39.1043	39.6953	39.8942	39.6953	39.1043	38.1388	37.4223	35.9981	34.3646	32.5837	30.722	28.848	27.0298	25.3327
44.6125	44.4072	44.3406	43.9419	44.1772	44.4145	45.2067	45.5136	45.7425	45.8617	45.8464	45.6811	45.3607	44.8912	44.29	43.5844	42.8102	42.009	41.2256	40.0612	39.5603	39.1698	38.9221	38.8372	38.9221	39.1698	39.5603	40.0612	40.6303	41.2175	41.7681	42.2261	42.5371	42.6517	42.528	42.7289	42.2396	41.5047	40.5392	39.3714	38.0412	36.1552	34.7729	33.3675	32.0076	30.7587	29.6802	28.8235	28.2289	27.9245
0	0	0	0	0	0	0	0	0	0	0	0	0	0	0	0	0	0	0	0	0	0	0	0	0	0	0	0	0	0	0	0	0	0	0	0	0	0	0	0	0	0	0	0	0	0	0	0	0	0
52.8476	51.8294	50.6574	49.3431	47.9053	46.3706	44.7728	43.1524	41.5543	40.0264	38.617	37.3717	36.3312	35.5285	34.9866	34.2737	34.3914	34.737	35.2892	36.0134	36.8642	37.787	38.7216	39.6049	40.3745	40.9715	41.3437	41.4481	41.2525	40.7373	39.8958	38.734	37.4223	35.9981	34.3646	32.5837	30.722	28.848	27.0298	25.3327	23.817	22.536	21.5343	20.8468	20.497	20.497	20.8468	21.5343	22.536	23.817
0	0	0	0	0	0	0	0	0	0	0	0	0	0	0	0	0	0	0	0	0	0	0	0	0	0	0	0	0	0	0	0	0	0	0	0	0	0	0	0	0	0	0.595253	0.791545	1.04209	1.3583	1.75283	2.23945	2.8327	3.54746
4.47891	4.58553	4.90576	5.44045	6.19064	7.15683	7.89502	9.40491	11.0921	12.9518	14.9727	17.1369	19.4186	21.7852	24.1971	26.6085	28.9692	31.2254	33.3225	35.2065	36.827	38.1388	39.1043	39.6953	39.8942	39.6953	39.1043	38.1388	36.827	35.2065	33.3225	31.2254	28.9692	26.6085	24.1971	21.7852	19.4186	17.1369	14.9727	12.9518	11.0921	9.40491	7.89502	6.56158	5.3991	4.39836	3.54746	2.8327	2.23945	1.75283
6.56158	7.89502	9.40491	11.0921	12.9518	14.9727	17.1369	19.4186	21.7852	24.1971	26.6085	28.9692	31.2254	33.3225	35.2065	36.827	38.1388	39.1043	39.6953	39.8942	39.6953	39.1043	38.1388	36.827	35.2065	33.9177	32.0169	30.0112	27.9668	25.9499	24.0247	22.2513	20.6843	19.3711	18.3509	17.6537	17.2999	17.2999	17.6537	18.3509	19.3711	20.6843	22.2513	24.0247	25.9499	27.9668	30.6065	32.8085	34.9598	36.5648
4.39836	3.54746	2.8327	2.23945	2.34808	2.14984	2.08419	2.14984	2.34808	2.23945	2.8327	3.54746	4.39836	5.3991	6.56158	7.89502	9.40491	11.0921	12.9518	14.9727	17.1369	19.4186	21.7852	24.1971	26.6085	28.9692	31.2254	33.3225	35.2065	36.827	38.734	39.8958	40.7373	41.2525	41.4481	41.3437	40.9715	40.3745	39.6049	38.7216	37.787	36.8642	36.0134	35.2892	34.737	34.3914	34.2737	34.3914	34.737	35.2892
0	0	0	0	0	0	0	0	0	0	0	0	0	0	0	0	0	0	0	0	0	0	0	0	0	0	0	0	0	0	0	0	0	0	0	0	0	0	0	0	0	0	0	0	0	0	0	0	0	0
0	0	0	0	0	0	0	0	0	0	0	0	0	0	0	0	0	0	0	0	0	0	0	0	0	0	0	0	0	0	0	0	0	0	0	0	0	0	0	0	0	0	0	0	0	0	0	0	0	0
23.9351	26.5452	28.848	31.8019	34.7729	37.7208	40.6056	43.3886	46.0338	48.5092	50.7873	52.846	54.668	56.2411	57.5574	58.6122	59.4036	59.931	60.1945	60.1945	59.931	59.4036	58.6122	57.5574	56.2411	54.668	52.846	51.3826	49.3007	47.0759	44.7469	42.3585	39.9603	37.6056	35.3493	33.2463	31.349	29.7051	28.3557	27.3333	26.6601	25.9035	26.0648	26.5418	27.3136	28.3468	29.5962	31.0069	33.1119	34.8496
80.2585	79.1616	77.8709	76.4128	74.819	73.1248	71.3678	69.5857	67.8146	66.0867	65.0237	63.2071	62.1033	61.1369	60.3182	59.6484	59.1212	58.7236	58.4376	58.2425	58.7115	58.8288	59.0278	59.3025	59.208	59.7493	60.344	61.0053	61.7455	62.5744	63.4976	64.5148	65.6189	66.795	67.5769	68.9366	70.2484	71.4746	72.5726	73.4962	74.1988	75.2303	75.5548	75.5899	75.3188	74.735	73.8431	72.659	71.2095	69.5318
0	0	0	0	0	0	0	0	0	0	0	0	0	0	0	0	0	0	0	0	0	0	0	0	0	0	0	0	0	0	0	0	0	0	0	0	0	0	0	0	0	0	0	0	0	0	0	0	0	0
26.5754	25.0319	24.3777	24.0438	24.0438	24.3777	25.0319	25.9802	27.1843	28.5954	30.156	31.8019	33.4648	35.0753	36.5648	38.4644	39.7219	40.7416	41.0536	41.6471	41.9347	41.937	41.6862	41.2254	40.6056	39.884	39.1204	38.3741	37.7006	37.1488	36.758	36.5555	36.5555	36.758	37.1488	37.7006	38.3741	39.1204	39.884	40.6056	41.2254	41.6862	41.937	41.9347	41.6471	41.6488	40.9379	39.9724	38.7806	36.9594
3.54746	2.8327	2.23945	1.75283	1.3583	1.04209	0.791545	0.595253	0	0	0	0	0	0	0	0	0	0	0	0	0	0	0	0	0	0	0	0	0	0	0	0	0	0	0	0	0	0	0	0	0	0	0	0	0	0	0	0	0.595253	0.791545
2.23945	2.8327	4.14271	5.1899	6.44119	7.91988	9.64785	11.6444	13.9248	16.4992	19.3711	23.1312	26.7717	30.7223	34.9603	40.0487	44.9519	50.0729	55.3651	60.7763	66.2508	71.7301	77.1553	82.4677	87.6108	92.5311	97.1786	101.508	105.476	109.048	112.188	114.865	117.052	118.723	119.855	120.427	120.421	119.823	118.625	116.823	115.017	112.228	108.931	105.173	101.01	97.1076	92.5502	88.4738	83.9887	79.6569
69.2761	74.8613	80.1391	85.4575	90.2827	95.5343	100.107	104.948	110.016	114.291	118.207	121.767	124.983	127.876	130.472	132.799	134.886	136.757	138.434	140.521	142.027	143.396	144.619	146.273	147.338	148.831	149.733	150.472	151.039	151.426	151.639	151.687	151.59	151.375	151.075	150.879	150.832	150.832	150.923	151.733	152.289	152.604	153.681	155.511	157.072	158.777	160.584	162.442	164.449	166.557
0	0	0	0	0	0	0	0	0	0	0	0	0	0	0	0	0	0	0	0	0	0	0	0	0	0	0	0	0	0	0	0	0	0	0	0	0	0	0	0	0	0	0	0	0	0	0	0	0	0
39.0665	38.6345	37.6615	36.6658	35.7265	34.9229	34.3315	34.0228	34.0581	34.487	35.3446	36.6502	38.4057	40.595	43.1842	46.7171	50.1325	53.8027	57.6468	61.5773	65.503	69.3328	72.9792	76.9564	80.1989	83.1007	85.1846	87.4353	89.2628	90.6863	91.7369	92.4559	92.8911	93.0941	93.1162	93.0052	92.8023	92.5394	92.8324	92.6952	92.5769	92.4724	92.3678	92.2417	92.0679	91.8182	91.4646	91.5773	91.1416	90.5968
0	0	0	0	0	0	0	0	0	0	0	0	0	0	0	0	0	0	0	0	0	0	0	0	0	0	0	0	0	0	0	0	0	0	0	0	0	0	0	0	0	0	0	0	0	0	0	0	0	0
52.7244	54.7859	56.8472	58.9517	61.1444	63.4688	65.963	68.6567	71.5679	74.7006	78.0425	81.5646	85.8159	89.7401	93.7139	97.6607	101.497	105.136	108.493	111.486	114.043	116.103	117.619	118.558	118.905	118.663	117.845	116.484	114.618	111.855	109.252	106.278	102.996	99.4648	95.738	92.4567	88.6657	84.8495	81.0443	77.2819	73.5909	69.9983	66.5299	63.807	60.862	58.1746	55.7828	53.2812	51.7089	50.5103
0	0	0	0	0	0	0	0	0	0	0	0	0	0	0	0	0	0	0	0	0	0	0	0	0	0	0	0	0	0	0	0	0	0	0	0	0	0	0	0	0	0	0	0	0	0	0	0	0	0
28.5954	30.156	31.8019	34.0601	35.8668	37.6069	39.2274	41.2784	42.7305	43.5701	44.8	45.8464	46.7428	47.5331	48.2695	49.0098	50.4089	51.5303	52.879	54.5086	56.4606	58.7616	62.0164	65.2212	68.801	72.7198	76.926	81.3544	85.9288	90.5653	95.1759	99.672	103.967	107.98	111.638	114.876	117.64	119.886	121.581	122.7	122.788	122.839	122.267	121.084	119.308	116.962	114.667	111.46	107.83	103.831
72.2981	70.6529	69.3755	67.9278	66.3677	65.3468	63.9226	62.5935	61.4072	60.4022	59.6066	59.0374	58.7002	58.5898	58.6911	58.9803	59.4266	59.9941	60.6434	61.3336	62.6191	63.0228	63.9633	64.8298	65.6096	66.294	66.8771	67.3565	67.7321	68.0057	68.1809	67.819	68.523	68.7157	68.8608	68.9781	69.086	69.2017	69.34	69.5126	69.7284	69.992	70.8988	71.4503	72.0901	72.8154	73.6203	74.4954	75.4291	76.4073
84.5617	86.7525	88.6747	90.8979	92.403	93.6208	94.5445	95.1748	95.5209	95.6014	95.4452	95.0902	94.5823	93.9734	93.3186	92.6724	92.0857	91.6016	91.2519	91.0545	91.0111	91.1062	91.9021	91.9127	92.5314	93.1091	94.1812	94.6919	95.0366	95.1764	95.0852	94.7525	94.1847	93.4052	92.4531	91.3804	89.8052	88.7963	87.831	87.5705	87.0744	86.8343	86.4376	86.8986	87.6204	88.5812	89.7402	91.0413	92.4169	93.7923
105.854	104.99	104.183	103.442	102.336	101.877	101.487	101.18	101.56	101.636	101.858	102.228	102.295	103.046	104.466	105.534	106.672	107.849	109.032	109.746	110.956	112.64	113.781	114.814	116.331	117.342	118.311	119.26	120.219	120.774	121.957	123.202	125.13	126.76	128.547	130.49	132.58	134.791	136.647	139.104	142.118	144.64	147.063	149.93	152.195	154.261	156.094	157.664	158.952	159.945
56.9918	56.2456	55.2756	54.077	52.647	50.9863	49.1002	46.9993	44.7004	42.2261	39.6049	36.8699	34.0581	31.2086	28.3614	25.5554	22.8273	20.2102	17.7321	14.9727	12.9518	11.0921	9.40491	7.89502	6.56158	5.3991	4.39836	3.54746	2.8327	2.23945	1.75283	1.3583	1.04209	1.3868	1.3868	1.04209	1.3583	1.75283	2.23945	2.8327	3.54746	4.39836	5.3991	6.56158	7.89502	9.40491	11.0921	12.9518	14.9727	17.1369
47.0902	47.274	47.3921	47.4187	47.3338	47.1253	46.7902	46.3353	45.7773	45.1414	44.4598	43.7695	43.109	42.5162	41.5813	41.9292	41.9954	42.2459	42.6922	43.3341	44.1604	45.1502	46.2748	47.4999	48.7877	50.0995	51.3976	52.6476	53.819	54.8865	55.8298	56.6339	57.2877	57.7833	58.1148	57.8339	57.9383	57.8339	57.5195	56.9918	56.2456	55.2756	54.077	52.647	50.9863	49.1002	46.9993	44.7004	42.2261	39.6049
0	0	0	0	0	0	0	0	0	0	0	0	0	0	0	0	0	0	0	0	0	0	0	0	0	0	0	0	0	0	0	0	0	0	0	0	0	0	0	0	0	0	0	0	0	0	0	0	0	0
11.6873	10.0002	8.68656	7.60367	6.75739	6.15119	5.78691	5.66541	5.78691	6.15119	6.75739	7.60367	8.68656	10.0002	11.0921	12.9518	15.568	17.9284	21.056	23.9351	26.992	30.2063	33.5547	37.0123	40.5535	44.1531	47.787	51.4329	55.0708	58.6824	62.2509	65.7601	69.1929	73.1254	76.5406	79.8643	83.0745	86.1445	89.0425	91.7328	94.1765	96.3331	98.7583	100.421	101.744	102.713	103.328	103.595	103.535	103.177
39.8942	39.6953	39.1043	38.1388	36.827	35.2065	33.3225	31.2254	28.9692	26.6085	24.1971	21.7852	19.4186	17.1369	14.9727	12.9518	11.0921	9.40491	7.89502	6.56158	5.3991	4.39836	3.54746	2.8327	2.23945	1.75283	1.95355	1.83364	1.83364	1.95355	1.75283	2.23945	2.8327	3.54746	4.39836	5.3991	6.56158	7.89502	9.40491	11.0921	12.9518	14.9727	17.1369	19.4186	21.7852	24.1971	26.6085	28.9692	31.2254	33.3225
41.9209	41.5813	41.3339	41.2038	41.7991	42.1255	42.6234	43.2792	44.0703	44.9668	45.9343	46.9361	47.9362	48.9017	49.8043	50.6219	51.3396	51.9492	52.4488	52.8419	53.1349	53.3363	53.0106	53.1662	53.217	53.1662	53.0106	52.7411	52.3434	51.7998	51.0905	50.1964	49.1002	47.7892	46.2568	44.5034	42.5371	40.3745	38.0392	35.5619	32.9782	30.3275	27.6506	24.9886	22.3805	20.0139	17.9284	16.0148	14.3101	12.8449
6.56158	7.89502	9.40491	11.0921	12.9518	14.9727	17.1369	19.4186	21.7852	24.1971	26.6085	28.9692	31.2254	33.3225	35.8018	37.6186	39.1809	40.4626	41.4481	42.1337	42.528	42.6517	42.5371	42.2261	41.7681	41.2175	40.6303	40.0612	39.5603	39.1698	38.9221	38.8372	38.9221	39.1698	39.5603	40.0612	40.6303	41.2175	41.7681	42.2261	42.5371	42.6517	42.528	42.1337	41.4481	40.4626	39.1809	37.6186	35.8018	33.3225
0.595253	0.791545	1.04209	1.3583	1.75283	2.23945	2.8327	3.54746	4.39836	5.3991	6.56158	7.89502	9.40491	11.0921	12.9518	14.9727	17.1369	19.4186	21.7852	24.1971	26.6085	28.9692	31.2254	33.3225	35.2065	36.827	38.1388	39.1043	39.6953	39.8942	39.6953	39.1043	38.1388	36.827	35.2065	33.3225	31.2254	28.9692	26.6085	24.1971	21.7852	19.4186	17.1369	14.9727	12.9518	11.0921	9.40491	7.89502	6.56158	5.3991
136.461	133.924	131.873	129.848	128.806	128.091	127.62	126.849	126.666	125.923	126.103	125.518	124.528	123.072	121.7	119.398	116.626	113.424	109.415	106.283	102.108	98.4654	95.5005	91.9183	89.3094	87.218	85.7642	85.044	85.1258	86.0476	87.8152	90.4021	93.7505	97.7728	102.355	107.361	112.635	118.012	122.874	128.644	133.571	137.955	141.668	144.603	146.236	147.512	147.818	146.717	145.247	142.881
56.5395	55.8265	55.8778	56.1059	56.511	57.0852	57.8124	58.6695	59.7789	61.1145	62.503	63.9213	65.3455	66.7524	68.1206	69.4308	70.6666	71.8142	72.8623	73.8012	74.6227	75.3192	75.8829	75.8622	76.2507	77.0449	77.2448	77.2952	77.1977	76.9539	76.5664	76.6345	76.17	75.635	75.0522	74.4485	73.8544	73.3033	72.83	72.4692	72.2539	72.2128	71.9251	72.4076	73.0761	73.9285	74.9488	76.1068	77.359	79.2451
46.6245	45.3156	44.0502	42.8698	41.8141	40.9186	40.2119	39.7136	39.4325	38.9221	39.1698	39.5603	40.6565	41.4218	42.2596	43.1264	43.9789	44.7766	45.4844	46.0754	46.532	46.8472	47.0241	47.0759	47.0235	46.8939	46.2742	46.1981	46.7013	46.8187	47.0244	47.3406	47.78	48.3455	49.0308	49.8217	50.697	51.631	53.1906	54.3524	55.5414	56.743	57.9473	59.1492	60.3478	61.5459	62.7484	64.556	65.9786	67.4707
39.6995	38.9303	37.8691	36.5648	35.0753	33.4648	31.8019	30.156	28.5954	27.1843	25.9802	25.0319	24.3777	24.0438	24.0438	24.3777	25.0319	25.9802	27.1843	28.5954	30.156	31.8019	34.0601	35.8668	37.6069	39.2274	40.6832	41.939	42.528	43.4417	44.0936	44.5034	44.7004	44.722	44.6114	44.4145	44.1772	43.9419	43.7454	43.6157	43.5704	43.6157	43.7454	43.9419	44.1772	44.4145	44.6114	44.722	44.7004	45.0986
2.23945	1.75283	1.3583	1.04209	0.791545	0.595253	0	0	0	0	0	0	0	0	0	0	0	0	0	0	0	0	0	0	0	0	0	0	0	0	0	0	0	0	0	0	0	0	0	0	0	0	0	0	0	0	0	0	0	0
0	0	0	0	0	0	0	0	0	0	0	0	0	0	0	0	0	0	0	0	0	0	0	0	0	0	0	0	0	0	0	0	0	0	0	0	0	0	0	0	0	0	0	0	0	0	0	0	0	0
1.04209	0.791545	0.595253	0	0	0	0	0	0	0	0	0	0	0	0	0	0	0	0	0	0	0	0	0	0	0	0	0	0	0	0	0	0	0	0	0	0	0	0	0	0	0	0	0	0	0	0	0	0	0
0	0	0	0	0	0	0	0	0	0	0	0	0	0	0	0	0	0	0	0	0	0	0	0	0	0	0	0	0	0	0	0	0	0.595253	0.791545	1.04209	1.3583	1.75283	2.23945	2.8327	3.54746	4.39836	5.3991	6.56158	7.89502	9.40491	11.0921	12.9518	14.9727	17.1369
33.7654	32.8836	32.2322	31.869	31.8414	32.1849	32.9213	34.0581	35.5885	37.4912	39.7317	42.2633	45.0287	47.962	50.991	54.0392	57.0285	59.8812	63.1178	65.6744	67.9411	69.4317	71.117	72.3889	73.2458	73.6969	73.7625	73.4725	72.8654	71.9863	70.8854	69.615	68.2274	66.7725	65.2952	64.4284	63.2071	62.1033	61.1369	60.3182	59.6484	59.1212	58.7236	58.4376	58.2425	58.1162	58.0373	57.9857	57.9442	57.4551
1.3583	1.04209	0.791545	0.595253	0	0	0	0	0.595253	0.791545	1.04209	1.3583	1.75283	2.23945	2.8327	3.54746	4.39836	5.3991	6.56158	7.89502	9.40491	11.0921	12.9518	14.9727	17.1369	19.4186	21.7852	24.1971	26.6085	28.9692	31.2254	33.3225	35.2065	37.4223	38.9303	40.1464	41.0536	41.6471	41.9347	41.937	41.6862	41.2254	40.6056	39.884	39.1204	38.3741	37.7006	37.1488	36.758	36.5555
0	0	0	0	0	0	0	0	0	0	0	0	0	0	0	0	0	0	0	0	0	0	0	0	0	0	0	0	0	0	0	0	0	0	0	0	0	0	0	0	0	0	0	0	0	0	0	0	0	0
0	0	0	0	0	0	0	0	0	0	0	0	0	0	0	0	0	0	0	0	0	0	0	0	0	0	0	0	0	0	0	0	0	0	0	0	0	0	0	0	0	0	0	0	0	0	0	0	0	0
0	0	0	0	0	0	0	0	0	0	0	0	0	0	0	0	0	0	0	0	0	0	0	0	0	0	0	0	0	0	0	0	0	0	0.595253	0.791545	1.04209	1.3583	1.75283	2.23945	2.8327	3.54746	4.39836	5.3991	6.56158	7.89502	9.40491	11.0921	12.9518	14.9727
25.0319	25.9802	27.1843	28.5954	30.7512	32.5934	34.5069	36.4336	38.3177	40.1086	41.763	43.247	44.0936	45.2933	46.2568	46.9993	47.5437	47.9191	48.1583	48.2952	48.3623	48.3878	48.3937	48.3941	48.3937	48.3878	48.3623	48.2952	48.1583	47.9191	47.5437	46.9993	46.2568	45.2933	44.0936	42.6517	40.9715	39.0665	36.9594	34.6808	32.8627	30.5522	28.2459	25.5554	23.538	21.6581	19.9696	18.5202	17.3501	16.4912
26.6085	28.9692	31.2254	33.3225	35.2065	36.827	38.1388	39.1043	39.6953	39.8942	39.6953	39.1043	38.1388	36.827	35.2065	33.3225	31.2254	29.5644	27.4001	25.2392	23.1435	21.1714	19.3763	17.8055	16.4992	15.4904	14.804	14.4566	14.4566	14.804	15.4904	16.4992	17.8055	19.3763	21.1714	23.1435	25.2392	27.4001	29.5644	31.2254	33.3225	35.2065	36.827	38.1388	39.1043	39.6953	39.8942	39.6953	39.1043	38.1388
1.75283	1.3583	1.04209	0.791545	0.595253	0	0	0	0	0	0	0	0	0	0	0	0	0	0	0	0	0	0	0	0	0	0	0	0	0	0	0	0	0	0	0	0	0	0	0	0	0	0	0	0	0	0	0	0	0
0.791545	1.04209	1.3583	1.75283	2.23945	2.8327	3.54746	4.39836	5.3991	6.56158	7.89502	9.40491	11.0921	12.9518	14.9727	17.1369	19.4186	21.7852	24.1971	26.6085	28.9692	31.2254	33.3225	35.2065	36.827	38.1388	39.1043	39.6953	40.4895	40.4868	40.1464	39.4971	38.5798	37.446	36.1552	34.7729	33.3675	32.0076	30.7587	29.6802	28.8235	28.2289	27.9245	27.9245	28.2289	28.8235	29.6802	30.7587	32.0076	33.3675
156.545	153.98	150.567	146.364	142.046	136.718	130.948	124.874	118.643	112.408	106.316	101.104	95.9062	91.2835	87.3339	83.6867	81.3905	79.8752	79.1369	79.1438	79.8391	80.7007	82.6341	84.9402	87.5043	90.2055	92.9214	95.5317	97.9224	99.5459	101.313	102.557	102.778	103.536	102.778	101.961	100.521	98.5038	95.9689	92.9873	89.6398	86.0145	82.204	78.8976	75.1938	71.6337	68.3088	65.8963	63.4721	61.545
46.1665	48.2695	50.3764	52.4358	54.3998	56.2253	57.8742	59.3144	60.5193	61.0241	61.8151	62.2916	62.4508	62.2916	62.4103	61.8156	60.9661	59.8812	58.5849	57.1064	55.4797	53.7438	51.942	50.1211	48.3297	46.6166	45.0287	43.6087	42.393	41.4093	40.6749	40.1955	39.9642	39.9614	40.1555	40.0612	40.6303	41.2175	41.7681	42.2261	42.5371	42.6517	42.528	42.1337	41.4481	41.0578	39.9724	38.6607	37.1601	35.0753
70.7623	71.2497	71.1885	71.5528	71.7322	71.7171	71.5041	71.0965	70.504	69.7425	68.8336	67.8031	66.237	65.1691	64.0423	62.8918	62.3436	61.4276	60.6143	59.9236	59.3682	58.9531	58.676	58.528	58.4946	58.5572	58.6942	58.8829	59.6956	59.6729	60.2507	60.8344	61.4268	62.0325	62.6572	63.3064	63.9851	64.6957	65.4376	66.2061	67.5872	68.1292	69.2695	70.4081	71.5367	72.6444	73.7181	74.7438	75.7072	77.1896
38.1388	36.827	35.2065	33.3225	31.2254	29.5644	27.4001	25.2392	23.1435	21.1714	19.3763	17.8055	16.4992	15.4904	14.804	14.4566	14.4566	14.804	15.4904	16.4992	17.8055	19.3763	21.1714	23.1435	25.2392	27.4001	29.5644	31.2254	33.3225	35.2065	36.827	38.1388	39.1043	39.6953	39.8942	39.6953	39.1043	38.1388	37.4223	35.9981	34.3646	32.5837	30.722	28.848	27.0298	25.3327	23.817	22.536	21.5343	20.8468
70.3297	68.6644	66.5028	63.8923	60.8895	57.5574	53.9639	50.1793	46.2742	42.3175	38.3741	34.5035	31.3539	27.9759	24.8591	22.0426	19.5583	17.4307	15.6776	14.3107	13.3355	12.7522	12.5559	12.8886	13.7439	14.9669	16.5495	18.4784	20.7346	23.2934	26.1242	29.1907	32.0076	35.5307	39.1204	42.7274	46.2986	49.7788	53.1115	56.2411	59.1139	61.6794	63.8923	65.7128	67.1079	68.0524	68.529	68.529	68.0524	67.1079
0	0	0	0	0.595253	0.791545	1.04209	1.3583	1.75283	2.23945	2.8327	3.54746	4.39836	5.3991	6.56158	7.89502	9.40491	11.0921	12.9518	14.9727	17.1369	19.4186	21.7852	24.1971	26.6085	28.9692	31.2254	33.3225	35.2065	36.827	38.1388	39.1043	39.6953	39.8942	39.6953	39.1043	38.1388	36.827	35.2065	33.3225	31.2254	28.9692	26.6085	24.1971	21.7852	19.4186	17.1369	14.9727	12.9518	11.0921
24.6179	22.9661	21.5352	20.3718	19.5133	18.9871	18.8098	18.9871	19.5133	20.3718	21.5352	22.9661	24.6179	26.4365	28.3614	30.3275	32.2675	34.114	35.8018	36.827	38.1388	39.1043	39.6953	39.8942	39.6953	39.1043	38.1388	36.827	35.2065	33.3225	31.2254	28.9692	26.6085	24.1971	21.7852	19.4186	17.1369	14.9727	12.9518	11.0921	9.40491	7.89502	6.56158	5.3991	4.39836	3.54746	2.8327	2.23945	1.75283	1.3583
0	0	0	0	0	0	0	0	0	0	0	0	0	0	0	0	0	0	0	0	0	0	0	0	0	0	0	0	0	0	0	0	0	0	0	0	0	0	0	0	0	0	0	0	0	0	0	0	0	0
42.6517	40.9715	39.0665	36.9594	34.6808	32.2675	30.356	27.9953	25.2392	23.1435	21.1714	19.3763	17.8055	16.4992	15.4904	14.804	14.4566	14.4566	14.804	15.4904	16.4992	17.8055	19.3763	21.1714	23.1435	25.2392	27.4001	29.5644	31.2254	33.3225	35.2065	36.827	38.1388	39.1043	39.6953	40.4895	40.4868	40.1464	39.4971	38.5798	37.446	36.1552	34.7729	33.3675	32.0076	30.7587	29.6802	28.8235	28.2289	27.9245
0	0	0	0	0	0	0	0	0	0	0	0	0	0	0	0	0	0	0	0	0	0	0	0	0	0	0	0	0	0	0	0	0	0	0	0	0	0	0	0	0	0	0	0	0	0	0	0	0	0
0	0	0	0	0	0	0	0	0	0	0	0	0	0	0	0	0	0	0	0	0	0	0	0.595253	0.791545	1.04209	1.3583	1.75283	2.23945	2.8327	3.54746	4.39836	5.3991	6.56158	8.49027	10.1965	12.1342	14.3101	16.7256	19.3763	22.8466	26.1242	29.6375	33.3659	37.2836	41.3599	45.5601	49.8461	54.1771	58.5106
47.0511	47.5903	48.5092	49.2309	49.7788	50.1793	50.4593	50.644	50.7544	50.8056	50.8056	51.3496	51.4355	51.5014	51.5376	51.5316	51.4703	51.3419	51.1377	50.8542	50.4934	50.0642	49.5813	49.0646	48.5381	48.027	47.5564	47.1481	46.8187	47.1728	46.7738	47.0692	47.4643	47.951	48.5137	49.1313	49.7794	50.4322	51.0649	51.6559	52.1876	52.6476	53.0291	53.33	53.5526	53.7017	53.7832	53.8022	53.7615	53.8123
5.3991	4.39836	3.54746	2.8327	2.23945	1.75283	1.3583	1.04209	0.791545	0.595253	0	0	0	0	0	0	0	0	0	0	0	0	0	0	0	0	0	0	0	0	0	0	0	0	0	0	0	0	0	0	0	0	0	0	0	0	0	0	0	0
55.4225	55.1077	54.6251	53.9639	53.1115	52.056	50.7873	49.8944	48.3818	46.7079	44.8962	42.9782	40.9934	38.9879	37.0123	35.1203	33.3659	31.8007	30.4718	29.4188	28.2289	27.9245	27.9245	28.2289	28.8235	29.6802	30.7587	32.0076	33.3675	34.7729	36.1552	37.446	38.5798	39.4971	40.1464	40.4868	41.0847	40.4868	40.1464	39.4971	38.5798	37.446	36.1552	34.7729	33.3675	32.0076	30.7587	29.6802	28.8235	28.2289
0	0	0	0	0	0	0	0	0	0	0	0	0	0	0	0	0	0	0	0	0	0	0	0	0	0	0	0	0	0	0	0	0	0	0	0	0	0	0	0	0	0.595253	0.791545	1.04209	1.3583	1.75283	2.23945	2.8327	3.54746	4.39836
0.595253	0	0	0	0	0	0	0	0	0	0	0	0	0	0	0	0	0	0	0	0	0	0	0	0	0	0	0	0	0	0	0	0	0	0	0	0	0	0	0	0	0	0	0	0	0	0	0	0	0
15.1912	12.8449	10.7632	8.93711	7.35313	5.99435	4.39836	3.54746	2.8327	2.23945	1.75283	1.3583	1.04209	0.791545	0.595253	0	0	0	0	0	0	0	0	0	0	0	0	0	0	0	0	0	0	0	0	0	0.595253	0.791545	1.04209	1.3583	1.75283	2.23945	2.8327	3.54746	4.39836	5.3991	6.56158	7.89502	9.40491	11.0921
48.3878	48.3937	48.3941	48.3937	48.3878	48.3623	48.2952	48.1583	47.9191	48.1389	47.7908	47.2989	46.6516	45.8464	44.8912	43.8042	42.6139	41.3577	40.0799	38.8291	37.6557	36.6087	35.2892	34.737	34.3914	34.2737	34.3914	34.737	35.2892	36.0134	36.8642	37.787	38.7216	39.6049	40.3745	40.9715	41.3437	41.4481	41.2525	40.7373	39.8958	38.734	36.827	35.2065	33.9177	32.0169	30.0112	27.9668	25.9499	24.0247
36.827	38.734	39.8958	40.7373	41.2525	41.4481	41.3437	40.9715	40.3745	39.6049	38.7216	37.787	36.8642	36.0134	35.2892	34.737	34.3914	34.2737	34.3914	34.737	35.2892	36.0134	36.8642	37.787	38.7216	39.6049	40.3745	40.9715	41.3437	41.4481	41.2525	40.7373	39.8958	38.734	36.827	35.2065	33.3225	31.2254	28.9692	26.6085	24.1971	21.7852	19.4186	17.1369	14.9727	12.9518	11.0921	9.40491	7.89502	6.56158
Firing rate, time from stimulus update (-100ms to 250ms), low to high
74.2539	70.2725	66.7516	63.1061	59.3523	55.5119	51.6124	47.6854	43.3226	39.1204	35.5307	32.0076	28.5954	25.3327	22.2513	19.9716	17.5171	15.3521	13.4925	11.9493	10.7297	9.39429	8.94656	8.79672	8.94656	9.39429	10.7297	11.9493	13.4925	15.3521	17.5171	19.9716	22.2513	25.3327	28.5954	32.0076	35.5307	39.1204	42.7274	46.2986	49.7788	53.7068	57.0327	60.156	63.0377	65.6452	67.9522	69.9406	71.5999	72.9274
41.9639	44.4307	46.8253	49.6997	51.5789	53.8881	56.0263	57.994	59.7968	61.4449	62.9511	64.3293	65.5936	66.7561	67.826	68.8085	69.7043	71.1044	72.0054	72.847	73.6229	74.9206	75.7372	76.5171	77.2635	77.9822	78.6818	79.3737	80.0713	80.79	81.5454	82.3521	83.2227	84.1654	85.183	85.8275	87.0889	88.3568	89.6052	90.7976	91.8878	92.8219	93.5407	93.9821	94.0848	93.7915	93.0523	91.8279	90.0922	87.8342
35.2065	36.827	38.1388	39.1043	39.6953	39.8942	39.6953	39.1043	38.1388	36.827	35.2065	33.3225	31.2254	28.9692	26.6085	24.1971	21.7852	19.4186	17.1369	14.9727	12.9518	11.0921	9.40491	7.89502	6.56158	5.3991	4.39836	3.54746	2.8327	2.23945	1.75283	1.3583	1.04209	0.791545	0.595253	0	0	0	0	0	0	0	0	0	0	0	0	0	0	0
40.3327	38.8043	37.1973	35.5644	33.9628	32.0076	30.7587	29.6802	28.8235	28.2289	27.9245	27.9245	28.2289	28.8235	29.6802	30.7587	32.0076	33.3675	34.7729	36.1552	37.446	38.5798	39.4971	40.1464	41.0821	41.281	40.7373	40.4626	39.8916	39.0665	38.0392	36.8699	35.6238	34.3683	33.1701	32.0921	31.1901	30.5107	30.0886	29.9455	30.0886	30.5107	31.1901	32.0921	33.1701	34.3683	35.6238	36.8699	38.0392	39.0665
43.5026	43.5379	43.3886	43.1015	42.7274	42.3175	41.9209	41.5813	41.3339	41.2038	41.2038	41.3339	41.5813	41.9209	42.3175	42.7274	43.1015	43.9838	44.3294	44.5447	44.601	44.4798	44.1742	43.6898	43.0445	42.2675	41.3972	40.4793	39.1204	38.3741	37.7006	37.1488	36.758	36.5555	36.5555	36.758	37.1488	37.7006	38.3741	39.1204	39.884	40.6056	41.2254	41.6862	42.5322	42.7263	42.6892	42.4118	41.8992	41.1698
0	0	0	0	0	0	0	0	0	0	0	0	0	0	0	0	0	0	0	0	0	0	0	0	0	0	0	0	0	0	0.595253	0.791545	1.04209	1.3583	1.75283	2.23945	2.8327	3.54746	4.39836	5.3991	6.56158	7.89502	9.40491	11.0921	12.9518	14.9727	17.1369	19.4186	21.7852	24.1971
38.7216	41.7681	44.722	47.5437	50.1964	52.647	54.867	56.8321	58.5229	60.5193	61.8156	62.8572	63.6499	64.2036	64.5311	64.6478	64.5715	64.3224	63.922	63.3937	62.762	62.0519	61.2884	60.4954	59.6948	58.905	58.1402	57.409	56.7137	56.0498	55.4057	54.7634	54.6946	54.177	53.6334	53.0441	51.9492	51.3396	50.6219	49.8043	48.9017	47.9362	46.9361	45.9343	44.9668	44.0703	43.2792	42.6234	42.1255	41.7991
1.75283	1.3583	1.04209	0.791545	0.595253	0	0	0	0	0	0	0	0	0	0	0	0	0	0	0	0	0	0	0	0	0	0	0	0	0	0	0	0	0	0	0	0	0	0	0	0	0	0	0	0	0	0	0	0	0
0	0	0	0	0	0	0	0	0	0	0	0	0	0	0	0	0	0	0	0	0	0	0	0	0	0	0	0	0	0	0	0	0	0	0	0	0	0	0	0	0	0	0	0	0	0	0	0	0	0
0	0	0	0	0	0	0	0	0	0	0	0	0	0	0	0	0	0	0	0	0	0	0	0	0	0	0	0	0	0	0	0	0	0	0	0	0	0	0	0	0	0	0	0	0	0	0	0	0	0
74.62	75.8218	76.9054	77.8499	78.638	79.2567	79.6968	79.9529	80.0229	79.9072	80.2031	79.9193	79.0684	78.6669	78.1401	77.5072	76.7855	75.9903	75.1356	74.829	74.0873	73.3741	72.7098	72.1155	71.612	71.2198	70.9573	70.8404	70.8811	70.6427	71.128	71.7416	72.4735	73.304	74.2039	75.1353	76.0525	76.9043	77.6356	78.1901	78.0693	78.2247	78.6181	78.2242	77.474	76.367	74.9152	73.1433	71.0883	68.7981
33.3225	31.2254	28.9692	26.6085	24.1971	21.7852	19.4186	17.1369	14.9727	12.9518	11.0921	9.40491	7.89502	7.15683	6.19064	5.44045	4.90576	4.58553	4.47891	4.58553	4.90576	5.44045	6.19064	7.15683	7.89502	9.40491	11.0921	12.9518	14.9727	17.1369	19.4186	21.7852	24.1971	26.6085	28.9692	31.2254	33.3225	35.2065	36.827	38.1388	39.1043	39.6953	39.8942	39.6953	39.1043	38.1388	36.827	35.2065	33.3225	31.2254
27.4001	29.5644	31.2254	33.3225	35.2065	36.827	38.1388	39.1043	39.6953	39.8942	39.6953	39.1043	38.1388	36.827	35.8018	34.114	32.2675	30.3275	28.3614	26.4365	24.6179	22.9661	21.5352	20.3718	19.5133	18.9871	18.8098	18.9871	19.5133	20.3718	21.5352	22.9661	24.6179	26.4365	28.3614	30.3275	32.2675	34.114	35.8018	36.827	38.1388	39.1043	40.2905	40.6858	40.7373	40.4626	39.8916	39.0665	38.0392	36.8699
9.40491	11.0921	12.9518	14.9727	17.1369	19.4186	21.7852	24.1971	26.6085	28.9692	31.2254	33.3225	35.2065	36.827	38.734	39.8958	40.7373	41.2525	41.4481	41.3437	40.9715	40.3745	39.6049	38.7216	37.787	36.8642	36.0134	35.2892	34.737	34.3914	34.2737	34.3914	34.737	35.2892	36.0134	36.8642	37.787	38.7216	39.6049	40.3745	40.9715	41.3437	41.4481	41.2525	40.7373	39.8958	38.734	36.827	35.2065	33.3225
4.39836	5.3991	6.56158	7.89502	9.40491	11.0921	12.9518	15.568	17.9284	20.4607	23.1435	25.9499	28.848	31.8019	34.7729	37.7208	40.6056	43.3886	46.0338	48.5092	50.7873	52.846	54.668	56.8364	58.3489	59.6543	60.7619	61.6838	62.434	63.0273	63.4784	63.802	64.0113	64.119	64.1361	64.0729	63.9381	63.7391	63.4819	63.1707	62.8072	62.3908	61.9179	61.3814	61.3663	60.8649	60.3145	59.7083	59.0405	58.3066
0	0	0	0	0	0	0	0	0	0	0	0	0	0	0	0	0	0	0	0	0	0	0	0	0	0	0.595253	0.791545	1.04209	1.3583	1.75283	2.23945	2.8327	3.54746	4.39836	5.3991	6.56158	7.89502	9.40491	11.0921	12.9518	14.9727	17.1369	19.4186	21.7852	24.1971	27.2038	29.7607	32.2675	34.6808
43.5026	43.838	43.5185	42.9768	42.2154	41.2499	40.1086	38.8308	37.4652	35.6238	34.9635	33.9617	33.1342	32.5484	32.2635	32.3281	32.7782	33.6361	34.909	36.5892	38.6537	41.0651	43.7732	46.7158	49.8217	53.012	56.2033	59.3102	62.2478	64.9344	67.2943	69.2597	70.3297	71.4612	72.0335	72.0335	71.4612	70.3297	68.6644	66.5028	63.8923	61.4847	58.3489	55.006	51.5376	48.027	44.5569	41.2068	38.051	35.157
38.0392	39.0665	39.8916	40.4626	41.3326	41.4773	41.3326	40.4626	39.8916	39.0665	38.0392	36.8699	35.6238	34.3683	33.1701	32.0921	31.1901	30.5107	30.0886	29.9455	30.0886	31.1059	31.9817	33.1342	34.5284	36.1211	37.8632	39.7026	41.5867	43.4648	45.2907	47.0241	48.6324	50.0907	51.3826	52.056	53.1115	53.9639	54.6251	55.1077	55.4225	55.5777	55.5777	55.4225	55.1077	54.6251	53.9639	53.1115	52.056	50.7873
2.54438	2.40039	2.40039	2.54438	2.83471	2.8327	3.54746	4.39836	5.3991	6.56158	7.89502	9.40491	11.0921	12.9518	14.9727	17.1369	19.4186	21.7852	24.1971	26.6085	28.9692	31.2254	33.3225	35.2065	36.827	38.1388	39.1043	39.6953	39.8942	39.6953	39.1043	38.1388	36.827	35.2065	33.3225	31.2254	28.9692	26.6085	24.1971	21.7852	19.4186	17.1369	14.9727	12.9518	11.0921	9.40491	7.89502	6.56158	5.3991	4.39836
66.7009	67.6298	68.2656	68.5985	68.1848	68.0356	67.58	66.8488	65.8788	64.7119	63.3937	61.972	60.4954	59.0112	57.5632	56.1902	54.9238	53.7869	53.3874	52.7331	52.2685	51.9855	51.8679	51.893	52.0331	52.2581	52.5373	52.3984	52.8184	53.1883	53.4985	53.7438	53.9232	54.6345	54.8878	55.1415	55.411	55.7106	56.0518	55.9989	56.5581	57.1394	57.7425	58.3613	58.9856	59.6013	60.1922	60.741	61.2296	62.2355
0	0	0	0	0	0	0	0	0	0	0	0	0	0	0	0	0	0	0	0	0	0	0	0	0	0	0	0	0	0	0	0	0	0	0	0	0	0	0	0	0	0	0	0	0	0	0	0	0	0
34.737	35.2892	36.0134	36.8642	37.787	38.7216	40.2001	41.166	42.0136	42.702	43.2009	43.492	43.5701	43.4433	43.1324	42.2261	41.7681	41.2175	40.6303	40.0612	39.5603	39.1698	38.9221	38.8372	38.9221	39.1698	39.5603	40.6565	41.4218	42.2596	43.1264	43.9789	44.7766	45.4844	46.0754	46.532	46.8472	47.0241	47.0759	47.0235	46.8939	46.2742	46.1981	46.106	46.0271	45.9823	45.9823	46.0271	46.106	46.1981
33.3225	35.2065	36.827	38.1388	39.1043	39.6953	39.8942	39.6953	39.1043	38.1388	36.827	35.2065	33.3225	31.2254	28.9692	26.6085	24.1971	21.7852	19.4186	17.1369	14.9727	12.9518	11.0921	9.40491	7.89502	6.56158	5.3991	4.39836	3.54746	2.8327	2.83471	2.54438	2.40039	2.40039	2.54438	2.83471	2.8327	3.54746	4.39836	5.3991	6.56158	7.89502	9.40491	11.0921	12.9518	14.9727	17.1369	19.4186	21.7852	24.1971
1.75283	2.23945	2.8327	3.54746	4.39836	5.3991	6.56158	7.89502	9.40491	11.0921	12.9518	14.9727	17.1369	19.4186	21.7852	24.1971	26.6085	28.9692	31.2254	33.3225	35.2065	36.827	38.1388	39.1043	39.6953	39.8942	39.6953	39.1043	38.1388	36.827	35.2065	33.3225	31.2254	28.9692	26.6085	24.1971	21.7852	19.4186	17.1369	14.9727	12.9518	11.0921	9.40491	7.89502	6.56158	5.3991	4.39836	3.54746	2.8327	2.23945
40.2905	39.8942	39.6953	39.1043	38.1388	36.827	35.2065	33.9177	32.0169	30.0112	27.9668	25.9499	24.0247	22.2513	20.6843	19.3711	18.3509	17.6537	17.2999	17.2999	17.6537	18.3509	19.3711	20.6843	22.2513	24.0247	25.9499	27.9668	30.0112	32.0169	33.9177	35.2065	36.827	38.1388	39.6995	40.4868	40.9363	41.0536	40.8571	40.3782	39.6597	38.754	37.7208	36.6245	35.5307	34.5035	33.602	32.8773	32.3704	32.1096
24.3777	24.0438	24.0438	24.3777	25.0319	25.9802	27.1843	28.5954	30.156	31.8019	33.4648	35.0753	36.5648	37.8691	38.9303	39.6995	39.6953	39.8942	40.2905	39.8958	39.1809	38.1853	36.9594	35.5619	34.0581	32.5166	31.0069	29.5962	28.3468	27.3136	26.5418	26.0648	25.9035	26.0648	26.5418	27.3136	28.3468	29.5962	31.0069	32.5166	34.0581	35.5619	36.9594	38.1853	39.1809	39.8958	40.2905	39.8942	40.2905	39.8958
61.5359	59.405	57.4357	55.6264	53.9791	52.0553	51.459	50.6139	49.9828	49.1383	49.0934	49.2638	49.6514	50.2487	50.5965	51.6733	52.8602	54.1269	56.034	57.5495	59.0882	60.6236	62.1324	63.595	64.9962	66.3244	67.5717	68.7328	69.8039	70.7819	71.22	72.7114	73.6673	74.5377	75.3273	76.6337	77.4632	78.2682	79.058	79.8424	80.6321	81.4383	82.2728	83.1469	84.0712	85.0541	86.1011	87.8082	89.1764	90.6476
113.021	114.314	115.399	117.241	119.204	121.229	123.249	125.781	127.747	129.511	130.995	132.128	132.842	133.084	132.81	131.551	130.299	128.473	126.255	123.698	120.727	117.426	113.888	110.21	106.489	102.816	99.2743	95.9371	92.8616	90.6845	88.4353	86.1304	85.3684	84.5534	84.1188	84.0448	84.3045	84.8663	85.6961	86.7588	87.5768	89.1199	90.7682	93.0922	95.0721	97.1337	99.2583	100.982	103.282	105.101
0	0	0	0	0	0	0	0	0	0	0	0	0	0	0	0	0	0	0	0	0	0	0	0	0	0	0	0	0	0	0	0	0	0	0	0	0	0.595253	0.791545	1.04209	1.3583	1.75283	2.23945	2.8327	3.54746	4.39836	5.3991	6.56158	7.89502	9.40491
55.4025	53.3597	51.1742	49.8957	48.9725	48.4349	48.2987	48.565	49.2198	50.2353	51.5708	53.1744	54.9852	56.9356	59.1059	61.431	63.7034	65.8704	67.8846	69.7051	71.2989	72.642	73.7189	74.5233	74.614	75.003	75.1177	74.9844	75.2265	74.8782	74.4201	73.8884	73.3168	73.3304	72.9601	72.6791	72.5128	72.482	72.603	72.8874	73.3425	74.5663	75.5632	77.376	79.0111	80.9192	83.1041	85.123	87.9738	91.0579
0	0	0	0	0	0	0	0.595253	0.791545	1.04209	1.3583	1.75283	2.23945	2.8327	3.54746	4.39836	5.3991	6.56158	7.89502	9.40491	11.0921	12.9518	15.568	17.9284	20.4607	23.1435	25.9499	28.848	31.8019	34.7729	37.7208	40.6056	43.3886	46.0338	48.5092	50.7873	52.846	54.668	56.2411	57.5574	58.6122	59.4036	60.5262	60.9861	61.2366	61.8845	61.948	61.8938	61.7484	61.5414
35.6238	34.3683	33.1701	32.0921	31.1901	30.5107	30.0886	29.9455	30.6839	31.3022	32.2322	33.4504	34.9229	36.6077	38.4565	40.4174	42.4376	44.4656	46.4532	48.3576	50.1423	51.7779	53.2423	54.6723	56.0672	57.2877	58.35	59.2724	60.0734	60.771	61.3814	61.9179	62.3908	62.8072	63.1707	63.4819	63.7391	63.9381	64.0729	64.1361	64.119	64.0113	63.802	63.4784	63.0273	62.434	61.6838	60.7619	59.6543	58.3489
29.9455	30.0886	30.5107	31.1901	32.0921	33.1701	34.9635	36.4153	37.912	39.3975	40.8193	42.1311	43.2953	44.2848	45.0841	45.6896	45.6659	46.0338	46.2319	46.2986	46.2742	46.1981	46.106	46.0271	45.9823	45.9823	46.0271	46.106	46.1981	46.2742	46.2986	46.8272	46.8253	46.7079	46.4526	46.0454	45.4822	44.7697	43.9257	42.9782	41.9639	40.9261	39.912	38.9693	37.7006	37.1488	36.758	36.5555	36.5555	36.758
36.827	35.2065	33.3225	31.2254	28.9692	26.6085	24.1971	21.7852	19.4186	17.1369	14.9727	12.9518	11.0921	9.40491	7.89502	6.56158	5.3991	4.39836	3.54746	2.8327	2.23945	1.75283	1.95355	1.83364	1.83364	1.95355	1.75283	2.23945	2.8327	3.54746	4.39836	5.3991	6.56158	7.89502	9.40491	11.0921	12.9518	14.9727	17.1369	19.4186	21.7852	24.1971	26.6085	28.9692	31.2254	33.3225	35.2065	36.827	38.734	39.8958
39.1043	39.6953	39.8942	39.6953	39.1043	38.734	37.6186	36.2486	34.6808	32.9782	31.2086	29.4412	27.7445	26.1836	24.8177	23.6984	22.8678	22.3567	22.1842	22.3567	22.8678	23.6984	24.8177	26.1836	27.7445	29.4412	31.2086	32.9782	34.6808	36.2486	38.2138	39.5256	40.1464	41.0536	41.6471	41.9347	41.937	41.6862	41.2254	40.6056	39.884	39.1204	38.3741	37.7006	37.1488	36.758	36.5555	36.5555	36.758	37.1488
0	0	0	0	0	0	0	0.595253	0.791545	1.04209	1.3583	2.34808	3.031	3.8748	4.90576	6.15119	7.63855	9.39429	11.4425	13.8033	16.4912	19.5133	22.8678	26.5418	30.5107	34.737	39.1698	43.7454	48.3878	53.0106	57.5195	61.8151	65.7962	69.3642	72.4267	74.9018	76.7212	77.834	78.2085	77.834	76.7212	74.9018	72.4267	69.3642	65.7962	61.8151	57.5195	53.0106	48.3878	43.7454
0	0	0	0	0	0	0	0	0	0	0	0	0	0	0	0	0	0	0	0	0	0	0	0	0	0	0	0	0	0	0	0	0	0	0	0	0	0	0	0	0	0	0	0	0	0	0	0	0	0
10.9599	11.4425	12.2376	13.3315	14.7046	16.331	18.179	20.2102	22.3805	24.1971	26.6085	28.9692	31.2254	33.3225	35.2065	36.827	38.1388	39.1043	39.6953	39.8942	39.6953	39.1043	38.1388	37.4223	35.9981	34.3646	32.5837	30.722	28.848	27.0298	25.3327	23.817	22.536	21.5343	20.8468	20.497	20.497	20.8468	21.5343	22.536	23.817	25.3327	27.0298	28.848	30.722	32.5837	34.3646	35.9981	37.4223	38.1388
49.0691	49.0152	49.0268	49.0648	49.0938	48.6418	48.6909	48.6418	48.4986	48.2733	47.9848	47.6569	47.3163	46.9897	46.7013	46.0271	46.5775	46.7738	47.0692	47.4643	47.951	48.5137	49.1313	49.7794	50.4322	51.0649	51.6559	52.1876	52.6476	53.0291	53.33	53.5526	53.7017	53.7832	53.8022	53.7615	53.217	53.1662	53.0106	52.7411	52.3434	51.7998	51.6858	50.9879	50.1423	49.1475	48.0097	46.7428	45.3698	43.9219
27.1843	25.9802	25.0319	24.3777	24.0438	24.0438	24.3777	25.0319	25.9802	27.1843	28.5954	30.156	31.8019	33.4648	35.0753	36.5648	37.8691	38.9303	39.6995	39.6953	39.8942	39.6953	39.1043	38.1388	36.827	35.2065	33.3225	31.2254	28.9692	26.6085	24.1971	21.7852	19.4186	17.1369	14.9727	12.9518	11.0921	9.40491	7.89502	6.56158	5.3991	4.39836	3.54746	2.8327	2.23945	1.75283	1.3583	1.04209	0.791545	0.595253
75.3848	74.4711	73.5098	72.4913	71.4088	69.8157	68.716	67.5273	66.2658	64.951	63.6051	62.2525	60.9182	59.1837	58.0743	57.6162	56.8346	56.1948	55.7114	55.3911	55.8285	56.0211	56.4072	56.978	57.7222	58.6272	59.2369	60.5426	61.9463	63.4452	65.037	66.7181	68.4832	70.3233	72.2241	74.165	76.1173	78.0441	79.9	81.1888	82.8541	84.2448	85.3024	85.9695	86.1928	85.9272	85.1381	83.8046	81.9214	79.4991
[truncated: 301 more columns]
