# Supplementary material for: Foveal neurons of the monkey superior colliculus signal trans-saccadic prediction errors
Source: PLoS Biol. 2025 Jun 23;23(6):e3003246. doi: 10.1371/journal.pbio.3003246 (PMC12212877; doi:10.1371/journal.pbio.3003246)
Supplement: S6 Data — (XLSX) [file pbio.3003246.s013.xlsx]

## Sheet: Figure6a
Simulated saccade task
Normalized firing rate, time from stimulus update (-100ms to 250ms), low to low
0.111691	0.11178	0.111528	0.111135	0.110598	0.109864	0.109018	0.108023	0.106768	0.10543	0.104008	0.102525	0.100933	0.0991867	0.0971683	0.0950995	0.0931062	0.090895	0.0885543	0.0861742	0.0838156	0.0815142	0.0790864	0.0768105	0.0747957	0.072792	0.0710584	0.0695557	0.0684296	0.0674754	0.0668198	0.0665088	0.0664954	0.0666357	0.0672597	0.0680267	0.0689373	0.0698844	0.0707736	0.0718006	0.0728067	0.0737088	0.0745838	0.0751879	0.0759367	0.0765706	0.0770286	0.077267	0.0774991	0.0776117
0.233214	0.233824	0.234355	0.235155	0.236021	0.237117	0.238349	0.239707	0.241183	0.242334	0.243668	0.244736	0.245745	0.246603	0.247496	0.24814	0.248531	0.248763	0.248936	0.249015	0.24881	0.248351	0.247987	0.247379	0.246697	0.245899	0.245115	0.244156	0.243111	0.241935	0.240498	0.239405	0.237912	0.236301	0.234583	0.232763	0.230919	0.228932	0.226884	0.224457	0.222213	0.220147	0.217795	0.215857	0.214129	0.212602	0.211241	0.210422	0.209863	0.209491
1.37296	1.35597	1.33815	1.32101	1.30464	1.28938	1.27406	1.26018	1.24627	1.23352	1.22214	1.21181	1.20193	1.19244	1.18392	1.17576	1.16904	1.16229	1.15555	1.14951	1.14357	1.13773	1.13261	1.1273	1.12186	1.116	1.11094	1.1054	1.09975	1.09419	1.08877	1.08298	1.07684	1.06979	1.06285	1.05549	1.04713	1.03948	1.03052	1.02203	1.01264	1.00292	0.993216	0.983106	0.972699	0.961604	0.951728	0.942023	0.932727	0.923327
0.289868	0.293757	0.297812	0.301655	0.30552	0.3092	0.313006	0.316371	0.319259	0.322185	0.324666	0.327152	0.329027	0.330704	0.331817	0.332694	0.333157	0.332943	0.332623	0.33188	0.330657	0.329093	0.327288	0.325021	0.322629	0.320081	0.317694	0.31545	0.312768	0.310017	0.307625	0.305435	0.303438	0.301576	0.299759	0.298335	0.296847	0.295414	0.29455	0.293433	0.292354	0.291453	0.290751	0.289857	0.289747	0.289579	0.289689	0.289723	0.290025	0.290345
0.538	0.539624	0.539816	0.539272	0.537488	0.534969	0.532391	0.528239	0.523744	0.519038	0.513265	0.507344	0.501488	0.495277	0.488712	0.482181	0.475998	0.469916	0.464734	0.459391	0.454855	0.450642	0.447178	0.444616	0.443347	0.442454	0.442743	0.444719	0.447025	0.44984	0.453383	0.457167	0.46086	0.465361	0.469649	0.474257	0.478897	0.482632	0.486463	0.48953	0.491813	0.49395	0.495464	0.496976	0.497545	0.498016	0.49819	0.498547	0.498499	0.498007
0.169842	0.172294	0.174706	0.177294	0.17953	0.181937	0.18411	0.18592	0.187992	0.189164	0.190427	0.191341	0.191925	0.192058	0.19193	0.191576	0.190958	0.190077	0.188829	0.187335	0.185606	0.183798	0.181993	0.179945	0.177985	0.17597	0.173918	0.172167	0.170663	0.16924	0.168135	0.167076	0.166411	0.165648	0.165556	0.165496	0.165405	0.165317	0.165459	0.165314	0.165247	0.164604	0.164362	0.163835	0.163071	0.16199	0.160882	0.159586	0.157948	0.156203
0.052341	0.0535498	0.0544131	0.0552961	0.0561906	0.0570868	0.0579738	0.0588406	0.0596767	0.0604719	0.061217	0.0619034	0.062523	0.0630681	0.0635307	0.0639022	0.0641735	0.0648328	0.0646653	0.064878	0.0649752	0.0654575	0.0654948	0.0654694	0.0653945	0.0652857	0.0651608	0.0650402	0.064946	0.0649014	0.0649295	0.0650525	0.0652896	0.0656554	0.0661587	0.0664294	0.0672992	0.0682578	0.0692822	0.0703383	0.0713819	0.0723605	0.0732155	0.0738849	0.0743068	0.0744222	0.0741788	0.0735336	0.0720847	0.0706549
0	0	0	0	0	0	0	0	0	0	0	0	0	0.000184952	0.000245943	0.000323791	0.000422039	0.000544626	0.000695825	0.000880155	0.00110224	0.00136662	0.00167756	0.00203876	0.00245308	0.00292222	0.00344644	0.00402427	0.00465221	0.00532463	0.0060336	0.00676893	0.00751832	0.00826759	0.00900107	0.00970211	0.0103537	0.0109391	0.0114426	0.0118502	0.0121502	0.0123338	0.0123956	0.0123338	0.0121502	0.0118502	0.0114426	0.0109391	0.0103537	0.00970211
0.300527	0.301118	0.302607	0.3036	0.304366	0.30544	0.305723	0.307557	0.308614	0.309742	0.31154	0.313211	0.315216	0.318139	0.321813	0.325802	0.330013	0.335338	0.341253	0.347859	0.354714	0.362485	0.370554	0.378797	0.387585	0.395882	0.403644	0.411571	0.418843	0.42581	0.431442	0.436503	0.440516	0.442518	0.44332	0.443251	0.441025	0.438432	0.434508	0.429351	0.42412	0.416823	0.409268	0.401107	0.392506	0.383238	0.374325	0.3659	0.356814	0.348421
0.0578825	0.0593569	0.0607243	0.0620424	0.0632846	0.0644046	0.0653796	0.0661253	0.066768	0.0672092	0.0673754	0.0673407	0.0671617	0.0668628	0.0663074	0.0655483	0.064599	0.0634744	0.0621907	0.0607654	0.0591527	0.0576003	0.0558993	0.05407	0.0522126	0.0504056	0.0485837	0.0467653	0.0450522	0.0434236	0.0419006	0.040483	0.0391062	0.0379329	0.0368542	0.0358821	0.0351721	0.0346506	0.0342645	0.0342526	0.0342467	0.0346057	0.0351651	0.0359275	0.0368909	0.0381344	0.0394398	0.040999	0.0425789	0.0444631
0.256857	0.257323	0.257248	0.256656	0.255533	0.254094	0.252047	0.249227	0.246044	0.242375	0.238255	0.233924	0.229736	0.225532	0.221456	0.217324	0.213487	0.210093	0.207362	0.20504	0.203397	0.202431	0.202084	0.202342	0.203308	0.205172	0.207505	0.210247	0.213468	0.217163	0.221114	0.225193	0.229447	0.233421	0.237726	0.241773	0.245419	0.24875	0.251761	0.254186	0.256185	0.25779	0.258828	0.259322	0.259359	0.25893	0.258122	0.256812	0.255237	0.253254
0.133457	0.132769	0.13197	0.131169	0.130313	0.129659	0.12894	0.127992	0.127291	0.126542	0.125933	0.125094	0.124579	0.124031	0.123426	0.122653	0.121982	0.121306	0.120309	0.119361	0.117823	0.11642	0.115046	0.113168	0.111266	0.109359	0.107396	0.105385	0.103479	0.101447	0.0994932	0.0976518	0.0959547	0.0943462	0.0932328	0.0922267	0.0915392	0.0911017	0.0908085	0.0905664	0.090846	0.0912391	0.0919112	0.0926109	0.0933824	0.0940998	0.0949363	0.0955722	0.0962354	0.0968879
0.396719	0.389976	0.383153	0.376765	0.371214	0.365948	0.361252	0.357181	0.354153	0.351678	0.350053	0.348916	0.348192	0.348585	0.350224	0.351755	0.354632	0.357327	0.360738	0.364803	0.369032	0.373566	0.378484	0.383494	0.388727	0.393183	0.39797	0.402597	0.407224	0.411119	0.414405	0.416339	0.418464	0.419695	0.419777	0.418888	0.417226	0.414265	0.410777	0.40623	0.400697	0.394578	0.387655	0.380682	0.373149	0.365351	0.357095	0.349453	0.342454	0.335224
0.00937962	0.0102118	0.0110071	0.0117463	0.0124105	0.0129817	0.0134441	0.0137844	0.0139927	0.0140629	0.0139927	0.0137844	0.0134441	0.0129817	0.0124105	0.0117463	0.0110071	0.0102118	0.00937962	0.00852957	0.00767938	0.00684514	0.00604082	0.00527796	0.00456555	0.00391001	0.00331527	0.00278303	0.00231299	0.0019032	0.00155044	0.00125049	0.00099854	0.000789417	0.00061788	0.000478805	0.000367342	0.000279023	0.000209829	0	0	0	0	0	0	0	0	0	0	0
0.19833	0.200069	0.202342	0.20452	0.20709	0.209724	0.212142	0.214911	0.217294	0.219295	0.220635	0.221436	0.221835	0.221193	0.220196	0.218363	0.215701	0.212468	0.208145	0.203364	0.197804	0.191605	0.185426	0.178744	0.172064	0.1655	0.158996	0.152491	0.146069	0.140137	0.134523	0.129271	0.124639	0.120484	0.116594	0.113198	0.110521	0.107991	0.106226	0.10476	0.103989	0.103686	0.103862	0.104756	0.106224	0.108059	0.110387	0.11304	0.116057	0.119863
0.319925	0.315637	0.311261	0.3074	0.303773	0.300416	0.297473	0.294672	0.292222	0.290257	0.288496	0.287195	0.286601	0.285984	0.285534	0.285253	0.28526	0.285347	0.28528	0.285352	0.285464	0.285468	0.285349	0.28523	0.285052	0.284646	0.284176	0.283498	0.282784	0.282117	0.281069	0.280436	0.279539	0.278538	0.277548	0.276771	0.275875	0.275074	0.274388	0.273667	0.273078	0.272569	0.272141	0.271947	0.271997	0.272041	0.272204	0.272389	0.272749	0.273186
0.326344	0.325018	0.323444	0.3222	0.321438	0.320797	0.320101	0.320285	0.320438	0.320736	0.320871	0.321374	0.32193	0.322263	0.3224	0.323048	0.323097	0.322907	0.322889	0.322641	0.322367	0.321775	0.321094	0.320246	0.319225	0.318559	0.31745	0.316418	0.315453	0.314306	0.312959	0.311854	0.310476	0.309067	0.307395	0.305987	0.304348	0.302565	0.300713	0.2988	0.296604	0.294484	0.292412	0.290258	0.288074	0.285783	0.283521	0.281585	0.280064	0.278455
0.516097	0.511736	0.508304	0.504711	0.501608	0.498195	0.495422	0.492901	0.490098	0.487902	0.485848	0.483853	0.48208	0.479976	0.478027	0.47617	0.474374	0.472117	0.469919	0.467602	0.465196	0.46284	0.4605	0.458174	0.456152	0.454104	0.451572	0.449462	0.447384	0.445301	0.443494	0.441732	0.440169	0.439004	0.437759	0.436452	0.435544	0.434676	0.43398	0.433695	0.433279	0.432861	0.432836	0.432324	0.432364	0.432256	0.432415	0.432044	0.432229	0.432155
0.458542	0.454798	0.450827	0.446954	0.442628	0.438695	0.435142	0.43139	0.427557	0.423807	0.420515	0.417266	0.414346	0.411676	0.409195	0.407162	0.405548	0.404347	0.403204	0.402836	0.402684	0.402831	0.403115	0.403665	0.404449	0.405352	0.407094	0.408367	0.409935	0.411315	0.412813	0.414204	0.415525	0.416406	0.417095	0.417869	0.418742	0.419146	0.419784	0.420413	0.420999	0.421856	0.422831	0.423869	0.425239	0.426555	0.428159	0.42991	0.431829	0.43439
0.0992566	0.098613	0.0978415	0.0969858	0.096023	0.0949326	0.0937968	0.0926376	0.091301	0.0900075	0.0888961	0.0878233	0.0867591	0.0857218	0.0847147	0.0838091	0.0829724	0.0823057	0.0816417	0.08117	0.0808336	0.0805742	0.0803812	0.0803017	0.0803909	0.0805802	0.0808491	0.081267	0.081677	0.0821865	0.0827785	0.0833546	0.084043	0.0847404	0.0855226	0.0861599	0.0868542	0.0874293	0.0881019	0.0886824	0.0891773	0.0897476	0.0903628	0.090955	0.0915791	0.0923317	0.0930101	0.0938798	0.0948044	0.0957768
0.0778201	0.0777194	0.0774612	0.0773227	0.077137	0.0768575	0.0766221	0.0761884	0.0757592	0.0751844	0.0746057	0.0738792	0.0732076	0.0722855	0.0712515	0.0702041	0.0693019	0.068292	0.067144	0.0661128	0.0650726	0.0641747	0.0632943	0.0624477	0.0617111	0.0611444	0.0606064	0.0602402	0.0600416	0.0599391	0.0599649	0.0600708	0.0601922	0.0603125	0.0604634	0.0606228	0.0607685	0.0609327	0.0610053	0.0610756	0.0610922	0.0610739	0.0609796	0.060758	0.0604652	0.0600271	0.0596204	0.0591112	0.0586989	0.0582209
0.000815627	0.000677871	0.000557776	0.000454391	0.000366485	0.000292644	0.000231356	0.000181083	0.000140324	0.000107658	8.17738e-05	6.14951e-05	0	0	0	0	0	0	3.07475e-05	4.08869e-05	5.38289e-05	7.01622e-05	0.000121289	0.000156565	0.000200151	0.000253405	0.000317737	0.000394566	0.000485258	0.000591056	0.000713002	0.000851845	0.00100795	0.00118122	0.001371	0.00157602	0.00179432	0.0020233	0.00225965	0.00249945	0.00273824	0.00297115	0.00319303	0.00339867	0.00358298	0.00374117	0.00386902	0.003963	0.00402048	0.00403983
0.0707648	0.0685598	0.0664102	0.0644077	0.0625363	0.0606222	0.0587707	0.0571238	0.0555611	0.0541522	0.052814	0.051756	0.0507721	0.0497842	0.0491619	0.0486226	0.0482424	0.0481043	0.0480342	0.0482146	0.0484673	0.0488476	0.0494673	0.0501169	0.0509643	0.0517894	0.0527208	0.0537159	0.0547809	0.0557996	0.056912	0.0579757	0.0592594	0.0604045	0.0615524	0.0627027	0.063895	0.0650668	0.0662215	0.067418	0.0686497	0.0699306	0.0712367	0.0724651	0.0737439	0.0751049	0.0764479	0.0777642	0.0790986	0.0803328
0.497424	0.49348	0.489298	0.485199	0.481038	0.477178	0.473465	0.469528	0.465688	0.462044	0.458208	0.454687	0.450909	0.447393	0.44364	0.43984	0.436291	0.433015	0.42952	0.425838	0.42215	0.41815	0.414064	0.409878	0.405608	0.4011	0.396671	0.392415	0.387624	0.382901	0.378299	0.373954	0.369324	0.365067	0.360961	0.357182	0.353415	0.34975	0.346254	0.343292	0.340344	0.337895	0.335928	0.334144	0.332667	0.331199	0.329744	0.328425	0.326941	0.325917
0.225501	0.225258	0.225041	0.224895	0.224837	0.224519	0.224204	0.223921	0.223463	0.223123	0.222379	0.221703	0.220895	0.21983	0.218935	0.217783	0.216627	0.215514	0.214225	0.21286	0.211667	0.210414	0.20927	0.20823	0.207302	0.206444	0.205829	0.205242	0.204885	0.204714	0.204576	0.204414	0.204437	0.204631	0.2049	0.205236	0.205704	0.206176	0.206792	0.207376	0.207906	0.20849	0.209169	0.20978	0.210397	0.210915	0.211398	0.21175	0.212115	0.212299
0.0680621	0.0698935	0.0714972	0.0730831	0.074382	0.0756052	0.0765896	0.0774527	0.0779388	0.0780305	0.0779491	0.0775451	0.0768136	0.075754	0.0743714	0.0726768	0.0706868	0.0684243	0.0659173	0.0633389	0.0604924	0.0575244	0.0542706	0.0512479	0.048224	0.0452436	0.0423477	0.039572	0.0368422	0.0344177	0.0321766	0.0300259	0.0283458	0.0267619	0.0253746	0.0241751	0.0230824	0.0223192	0.0216984	0.0212074	0.020729	0.0203823	0.0203931	0.0203795	0.0204411	0.0204697	0.0206984	0.0208819	0.0212554	0.0215747
0.357357	0.35806	0.358503	0.358617	0.3581	0.357039	0.355919	0.354458	0.352104	0.349884	0.347441	0.345164	0.343488	0.341588	0.339799	0.338721	0.33821	0.338172	0.339321	0.340611	0.34264	0.345144	0.348571	0.352526	0.356276	0.360836	0.365337	0.36999	0.374533	0.378748	0.382586	0.385622	0.388332	0.390455	0.391916	0.392666	0.392515	0.391798	0.39026	0.388332	0.385889	0.383043	0.379848	0.376327	0.372823	0.36947	0.365568	0.361926	0.35829	0.355107
0.615538	0.615036	0.614759	0.614187	0.613583	0.613065	0.612502	0.611879	0.611049	0.610372	0.609853	0.608787	0.608021	0.607241	0.606135	0.605504	0.605061	0.604146	0.603678	0.602921	0.602453	0.601804	0.601155	0.600813	0.600288	0.599538	0.598763	0.598251	0.597493	0.596684	0.595592	0.594546	0.59299	0.591448	0.589534	0.587976	0.586083	0.584016	0.58219	0.580739	0.579271	0.577746	0.576044	0.574662	0.57352	0.572748	0.572495	0.572231	0.572391	0.57272
0.394184	0.390677	0.387002	0.384011	0.381272	0.378401	0.376683	0.375729	0.375003	0.374932	0.375053	0.37543	0.376305	0.377206	0.378171	0.379272	0.380668	0.382233	0.383329	0.38412	0.384907	0.385373	0.38541	0.385155	0.384782	0.383996	0.382708	0.381081	0.379645	0.377773	0.375906	0.373885	0.371934	0.370403	0.368906	0.367666	0.36645	0.365242	0.36463	0.363917	0.363651	0.364107	0.364683	0.365494	0.366566	0.367942	0.369469	0.371012	0.37283	0.375441
0.225767	0.225178	0.224649	0.224155	0.223756	0.223493	0.223236	0.223194	0.223068	0.223248	0.22343	0.223533	0.223629	0.223849	0.22406	0.224317	0.22461	0.224869	0.225047	0.225189	0.225415	0.225724	0.226092	0.226298	0.226604	0.226846	0.227146	0.227551	0.227861	0.228201	0.228652	0.22901	0.229491	0.229879	0.230289	0.230788	0.231298	0.231935	0.232534	0.233375	0.234133	0.234941	0.235724	0.236517	0.237552	0.238454	0.239522	0.240581	0.241617	0.242496
0	0	0	0	0	0	0	0	0	0	0	0	0	0	0	0	0	0	0	0	0	0	0	0	0	0	0	0	0.000106699	0.000141884	0.000186795	0.000243474	0.000314194	0.000401421	0.000507761	0.000635881	0.000788404	0.000967786	0.00117616	0.00141518	0.00168583	0.00198825	0.0023216	0.00268386	0.00307177	0.00348078	0.00390499	0.00433732	0.00476957	0.00519271
0.0359514	0.035573	0.0353973	0.0352514	0.0351567	0.0351359	0.0354043	0.0356632	0.0360779	0.0368592	0.0378911	0.0391974	0.0404621	0.0421518	0.0442612	0.046313	0.0487554	0.0513739	0.0541398	0.0570199	0.059977	0.0629716	0.065963	0.0689099	0.0717714	0.0745073	0.0770787	0.0796396	0.0818329	0.0838186	0.0855695	0.0870142	0.0879899	0.0888034	0.0892522	0.0893297	0.0890345	0.0883707	0.0873484	0.0859846	0.0843025	0.0823316	0.0801063	0.0776656	0.0750508	0.0723042	0.0694675	0.0665797	0.0638676	0.0608973
0.25736	0.256768	0.255829	0.254774	0.253608	0.252293	0.250764	0.249412	0.24789	0.246539	0.244957	0.243657	0.242734	0.24166	0.240591	0.239677	0.238897	0.238107	0.237286	0.236507	0.235798	0.235147	0.23486	0.234522	0.234173	0.233722	0.233536	0.233376	0.23328	0.233179	0.233295	0.233248	0.233245	0.233449	0.233611	0.233716	0.233743	0.233906	0.233787	0.234108	0.234399	0.234874	0.235245	0.235852	0.236443	0.237094	0.238131	0.239165	0.240431	0.241797
0.447196	0.445713	0.444349	0.442813	0.441587	0.440274	0.439182	0.438026	0.437114	0.436369	0.435678	0.434782	0.43356	0.432238	0.431324	0.430154	0.429294	0.428028	0.427222	0.42657	0.42566	0.4251	0.424345	0.423849	0.423436	0.423272	0.42371	0.423904	0.424355	0.425128	0.426253	0.427427	0.428678	0.429985	0.431782	0.433335	0.435255	0.436769	0.438631	0.440099	0.44154	0.443016	0.443974	0.444702	0.444827	0.444933	0.444428	0.44388	0.443211	0.442318
0.766142	0.765653	0.7651	0.764404	0.763755	0.763107	0.762125	0.761109	0.760496	0.759335	0.758082	0.756892	0.755777	0.754207	0.752883	0.752144	0.751525	0.75085	0.750045	0.749677	0.748917	0.748062	0.747634	0.747481	0.747318	0.746907	0.747067	0.746873	0.74659	0.746327	0.745698	0.745496	0.74524	0.744627	0.743981	0.743864	0.743567	0.743284	0.743023	0.742352	0.74232	0.742327	0.742629	0.742684	0.743023	0.743125	0.743453	0.743599	0.743356	0.743657
0.462596	0.459794	0.455972	0.451644	0.445727	0.438514	0.430079	0.421422	0.411914	0.402613	0.392703	0.38295	0.373887	0.365134	0.356886	0.349604	0.343254	0.338439	0.335359	0.33321	0.331732	0.331966	0.333797	0.33604	0.338979	0.342105	0.346032	0.349483	0.352843	0.355438	0.358042	0.359887	0.361084	0.361335	0.359922	0.35864	0.356401	0.352759	0.348641	0.343932	0.338452	0.33232	0.326706	0.320916	0.315088	0.309428	0.303743	0.298349	0.293625	0.289116
0.737775	0.742545	0.745822	0.748774	0.751004	0.751475	0.750715	0.749847	0.74779	0.745006	0.740866	0.736622	0.732246	0.727108	0.721086	0.714924	0.708998	0.703749	0.698177	0.692666	0.688272	0.684343	0.680573	0.677562	0.676	0.674797	0.674877	0.676098	0.677926	0.681427	0.685409	0.689792	0.694394	0.701097	0.707837	0.714424	0.721269	0.728208	0.734881	0.740563	0.745935	0.75044	0.754848	0.758032	0.761577	0.763359	0.764028	0.763755	0.76284	0.761551
0.599314	0.598139	0.597144	0.596185	0.595158	0.594425	0.593224	0.592463	0.591663	0.59105	0.590613	0.590336	0.590128	0.59007	0.590824	0.591548	0.592293	0.593348	0.594287	0.595286	0.596484	0.597842	0.598686	0.599259	0.600429	0.600807	0.600931	0.600786	0.600498	0.600347	0.600017	0.599586	0.598879	0.598487	0.598142	0.597832	0.597266	0.597487	0.597934	0.597941	0.598454	0.598794	0.59939	0.599862	0.600273	0.600322	0.6012	0.601199	0.600665	0.600001
0.678901	0.68015	0.681824	0.683059	0.684615	0.685704	0.687194	0.688509	0.689828	0.690711	0.690948	0.691328	0.691919	0.692077	0.691644	0.691642	0.691431	0.691279	0.691371	0.69114	0.691213	0.691131	0.691162	0.691329	0.691576	0.691952	0.69219	0.692756	0.693361	0.694118	0.694437	0.694903	0.695917	0.695859	0.696294	0.696504	0.697028	0.697358	0.697577	0.697748	0.697898	0.697875	0.698476	0.698947	0.699276	0.699561	0.70009	0.700688	0.700905	0.702091
0.833895	0.841921	0.848381	0.854232	0.859057	0.862416	0.86493	0.867196	0.868286	0.8686	0.868079	0.867543	0.866738	0.864965	0.86291	0.860571	0.857326	0.854159	0.851071	0.847497	0.844045	0.840373	0.837314	0.83443	0.831482	0.828254	0.825	0.821715	0.818415	0.817409	0.815172	0.813279	0.812231	0.811216	0.810136	0.809526	0.809729	0.809581	0.810339	0.811181	0.812654	0.813978	0.815064	0.81666	0.818904	0.82142	0.823084	0.8262	0.828685	0.831061
0.239612	0.239518	0.239231	0.239087	0.238566	0.23805	0.237336	0.236302	0.235017	0.233417	0.231765	0.229836	0.227699	0.225701	0.22334	0.220845	0.218407	0.215627	0.212997	0.210594	0.207979	0.205609	0.203186	0.200916	0.198865	0.197076	0.195474	0.193982	0.192605	0.191436	0.190549	0.189555	0.188518	0.187492	0.186574	0.185499	0.184374	0.18304	0.18169	0.180179	0.178426	0.176688	0.174867	0.173128	0.171224	0.169293	0.16732	0.165615	0.163861	0.161978
0.301026	0.299729	0.298071	0.297083	0.295999	0.294756	0.294231	0.294967	0.296352	0.297166	0.299509	0.301762	0.305161	0.309744	0.31471	0.32006	0.326593	0.333773	0.342501	0.35116	0.36	0.369221	0.37999	0.390144	0.400257	0.410049	0.419978	0.429081	0.437599	0.445432	0.452377	0.458379	0.4634	0.467423	0.471429	0.473434	0.47516	0.475818	0.476673	0.476495	0.475364	0.47417	0.472118	0.470071	0.468544	0.465908	0.463383	0.460138	0.457501	0.454301
0.669727	0.668129	0.66764	0.666759	0.666962	0.666936	0.667697	0.668574	0.670487	0.672358	0.674945	0.677429	0.679889	0.683091	0.686502	0.689371	0.69261	0.695485	0.698175	0.700612	0.703251	0.705241	0.707448	0.708879	0.71006	0.710767	0.711679	0.711926	0.711475	0.710596	0.709908	0.708692	0.707011	0.705304	0.702953	0.700882	0.698047	0.695127	0.691941	0.688424	0.684151	0.680146	0.676212	0.671959	0.667326	0.662728	0.6583	0.654005	0.649646	0.645155
0.753554	0.747699	0.742317	0.737137	0.731484	0.726575	0.72214	0.717965	0.714944	0.711929	0.710056	0.709785	0.710503	0.712171	0.71441	0.717626	0.721948	0.727247	0.733205	0.739363	0.745351	0.751552	0.759023	0.764923	0.77107	0.775906	0.779732	0.783044	0.785373	0.786341	0.787579	0.787071	0.786334	0.785181	0.783213	0.780258	0.7784	0.77538	0.772481	0.769585	0.767396	0.764816	0.761961	0.759266	0.755882	0.753691	0.750779	0.747855	0.744258	0.741188
0.624752	0.624402	0.624811	0.625077	0.625641	0.62632	0.627097	0.628131	0.628886	0.629158	0.629945	0.630138	0.629881	0.629916	0.629289	0.628149	0.626679	0.624971	0.622587	0.620118	0.617938	0.614931	0.612448	0.610013	0.607791	0.605749	0.603878	0.602234	0.601446	0.600974	0.600602	0.601337	0.60232	0.603756	0.605663	0.607942	0.610182	0.612458	0.615061	0.617331	0.619657	0.62205	0.62428	0.626282	0.628091	0.629666	0.631287	0.632256	0.633428	0.634945
0.509666	0.504058	0.498475	0.493153	0.488537	0.484129	0.480537	0.477154	0.47523	0.473893	0.473307	0.473654	0.474888	0.476938	0.479452	0.4829	0.486978	0.49152	0.496191	0.501869	0.507374	0.513097	0.518936	0.524194	0.529288	0.53327	0.537361	0.540629	0.544286	0.54645	0.549233	0.551301	0.552661	0.553726	0.553859	0.553314	0.553203	0.552954	0.552823	0.552467	0.551837	0.551568	0.551891	0.552587	0.553168	0.553956	0.555854	0.557791	0.559927	0.562284
1.277	1.26569	1.25378	1.2418	1.22686	1.21222	1.19533	1.1776	1.15997	1.1424	1.12397	1.10536	1.08638	1.06813	1.04961	1.03119	1.01459	0.998319	0.98259	0.968682	0.955485	0.946234	0.937582	0.930867	0.925997	0.92436	0.922968	0.925385	0.928942	0.933417	0.941288	0.950331	0.960811	0.972226	0.984416	0.998329	1.01168	1.02666	1.0426	1.05787	1.07307	1.08801	1.10264	1.11691	1.13153	1.14461	1.15764	1.16939	1.18111	1.19059
0.540683	0.536944	0.532589	0.527362	0.521101	0.51434	0.506665	0.498403	0.489472	0.480251	0.470718	0.461149	0.451407	0.442142	0.43314	0.424919	0.417187	0.411437	0.406791	0.403489	0.401569	0.401101	0.401989	0.404163	0.40786	0.412978	0.418564	0.425199	0.43251	0.44024	0.447464	0.454583	0.461414	0.467436	0.473703	0.478766	0.482944	0.485872	0.48836	0.489364	0.489518	0.489036	0.487927	0.486058	0.483467	0.480578	0.477622	0.473961	0.470195	0.466155
0.440777	0.437495	0.434194	0.430587	0.426801	0.423605	0.419625	0.415987	0.412715	0.40845	0.404101	0.400081	0.396128	0.391783	0.387141	0.382989	0.378526	0.373999	0.369304	0.364747	0.360563	0.356507	0.352613	0.348695	0.344609	0.341589	0.338787	0.336696	0.334271	0.331701	0.329293	0.327281	0.325067	0.323392	0.321766	0.319921	0.318651	0.317027	0.315091	0.314353	0.313638	0.312541	0.312379	0.312729	0.31387	0.315097	0.316926	0.319717	0.323258	0.327747
0.508371	0.505836	0.502643	0.49866	0.49398	0.488492	0.48257	0.476737	0.470463	0.464351	0.457852	0.451114	0.444465	0.43851	0.433457	0.427957	0.423205	0.418626	0.414204	0.410196	0.406643	0.403085	0.400108	0.398446	0.396937	0.396112	0.3957	0.396478	0.397947	0.400093	0.402734	0.406588	0.410805	0.415435	0.42	0.425143	0.430013	0.434457	0.43932	0.44306	0.446479	0.448693	0.450612	0.452062	0.452633	0.452219	0.451301	0.450332	0.448733	0.446567
0.634662	0.633396	0.633374	0.634062	0.635176	0.637198	0.640322	0.644483	0.649779	0.65523	0.660224	0.665579	0.671549	0.677591	0.68233	0.688943	0.694444	0.699484	0.704166	0.708911	0.711883	0.714354	0.715875	0.715894	0.714413	0.712541	0.710228	0.706543	0.701645	0.69678	0.69215	0.686494	0.681355	0.675963	0.671406	0.667256	0.664137	0.661427	0.659253	0.657392	0.657474	0.656945	0.658092	0.658894	0.659623	0.659177	0.659283	0.658879	0.656941	0.654472
0.329411	0.326595	0.323343	0.319543	0.315657	0.310816	0.305506	0.299807	0.293391	0.287277	0.281145	0.275091	0.268657	0.262452	0.258048	0.253116	0.248559	0.244442	0.24192	0.238762	0.236758	0.235378	0.234629	0.23409	0.235223	0.236101	0.237616	0.240653	0.243676	0.246624	0.249946	0.254502	0.258734	0.262979	0.268262	0.273199	0.277208	0.280749	0.285643	0.289823	0.293684	0.297214	0.300959	0.30399	0.306732	0.309203	0.310595	0.313906	0.316205	0.318359
0.611622	0.60207	0.592656	0.582949	0.57406	0.564981	0.556076	0.547968	0.541001	0.534267	0.52813	0.523322	0.51924	0.516282	0.513832	0.513103	0.512467	0.512547	0.513186	0.513242	0.51397	0.514009	0.513234	0.51284	0.510956	0.508425	0.504243	0.500063	0.494832	0.48859	0.480916	0.472366	0.463027	0.453702	0.443574	0.432582	0.422032	0.411029	0.400472	0.388896	0.378035	0.367466	0.357248	0.347565	0.338255	0.329636	0.320981	0.312994	0.305971	0.298834
0.24172	0.237978	0.234842	0.231688	0.229123	0.227592	0.225601	0.223929	0.222816	0.221619	0.220933	0.220375	0.219923	0.219006	0.219175	0.219069	0.218927	0.218807	0.21904	0.218085	0.218112	0.218386	0.218568	0.218686	0.218412	0.218759	0.218268	0.218127	0.217751	0.218164	0.218453	0.219312	0.220191	0.220875	0.222631	0.224774	0.227326	0.230017	0.233163	0.236965	0.240993	0.24515	0.249676	0.253551	0.257502	0.260736	0.263699	0.265873	0.26711	0.267644
0.177396	0.186578	0.197273	0.211219	0.22518	0.24006	0.254832	0.271734	0.289045	0.307338	0.324762	0.342895	0.360884	0.378574	0.395794	0.411835	0.427696	0.442479	0.455982	0.468716	0.479302	0.488091	0.495635	0.500617	0.503469	0.504838	0.503516	0.500058	0.494531	0.487043	0.477741	0.467511	0.455378	0.442821	0.429622	0.415583	0.401715	0.388857	0.375957	0.36384	0.353482	0.343406	0.336243	0.330973	0.327069	0.325145	0.325236	0.326799	0.330435	0.337938
0.579347	0.579297	0.579141	0.580451	0.582451	0.584907	0.587726	0.59076	0.593818	0.597458	0.600314	0.602149	0.604645	0.604925	0.604739	0.603192	0.600217	0.595208	0.588929	0.581407	0.572716	0.564331	0.555117	0.543952	0.53294	0.521489	0.509769	0.499496	0.487775	0.476835	0.467139	0.458609	0.450028	0.442071	0.434814	0.429105	0.423101	0.419551	0.417202	0.415384	0.414737	0.416083	0.417738	0.42162	0.425568	0.432186	0.438085	0.44712	0.456809	0.467175
0.735731	0.736464	0.739429	0.741177	0.743542	0.74484	0.744996	0.745418	0.744188	0.741793	0.738775	0.735031	0.729666	0.72226	0.714615	0.705936	0.698122	0.690493	0.682232	0.674241	0.668259	0.663371	0.659958	0.658336	0.658606	0.659751	0.663148	0.669089	0.676375	0.684342	0.693127	0.703427	0.712855	0.722523	0.73165	0.739482	0.746769	0.750327	0.754024	0.756098	0.756661	0.756048	0.754853	0.750807	0.746806	0.741518	0.735081	0.728345	0.722585	0.716436
0.746085	0.733094	0.72131	0.710994	0.703057	0.695823	0.689886	0.684865	0.679888	0.677323	0.674456	0.672785	0.667739	0.667257	0.665892	0.664558	0.662538	0.66215	0.663737	0.66187	0.661254	0.6617	0.660952	0.661604	0.664405	0.666902	0.669871	0.673344	0.67661	0.681231	0.686184	0.69255	0.699551	0.705911	0.712169	0.718126	0.724513	0.728801	0.732613	0.736408	0.737424	0.738729	0.738339	0.736202	0.734199	0.729174	0.722626	0.713974	0.704972	0.694156
0.34893	0.360926	0.376233	0.389825	0.402976	0.415339	0.42657	0.43554	0.44485	0.451381	0.45497	0.457338	0.457393	0.455194	0.450871	0.444616	0.436674	0.42733	0.416091	0.40509	0.393569	0.381821	0.370095	0.358593	0.347452	0.336753	0.32571	0.316103	0.306783	0.297639	0.288538	0.280411	0.272393	0.263372	0.254086	0.243702	0.235133	0.225567	0.215935	0.207483	0.197797	0.188124	0.181277	0.175374	0.169866	0.167873	0.166704	0.166512	0.169207	0.174831
Normalized firing rate, time from stimulus update (-100ms to 250ms), high to low
0.0947982	0.0963012	0.0973837	0.0981807	0.0984923	0.0986869	0.0987582	0.0985564	0.0978867	0.0969526	0.0957951	0.0944617	0.0930047	0.0913061	0.089806	0.0885558	0.0872151	0.0858234	0.0846263	0.084033	0.083441	0.0830255	0.0827794	0.0829158	0.0832547	0.0835548	0.0839584	0.0844347	0.0849525	0.0854818	0.0859953	0.0862976	0.0865848	0.0870012	0.0871381	0.0872067	0.087364	0.087612	0.0875674	0.0872329	0.0869969	0.0868604	0.0864366	0.0861256	0.0853679	0.084722	0.0839596	0.0830836	0.0820981	0.0810101
0.246263	0.247047	0.248599	0.249745	0.250814	0.252222	0.253611	0.254692	0.255225	0.255547	0.255431	0.254504	0.253395	0.252031	0.249694	0.246776	0.243312	0.238983	0.234578	0.229591	0.224314	0.219202	0.21362	0.208024	0.202651	0.19758	0.192521	0.187368	0.182877	0.178644	0.174572	0.170854	0.167564	0.16457	0.161839	0.159442	0.15698	0.154845	0.152858	0.150586	0.148535	0.146332	0.144185	0.14178	0.139695	0.138263	0.136427	0.135116	0.133951	0.13297
1.18907	1.18594	1.18004	1.17381	1.16675	1.15856	1.14933	1.13919	1.12928	1.11678	1.10571	1.09386	1.08208	1.07083	1.06028	1.04976	1.03838	1.02979	1.02159	1.01444	1.00656	0.998503	0.990934	0.983054	0.976798	0.969192	0.962403	0.953818	0.945617	0.938094	0.930193	0.921363	0.910872	0.90114	0.892039	0.882516	0.873592	0.865167	0.856832	0.849285	0.840788	0.832421	0.824094	0.816996	0.810598	0.802942	0.794109	0.786228	0.776802	0.768002
0.232097	0.227825	0.224308	0.22186	0.220691	0.220771	0.221253	0.222618	0.224514	0.227697	0.230918	0.234832	0.23921	0.244247	0.248549	0.253023	0.257308	0.261625	0.265502	0.268325	0.270601	0.272287	0.273611	0.274599	0.274749	0.275024	0.274491	0.273741	0.272556	0.271356	0.270471	0.269673	0.269041	0.268627	0.26887	0.269225	0.269835	0.270979	0.272124	0.273756	0.275478	0.276886	0.277641	0.279077	0.279915	0.280668	0.281397	0.280748	0.280318	0.279006
0.471606	0.469615	0.466951	0.464243	0.46142	0.458495	0.455217	0.452274	0.449064	0.446105	0.443061	0.439858	0.436854	0.433907	0.43088	0.42806	0.425047	0.422122	0.420005	0.419559	0.417549	0.416883	0.416081	0.416151	0.417156	0.418472	0.420494	0.422989	0.426389	0.431377	0.437187	0.44312	0.450076	0.45738	0.465797	0.47428	0.483659	0.492345	0.501286	0.510044	0.517653	0.52509	0.532314	0.539165	0.544668	0.548719	0.55148	0.552616	0.552675	0.5513
0.300146	0.302671	0.305171	0.307645	0.309962	0.31227	0.313867	0.315174	0.316892	0.317625	0.318768	0.318944	0.318819	0.318525	0.318265	0.317654	0.31658	0.315514	0.314678	0.31318	0.311513	0.309698	0.307488	0.305433	0.303361	0.301781	0.300025	0.298356	0.296835	0.29552	0.294265	0.293104	0.292795	0.292506	0.292651	0.293162	0.294034	0.295791	0.297502	0.29974	0.302212	0.305149	0.308119	0.311608	0.315033	0.318263	0.32128	0.324917	0.328915	0.332036
0	0	0	0	0	0	0	0	0	0	0	0	0	0	0	0	0	0	0	0	0	0	0	0	0	0	0	0	0	0	0	0	0	0	0.00119601	0.00159041	0.00209382	0.00272915	0.00352187	0.00449962	0.0056916	0.00712772	0.00883739	0.0108481	0.0131838	0.015863	0.0188968	0.0222867	0.0260233	0.030084
0	0	0	0	0	0	0	0	0	0	0	0	0	0	0	0	0	0	0	0	0	0	0	0	0	0	0	0	0	0	0	0	0	0	0	0	0	0	0	0	0	0	0	0	0	0	0	0	0	0
0.386499	0.380791	0.377156	0.373689	0.374484	0.376905	0.379823	0.385082	0.391148	0.396765	0.402752	0.409607	0.415738	0.420804	0.424483	0.426482	0.426551	0.42388	0.419517	0.413971	0.406047	0.395857	0.384821	0.37108	0.355858	0.33856	0.321655	0.304291	0.286867	0.269771	0.253366	0.237977	0.223881	0.2113	0.199462	0.191807	0.186286	0.181731	0.179016	0.178029	0.178617	0.180588	0.183726	0.186874	0.191899	0.196413	0.202317	0.207267	0.214462	0.22046
0.0444203	0.0453397	0.0462577	0.0475035	0.0487565	0.0501447	0.0515958	0.0530916	0.0546172	0.056161	0.057715	0.058969	0.0606117	0.0622374	0.0638504	0.0653003	0.0669322	0.0685385	0.0701111	0.0716349	0.0730878	0.0744405	0.0758625	0.07697	0.0778744	0.0787382	0.0791777	0.0793112	0.0791114	0.0784069	0.0775353	0.0765027	0.0749852	0.0731688	0.0710982	0.0688273	0.0664171	0.063933	0.0614933	0.0591649	0.0569595	0.055138	0.0532504	0.0518309	0.0507001	0.0498698	0.0493909	0.0494575	0.0496559	0.0501144
0.254781	0.255884	0.257417	0.259514	0.261609	0.263696	0.265912	0.267888	0.27031	0.272102	0.273971	0.275167	0.276264	0.276771	0.277423	0.277041	0.276853	0.276254	0.27535	0.274327	0.273065	0.271792	0.270855	0.269631	0.26888	0.268385	0.26847	0.268793	0.269344	0.270358	0.271591	0.273444	0.275178	0.277275	0.28002	0.282544	0.284852	0.287365	0.289897	0.291885	0.293808	0.295339	0.296667	0.297921	0.298829	0.298972	0.29901	0.298839	0.297977	0.297135
0.136058	0.131482	0.126949	0.122477	0.117881	0.113627	0.109259	0.105314	0.10114	0.0975922	0.0944264	0.0912118	0.0879674	0.0854302	0.0828955	0.0805769	0.0782827	0.0762701	0.0747269	0.0731863	0.0721683	0.0712051	0.0706822	0.0706005	0.0707766	0.0709594	0.0713482	0.0717393	0.0725795	0.0735934	0.0748388	0.0763041	0.077908	0.0797015	0.0816661	0.083983	0.0861796	0.0882341	0.0908446	0.0932704	0.0956928	0.0981609	0.100659	0.103106	0.105492	0.108341	0.110743	0.113363	0.115747	0.118096
0.627822	0.625907	0.622127	0.617589	0.611411	0.604254	0.594241	0.583202	0.57043	0.554892	0.538692	0.521209	0.503168	0.484049	0.463534	0.443521	0.423528	0.402884	0.38312	0.363729	0.344929	0.329171	0.312828	0.297746	0.284057	0.271304	0.260273	0.251735	0.244989	0.24007	0.236437	0.235171	0.234939	0.236403	0.240768	0.245366	0.251916	0.259529	0.268231	0.277836	0.287392	0.297386	0.30811	0.317458	0.327744	0.337248	0.345766	0.353112	0.359118	0.363642
0.0725433	0.0728983	0.073109	0.0731891	0.0731507	0.073005	0.0727629	0.0724356	0.0720353	0.0715749	0.0710688	0.0705314	0.0699769	0.0694177	0.0688632	0.0683186	0.0677832	0.06725	0.0667052	0.0661279	0.0654916	0.064765	0.0633717	0.062504	0.0614101	0.060069	0.0584652	0.0565905	0.0544453	0.0520398	0.049394	0.0465371	0.0435063	0.0403455	0.0371025	0.0338277	0.030571	0.0273802	0.0237567	0.0209652	0.0183176	0.0158451	0.01357	0.0115059	0.00965874	0.00802742	0.00660524	0.00538094	0.00433995	0.00346552
0.216842	0.215721	0.213561	0.210957	0.207912	0.204444	0.200587	0.196388	0.191912	0.186632	0.181395	0.176857	0.173128	0.168963	0.165072	0.161546	0.15846	0.155865	0.153789	0.151632	0.150732	0.150242	0.150101	0.150225	0.149916	0.150429	0.150854	0.151089	0.151845	0.151684	0.151146	0.150186	0.148177	0.146475	0.144293	0.141068	0.138212	0.134988	0.132281	0.128821	0.1253	0.12181	0.117835	0.114813	0.112017	0.10951	0.107342	0.105548	0.104144	0.10313
0.340853	0.342077	0.342695	0.342861	0.341869	0.340259	0.338163	0.33557	0.33224	0.328393	0.324132	0.319692	0.314814	0.309568	0.304432	0.299303	0.294464	0.289025	0.284316	0.27942	0.274656	0.26991	0.265555	0.261595	0.257491	0.253699	0.249795	0.246527	0.243323	0.240161	0.237476	0.234635	0.232284	0.230284	0.228667	0.227419	0.226519	0.226445	0.226338	0.226519	0.227241	0.228246	0.229598	0.230978	0.232637	0.234155	0.235773	0.23758	0.23872	0.239709
0.361234	0.359199	0.356255	0.352519	0.348072	0.342635	0.337022	0.331195	0.324695	0.318319	0.311602	0.305326	0.30009	0.294547	0.289834	0.285415	0.28224	0.280112	0.278887	0.278586	0.278372	0.279689	0.281953	0.284706	0.287646	0.291254	0.295377	0.29923	0.303467	0.307424	0.310829	0.314235	0.31664	0.318892	0.319782	0.320065	0.319642	0.317881	0.316192	0.313254	0.30953	0.304922	0.299776	0.294707	0.289149	0.283354	0.277057	0.271489	0.266061	0.260616
0.641716	0.637282	0.630703	0.623783	0.61438	0.604875	0.593629	0.5821	0.56978	0.557107	0.545327	0.533225	0.521358	0.510394	0.499258	0.490111	0.481526	0.474609	0.468219	0.464163	0.46088	0.457894	0.457169	0.457521	0.458837	0.461201	0.463251	0.46695	0.470342	0.474611	0.478601	0.482017	0.485476	0.488547	0.491397	0.494166	0.495245	0.496094	0.495703	0.49508	0.493268	0.491037	0.488393	0.485153	0.481793	0.478225	0.473774	0.469731	0.466171	0.462172
0.578151	0.587905	0.596928	0.607991	0.617082	0.625465	0.63294	0.640051	0.646028	0.65003	0.652564	0.654161	0.65415	0.652624	0.649989	0.645341	0.63905	0.631862	0.624303	0.615057	0.60569	0.595706	0.585787	0.576546	0.566986	0.557598	0.549284	0.541565	0.535552	0.530081	0.526367	0.52316	0.521405	0.520382	0.52022	0.521477	0.522992	0.523928	0.525743	0.528577	0.530275	0.531736	0.53162	0.531648	0.530351	0.527735	0.524089	0.520013	0.514817	0.508569
0.122796	0.122791	0.122702	0.122404	0.121989	0.121444	0.120904	0.120225	0.119267	0.118276	0.117583	0.116497	0.115207	0.113931	0.112537	0.111181	0.109669	0.108276	0.106636	0.10517	0.103768	0.10258	0.101297	0.100462	0.0997282	0.0992454	0.0991917	0.099238	0.0997882	0.100591	0.101738	0.103303	0.105142	0.107205	0.109288	0.111457	0.113738	0.115692	0.117733	0.119643	0.121114	0.122343	0.123186	0.123623	0.123392	0.122991	0.122191	0.120773	0.118916	0.116907
0.00580572	0.00683877	0.0079904	0.00926167	0.0106513	0.0121555	0.0137676	0.0154784	0.0172755	0.0191439	0.0212905	0.0233189	0.0253772	0.0274446	0.0294986	0.0315157	0.0334719	0.0353427	0.0371041	0.0387324	0.0402055	0.0415028	0.0428312	0.0437991	0.0445656	0.0451261	0.0454804	0.0456323	0.0458151	0.0456647	0.0453677	0.0449463	0.044425	0.0438298	0.0431871	0.0425227	0.0418607	0.0412227	0.0406269	0.0403121	0.0399118	0.0396013	0.0393838	0.0392579	0.0392175	0.0390849	0.0392258	0.0394011	0.0395947	0.0397881
0	0	0	0	0	0	0	0	0	0	0	0	0	0	0	0	0	0	0	0	0	0	0	0	0	0	0	0	0	0	0	0	0	0	0	0	0	0	0	0	0	0	0	0	0	0	0	0	0	0
0.0379909	0.0382329	0.0384297	0.0385538	0.0384588	0.0383956	0.0381854	0.0378155	0.0371572	0.0366418	0.0357185	0.0347908	0.033712	0.032501	0.0311798	0.0297725	0.0281841	0.0267146	0.0252308	0.0237608	0.0223309	0.020965	0.0196842	0.0185054	0.0174419	0.0165019	0.0156893	0.0150029	0.014437	0.0138611	0.0135347	0.0132809	0.0130827	0.0129213	0.0126567	0.0125434	0.0124036	0.0122238	0.0119928	0.0115819	0.0112594	0.0108639	0.0103992	0.00987178	0.00929045	0.00866589	0.00788933	0.00740855	0.00680528	0.00621668
0.203376	0.197642	0.192041	0.186013	0.180251	0.175066	0.170125	0.165457	0.16108	0.157003	0.153602	0.150332	0.147188	0.144705	0.142501	0.140284	0.138676	0.137285	0.135813	0.13431	0.133648	0.133054	0.132224	0.132519	0.131993	0.131918	0.132284	0.132356	0.132413	0.132456	0.132485	0.132507	0.132247	0.132351	0.132177	0.132379	0.132598	0.132853	0.133155	0.133606	0.134209	0.134864	0.135278	0.136063	0.13681	0.137854	0.138891	0.13952	0.139973	0.140202
0.226517	0.224208	0.222127	0.219989	0.217887	0.21618	0.214587	0.213576	0.212751	0.212577	0.212878	0.213451	0.214583	0.216026	0.217951	0.220591	0.22349	0.22703	0.230837	0.234937	0.239233	0.243684	0.248378	0.253105	0.257765	0.262236	0.266619	0.2707	0.27473	0.278313	0.281311	0.283839	0.285932	0.287571	0.288942	0.289264	0.289325	0.288831	0.288044	0.286785	0.285288	0.283589	0.281499	0.279142	0.276722	0.274378	0.271857	0.269078	0.266576	0.264507
0.13364	0.133794	0.133739	0.132833	0.131108	0.129269	0.126999	0.124093	0.121294	0.118309	0.115232	0.112147	0.109128	0.105946	0.103296	0.100819	0.0985273	0.0964129	0.0948417	0.0931293	0.0915255	0.0899856	0.088463	0.0869127	0.0852943	0.0835745	0.0817292	0.0794553	0.0771148	0.0746961	0.0724899	0.0701436	0.067696	0.0651874	0.062657	0.0605298	0.0576103	0.0555285	0.0535427	0.0516796	0.0499571	0.0483852	0.0469668	0.0456988	0.0445733	0.0435792	0.0427036	0.0419325	0.0412521	0.0406491
0.542864	0.536954	0.530494	0.523655	0.517449	0.509646	0.501839	0.494449	0.48673	0.479747	0.473481	0.467993	0.462167	0.457472	0.453068	0.449237	0.446693	0.443789	0.441333	0.438985	0.436051	0.433413	0.430107	0.426931	0.4241	0.421087	0.416488	0.413651	0.410168	0.406747	0.403659	0.399245	0.396664	0.394355	0.392457	0.390833	0.389845	0.389843	0.390105	0.391544	0.394179	0.397227	0.401446	0.406339	0.412191	0.418651	0.425261	0.432326	0.439251	0.446913
0.656302	0.659676	0.665015	0.670489	0.676205	0.681893	0.688085	0.693958	0.699438	0.705343	0.710042	0.714068	0.717839	0.720391	0.722366	0.723317	0.723643	0.723548	0.722635	0.721187	0.718852	0.716033	0.713551	0.710906	0.707953	0.705059	0.702639	0.700453	0.698766	0.697831	0.697718	0.698434	0.699566	0.701196	0.703777	0.706929	0.71037	0.71414	0.718606	0.723594	0.729116	0.734533	0.740127	0.745051	0.749918	0.754334	0.757728	0.761957	0.764037	0.765796
0.376649	0.378255	0.380144	0.381568	0.383651	0.385802	0.38809	0.390108	0.392206	0.393843	0.395355	0.396488	0.397832	0.398592	0.398689	0.398468	0.397352	0.395597	0.394068	0.391728	0.389271	0.386286	0.383549	0.380546	0.378056	0.376151	0.374486	0.37394	0.374195	0.375446	0.377084	0.379572	0.382916	0.387148	0.391624	0.397751	0.40322	0.409059	0.414689	0.420786	0.426227	0.431079	0.435902	0.440476	0.444211	0.447537	0.450255	0.452653	0.454979	0.457021
0.255854	0.258794	0.261843	0.26525	0.268545	0.272115	0.275723	0.278985	0.282362	0.285488	0.288181	0.290525	0.292377	0.294103	0.295054	0.295821	0.296403	0.29665	0.296292	0.295744	0.294969	0.293952	0.293133	0.292092	0.291289	0.29043	0.289683	0.289054	0.288345	0.287922	0.287604	0.287311	0.287147	0.287255	0.286892	0.287096	0.28712	0.287067	0.286755	0.286504	0.285858	0.285449	0.284628	0.283657	0.282585	0.281474	0.280201	0.279082	0.277682	0.276453
0.0108275	0.00965125	0.00851719	0.00744161	0.00643716	0.00551288	0.00467434	0.0039239	0.00326117	0.00268341	0.00218603	0.00176312	0.00140788	0.00111303	0.000871174	0.000675087	0.000517931	0.000393406	0.000295847	0	0	0	0	0	0	0	0	0	0	0	0	0	0	0	0	0	0	0	0.000295847	0.000393406	0.000517931	0.000675087	0.000871174	0.00111303	0.00140788	0.00176312	0.00218603	0.00268341	0.00326117	0.0039239
0.124196	0.119042	0.114396	0.109864	0.105562	0.101581	0.0979822	0.0947995	0.0920365	0.0896698	0.0876531	0.0859204	0.0843921	0.0829802	0.081594	0.0806781	0.0797957	0.0783946	0.0773695	0.0758167	0.0737507	0.0717075	0.0697164	0.0682244	0.0667985	0.0655421	0.0645583	0.0635478	0.0640257	0.0646472	0.0658723	0.0677408	0.0702659	0.0734323	0.0777288	0.0821951	0.08714	0.0924553	0.0980164	0.103688	0.109328	0.114796	0.120488	0.125925	0.130648	0.134992	0.138787	0.142027	0.145259	0.147631
0.257394	0.255527	0.25362	0.252156	0.250157	0.248556	0.246711	0.244439	0.242532	0.240747	0.238681	0.236337	0.23442	0.231955	0.229711	0.227472	0.22544	0.223656	0.222233	0.220645	0.219516	0.218534	0.217718	0.217425	0.21766	0.218259	0.218816	0.219896	0.221071	0.223141	0.225293	0.227298	0.230023	0.233072	0.236405	0.239872	0.243661	0.247721	0.251874	0.256154	0.260926	0.266314	0.271868	0.27712	0.282384	0.287546	0.292953	0.298091	0.302621	0.306906
0.478142	0.481705	0.485234	0.490087	0.495729	0.502192	0.509404	0.51773	0.526049	0.535139	0.544034	0.553213	0.561677	0.570157	0.577801	0.584434	0.590153	0.595629	0.600198	0.602831	0.604296	0.604853	0.604268	0.602739	0.599886	0.596543	0.592909	0.587732	0.582403	0.576843	0.571036	0.56557	0.559565	0.552904	0.547566	0.542152	0.536719	0.532041	0.527221	0.522741	0.518876	0.515172	0.511224	0.508206	0.505702	0.503449	0.501519	0.500184	0.498652	0.49804
0.7949	0.796197	0.797742	0.799037	0.80046	0.803471	0.805934	0.80949	0.812606	0.817524	0.822314	0.828126	0.833511	0.839233	0.844927	0.850917	0.856945	0.863135	0.869298	0.874607	0.880561	0.88469	0.888628	0.891837	0.894253	0.895771	0.896177	0.89539	0.893982	0.891729	0.888287	0.884405	0.879832	0.87491	0.869676	0.864252	0.857794	0.851102	0.844652	0.837955	0.831215	0.824747	0.818818	0.813393	0.808979	0.804544	0.800645	0.79699	0.793965	0.79233
0.427132	0.436462	0.446745	0.455508	0.462639	0.469734	0.476727	0.481887	0.48672	0.489752	0.49165	0.492438	0.492152	0.490839	0.488554	0.485364	0.48069	0.475433	0.470285	0.465349	0.459256	0.453633	0.447105	0.440408	0.433612	0.426769	0.419907	0.413037	0.405498	0.398737	0.390548	0.384712	0.37799	0.370367	0.364175	0.357077	0.349746	0.342215	0.334526	0.325429	0.317935	0.311255	0.304012	0.296949	0.288848	0.284478	0.279244	0.27541	0.271584	0.268705
0.577208	0.568375	0.560011	0.553266	0.546177	0.540287	0.534599	0.528211	0.524767	0.522043	0.519019	0.517765	0.517265	0.51711	0.518361	0.521068	0.522758	0.525921	0.529915	0.535739	0.541287	0.547825	0.554801	0.563266	0.571472	0.580927	0.590485	0.600047	0.6089	0.618552	0.626828	0.634042	0.642296	0.648849	0.654673	0.659861	0.66393	0.667745	0.670124	0.671673	0.674067	0.674744	0.675292	0.674779	0.673743	0.671962	0.671132	0.669556	0.667897	0.666201
0.646095	0.644857	0.644088	0.642937	0.64159	0.639688	0.63816	0.636946	0.635528	0.634287	0.633779	0.633735	0.632944	0.633423	0.635182	0.63715	0.639231	0.642028	0.645864	0.649892	0.653409	0.657764	0.662956	0.667073	0.67209	0.676617	0.680725	0.685204	0.689507	0.693497	0.696593	0.698564	0.700455	0.700694	0.702023	0.702136	0.701949	0.700939	0.698938	0.697038	0.695238	0.693837	0.692403	0.69148	0.691245	0.690943	0.690765	0.69112	0.69102	0.691617
0.666613	0.663866	0.661387	0.658643	0.656532	0.654798	0.652577	0.650659	0.649419	0.648783	0.64776	0.64774	0.647702	0.648097	0.64839	0.649147	0.650167	0.650997	0.652131	0.653511	0.654725	0.655772	0.656747	0.657647	0.657864	0.65827	0.657812	0.657424	0.657458	0.657031	0.65573	0.654606	0.652882	0.651012	0.649254	0.647834	0.646028	0.643813	0.64201	0.640515	0.63959	0.639464	0.639704	0.640112	0.641378	0.642802	0.644413	0.647078	0.64987	0.653589
0.758692	0.762655	0.766314	0.76999	0.773876	0.778182	0.781189	0.783083	0.784884	0.785383	0.78477	0.78337	0.78124	0.777306	0.773335	0.767497	0.761106	0.753588	0.746349	0.738148	0.73001	0.722414	0.714989	0.709284	0.704359	0.701067	0.698814	0.69845	0.698819	0.701375	0.705053	0.710127	0.714535	0.722052	0.729165	0.737094	0.744925	0.752405	0.759187	0.765067	0.769434	0.771151	0.774156	0.77486	0.775003	0.772502	0.768923	0.765757	0.760811	0.755778
0.402242	0.398802	0.395612	0.393005	0.389166	0.385614	0.381363	0.376936	0.372136	0.366666	0.361389	0.355578	0.350129	0.34451	0.339293	0.334478	0.33006	0.326256	0.322578	0.319478	0.31662	0.315021	0.313785	0.313203	0.313442	0.313978	0.314496	0.315405	0.316191	0.317149	0.318184	0.318647	0.319278	0.319169	0.318689	0.317816	0.316606	0.315306	0.313144	0.311362	0.309618	0.307183	0.305268	0.303548	0.302175	0.300841	0.299156	0.29773	0.296811	0.296246
0.660407	0.669799	0.677076	0.685861	0.695148	0.70504	0.715279	0.725962	0.738627	0.749763	0.764417	0.777559	0.792701	0.809753	0.826107	0.842666	0.859184	0.875368	0.890891	0.904301	0.917701	0.929267	0.938652	0.944437	0.948803	0.950048	0.949456	0.943351	0.935249	0.924086	0.90997	0.892709	0.872537	0.849732	0.823517	0.796709	0.768228	0.738469	0.706741	0.676282	0.646042	0.616061	0.586716	0.558346	0.53124	0.504543	0.482375	0.460952	0.442933	0.426276
0.923066	0.920269	0.918075	0.915643	0.912573	0.91021	0.907292	0.905068	0.902932	0.900616	0.898101	0.895876	0.893473	0.891582	0.890526	0.887966	0.88623	0.885801	0.885325	0.886041	0.885843	0.887675	0.889777	0.89224	0.89535	0.898785	0.903584	0.909759	0.915313	0.921294	0.927845	0.934229	0.941679	0.948616	0.954998	0.960855	0.96678	0.973644	0.979369	0.985769	0.991426	0.996522	1.00154	1.00704	1.01363	1.02009	1.02582	1.03133	1.03771	1.04362
1.01767	1.01955	1.01687	1.01443	1.00796	1.00063	0.99218	0.983022	0.973351	0.96223	0.952996	0.943496	0.934767	0.927538	0.920945	0.91448	0.91127	0.907011	0.902779	0.89828	0.893192	0.887189	0.879296	0.87073	0.860606	0.84744	0.833925	0.817191	0.801211	0.783561	0.762995	0.742203	0.719985	0.696903	0.676367	0.656438	0.636727	0.618984	0.602102	0.586422	0.57395	0.564926	0.557816	0.552741	0.551251	0.552669	0.55692	0.564531	0.573811	0.58473
0.751601	0.753674	0.756153	0.758917	0.76221	0.766589	0.77053	0.774961	0.780098	0.785303	0.790268	0.795236	0.799564	0.804119	0.808656	0.813116	0.817301	0.820765	0.8241	0.826703	0.828112	0.82937	0.829376	0.829516	0.828083	0.827313	0.824693	0.821303	0.817677	0.813347	0.808754	0.803229	0.797124	0.791834	0.786867	0.781164	0.7761	0.77176	0.768236	0.765294	0.762601	0.760351	0.760414	0.761099	0.761832	0.762788	0.765396	0.768061	0.771887	0.77686
0.485988	0.477519	0.471741	0.467462	0.46525	0.465041	0.466706	0.470056	0.474845	0.480218	0.486549	0.493441	0.499922	0.5076	0.514823	0.520526	0.525697	0.530105	0.532119	0.531614	0.529793	0.525341	0.520339	0.512339	0.504112	0.493329	0.482112	0.470786	0.458435	0.445406	0.434059	0.422893	0.412769	0.403755	0.396051	0.389793	0.385048	0.381814	0.381528	0.380984	0.381853	0.38446	0.388594	0.392199	0.396872	0.401633	0.406265	0.408884	0.413866	0.417564
0.914179	0.939825	0.971583	1.00252	1.03648	1.07272	1.11193	1.15176	1.19175	1.23199	1.27079	1.30919	1.34551	1.38401	1.42085	1.45587	1.48747	1.5171	1.54755	1.57346	1.59576	1.61579	1.63176	1.64141	1.64563	1.644	1.63618	1.62193	1.60117	1.57399	1.54432	1.50638	1.46401	1.41802	1.36747	1.31699	1.26768	1.21893	1.16874	1.12267	1.07843	1.03855	1.00497	0.980026	0.957772	0.942981	0.9325	0.924764	0.924324	0.932046
0.664153	0.67399	0.68273	0.6903	0.696778	0.701658	0.704846	0.708419	0.710185	0.710415	0.709096	0.706217	0.701782	0.69639	0.689086	0.680511	0.67074	0.659873	0.648181	0.635662	0.622327	0.608927	0.59479	0.580676	0.566613	0.552776	0.538455	0.525638	0.513013	0.501705	0.49169	0.482081	0.47252	0.465627	0.458842	0.452731	0.44868	0.447835	0.446204	0.445635	0.446204	0.44827	0.450175	0.45194	0.456003	0.460087	0.464964	0.469687	0.475189	0.480684
0.528134	0.520841	0.512189	0.502878	0.493183	0.483174	0.47138	0.461819	0.451327	0.440046	0.429622	0.418636	0.408731	0.399373	0.391585	0.383764	0.376023	0.370863	0.366863	0.362594	0.361178	0.360256	0.359845	0.362337	0.365308	0.369376	0.373129	0.380383	0.387746	0.395772	0.403665	0.413016	0.422795	0.432637	0.442398	0.451257	0.460792	0.469968	0.47842	0.486911	0.493807	0.499657	0.504351	0.507789	0.510346	0.511983	0.512249	0.511174	0.508813	0.505473
0.516232	0.520365	0.523319	0.52573	0.52687	0.528211	0.528778	0.528494	0.52727	0.524327	0.520415	0.516061	0.510269	0.502966	0.494322	0.485223	0.473931	0.461189	0.447099	0.431127	0.414987	0.397994	0.379721	0.361971	0.343443	0.325954	0.309782	0.293659	0.278725	0.265185	0.253887	0.243431	0.234134	0.228492	0.223873	0.221866	0.220242	0.220488	0.22317	0.227312	0.232833	0.239638	0.247621	0.257574	0.267847	0.27831	0.289677	0.301744	0.313617	0.329101
0.414693	0.402746	0.394796	0.385265	0.379855	0.37702	0.377334	0.380893	0.387321	0.396622	0.410471	0.425867	0.445685	0.466842	0.487836	0.512947	0.541369	0.571082	0.601742	0.632959	0.664299	0.695288	0.725421	0.754167	0.780986	0.804045	0.826171	0.845177	0.86196	0.873292	0.880222	0.882601	0.880372	0.873587	0.862397	0.847062	0.827933	0.805448	0.78011	0.752474	0.72312	0.691348	0.660641	0.629818	0.59937	0.571437	0.543452	0.516962	0.492132	0.470771
0.15314	0.15606	0.161152	0.170068	0.179751	0.191321	0.204552	0.216577	0.232953	0.249894	0.267069	0.284127	0.30071	0.316464	0.331051	0.34416	0.36074	0.371831	0.379933	0.38795	0.395939	0.401108	0.404957	0.407736	0.409739	0.413029	0.415029	0.417396	0.420474	0.424572	0.429952	0.43681	0.445265	0.455349	0.466999	0.481797	0.496576	0.512319	0.530376	0.547385	0.564179	0.580275	0.595193	0.607181	0.618766	0.627882	0.63428	0.639537	0.64067	0.637722
0.66446	0.677127	0.686997	0.693959	0.697967	0.699032	0.697225	0.693555	0.68605	0.676427	0.665558	0.652848	0.638595	0.623093	0.607509	0.590617	0.574207	0.557893	0.54104	0.524477	0.508339	0.492067	0.477234	0.462353	0.448961	0.437091	0.424618	0.414604	0.404702	0.394936	0.386385	0.379688	0.373112	0.369951	0.366369	0.363048	0.361488	0.359469	0.360181	0.362718	0.365343	0.36802	0.372194	0.377808	0.38265	0.389033	0.396018	0.403325	0.410891	0.418641
0.202003	0.191156	0.181869	0.174404	0.168943	0.165583	0.164331	0.16511	0.167763	0.172058	0.177704	0.184357	0.191639	0.199152	0.206493	0.213273	0.219126	0.222882	0.226188	0.226862	0.224998	0.223248	0.219384	0.213515	0.205803	0.196461	0.185738	0.173908	0.162401	0.150747	0.138196	0.125905	0.114162	0.105506	0.096359	0.0886459	0.0825632	0.0782727	0.0770411	0.078196	0.0807576	0.0856343	0.0928534	0.102407	0.11425	0.128295	0.144412	0.161575	0.182617	0.204233
0.356942	0.336561	0.318094	0.304123	0.291239	0.281393	0.27316	0.270462	0.273423	0.278367	0.286944	0.299059	0.314531	0.331438	0.353182	0.37714	0.401187	0.428543	0.456434	0.482615	0.512456	0.539429	0.564659	0.589869	0.610888	0.629022	0.646225	0.658596	0.666082	0.672482	0.675737	0.676102	0.673901	0.669517	0.663369	0.658123	0.6505	0.642608	0.637084	0.630564	0.625023	0.620697	0.617732	0.616185	0.616018	0.617108	0.619257	0.622203	0.625637	0.631441
0.269588	0.273946	0.28298	0.294284	0.308561	0.324091	0.344549	0.367626	0.393442	0.42206	0.453464	0.487546	0.524087	0.565217	0.606347	0.646932	0.690471	0.736242	0.779324	0.820748	0.859694	0.897837	0.930317	0.960834	0.984786	1.00371	1.01995	1.03189	1.03747	1.03898	1.03698	1.03216	1.02525	1.01704	1.00645	1.0008	0.994151	0.988904	0.985467	0.984085	0.984831	0.987606	0.992149	0.998052	1.00725	1.015	1.02249	1.02905	1.03403	1.0368
0.702917	0.699021	0.694249	0.689736	0.686878	0.683807	0.682712	0.681611	0.682878	0.68443	0.686752	0.689686	0.693343	0.697513	0.70079	0.704989	0.709036	0.713989	0.717437	0.721431	0.723954	0.725356	0.727746	0.728862	0.730868	0.732711	0.734513	0.735469	0.737645	0.739846	0.741129	0.742514	0.743784	0.745582	0.7477	0.747894	0.748017	0.747024	0.744794	0.74125	0.735179	0.726548	0.717409	0.706667	0.693594	0.680435	0.665381	0.650773	0.635766	0.618039
0.658268	0.642763	0.629231	0.618052	0.609474	0.602194	0.597968	0.599853	0.602521	0.607049	0.614904	0.62241	0.630471	0.638566	0.646189	0.654774	0.660741	0.665204	0.668439	0.668942	0.673263	0.67046	0.668627	0.667545	0.665755	0.663707	0.661838	0.660554	0.660205	0.661068	0.663336	0.667101	0.672353	0.677558	0.685698	0.694577	0.705713	0.715476	0.724804	0.733191	0.740128	0.745123	0.747724	0.746125	0.747019	0.74196	0.733745	0.721039	0.705823	0.689718
0.308517	0.309423	0.310291	0.311046	0.311642	0.312072	0.31236	0.312564	0.312766	0.313062	0.313553	0.311118	0.313106	0.315292	0.317726	0.320396	0.323239	0.32829	0.331772	0.335112	0.338106	0.340538	0.342197	0.342888	0.342449	0.340766	0.337772	0.335623	0.335081	0.329081	0.324744	0.320258	0.316002	0.312373	0.309762	0.308539	0.311193	0.314392	0.318376	0.32694	0.338028	0.35164	0.367682	0.385958	0.406183	0.427984	0.450912	0.474458	0.498062	0.521133
[truncated: 301 more columns]

## Sheet: Figure6b
Simulated saccade task
Normalized firing rate, time from stimulus update (-100ms to 250ms), high to high
0.274933	0.275736	0.276008	0.275729	0.274993	0.274172	0.272716	0.27104	0.268948	0.266626	0.264265	0.261921	0.259451	0.256828	0.254217	0.251834	0.249693	0.247695	0.245878	0.244185	0.242836	0.241874	0.241103	0.240698	0.240565	0.240516	0.240693	0.241057	0.241383	0.242021	0.243183	0.244022	0.245376	0.246291	0.24709	0.247477	0.248177	0.248242	0.248761	0.249022	0.249257	0.249303	0.249115	0.248903	0.248705	0.24856	0.24847	0.248464	0.248469	0.2486
0.603189	0.606463	0.609831	0.612808	0.615626	0.618326	0.620183	0.621469	0.622708	0.622566	0.621551	0.619626	0.617106	0.613231	0.608322	0.602859	0.59635	0.588909	0.581406	0.573573	0.565124	0.556862	0.548657	0.540687	0.533142	0.526222	0.520226	0.514634	0.509741	0.505429	0.502648	0.500169	0.498188	0.497812	0.497396	0.497536	0.498153	0.499115	0.500422	0.502085	0.503963	0.505496	0.507474	0.509261	0.511027	0.513077	0.515149	0.517236	0.519195	0.521201
1.04424	1.04013	1.03552	1.03168	1.02728	1.02329	1.01857	1.01398	1.00842	1.00359	0.998593	0.993408	0.987413	0.981419	0.975721	0.968682	0.962158	0.954941	0.946887	0.938671	0.929786	0.9207	0.910322	0.900471	0.890079	0.878755	0.867754	0.856201	0.844554	0.832948	0.821474	0.810271	0.798618	0.787136	0.77628	0.765048	0.754909	0.746125	0.737869	0.729463	0.722574	0.716621	0.711379	0.707961	0.705397	0.703216	0.703285	0.703718	0.705407	0.708316
0.518193	0.519562	0.520185	0.520065	0.51937	0.518101	0.516123	0.513154	0.509875	0.50613	0.501618	0.49651	0.491359	0.486318	0.4807	0.475051	0.469094	0.463238	0.457135	0.45137	0.446112	0.440668	0.434901	0.430019	0.425301	0.421126	0.416994	0.41334	0.409496	0.406381	0.403912	0.402543	0.401327	0.40128	0.401328	0.401766	0.402861	0.405331	0.407964	0.410941	0.414969	0.419085	0.423455	0.428834	0.434356	0.440588	0.445981	0.451253	0.457088	0.462435
0.526519	0.525149	0.523901	0.52291	0.521853	0.520953	0.520564	0.52004	0.519355	0.518522	0.517337	0.516719	0.515101	0.513567	0.511938	0.510336	0.508284	0.505971	0.503454	0.501504	0.499467	0.497442	0.495469	0.494971	0.494263	0.493888	0.495084	0.496446	0.498312	0.501116	0.505322	0.510377	0.516422	0.522686	0.530521	0.538484	0.547257	0.556125	0.565616	0.57532	0.584512	0.594033	0.602703	0.610529	0.618322	0.624681	0.629672	0.633514	0.635929	0.636898
0.208043	0.209782	0.211604	0.21323	0.214738	0.216337	0.217684	0.218632	0.219441	0.219714	0.219851	0.219536	0.218785	0.217838	0.216259	0.214518	0.212559	0.210252	0.207902	0.205503	0.202946	0.200378	0.197616	0.195068	0.192597	0.19026	0.187949	0.185888	0.183928	0.182278	0.181021	0.179706	0.178385	0.177335	0.176452	0.175525	0.174858	0.174289	0.173723	0.17313	0.172498	0.171966	0.171571	0.171099	0.170983	0.170766	0.170769	0.170889	0.170763	0.170987
0.0196164	0.0205429	0.0216735	0.0229656	0.02437	0.025833	0.0272978	0.0287071	0.0300049	0.0311388	0.0320622	0.0323686	0.0328578	0.0330225	0.0328578	0.0323686	0.0315695	0.0304836	0.0291423	0.0275827	0.0258469	0.0239793	0.0220253	0.0200292	0.0180328	0.0160738	0.0141851	0.0123937	0.0107208	0.0091815	0.00778493	0.00653512	0.00543136	0.00446911	0.00364075	0.00293642	0.00234478	0.00185371	0.00145091	0.00112433	0.000862595	0.000655203	0.000492722	0	0	0	0	0	0	0
0	0	0	0	0	0	0	0	0	0	0	0	0	0	0	0	0	0	0	0	0	0	0	0	0	0	0	0	0	0	0	0	0	0	0	0	0	0	0	0	0	0	0	0	0	0	0	0	0	0
0.221338	0.223627	0.225198	0.226962	0.228763	0.229753	0.230547	0.231052	0.230753	0.230417	0.229861	0.229294	0.22893	0.228905	0.229351	0.230612	0.232197	0.234705	0.237964	0.241693	0.246171	0.251341	0.257348	0.263575	0.270124	0.277161	0.284028	0.290801	0.297333	0.303557	0.308886	0.314155	0.318735	0.322543	0.325212	0.327362	0.328662	0.328951	0.32801	0.326678	0.324248	0.321	0.316694	0.31192	0.306456	0.3007	0.294315	0.287633	0.280689	0.273589
0.120792	0.11906	0.11719	0.115426	0.113325	0.111328	0.109486	0.107626	0.105694	0.103835	0.101897	0.100138	0.0983161	0.0965071	0.0946465	0.0927559	0.0910595	0.0894667	0.087776	0.0862388	0.0847398	0.083186	0.0815939	0.080043	0.0786829	0.0772805	0.07597	0.074567	0.073324	0.0720881	0.0707081	0.0695115	0.0681887	0.0669086	0.0656788	0.0645776	0.0635497	0.0626089	0.0615352	0.0609036	0.0602866	0.0596895	0.0593641	0.0590574	0.0586932	0.0585057	0.0585461	0.0584802	0.0586118	0.0587674
0.323903	0.321827	0.320328	0.318732	0.317855	0.317364	0.317518	0.317732	0.318198	0.31906	0.320121	0.321367	0.322531	0.32384	0.324856	0.326113	0.327143	0.327803	0.327914	0.328028	0.327794	0.327329	0.326526	0.325458	0.323925	0.322112	0.320178	0.317755	0.315329	0.31254	0.309784	0.306846	0.303761	0.300832	0.297945	0.295177	0.292653	0.290414	0.288218	0.286102	0.284588	0.283583	0.282892	0.28276	0.283244	0.283999	0.285131	0.286444	0.288312	0.290485
0.192958	0.192184	0.191219	0.189799	0.188352	0.186485	0.18434	0.181871	0.179027	0.176468	0.173695	0.170964	0.168003	0.164981	0.162025	0.159302	0.156304	0.153266	0.150115	0.147112	0.144069	0.141453	0.138536	0.13599	0.133166	0.130357	0.127963	0.125486	0.123565	0.122128	0.121041	0.120051	0.119569	0.11955	0.120017	0.12106	0.122461	0.124212	0.126398	0.129173	0.132345	0.135944	0.139964	0.144096	0.148017	0.152333	0.156826	0.161289	0.165518	0.169572
1.21631	1.20306	1.18961	1.17574	1.16179	1.14609	1.13246	1.11893	1.10517	1.09165	1.07934	1.06586	1.05305	1.04063	1.02776	1.01439	1.00057	0.987022	0.97261	0.956622	0.939882	0.920484	0.9004	0.880434	0.858758	0.835543	0.81126	0.785312	0.760304	0.736591	0.711285	0.68712	0.662227	0.640613	0.619512	0.601241	0.584472	0.569326	0.557221	0.546769	0.539151	0.534128	0.530322	0.52754	0.526645	0.526821	0.527664	0.528487	0.528712	0.529832
0.00287337	0.00359839	0.00446151	0.00547661	0.00665579	0.00800837	0.00953994	0.0112513	0.0131377	0.0151877	0.0173829	0.0196974	0.022098	0.0245445	0.0269906	0.0293851	0.0316737	0.0338009	0.035712	0.0373558	0.0386864	0.0396657	0.0402652	0.040467	0.0402652	0.0396657	0.0386864	0.0373558	0.035712	0.0338009	0.0316737	0.0293851	0.0269906	0.0245445	0.0227018	0.0205003	0.01844	0.0165655	0.0149157	0.0135229	0.0124133	0.0116068	0.0111173	0.0109532	0.0111173	0.0116068	0.0124133	0.0135229	0.0149157	0.0165655
0.241452	0.237918	0.234262	0.230628	0.227072	0.223563	0.220166	0.216939	0.21339	0.210806	0.208496	0.20658	0.205441	0.204094	0.203422	0.203024	0.202579	0.202643	0.202775	0.202344	0.202322	0.202519	0.202776	0.202417	0.202041	0.200996	0.199544	0.197684	0.195433	0.192915	0.189901	0.18698	0.184318	0.181197	0.178515	0.175907	0.173468	0.171373	0.169695	0.168404	0.167548	0.167156	0.167238	0.168893	0.170248	0.172469	0.174625	0.177294	0.181043	0.185201
0.402857	0.399577	0.39615	0.392907	0.389754	0.386714	0.383466	0.380455	0.377351	0.374319	0.371533	0.36845	0.365348	0.362291	0.35932	0.356173	0.353268	0.350459	0.347682	0.344976	0.342437	0.340012	0.337701	0.33562	0.333642	0.33167	0.329857	0.328076	0.326088	0.324425	0.322372	0.320274	0.318028	0.315903	0.313313	0.310705	0.308069	0.305189	0.302341	0.299274	0.296434	0.293717	0.290984	0.288635	0.286495	0.284553	0.28285	0.281569	0.280516	0.279923
0.458066	0.456842	0.45503	0.453113	0.450958	0.448794	0.446472	0.443914	0.441398	0.438358	0.435906	0.432833	0.430187	0.427231	0.424554	0.421937	0.419195	0.416126	0.413449	0.410304	0.40754	0.404456	0.401224	0.397924	0.394187	0.390261	0.386368	0.382101	0.378033	0.373819	0.369355	0.364989	0.360484	0.356115	0.352387	0.348979	0.345371	0.342409	0.33957	0.33679	0.334724	0.333351	0.332069	0.331007	0.330124	0.329172	0.328678	0.328012	0.327123	0.326545
0.843426	0.834943	0.826402	0.818477	0.811776	0.805033	0.798713	0.792886	0.787141	0.781754	0.777679	0.773445	0.769209	0.764525	0.760525	0.756784	0.752857	0.748516	0.744327	0.740602	0.736718	0.73309	0.728919	0.725121	0.721855	0.718342	0.714638	0.711273	0.707891	0.704194	0.700307	0.696336	0.692483	0.689099	0.685269	0.680836	0.676281	0.671123	0.66658	0.660701	0.654583	0.64834	0.641412	0.633997	0.62572	0.617065	0.607866	0.59819	0.588446	0.578134
0.947625	0.937813	0.929283	0.921589	0.915537	0.911363	0.907465	0.905078	0.903761	0.902814	0.903496	0.906388	0.910008	0.913898	0.918382	0.923566	0.929733	0.93569	0.942452	0.948971	0.955779	0.962959	0.968999	0.975432	0.98139	0.98635	0.990293	0.99295	0.994449	0.993578	0.991291	0.988368	0.983281	0.976642	0.969174	0.958773	0.946585	0.932664	0.918446	0.90217	0.885475	0.867537	0.849348	0.830184	0.811169	0.790859	0.772311	0.754589	0.73619	0.718801
0.154617	0.154296	0.153972	0.153822	0.153605	0.153608	0.153292	0.153021	0.152844	0.152498	0.151967	0.150944	0.150035	0.148894	0.14763	0.146215	0.144809	0.143352	0.141904	0.140413	0.139175	0.137807	0.137057	0.136617	0.136316	0.136559	0.137032	0.138298	0.139618	0.141237	0.143115	0.145202	0.147468	0.149755	0.152404	0.154672	0.157104	0.159487	0.161653	0.16359	0.164968	0.166581	0.167719	0.16848	0.169086	0.169604	0.169553	0.169688	0.169784	0.169892
0.191608	0.190177	0.188689	0.187571	0.186558	0.185941	0.185963	0.186325	0.187329	0.188948	0.190639	0.192991	0.195575	0.198749	0.201853	0.205181	0.208439	0.212188	0.215918	0.219668	0.223305	0.226626	0.229349	0.23194	0.234517	0.236392	0.238036	0.239029	0.239352	0.239313	0.238911	0.238161	0.236849	0.235379	0.233091	0.230616	0.227869	0.225068	0.221897	0.218829	0.216388	0.213635	0.211242	0.208819	0.206931	0.205629	0.204701	0.204386	0.204439	0.205534
0.0139487	0.0132269	0.0125374	0.0119374	0.0113587	0.01081	0.0103768	0.00998372	0.0097132	0.0095678	0.00947021	0.00941948	0.00953766	0.0097427	0.00998608	0.0103426	0.0106922	0.0111398	0.011677	0.0121825	0.0127727	0.0133937	0.0139926	0.0146417	0.0152894	0.0159311	0.016528	0.0171547	0.0177616	0.0183455	0.0189496	0.019492	0.0200036	0.0204797	0.0209147	0.0213489	0.0216631	0.0219638	0.0221981	0.0223603	0.022445	0.0224477	0.0223654	0.0221965	0.0219413	0.0216021	0.0211829	0.0206896	0.0201296	0.0195116
0.131552	0.132006	0.132149	0.132147	0.131927	0.131533	0.130973	0.130162	0.129136	0.127777	0.126491	0.124923	0.123143	0.121329	0.119515	0.11766	0.115841	0.114027	0.112505	0.111128	0.109727	0.108511	0.107583	0.107007	0.106623	0.106337	0.106258	0.106352	0.106593	0.106989	0.107384	0.107912	0.108738	0.109451	0.110054	0.110477	0.111028	0.111355	0.111754	0.112078	0.112258	0.112306	0.112235	0.112099	0.111911	0.111756	0.111544	0.111356	0.11103	0.110808
0.625792	0.616925	0.608219	0.600284	0.593062	0.586485	0.580691	0.575532	0.571465	0.568666	0.566669	0.565488	0.565323	0.566155	0.568143	0.570611	0.573712	0.577479	0.581502	0.585214	0.588664	0.592541	0.596506	0.599408	0.601359	0.602663	0.604259	0.604512	0.60406	0.603257	0.60208	0.600263	0.598621	0.597055	0.594978	0.593034	0.591548	0.590309	0.589499	0.588638	0.588179	0.588002	0.587408	0.587491	0.586937	0.586538	0.585236	0.583935	0.582149	0.579606
0.254998	0.255198	0.255683	0.256175	0.256728	0.257099	0.257427	0.257793	0.258099	0.258225	0.258245	0.258107	0.257898	0.257563	0.256957	0.256251	0.255417	0.254596	0.253657	0.252635	0.251623	0.250503	0.249343	0.248247	0.247072	0.245954	0.244838	0.243862	0.242988	0.242055	0.241306	0.240667	0.239931	0.239416	0.238995	0.2385	0.238225	0.238007	0.237723	0.237549	0.237227	0.237146	0.237034	0.236945	0.236728	0.236613	0.236384	0.236262	0.236007	0.235759
0.0931723	0.092103	0.0915157	0.0914431	0.0919517	0.0930504	0.0945528	0.0964768	0.0992246	0.102253	0.105994	0.109939	0.114145	0.118482	0.123036	0.127587	0.13191	0.135911	0.139763	0.143388	0.146458	0.148783	0.151083	0.15267	0.153548	0.154229	0.154258	0.153823	0.152985	0.151996	0.150801	0.14917	0.147618	0.146027	0.144455	0.143127	0.141764	0.140566	0.139534	0.138613	0.13783	0.137155	0.136508	0.136217	0.135812	0.135227	0.134298	0.133621	0.132819	0.131889
0.277943	0.277652	0.278211	0.278769	0.279694	0.281201	0.283032	0.28495	0.28765	0.290292	0.29291	0.295584	0.298725	0.301776	0.304793	0.307367	0.309962	0.312861	0.315772	0.318189	0.320761	0.323231	0.325815	0.328316	0.330667	0.333011	0.335484	0.3378	0.340406	0.342949	0.345206	0.34735	0.349603	0.351616	0.353146	0.354442	0.355202	0.355734	0.355892	0.355214	0.354343	0.35278	0.351488	0.349032	0.3469	0.344205	0.341395	0.338628	0.335993	0.333308
0.419525	0.4178	0.416593	0.415538	0.414642	0.413653	0.413256	0.413209	0.413099	0.413547	0.41446	0.415437	0.416691	0.418146	0.420053	0.422223	0.424546	0.427246	0.429733	0.432746	0.436068	0.439114	0.44189	0.445094	0.448295	0.451203	0.454037	0.456519	0.458928	0.461178	0.463251	0.465251	0.466743	0.468116	0.469295	0.470195	0.470758	0.471126	0.471488	0.471783	0.471875	0.471645	0.471418	0.471052	0.470642	0.47037	0.469914	0.469497	0.468842	0.468571
0.383756	0.386611	0.388886	0.390985	0.392328	0.393369	0.393801	0.394092	0.393735	0.393226	0.392614	0.391938	0.391103	0.390027	0.388974	0.388126	0.386956	0.386043	0.385054	0.384382	0.38413	0.383416	0.383126	0.383184	0.382968	0.38304	0.383444	0.384274	0.385101	0.385962	0.386899	0.388104	0.389656	0.391146	0.392647	0.394247	0.395774	0.39721	0.398397	0.399921	0.401285	0.402274	0.403122	0.403695	0.404059	0.404464	0.404589	0.404393	0.404191	0.403491
0.223128	0.222886	0.222595	0.222287	0.221982	0.221709	0.221431	0.221321	0.221326	0.221379	0.221573	0.221974	0.222506	0.223148	0.223978	0.224874	0.22592	0.227087	0.228224	0.229458	0.230769	0.23214	0.233536	0.234917	0.236392	0.237705	0.23893	0.239972	0.240973	0.241644	0.242252	0.242722	0.242894	0.242973	0.242649	0.242354	0.241817	0.240952	0.239988	0.238997	0.237939	0.236657	0.235323	0.23414	0.232811	0.231791	0.230755	0.22999	0.229465	0.228971
0.00860606	0.0102853	0.0119856	0.0138435	0.0158485	0.0179851	0.0202321	0.0225632	0.024947	0.0273478	0.0297265	0.0320419	0.0342518	0.0363141	0.038379	0.0400922	0.0415662	0.0427778	0.0437112	0.0443575	0.0447157	0.0447921	0.0446	0.0441588	0.0434929	0.0426305	0.0416024	0.0404406	0.0391766	0.0378406	0.0366504	0.0353127	0.0339924	0.0328991	0.0317306	0.0306428	0.0296471	0.0287516	0.027962	0.0272818	0.026713	0.0262561	0.0259106	0.025675	0.025405	0.025417	0.0255178	0.0257018	0.0259607	0.0261419
0.0327409	0.0341792	0.0356623	0.0371798	0.038722	0.0402796	0.0418429	0.0432813	0.0448525	0.046382	0.0477329	0.049155	0.0504649	0.0516364	0.0526408	0.0534479	0.0541882	0.0545644	0.0546735	0.0544976	0.0540256	0.0532539	0.0523478	0.0510522	0.0495112	0.0479181	0.0462046	0.0444304	0.0425014	0.0409181	0.0390841	0.0375731	0.0362869	0.0353232	0.0347334	0.034521	0.0347196	0.0355118	0.0366384	0.0382182	0.0402371	0.0426685	0.0454736	0.0484822	0.0519041	0.0555104	0.0592249	0.0629656	0.0665267	0.0700912
0.17268	0.17529	0.178177	0.181117	0.184448	0.187415	0.19064	0.193877	0.19743	0.200767	0.204241	0.207609	0.210936	0.214197	0.217404	0.220547	0.223787	0.226872	0.2297	0.232412	0.234491	0.236498	0.238101	0.239367	0.240288	0.240933	0.241344	0.241375	0.241109	0.240802	0.240453	0.239927	0.239766	0.239424	0.239225	0.239211	0.239347	0.239684	0.240355	0.241548	0.242434	0.243809	0.245186	0.246737	0.248265	0.249636	0.251007	0.252008	0.252916	0.253898
0.330556	0.332241	0.334138	0.335987	0.33789	0.340227	0.342871	0.345455	0.348476	0.351723	0.355036	0.358654	0.36252	0.366624	0.370623	0.374375	0.378333	0.381981	0.38566	0.389055	0.391911	0.394909	0.397377	0.399627	0.401969	0.403714	0.405268	0.406298	0.407407	0.408134	0.408563	0.408774	0.408779	0.408984	0.408825	0.408346	0.408093	0.407715	0.407079	0.406257	0.405712	0.404546	0.40302	0.401597	0.400307	0.39879	0.3969	0.39486	0.392755	0.390603
0.581534	0.582485	0.584048	0.58531	0.586973	0.589084	0.591038	0.593287	0.595356	0.59711	0.599107	0.600763	0.602062	0.602846	0.603933	0.604273	0.604503	0.604681	0.604502	0.603951	0.603225	0.602465	0.601627	0.600762	0.600137	0.599421	0.598868	0.598864	0.598889	0.59938	0.599778	0.600547	0.60172	0.603055	0.6043	0.606132	0.60794	0.610173	0.612184	0.614162	0.616374	0.618729	0.620698	0.622944	0.624747	0.626441	0.627833	0.629529	0.630933	0.632013
0.708692	0.710946	0.712595	0.713992	0.714714	0.714334	0.713296	0.711484	0.708528	0.703782	0.698175	0.6913	0.682987	0.673974	0.664464	0.653528	0.6429	0.630434	0.619173	0.607194	0.594722	0.583023	0.572084	0.561906	0.552771	0.54434	0.537318	0.532203	0.527521	0.523977	0.522813	0.522524	0.523432	0.525822	0.52868	0.533608	0.538288	0.543206	0.549118	0.555838	0.56026	0.566182	0.570888	0.576015	0.580414	0.583764	0.586443	0.588061	0.588924	0.589058
0.896796	0.908792	0.920708	0.933185	0.945251	0.957557	0.968668	0.979516	0.9896	0.99778	1.00409	1.00863	1.01021	1.01151	1.01012	1.00712	1.00191	0.995078	0.986903	0.97661	0.965686	0.954676	0.943003	0.931978	0.921207	0.910829	0.900929	0.89127	0.883741	0.87733	0.872323	0.868539	0.865684	0.864695	0.864849	0.865774	0.867493	0.87002	0.872569	0.876122	0.878927	0.881722	0.884333	0.886974	0.88849	0.890247	0.89096	0.891748	0.892261	0.890773
0.708447	0.706303	0.705064	0.703561	0.702283	0.700841	0.69995	0.699689	0.699639	0.699353	0.699115	0.699027	0.699105	0.69952	0.699445	0.698941	0.698501	0.697012	0.695144	0.692934	0.689993	0.687094	0.683152	0.678913	0.674522	0.669722	0.665628	0.660619	0.656774	0.65268	0.649577	0.647063	0.645299	0.645045	0.644789	0.645905	0.647566	0.650241	0.653332	0.656753	0.660588	0.664639	0.667966	0.671275	0.674662	0.676735	0.679105	0.680594	0.681969	0.682072
0.696443	0.695665	0.694056	0.692328	0.690272	0.688306	0.685932	0.683512	0.681662	0.679654	0.677805	0.676263	0.67535	0.674142	0.673238	0.672677	0.672536	0.673078	0.674004	0.674982	0.676238	0.677225	0.679029	0.681127	0.682803	0.684261	0.686202	0.688261	0.69016	0.691799	0.693236	0.695025	0.696353	0.697692	0.698572	0.699459	0.700506	0.700857	0.701244	0.701008	0.700824	0.700347	0.699788	0.69879	0.697169	0.69568	0.694316	0.692324	0.690632	0.689151
0.755977	0.756206	0.756242	0.755978	0.754893	0.753534	0.751992	0.750994	0.749612	0.748789	0.747992	0.746844	0.746602	0.746735	0.747059	0.748285	0.751106	0.754893	0.759351	0.764178	0.771176	0.778372	0.787571	0.797067	0.807121	0.817076	0.827114	0.837246	0.847339	0.857234	0.86608	0.874232	0.882044	0.888389	0.894135	0.898136	0.901061	0.903409	0.904168	0.904945	0.905998	0.906496	0.906934	0.907379	0.907088	0.907514	0.908601	0.909915	0.911909	0.913823
0.173055	0.171281	0.169262	0.167649	0.165777	0.163898	0.162048	0.160216	0.158367	0.156634	0.154893	0.153392	0.151868	0.150356	0.149227	0.148064	0.147189	0.146643	0.146275	0.146168	0.146109	0.146111	0.145982	0.146043	0.146323	0.146513	0.146693	0.146928	0.14704	0.147218	0.147259	0.147018	0.146541	0.146083	0.145382	0.144678	0.14383	0.143108	0.14228	0.141576	0.140694	0.139863	0.139159	0.138575	0.138089	0.137668	0.137649	0.13776	0.137996	0.138606
0.357127	0.363242	0.369365	0.375189	0.381086	0.387023	0.393665	0.399913	0.406837	0.413437	0.419572	0.425461	0.430699	0.435947	0.440675	0.444749	0.447741	0.451311	0.452629	0.4532	0.452579	0.450853	0.448042	0.444507	0.439663	0.433933	0.427564	0.420423	0.413667	0.406802	0.400032	0.392547	0.385846	0.379325	0.373729	0.368991	0.365137	0.361479	0.358273	0.35585	0.354244	0.352002	0.350504	0.349258	0.348385	0.347247	0.345798	0.345095	0.344465	0.343561
0.751039	0.75389	0.755539	0.756788	0.75685	0.756085	0.754532	0.752519	0.750151	0.746877	0.743374	0.73975	0.735933	0.732213	0.728609	0.725281	0.721682	0.718613	0.716116	0.714252	0.712885	0.711737	0.710793	0.709823	0.7095	0.709117	0.708881	0.70864	0.708247	0.707909	0.707068	0.706593	0.706047	0.704694	0.703582	0.702335	0.700779	0.69918	0.697617	0.697078	0.696488	0.695144	0.69502	0.695001	0.695715	0.696945	0.698541	0.700222	0.701954	0.703845
0.5532	0.553208	0.553536	0.553622	0.554726	0.555294	0.556304	0.557844	0.559295	0.560633	0.561981	0.563725	0.565249	0.567266	0.56856	0.569606	0.570873	0.571185	0.571908	0.572168	0.571265	0.570831	0.568926	0.566027	0.564238	0.561069	0.55702	0.552522	0.548474	0.543709	0.539449	0.534553	0.529749	0.525433	0.522009	0.519235	0.517143	0.515413	0.514294	0.514108	0.514759	0.516788	0.519667	0.523064	0.527727	0.53307	0.538204	0.543851	0.549275	0.555559
0.638397	0.636203	0.63438	0.632803	0.631613	0.630379	0.629665	0.628854	0.628071	0.627244	0.627245	0.626951	0.626467	0.626066	0.625733	0.625233	0.624921	0.624387	0.624058	0.623942	0.623821	0.623753	0.623563	0.623084	0.622581	0.622341	0.622208	0.621435	0.621205	0.620413	0.620082	0.61897	0.617992	0.616528	0.615415	0.614395	0.613118	0.611865	0.610523	0.609548	0.609123	0.608295	0.60818	0.608132	0.608307	0.608702	0.610127	0.611356	0.612789	0.614379
0.526633	0.524836	0.524205	0.523367	0.52336	0.523486	0.524202	0.524456	0.525144	0.525427	0.525795	0.526291	0.526179	0.526069	0.52543	0.524568	0.523931	0.522261	0.521258	0.52035	0.519099	0.518088	0.517612	0.517615	0.518329	0.519257	0.521368	0.524456	0.528235	0.53285	0.538125	0.544026	0.549955	0.556554	0.563296	0.570059	0.576721	0.582994	0.588663	0.592833	0.596576	0.599968	0.601995	0.602648	0.60287	0.601916	0.599764	0.59715	0.594374	0.591253
0.995964	0.999179	1.0034	1.00769	1.0131	1.01769	1.02246	1.02651	1.03044	1.03439	1.0363	1.03727	1.03843	1.03764	1.03541	1.0307	1.02499	1.01838	1.00986	1.00009	0.988852	0.975605	0.961825	0.948082	0.933698	0.917763	0.901813	0.886892	0.8719	0.857731	0.843686	0.830437	0.819935	0.809735	0.80141	0.793299	0.786075	0.778101	0.771858	0.766145	0.759668	0.755305	0.751123	0.747522	0.743508	0.742776	0.741372	0.740206	0.740986	0.741719
0.856916	0.850117	0.841485	0.833148	0.824941	0.81622	0.806818	0.797176	0.78778	0.776036	0.766256	0.75524	0.744727	0.734561	0.724831	0.714961	0.706282	0.699307	0.693518	0.68903	0.686512	0.685402	0.687016	0.690795	0.69584	0.703581	0.712212	0.723214	0.735148	0.748477	0.761624	0.775943	0.791546	0.80778	0.823052	0.838886	0.853864	0.868146	0.882045	0.894485	0.906997	0.918623	0.928267	0.938241	0.947404	0.955772	0.962619	0.968238	0.973285	0.977381
0.349218	0.350495	0.351709	0.353028	0.354238	0.354963	0.356124	0.357211	0.358509	0.359088	0.359762	0.359574	0.360428	0.360908	0.361654	0.362961	0.364142	0.365373	0.366808	0.368475	0.370872	0.372908	0.376287	0.37997	0.384088	0.38805	0.393295	0.399169	0.405086	0.411614	0.418081	0.42509	0.432246	0.4395	0.446908	0.45453	0.462319	0.469885	0.477002	0.484365	0.491983	0.4993	0.50598	0.512306	0.518197	0.523737	0.528659	0.532924	0.53625	0.538872
0.352285	0.355271	0.358258	0.360893	0.362946	0.366293	0.368855	0.3713	0.372967	0.375404	0.377362	0.378834	0.380523	0.38223	0.383038	0.383781	0.384511	0.384837	0.385426	0.385587	0.38489	0.384987	0.384478	0.384059	0.383183	0.382797	0.381952	0.38166	0.380836	0.380531	0.380563	0.379899	0.380289	0.381023	0.381198	0.382188	0.382614	0.38364	0.384531	0.385997	0.38692	0.388059	0.389527	0.390659	0.392221	0.393289	0.394568	0.396457	0.397795	0.399112
0.405393	0.409709	0.414283	0.418382	0.422196	0.425634	0.428317	0.431857	0.434625	0.437269	0.43908	0.440539	0.441397	0.442323	0.443876	0.44409	0.443884	0.443896	0.443147	0.442294	0.440795	0.439182	0.436787	0.433924	0.431332	0.428349	0.425311	0.422193	0.420127	0.417422	0.41514	0.41262	0.411099	0.408971	0.407646	0.406538	0.405407	0.404198	0.403622	0.403049	0.401916	0.401428	0.400752	0.39935	0.397882	0.396094	0.394035	0.390969	0.388578	0.385303
0.410104	0.424322	0.438052	0.450255	0.462584	0.474133	0.484813	0.495356	0.503935	0.510682	0.517426	0.524377	0.530117	0.535612	0.54108	0.546956	0.554378	0.561563	0.569308	0.577614	0.586414	0.595579	0.604923	0.614212	0.624157	0.632821	0.641624	0.649617	0.656612	0.661483	0.664798	0.664977	0.664534	0.66415	0.661267	0.656739	0.651707	0.644716	0.637958	0.629309	0.620459	0.612368	0.604335	0.596861	0.590169	0.584199	0.579085	0.574908	0.571689	0.570371
0.857254	0.869291	0.882019	0.897302	0.914251	0.932326	0.951765	0.969326	0.989312	1.01	1.02948	1.04854	1.06628	1.08348	1.10022	1.11308	1.12447	1.13294	1.13928	1.14155	1.14325	1.14145	1.13716	1.13114	1.12267	1.1127	1.1004	1.08661	1.0731	1.0585	1.04347	1.02817	1.01297	0.997731	0.983515	0.96963	0.957282	0.944908	0.933628	0.923042	0.913066	0.90371	0.894391	0.886117	0.877757	0.869212	0.861194	0.8532	0.844999	0.837766
0.552392	0.557368	0.564424	0.571874	0.580025	0.589764	0.600204	0.612216	0.624463	0.63624	0.647286	0.659577	0.669553	0.679067	0.686312	0.693326	0.699342	0.703358	0.707781	0.709357	0.709135	0.707682	0.706244	0.703258	0.700051	0.69573	0.69228	0.687226	0.683475	0.680278	0.676224	0.675277	0.673597	0.673353	0.673962	0.675442	0.677766	0.682164	0.686341	0.691781	0.698527	0.704377	0.709763	0.716494	0.723549	0.729624	0.7363	0.74136	0.745766	0.750343
0.316676	0.324375	0.332555	0.340945	0.349114	0.358223	0.366054	0.373093	0.37868	0.383494	0.388242	0.392145	0.395031	0.396931	0.398667	0.398972	0.398484	0.397259	0.395354	0.39224	0.389287	0.38577	0.381738	0.377233	0.372288	0.36849	0.363238	0.357728	0.351983	0.346021	0.339859	0.332342	0.32612	0.320441	0.314227	0.308897	0.303011	0.297233	0.291066	0.285918	0.28052	0.276283	0.273301	0.271127	0.269893	0.268358	0.268481	0.26952	0.27169	0.274406
0.768103	0.75181	0.737001	0.724592	0.712001	0.700239	0.687972	0.67894	0.671264	0.665117	0.660623	0.657843	0.655205	0.655635	0.658669	0.663066	0.667002	0.673414	0.679848	0.686943	0.692515	0.698239	0.703025	0.705326	0.70596	0.704795	0.700755	0.694894	0.687323	0.679028	0.66931	0.658563	0.646424	0.636123	0.624487	0.614701	0.606048	0.599568	0.593673	0.589216	0.584609	0.583261	0.582895	0.583255	0.584034	0.586983	0.588248	0.590124	0.590578	0.590172
0.495044	0.497431	0.50076	0.503464	0.506089	0.508622	0.511541	0.513827	0.516674	0.518543	0.52071	0.522186	0.523442	0.524757	0.525473	0.525541	0.525458	0.524905	0.523896	0.522575	0.521791	0.519934	0.518473	0.517034	0.515804	0.513872	0.512999	0.511729	0.511641	0.510818	0.510126	0.509582	0.510033	0.509852	0.509784	0.510346	0.511022	0.512191	0.513826	0.515218	0.517433	0.519697	0.521784	0.523649	0.525916	0.528325	0.530347	0.531288	0.532344	0.53403
0.591319	0.577825	0.565277	0.552623	0.539949	0.527682	0.517355	0.507776	0.500547	0.494399	0.490324	0.487983	0.487374	0.488578	0.491116	0.495097	0.499817	0.506478	0.513717	0.521316	0.530335	0.539695	0.548725	0.556874	0.564863	0.573308	0.581353	0.588568	0.595691	0.602741	0.608737	0.613722	0.618623	0.622564	0.626981	0.630614	0.633465	0.636791	0.639146	0.641911	0.643245	0.64384	0.642813	0.641832	0.640807	0.63895	0.635235	0.629784	0.624524	0.618346
0.379155	0.38865	0.398362	0.405241	0.411882	0.416354	0.419441	0.421162	0.421594	0.420868	0.419162	0.41588	0.413121	0.410064	0.406985	0.405238	0.402395	0.401311	0.401032	0.401631	0.403104	0.405368	0.409366	0.413043	0.41696	0.420824	0.423505	0.427637	0.431104	0.432657	0.434044	0.432507	0.430692	0.427565	0.424351	0.419404	0.412976	0.40748	0.402151	0.397054	0.391697	0.389314	0.387225	0.386731	0.38798	0.391877	0.396598	0.402914	0.41071	0.419811
Normalized firing rate, time from stimulus update (-100ms to 250ms), low to high
0.260819	0.256461	0.251554	0.246517	0.240841	0.235224	0.22917	0.223036	0.217006	0.211172	0.205271	0.199966	0.195669	0.191345	0.187555	0.184239	0.181237	0.17888	0.177407	0.176201	0.175755	0.175705	0.176381	0.177174	0.178318	0.180134	0.182004	0.183634	0.186252	0.189125	0.192215	0.195221	0.198593	0.201671	0.204723	0.207923	0.210599	0.21327	0.215523	0.217293	0.218522	0.219504	0.219962	0.219539	0.218575	0.217072	0.214963	0.21202	0.208877	0.205238
0.399431	0.404208	0.409568	0.418112	0.426817	0.436798	0.446402	0.456372	0.465711	0.475221	0.48353	0.490765	0.497704	0.503956	0.508583	0.51139	0.51301	0.51271	0.511036	0.508419	0.504785	0.500328	0.495496	0.48965	0.484097	0.478176	0.47206	0.467066	0.462229	0.458204	0.454043	0.450537	0.447812	0.445592	0.443817	0.44241	0.441044	0.440405	0.439623	0.438853	0.438571	0.437397	0.435336	0.43426	0.433034	0.431659	0.430068	0.427731	0.425994	0.423006
0.972381	0.95949	0.947381	0.9359	0.923826	0.912333	0.901976	0.891224	0.8816	0.872319	0.863923	0.855748	0.849062	0.841321	0.834938	0.828737	0.821854	0.815582	0.808612	0.801603	0.794749	0.787806	0.779858	0.772314	0.763647	0.757699	0.751635	0.745866	0.739784	0.73419	0.729761	0.725599	0.721567	0.717391	0.713737	0.709387	0.705549	0.701688	0.697695	0.691518	0.685366	0.678449	0.671802	0.66359	0.653553	0.643173	0.632801	0.622272	0.610379	0.599333
0.413488	0.411666	0.409274	0.406015	0.402765	0.398648	0.394421	0.389256	0.385117	0.38028	0.375079	0.37057	0.365684	0.361219	0.357331	0.354174	0.352345	0.351269	0.351061	0.351877	0.354552	0.358389	0.363109	0.369729	0.37719	0.385276	0.39444	0.404483	0.414292	0.424858	0.435026	0.444518	0.453035	0.461536	0.468627	0.474376	0.478163	0.480483	0.480903	0.479224	0.475552	0.471479	0.465203	0.457549	0.449108	0.439791	0.429522	0.419205	0.408487	0.397883
0.613281	0.59116	0.569474	0.548693	0.528098	0.508618	0.49149	0.475355	0.462696	0.452747	0.445034	0.440009	0.437711	0.437585	0.441386	0.447083	0.454445	0.465043	0.476685	0.488483	0.501696	0.515855	0.531196	0.545986	0.560585	0.573693	0.586256	0.59672	0.604403	0.6105	0.616607	0.620188	0.621824	0.622304	0.620593	0.618061	0.61441	0.609882	0.603176	0.597362	0.5918	0.585534	0.579275	0.573186	0.567398	0.5627	0.557994	0.553831	0.550216	0.547116
0.114834	0.110157	0.10566	0.101742	0.0979802	0.0946869	0.0918353	0.0894778	0.0874058	0.0862232	0.0857046	0.0858681	0.0863838	0.0878158	0.0898079	0.0923258	0.095067	0.098536	0.102318	0.106073	0.110607	0.114661	0.11895	0.123033	0.126892	0.130432	0.133824	0.136768	0.1389	0.14078	0.142258	0.143378	0.143793	0.144168	0.144032	0.1435	0.143605	0.143578	0.144147	0.145217	0.146595	0.148643	0.151783	0.155503	0.160082	0.165508	0.171736	0.17868	0.185969	0.19436
0.0924915	0.0849546	0.0772554	0.0695549	0.0619989	0.0547139	0.0478044	0.0413518	0.0354143	0.0300276	0.0252069	0.0209495	0.017238	0.0140429	0.0113262	0.00904414	0.00715003	0.00559636	0.00433671	0.00332715	0.00252721	0.0019005	0	0	0	0	0	0	0	0	0	0	0	0	0	0	0	0	0	0	0	0	0	0	0	0	0	0	0	0
0	0	0	0	0	0	0	0	0	0	0	0	0	0	0	0	0	0	0	0	0	0	0	0	0	0	0	0	0	0	0	0	0	0	0	0	0	0	0	0	0	0	0	0	0	0	0	0	0	0
0.329412	0.341372	0.352736	0.365639	0.378153	0.391164	0.404625	0.418437	0.432443	0.446438	0.460173	0.473369	0.485729	0.496948	0.50673	0.514803	0.520925	0.524897	0.526566	0.525834	0.52501	0.520463	0.514054	0.505657	0.495484	0.483784	0.473191	0.460363	0.447416	0.433561	0.421172	0.410646	0.400388	0.391642	0.384739	0.379957	0.377519	0.377577	0.380202	0.385381	0.394184	0.404439	0.417927	0.430561	0.446774	0.463761	0.48015	0.496526	0.513181	0.52845
0.0634308	0.0642727	0.0652164	0.0659784	0.0671456	0.068336	0.0695221	0.0706711	0.0717454	0.0724362	0.0733081	0.0739626	0.0743622	0.0744723	0.0746234	0.074189	0.073427	0.0723359	0.0709239	0.0692091	0.0669505	0.0647913	0.0624187	0.0598852	0.057607	0.0550385	0.0525096	0.0500797	0.0478036	0.0457299	0.0439913	0.0426247	0.0415695	0.0408469	0.0404667	0.0404284	0.0407213	0.0413254	0.0422123	0.0433467	0.0446875	0.0461895	0.0475356	0.0492828	0.0510241	0.0524439	0.0541034	0.0556017	0.0568999	0.057962
0.257139	0.256239	0.256414	0.256406	0.257118	0.258148	0.259322	0.261329	0.263879	0.26712	0.270742	0.274676	0.278835	0.283445	0.288214	0.292129	0.296395	0.300549	0.304278	0.307733	0.310301	0.312347	0.313416	0.314302	0.31403	0.313388	0.311205	0.308626	0.3056	0.301987	0.297928	0.293574	0.288887	0.284469	0.280274	0.276445	0.273036	0.270136	0.26787	0.266325	0.265556	0.265981	0.266515	0.267979	0.269439	0.271224	0.2734	0.275138	0.277749	0.279432
0.139402	0.133038	0.127207	0.122601	0.117856	0.114474	0.11205	0.110602	0.109978	0.109708	0.110747	0.112438	0.114702	0.118042	0.121958	0.1258	0.129921	0.133791	0.138925	0.143222	0.148074	0.152849	0.157513	0.161599	0.166085	0.169924	0.174104	0.178026	0.181677	0.185041	0.188687	0.191588	0.194157	0.196356	0.198142	0.19947	0.200292	0.20056	0.200231	0.199269	0.197645	0.195936	0.193298	0.1902	0.186544	0.182397	0.177843	0.17357	0.168686	0.164349
0.577549	0.575995	0.574624	0.573493	0.571467	0.57125	0.571298	0.571629	0.572243	0.573111	0.574585	0.576608	0.577534	0.579944	0.58216	0.584064	0.584339	0.585497	0.58581	0.585125	0.583292	0.580163	0.574429	0.568644	0.561157	0.550747	0.540069	0.527578	0.51334	0.497453	0.48004	0.46007	0.44038	0.421177	0.398851	0.379077	0.357898	0.336782	0.319185	0.300096	0.281014	0.264918	0.250543	0.238184	0.229691	0.222653	0.217286	0.216426	0.217444	0.223072
0.0948302	0.100192	0.104804	0.108537	0.111284	0.112966	0.113532	0.112966	0.111284	0.108537	0.104804	0.100192	0.0948302	0.0888623	0.0824415	0.0757235	0.0688609	0.0619972	0.0552622	0.0487687	0.04261	0.0368586	0.0315662	0.0267648	0.0224679	0.0186732	0.0153649	0.012517	0.0100955	0.00806141	0.00637312	0.00498827	0.00386549	0.00296563	0.00225261	0.00169399	0	0	0	0	0	0	0	0	0	0	0	0	0	0
0.185759	0.178252	0.17007	0.161304	0.152053	0.142425	0.132532	0.122493	0.11346	0.10382	0.0944726	0.0855401	0.0771367	0.0693656	0.0615456	0.0554957	0.0502514	0.0458641	0.0415945	0.0391989	0.0376472	0.0369237	0.0369926	0.0388351	0.0406502	0.0431392	0.0462212	0.0490355	0.0532302	0.0576822	0.0633357	0.0683693	0.0734818	0.0778374	0.083125	0.0882774	0.0932722	0.0980966	0.103782	0.1086	0.113348	0.118052	0.122742	0.12744	0.132166	0.136925	0.141711	0.146503	0.152301	0.157322
0.236212	0.235595	0.234958	0.23432	0.233522	0.233015	0.232388	0.231525	0.230998	0.230645	0.229912	0.229538	0.229171	0.22867	0.228368	0.228114	0.227705	0.227412	0.227025	0.226327	0.225621	0.224686	0.22348	0.221879	0.219974	0.218178	0.215754	0.212839	0.209753	0.206265	0.20268	0.199014	0.195219	0.19143	0.187435	0.183579	0.180071	0.176818	0.173715	0.171603	0.169659	0.168532	0.167633	0.167619	0.168	0.168833	0.169806	0.171456	0.173711	0.175762
0.424551	0.429162	0.433925	0.437918	0.441048	0.443136	0.444377	0.445002	0.444741	0.443084	0.441623	0.439099	0.435909	0.432278	0.428065	0.424308	0.419592	0.415926	0.412415	0.408786	0.405081	0.401381	0.398545	0.395792	0.393052	0.391072	0.388515	0.385747	0.382402	0.379394	0.37576	0.370909	0.366605	0.361477	0.356554	0.351273	0.346103	0.339989	0.334033	0.328245	0.322737	0.317894	0.313106	0.30883	0.305786	0.303057	0.300697	0.299354	0.298756	0.299252
0.69322	0.695386	0.697628	0.700452	0.704269	0.70705	0.708916	0.710393	0.711013	0.710446	0.709221	0.706153	0.702779	0.698315	0.693161	0.685463	0.679864	0.672394	0.664121	0.655868	0.647839	0.639719	0.633061	0.624788	0.616602	0.609669	0.603138	0.595637	0.58853	0.582463	0.576671	0.571235	0.566655	0.56314	0.559664	0.556083	0.554993	0.554146	0.553632	0.55545	0.558212	0.561131	0.564699	0.568129	0.573286	0.578462	0.582779	0.587513	0.592328	0.595684
0.926622	0.941898	0.958037	0.974841	0.991526	1.00851	1.02599	1.04238	1.05819	1.07303	1.08631	1.09762	1.10729	1.11442	1.11943	1.12136	1.11915	1.11317	1.10427	1.09139	1.07573	1.05628	1.03408	1.0101	0.982358	0.954434	0.925518	0.896275	0.865733	0.838227	0.812895	0.790493	0.770273	0.75261	0.737165	0.727766	0.720105	0.715823	0.714454	0.716167	0.718739	0.724173	0.730715	0.737882	0.744482	0.750226	0.756656	0.76092	0.765798	0.767901
0.349824	0.348308	0.345926	0.342462	0.33853	0.33418	0.328904	0.323098	0.316826	0.309815	0.302696	0.295531	0.287648	0.279931	0.27211	0.264256	0.256356	0.248817	0.240891	0.233554	0.226295	0.219672	0.213421	0.207607	0.202369	0.197252	0.194014	0.19063	0.187937	0.186257	0.185247	0.184635	0.184957	0.185246	0.186921	0.189024	0.191178	0.193319	0.196284	0.198855	0.202131	0.205159	0.207642	0.210677	0.21331	0.215829	0.218781	0.221583	0.223652	0.225794
0.0879991	0.0896763	0.091547	0.0935209	0.0951833	0.0971572	0.0982877	0.0999309	0.101166	0.102365	0.102771	0.102683	0.102526	0.1016	0.099942	0.0983248	0.0963907	0.0942176	0.0918877	0.089484	0.0870868	0.0847697	0.0825974	0.0803042	0.0786504	0.0772381	0.0760814	0.0751787	0.0745129	0.0740536	0.074186	0.0741433	0.0741917	0.0742752	0.0743374	0.074324	0.0741854	0.0738794	0.0734824	0.0729781	0.072259	0.0711294	0.0703409	0.0694088	0.0683927	0.067357	0.0667961	0.0660605	0.0655366	0.0652859
0	0	0	0	0	0	0	0	0	0	0	0	0	0	0	0	0	0	0	0	0	0	0	0	0	0	0	0	0	0	0	0	0	0	0	0	0	0	0	0	0	0	0	0	0	0	0	0	0	0
0.115273	0.112951	0.110272	0.107019	0.10363	0.100088	0.0962776	0.0922416	0.0881855	0.0837758	0.0793305	0.0750113	0.0707533	0.0667668	0.0626795	0.0589232	0.0553838	0.0521393	0.049223	0.0466227	0.0442416	0.04236	0.0408279	0.0395283	0.0386033	0.0381496	0.0378743	0.0380204	0.0382837	0.0387791	0.0394597	0.0405523	0.0414746	0.0427272	0.0438462	0.0450688	0.0460936	0.0467717	0.0476097	0.0481571	0.0486702	0.0489893	0.0491196	0.0490728	0.0488663	0.0485224	0.0481071	0.0476503	0.0471437	0.0466175
0.479541	0.465651	0.452518	0.441431	0.430642	0.421365	0.413246	0.406747	0.401095	0.396973	0.394067	0.390828	0.389529	0.389117	0.38867	0.388337	0.387617	0.386765	0.38562	0.384931	0.382462	0.380739	0.377906	0.375056	0.372572	0.369052	0.366461	0.363017	0.359518	0.355771	0.353082	0.350055	0.347858	0.347009	0.345754	0.345529	0.346347	0.348339	0.349995	0.352673	0.355212	0.358692	0.363325	0.367836	0.372446	0.377036	0.381479	0.385312	0.388488	0.392033
0.216354	0.218953	0.221158	0.223234	0.224813	0.22611	0.226819	0.227172	0.227152	0.226588	0.225609	0.22436	0.222596	0.220386	0.217898	0.215287	0.212313	0.209139	0.205971	0.202974	0.199887	0.196771	0.193936	0.191376	0.189153	0.187226	0.185714	0.184486	0.183348	0.182782	0.182257	0.181922	0.182063	0.182344	0.182918	0.183343	0.183865	0.184377	0.184828	0.185338	0.185749	0.185841	0.186205	0.18608	0.186428	0.186549	0.186585	0.186502	0.186527	0.186866
0.0453438	0.0456724	0.045888	0.0460059	0.0460464	0.0456135	0.0456769	0.0457009	0.0457066	0.045707	0.0457066	0.0457009	0.0456769	0.0456135	0.0454842	0.0452583	0.0449037	0.0443896	0.0436883	0.0427783	0.0416452	0.0402834	0.0386965	0.0368972	0.0349071	0.032755	0.0304758	0.0281082	0.0256932	0.0228535	0.0211378	0.0196501	0.0184793	0.0171561	0.0161552	0.0155297	0.0153287	0.0155976	0.0163773	0.0177032	0.0196048	0.0221037	0.025212	0.0289306	0.033247	0.0386952	0.0442911	0.0503988	0.0569463	0.0634249
0.247713	0.249159	0.250647	0.252815	0.255437	0.258266	0.261862	0.266183	0.270491	0.274946	0.280462	0.285513	0.289903	0.294683	0.298808	0.302433	0.30547	0.307856	0.309297	0.310361	0.310552	0.310494	0.309909	0.308623	0.307221	0.305451	0.303483	0.301735	0.299687	0.297641	0.295281	0.293538	0.291222	0.289493	0.287399	0.285163	0.282748	0.280121	0.277255	0.273872	0.270549	0.266688	0.26427	0.261013	0.25691	0.253184	0.249797	0.246215	0.242565	0.239718
0.525845	0.528614	0.531276	0.533869	0.537252	0.539753	0.542982	0.545382	0.548441	0.551302	0.554256	0.556576	0.559102	0.561378	0.563388	0.565027	0.566493	0.56694	0.567343	0.566676	0.565695	0.564258	0.561897	0.558964	0.555677	0.551597	0.547096	0.542902	0.538533	0.533812	0.528791	0.524332	0.519972	0.51534	0.511241	0.507648	0.504387	0.501555	0.499616	0.497821	0.496681	0.4964	0.496358	0.496736	0.497554	0.498292	0.500147	0.501553	0.503055	0.504094
0.340771	0.3422	0.344514	0.34655	0.347965	0.349842	0.351355	0.352802	0.353177	0.353009	0.351704	0.350086	0.347393	0.344343	0.340113	0.336508	0.33218	0.32798	0.323618	0.319279	0.315554	0.31236	0.310326	0.308305	0.307571	0.307738	0.308809	0.310689	0.313551	0.316755	0.320585	0.325488	0.330044	0.334863	0.339769	0.343989	0.348022	0.351533	0.354032	0.356004	0.357367	0.35784	0.356925	0.355287	0.352896	0.349449	0.345756	0.341017	0.336135	0.33107
0.205681	0.206152	0.206454	0.207036	0.207379	0.207373	0.208015	0.208722	0.209094	0.209222	0.209796	0.210285	0.210616	0.211067	0.211698	0.2123	0.213021	0.21408	0.215345	0.216493	0.217818	0.219253	0.220899	0.222693	0.224403	0.226312	0.22827	0.230463	0.232757	0.235141	0.237794	0.240388	0.242999	0.245911	0.248715	0.251238	0.253629	0.256224	0.258527	0.260353	0.262013	0.263727	0.265328	0.266448	0.267152	0.267505	0.26748	0.266788	0.2662	0.26503
0.0168279	0.0147028	0.0127183	0.0108921	0.00923537	0.00775269	0.0064433	0.00530177	0.00431907	0.00348351	0.00278164	0.00219908	0.00172123	0.00133381	0.00102331	0.000777276	0.000584523	0	0	0	0	0	0	0	0	0	0	0	0	0	0	0	0	0	0	0	0	0	0	0	0	0	0	0	0	0	0	0	0	0
0.096063	0.103157	0.110081	0.116754	0.123106	0.129068	0.134585	0.139608	0.144102	0.14804	0.151404	0.154188	0.156388	0.158009	0.159057	0.159539	0.159463	0.158833	0.157651	0.155919	0.153634	0.151783	0.148715	0.145185	0.141222	0.136863	0.132158	0.127168	0.121967	0.117132	0.111933	0.106475	0.101702	0.0972327	0.0936692	0.0902806	0.0875208	0.0850883	0.0838586	0.0833623	0.0835964	0.0841632	0.085839	0.0876891	0.0904514	0.0935273	0.0967989	0.10014	0.103423	0.106519
0.226387	0.223791	0.221303	0.219389	0.218072	0.216927	0.216144	0.216035	0.215957	0.216964	0.217907	0.21914	0.220624	0.221995	0.224329	0.226372	0.228123	0.230575	0.232709	0.234711	0.236768	0.238567	0.239993	0.241255	0.242132	0.242867	0.242568	0.241853	0.240968	0.239674	0.238516	0.23648	0.234378	0.23202	0.229476	0.226623	0.224226	0.22147	0.21905	0.216574	0.214528	0.213206	0.211769	0.210228	0.209707	0.209116	0.209056	0.209423	0.209737	0.210129
0.27288	0.268508	0.264362	0.260582	0.257133	0.25478	0.252491	0.251198	0.250915	0.251951	0.253925	0.256765	0.260934	0.265768	0.271642	0.278053	0.285457	0.293143	0.301577	0.310023	0.31841	0.327335	0.33613	0.344521	0.352793	0.360438	0.367341	0.373605	0.378842	0.383576	0.386863	0.389132	0.390353	0.390948	0.390396	0.388701	0.38618	0.383002	0.378799	0.373886	0.368112	0.362392	0.356424	0.350298	0.344101	0.337826	0.331752	0.326015	0.320999	0.316273
0.564317	0.564406	0.564939	0.565713	0.568129	0.570882	0.573883	0.577224	0.581103	0.585572	0.590075	0.5947	0.60074	0.606553	0.611991	0.618147	0.624322	0.630121	0.635443	0.640267	0.644112	0.647212	0.650366	0.652572	0.65378	0.654216	0.653694	0.652556	0.651003	0.648707	0.646019	0.643254	0.640193	0.637165	0.633904	0.630665	0.627894	0.625012	0.622344	0.620189	0.618299	0.616621	0.615386	0.614186	0.613282	0.612221	0.611896	0.611069	0.610393	0.609977
0.432231	0.424185	0.415808	0.40656	0.400706	0.394903	0.389951	0.386846	0.384016	0.383084	0.382408	0.382844	0.383588	0.385172	0.388127	0.391392	0.394847	0.398371	0.401147	0.40466	0.40883	0.412949	0.414687	0.418849	0.422914	0.425322	0.428395	0.431224	0.434777	0.437731	0.441764	0.445092	0.447754	0.45232	0.45631	0.460475	0.465807	0.470767	0.476104	0.482094	0.488773	0.495924	0.503547	0.51161	0.520042	0.528032	0.537967	0.548091	0.557331	0.565475
0.68543	0.690277	0.695549	0.700556	0.707001	0.713426	0.719546	0.725081	0.729771	0.732075	0.734781	0.736157	0.736736	0.735099	0.734365	0.731563	0.727216	0.722145	0.717194	0.711067	0.705034	0.700357	0.696305	0.692412	0.691636	0.691447	0.693315	0.696209	0.701203	0.706863	0.715148	0.724372	0.734817	0.747606	0.762297	0.775976	0.789822	0.80453	0.819213	0.835186	0.849194	0.863602	0.875742	0.888435	0.899082	0.908855	0.917093	0.923748	0.928211	0.93162
0.676978	0.677823	0.678162	0.677838	0.676749	0.674722	0.672895	0.670144	0.667081	0.66386	0.661748	0.659099	0.657453	0.656223	0.655993	0.655677	0.657357	0.659995	0.663553	0.668061	0.673335	0.679986	0.686857	0.694588	0.703704	0.712988	0.722576	0.730903	0.74074	0.75178	0.761942	0.77105	0.780839	0.788769	0.794659	0.800043	0.804761	0.807055	0.808299	0.808087	0.805515	0.800969	0.795506	0.78849	0.779969	0.770846	0.760322	0.749894	0.738042	0.726529
0.667526	0.669973	0.672586	0.675774	0.677766	0.68063	0.682683	0.684727	0.685683	0.686951	0.687562	0.687208	0.68639	0.68567	0.684023	0.682978	0.68075	0.678114	0.675539	0.672418	0.671152	0.669734	0.668383	0.667147	0.666644	0.666662	0.667097	0.668596	0.670383	0.671994	0.674372	0.677343	0.680441	0.684011	0.68781	0.691566	0.695042	0.6986	0.702052	0.705436	0.708459	0.710823	0.713068	0.715232	0.716806	0.718403	0.718843	0.719201	0.719363	0.719287
0.948908	0.950804	0.952317	0.95494	0.957968	0.961397	0.966924	0.971884	0.977705	0.984223	0.990292	0.997525	1.0045	1.01196	1.01846	1.02607	1.03249	1.03773	1.04271	1.04789	1.05307	1.05694	1.06083	1.06398	1.06631	1.0687	1.06902	1.06901	1.06786	1.06507	1.06308	1.06087	1.0579	1.05416	1.05023	1.04706	1.04347	1.04135	1.03786	1.03708	1.03509	1.03495	1.03633	1.03804	1.0405	1.0442	1.04837	1.05532	1.06363	1.07076
0.20112	0.195519	0.190651	0.186263	0.182492	0.179461	0.17712	0.175239	0.173966	0.173267	0.173212	0.173746	0.174288	0.175426	0.176555	0.178218	0.179857	0.181754	0.18317	0.184877	0.185992	0.187021	0.187765	0.188518	0.188836	0.188679	0.188362	0.187654	0.186563	0.185453	0.184068	0.182439	0.180714	0.178653	0.176406	0.174001	0.171546	0.16907	0.166519	0.163919	0.161614	0.159002	0.156776	0.154484	0.15202	0.149943	0.147941	0.146063	0.144072	0.142475
0.503821	0.504887	0.502697	0.498939	0.493607	0.485867	0.477724	0.468136	0.457245	0.445227	0.431424	0.418005	0.404063	0.389848	0.375603	0.362705	0.349422	0.335934	0.324327	0.313559	0.303694	0.293889	0.286061	0.278144	0.273151	0.267896	0.264294	0.260304	0.255837	0.25276	0.251022	0.249818	0.249538	0.250331	0.250959	0.252442	0.254958	0.256973	0.261698	0.27012	0.27933	0.290341	0.303255	0.318109	0.334877	0.354608	0.375195	0.397258	0.419628	0.44387
0.800015	0.807237	0.814777	0.820926	0.827766	0.83508	0.841715	0.847482	0.853162	0.858193	0.863078	0.867816	0.872052	0.875132	0.877867	0.880457	0.882579	0.885045	0.886958	0.888538	0.888926	0.889638	0.890642	0.889905	0.888885	0.886627	0.883821	0.880507	0.877293	0.873423	0.867939	0.862118	0.855908	0.849054	0.842269	0.83569	0.829555	0.82274	0.816628	0.810918	0.8065	0.802379	0.798875	0.796269	0.793681	0.792453	0.791144	0.789475	0.789182	0.787142
0.651152	0.652515	0.65346	0.655778	0.657182	0.658082	0.65816	0.657129	0.654287	0.651304	0.647832	0.642705	0.637466	0.631207	0.62381	0.615451	0.607657	0.598592	0.589974	0.582056	0.574677	0.567065	0.56212	0.55696	0.553675	0.551939	0.553039	0.554818	0.557857	0.563091	0.569183	0.577725	0.587641	0.597979	0.608336	0.619014	0.630158	0.641512	0.650465	0.660305	0.668592	0.676798	0.683796	0.689092	0.693093	0.695177	0.696516	0.696237	0.695253	0.692424
0.71372	0.712979	0.711776	0.71177	0.710316	0.708523	0.706516	0.704696	0.701794	0.698678	0.69452	0.69008	0.686146	0.68209	0.678053	0.673508	0.668939	0.665307	0.661877	0.659672	0.657327	0.656292	0.655493	0.655212	0.656545	0.658769	0.660838	0.663247	0.66567	0.66825	0.67064	0.673108	0.675459	0.677724	0.678747	0.679082	0.678868	0.677787	0.677264	0.674862	0.672393	0.669784	0.666615	0.664066	0.661086	0.657775	0.654391	0.651176	0.647016	0.643364
0.753977	0.732124	0.707849	0.682391	0.655303	0.627665	0.599584	0.573919	0.547926	0.525298	0.503635	0.484794	0.467917	0.4536	0.441419	0.432415	0.425397	0.421919	0.420731	0.420548	0.422813	0.425684	0.429911	0.435612	0.442479	0.448679	0.456095	0.462776	0.469592	0.475275	0.479653	0.483649	0.487632	0.490509	0.49122	0.492597	0.491952	0.491588	0.490139	0.487797	0.48521	0.482567	0.480064	0.477739	0.475777	0.474973	0.473935	0.473842	0.475844	0.478932
1.31125	1.28164	1.25083	1.22034	1.19104	1.16029	1.13137	1.10236	1.07699	1.05192	1.02853	1.00809	0.988007	0.974343	0.959532	0.944204	0.930476	0.920505	0.909853	0.900775	0.893307	0.886561	0.883808	0.882025	0.882642	0.888049	0.894929	0.904025	0.913405	0.927675	0.944049	0.963206	0.982559	1.00162	1.02102	1.04236	1.06054	1.07812	1.09322	1.10695	1.11671	1.12285	1.12648	1.12441	1.12116	1.11638	1.10833	1.09819	1.08563	1.07291
0.677988	0.686867	0.694931	0.70275	0.711048	0.719136	0.729113	0.739344	0.750421	0.760961	0.772343	0.783361	0.795373	0.806734	0.818763	0.830781	0.843506	0.85507	0.866741	0.878183	0.889885	0.899574	0.90914	0.917714	0.924658	0.931534	0.938378	0.944502	0.949248	0.953333	0.956865	0.960146	0.963254	0.96603	0.967263	0.968424	0.971337	0.973694	0.973948	0.97385	0.971736	0.968105	0.963258	0.958587	0.950842	0.940379	0.928394	0.913796	0.897557	0.879728
0.421715	0.418047	0.414675	0.411037	0.407872	0.405909	0.404318	0.402468	0.403726	0.405021	0.40615	0.407734	0.409682	0.411877	0.414185	0.417371	0.419997	0.422625	0.425167	0.42689	0.429079	0.43084	0.433126	0.433795	0.43515	0.436389	0.437848	0.439636	0.441618	0.443863	0.446641	0.449958	0.455386	0.459816	0.463855	0.468942	0.473374	0.47856	0.483459	0.48794	0.491875	0.495144	0.49855	0.500479	0.500868	0.50121	0.500575	0.498955	0.496349	0.492083
0.410446	0.414499	0.419186	0.423405	0.428079	0.432425	0.435416	0.437758	0.440437	0.441744	0.442475	0.441942	0.441961	0.441649	0.441155	0.440633	0.440231	0.439317	0.440724	0.44206	0.444131	0.446683	0.449668	0.45298	0.456726	0.460723	0.465534	0.469242	0.472409	0.474087	0.475835	0.476522	0.477094	0.475822	0.4735	0.470205	0.464531	0.460052	0.454909	0.450299	0.444682	0.438974	0.433562	0.427792	0.422439	0.418252	0.414234	0.410369	0.406611	0.403906
0.42424	0.418565	0.412234	0.405417	0.398284	0.39017	0.383075	0.37519	0.368463	0.361844	0.355344	0.34811	0.344149	0.338576	0.33407	0.328702	0.323234	0.317616	0.311819	0.305842	0.29889	0.292888	0.286836	0.280038	0.2745	0.270385	0.26518	0.262833	0.260818	0.261207	0.261982	0.263229	0.266844	0.271718	0.277802	0.284997	0.294274	0.303619	0.314792	0.324939	0.336579	0.348454	0.36042	0.372339	0.38408	0.39552	0.406538	0.416188	0.425385	0.434767
0.21637	0.205157	0.193435	0.181636	0.170188	0.159503	0.149959	0.141894	0.135587	0.131258	0.129056	0.129056	0.131258	0.135587	0.141894	0.149959	0.159503	0.170188	0.181636	0.193435	0.205157	0.21637	0.226655	0.235623	0.240134	0.246213	0.249934	0.251187	0.253682	0.251197	0.246695	0.244175	0.237692	0.230471	0.222993	0.219519	0.214313	0.210744	0.209369	0.210705	0.21521	0.223262	0.235142	0.251022	0.270949	0.298585	0.327447	0.360024	0.395887	0.438234
0.73023	0.748756	0.767478	0.78762	0.810772	0.833689	0.856037	0.880403	0.904557	0.926667	0.949187	0.969805	0.987986	1.00322	1.01505	1.02486	1.02935	1.0301	1.02704	1.01977	1.00712	0.992317	0.973937	0.951056	0.927115	0.902611	0.875076	0.846358	0.81696	0.787352	0.761519	0.732572	0.706987	0.685134	0.663922	0.644977	0.628541	0.614797	0.603869	0.595821	0.59244	0.589379	0.589554	0.59407	0.601002	0.610594	0.62128	0.637559	0.654403	0.672405
0.83152	0.824938	0.813335	0.796744	0.775322	0.749337	0.71917	0.685294	0.646413	0.607329	0.566239	0.523841	0.480822	0.437842	0.395513	0.354388	0.313097	0.276222	0.244109	0.212861	0.184535	0.15926	0.137097	0.120534	0.105371	0.0934107	0.08458	0.0750868	0.0731959	0.0738834	0.0752247	0.0837947	0.0928743	0.10424	0.117791	0.135881	0.152346	0.171211	0.194012	0.218093	0.24324	0.269197	0.295673	0.322353	0.348898	0.374956	0.400174	0.424201	0.446698	0.467344
1.00754	1.01427	1.02192	1.02778	1.03215	1.03537	1.03773	1.03954	1.04403	1.04643	1.04914	1.05231	1.05598	1.06013	1.06246	1.06783	1.07305	1.07786	1.08194	1.08493	1.08644	1.08385	1.08176	1.07686	1.06881	1.05733	1.04219	1.02324	0.998165	0.969785	0.94027	0.906887	0.872943	0.831626	0.793674	0.751714	0.708652	0.668183	0.626046	0.585229	0.544261	0.508881	0.476802	0.448639	0.424913	0.409017	0.396253	0.384599	0.384172	0.388997
0.684889	0.703157	0.718522	0.730679	0.739423	0.744651	0.746364	0.744655	0.739702	0.732772	0.724222	0.713481	0.701012	0.687276	0.672718	0.657745	0.646715	0.633269	0.620697	0.60926	0.599166	0.590568	0.583565	0.578207	0.574499	0.572398	0.571821	0.572644	0.574704	0.574824	0.579489	0.584477	0.589515	0.594296	0.595505	0.599513	0.602007	0.602667	0.601184	0.597279	0.590715	0.581316	0.569998	0.556791	0.540852	0.522441	0.501903	0.479659	0.456189	0.432024
0.449376	0.449745	0.450387	0.451207	0.453138	0.454465	0.455934	0.45757	0.458917	0.460971	0.465235	0.469087	0.472567	0.476613	0.481874	0.487531	0.492727	0.49876	0.50447	0.509678	0.514191	0.51882	0.521711	0.52347	0.523989	0.523193	0.521047	0.518555	0.514073	0.508424	0.500214	0.495943	0.488725	0.480245	0.471637	0.463781	0.455869	0.447331	0.442019	0.43573	0.430114	0.425308	0.421424	0.419552	0.418077	0.417787	0.418693	0.420021	0.423395	0.427718
0.568968	0.564918	0.564628	0.567906	0.571354	0.576083	0.581765	0.588049	0.594571	0.600974	0.604116	0.609093	0.615104	0.619669	0.622701	0.624146	0.625865	0.624735	0.622228	0.618444	0.6135	0.604731	0.600478	0.59403	0.586983	0.579523	0.571816	0.564012	0.556237	0.548593	0.54116	0.534465	0.52856	0.523012	0.517838	0.514905	0.511039	0.509483	0.507051	0.505106	0.505488	0.503619	0.502654	0.502501	0.504494	0.506829	0.511451	0.515283	0.519803	0.525076
0.0863936	0.087519	0.0908709	0.0963764	0.103914	0.113313	0.124356	0.13678	0.150279	0.164507	0.17909	0.190712	0.205566	0.219371	0.231775	0.242443	0.251079	0.261354	0.266536	0.269496	0.270267	0.268974	0.265822	0.261091	0.255129	0.248327	0.24111	0.233909	0.227147	0.221212	0.216441	0.213104	0.211387	0.211387	0.213104	0.216441	0.221212	0.227147	0.233909	0.24111	0.248327	0.255129	0.261091	0.265822	0.268974	0.274186	0.274707	0.273397	0.270296	0.262618
[truncated: 301 more columns]

## Sheet: Figure6c
Simulated saccade task
AUC curve low spatial frequency as post-saccadic image (freuquency change)
Time bin center (ms)	-100	-90	-80	-70	-60	-50	-40	-30	-20	-10	0	10	20	30	40	50	60	70	80	90	100	110	120	130	140	150	160	170	180	190	200	210	220	230	240	250
	0.505191	0.492845	0.541807	0.51908	0.522587	0.481341	0.498176	0.475589	0.458614	0.45188	0.454826	0.465629	0.460438	0.474607	0.478395	0.514871	0.599888	0.563412	0.606481	0.612514	0.561167	0.580808	0.587682	0.577301	0.600028	0.585297	0.504349	0.504209	0.479377	0.412738	0.44725	0.427329	0.443603	0.459736	0.440657	0.45665
	0.49537	0.487233	0.46619	0.469136	0.434484	0.459035	0.452722	0.42326	0.420875	0.409512	0.411476	0.438552	0.457351	0.428732	0.428591	0.450617	0.493687	0.513328	0.467452	0.458614	0.438973	0.436027	0.444024	0.555696	0.539562	0.542228	0.549944	0.444444	0.37963	0.393799	0.381734	0.40376	0.426207	0.460157	0.429854	0.441498
	0.45679	0.47573	0.492705	0.483165	0.470539	0.447671	0.461981	0.444164	0.441639	0.447391	0.449214	0.439534	0.442761	0.452441	0.467873	0.457492	0.493687	0.489198	0.50463	0.447811	0.39408	0.416807	0.429433	0.492424	0.541526	0.526655	0.566779	0.531846	0.526515	0.51908	0.522868	0.555976	0.556397	0.604658	0.60073	0.622194
	0.487374	0.450056	0.437009	0.479798	0.478395	0.459315	0.489338	0.475589	0.447952	0.448092	0.497896	0.507295	0.525954	0.520062	0.480079	0.54307	0.534652	0.517396	0.506313	0.497054	0.463103	0.48569	0.489478	0.453844	0.499299	0.506594	0.54335	0.509961	0.475589	0.444585	0.404181	0.423541	0.455107	0.399972	0.429153	0.393098
	0.472789	0.441837	0.447619	0.52466	0.54983	0.494898	0.510204	0.433673	0.455442	0.493707	0.494048	0.472109	0.490136	0.492517	0.44966	0.513776	0.589286	0.587245	0.606803	0.532653	0.443537	0.492177	0.52619	0.501531	0.613776	0.618367	0.626531	0.663946	0.542517	0.470408	0.529252	0.514456	0.486395	0.564966	0.515646	0.580442
	0.601701	0.582653	0.589286	0.587245	0.593197	0.620578	0.588095	0.620408	0.610544	0.570238	0.569898	0.521939	0.529252	0.544558	0.577041	0.553231	0.515816	0.554422	0.529252	0.552381	0.573469	0.554082	0.462415	0.537075	0.507653	0.444048	0.581122	0.535034	0.5	0.484694	0.482653	0.531973	0.537415	0.475	0.494728	0.466497
	0.482143	0.488095	0.482143	0.482143	0.482143	0.502381	0.502381	0.508333	0.508333	0.494048	0.488095	0.494048	0.488095	0.502381	0.502381	0.537755	0.576871	0.667857	0.641156	0.566327	0.566156	0.464796	0.528741	0.530612	0.497619	0.435034	0.421939	0.515306	0.545068	0.610204	0.614286	0.486905	0.451531	0.407653	0.385374	0.431463
	0.5	0.5	0.5	0.494048	0.494048	0.494048	0.494048	0.5	0.5	0.5	0.5	0.5	0.5	0.5	0.5	0.513095	0.552211	0.492347	0.492857	0.494898	0.471429	0.54915	0.579592	0.594898	0.498639	0.441327	0.420068	0.440306	0.462075	0.445408	0.465646	0.460034	0.528231	0.517177	0.515646	0.502381
	0.52483	0.501361	0.467347	0.456122	0.444048	0.444048	0.47551	0.491837	0.517177	0.538776	0.55	0.545918	0.494558	0.458503	0.467687	0.484354	0.490306	0.490986	0.519898	0.542517	0.535204	0.512075	0.50034	0.527891	0.537415	0.572619	0.572109	0.554252	0.544558	0.484694	0.481973	0.540306	0.534354	0.57568	0.531633	0.497959
	0.513095	0.512245	0.528061	0.527891	0.526871	0.490476	0.493197	0.503912	0.495918	0.544218	0.546259	0.57432	0.577551	0.556633	0.588095	0.582483	0.602891	0.55051	0.501361	0.471599	0.465816	0.482993	0.519558	0.517687	0.513095	0.496599	0.502891	0.489796	0.476871	0.478741	0.457143	0.496599	0.493878	0.526871	0.504592	0.506463
	0.568197	0.537925	0.589966	0.586054	0.548469	0.560884	0.49881	0.554932	0.505102	0.523469	0.540986	0.561905	0.611905	0.598299	0.652041	0.641327	0.683163	0.632143	0.555272	0.539626	0.490646	0.490136	0.439456	0.457823	0.507993	0.505612	0.523129	0.553571	0.537925	0.466837	0.481973	0.454082	0.433673	0.467007	0.421769	0.430102
	0.528741	0.485204	0.494558	0.489966	0.510884	0.535714	0.57466	0.539456	0.548639	0.504592	0.523469	0.52517	0.506803	0.522449	0.52415	0.478061	0.602721	0.576701	0.597789	0.62551	0.554592	0.489286	0.525	0.515646	0.518027	0.535204	0.538605	0.556633	0.508163	0.506293	0.504762	0.476701	0.527551	0.481122	0.434864	0.460204
	0.500249	0.520439	0.50349	0.478689	0.493769	0.490778	0.510718	0.457502	0.439681	0.452642	0.471336	0.475075	0.504736	0.50349	0.485543	0.475199	0.453016	0.489282	0.467722	0.463983	0.432328	0.426221	0.47333	0.49327	0.538759	0.524925	0.529038	0.507976	0.48841	0.505608	0.499128	0.497507	0.495763	0.505857	0.51508	0.493021
	0.510593	0.510593	0.510593	0.514706	0.514706	0.5	0.5	0.5	0.514706	0.514706	0.514706	0.514706	0.5	0.5	0.514706	0.579262	0.542124	0.50162	0.507353	0.489531	0.479935	0.508225	0.503614	0.501122	0.499003	0.495264	0.512463	0.5167	0.506231	0.510469	0.510469	0.520937	0.520937	0.527168	0.512463	0.5167
	0.47495	0.487787	0.495638	0.494018	0.488285	0.453016	0.448903	0.466974	0.466725	0.461117	0.480558	0.50324	0.502742	0.487413	0.490404	0.488784	0.468968	0.460494	0.474327	0.475823	0.501994	0.496261	0.528415	0.514706	0.506605	0.545364	0.509721	0.530907	0.524925	0.506356	0.502368	0.481805	0.514706	0.451396	0.47844	0.515578
	0.459746	0.508848	0.509472	0.469093	0.482428	0.449776	0.497881	0.475449	0.445289	0.4585	0.459497	0.489905	0.515454	0.514332	0.487164	0.529786	0.51508	0.498504	0.518195	0.504362	0.476446	0.505733	0.542124	0.53664	0.605184	0.571909	0.562313	0.599202	0.556705	0.552966	0.523554	0.489158	0.531406	0.507851	0.488036	0.545239
	0.464606	0.461989	0.511216	0.501122	0.521685	0.510469	0.473455	0.476196	0.474327	0.466725	0.47171	0.478689	0.496261	0.485294	0.450274	0.512961	0.450025	0.494766	0.521186	0.485169	0.496261	0.452767	0.482802	0.514207	0.501496	0.590229	0.567672	0.5167	0.510842	0.50349	0.503116	0.528539	0.544741	0.564806	0.532777	0.5415
	0.47495	0.481181	0.500748	0.473579	0.511715	0.53178	0.497881	0.512089	0.472458	0.492647	0.507353	0.511839	0.524676	0.496884	0.498754	0.445663	0.457253	0.521685	0.485543	0.509098	0.514083	0.442173	0.440927	0.582004	0.547732	0.590728	0.57166	0.517323	0.503739	0.501246	0.552966	0.557577	0.565553	0.550847	0.498629	0.52318
	0.485419	0.525174	0.504985	0.542996	0.506854	0.516949	0.512836	0.491276	0.50486	0.474202	0.492896	0.511341	0.502119	0.52667	0.532777	0.562812	0.533649	0.573529	0.533898	0.527418	0.506605	0.437562	0.42996	0.515828	0.561939	0.591226	0.57515	0.53016	0.546984	0.529661	0.508724	0.511216	0.49676	0.49327	0.493644	0.471336
	0.494766	0.484297	0.524302	0.526545	0.500499	0.479187	0.436815	0.450523	0.498255	0.531281	0.541999	0.514457	0.433574	0.42348	0.486416	0.485917	0.513709	0.476944	0.471336	0.474202	0.377368	0.38846	0.494766	0.482677	0.567672	0.623006	0.482552	0.503365	0.448031	0.480932	0.542498	0.566052	0.623131	0.604312	0.513709	0.582752
	0.408433	0.443719	0.454481	0.466478	0.480769	0.482357	0.458186	0.463303	0.468243	0.440191	0.444954	0.421489	0.406845	0.425194	0.465067	0.478123	0.478299	0.446013	0.422371	0.365208	0.413903	0.407728	0.435956	0.454128	0.36609	0.425371	0.40314	0.43578	0.472477	0.472124	0.465067	0.460833	0.447424	0.442308	0.401376	0.397671
	0.490826	0.5	0.5	0.495413	0.495413	0.495413	0.495413	0.495413	0.495413	0.490826	0.490826	0.486239	0.486239	0.486239	0.490826	0.510586	0.593331	0.50741	0.519584	0.558398	0.39873	0.488179	0.512703	0.513761	0.60921	0.487474	0.446013	0.434192	0.472124	0.550459	0.59439	0.519936	0.517466	0.40861	0.466478	0.436662
	0.462068	0.478829	0.480946	0.45801	0.421313	0.425371	0.411785	0.387615	0.43331	0.439132	0.491179	0.524524	0.527699	0.47283	0.474947	0.427841	0.440191	0.469125	0.463303	0.497706	0.484651	0.505822	0.516761	0.491002	0.463832	0.433486	0.462244	0.512703	0.490473	0.471595	0.455187	0.441602	0.506704	0.508998	0.507763	0.483063
	0.408963	0.344213	0.366443	0.351094	0.384439	0.388144	0.371383	0.423783	0.412668	0.432428	0.426782	0.426076	0.430487	0.407904	0.431546	0.469831	0.452893	0.496295	0.46542	0.451658	0.408433	0.373147	0.380381	0.418843	0.513232	0.468419	0.496119	0.451658	0.414785	0.447248	0.480946	0.510939	0.491355	0.447424	0.444778	0.438956
	0.493063	0.482002	0.538995	0.541714	0.561399	0.555868	0.501687	0.48294	0.530934	0.490157	0.49147	0.471879	0.470847	0.478721	0.492126	0.521185	0.587833	0.559899	0.590551	0.545744	0.437477	0.517623	0.497844	0.575366	0.579959	0.556899	0.499625	0.532621	0.478159	0.481909	0.507124	0.447413	0.495126	0.469535	0.485846	0.506562
	0.5163	0.512388	0.509035	0.516766	0.521796	0.517697	0.506334	0.499069	0.517697	0.529061	0.539493	0.535395	0.497206	0.542846	0.528223	0.46032	0.465257	0.425112	0.413934	0.468517	0.521516	0.527664	0.493294	0.498975	0.469262	0.470287	0.478577	0.501304	0.513599	0.510432	0.514531	0.5	0.507265	0.507265	0.503167	0.503167
	0.576192	0.579173	0.501025	0.515276	0.502981	0.538562	0.55095	0.562221	0.560917	0.569672	0.556259	0.512947	0.504844	0.510898	0.514903	0.553838	0.542288	0.518256	0.554769	0.512854	0.494784	0.491058	0.477273	0.515276	0.502422	0.544803	0.59063	0.591095	0.60516	0.562779	0.537072	0.582992	0.569206	0.610004	0.555607	0.529899
	0.543033	0.544896	0.56427	0.583737	0.583458	0.575168	0.561848	0.525801	0.503539	0.572373	0.581036	0.624907	0.607023	0.552627	0.551509	0.525801	0.576006	0.582992	0.614847	0.558402	0.509221	0.473733	0.441878	0.573118	0.549925	0.575261	0.591934	0.525708	0.541822	0.559799	0.560637	0.559426	0.566319	0.536233	0.561848	0.571256
	0.500186	0.507265	0.508849	0.547038	0.525149	0.569952	0.538655	0.512295	0.55775	0.566412	0.540238	0.553744	0.508662	0.509501	0.549739	0.478856	0.547131	0.529527	0.516673	0.550019	0.557284	0.558308	0.565387	0.551695	0.480346	0.479974	0.500466	0.488264	0.534836	0.486494	0.489661	0.54946	0.566412	0.607582	0.595007	0.601248
	0.539121	0.558588	0.568741	0.571442	0.537537	0.533066	0.547038	0.559333	0.578335	0.584203	0.568554	0.543592	0.557563	0.549739	0.558308	0.547411	0.652291	0.642325	0.617083	0.62323	0.520678	0.544244	0.579639	0.583458	0.650708	0.625559	0.589605	0.600596	0.53614	0.526546	0.530365	0.51127	0.548063	0.519747	0.569765	0.580291
	0.511364	0.5	0.5	0.5	0.495902	0.507265	0.507265	0.503167	0.503074	0.491803	0.491803	0.491803	0.495902	0.495902	0.491803	0.499069	0.496926	0.494877	0.484259	0.469449	0.48193	0.50801	0.549832	0.535954	0.560823	0.556259	0.555142	0.572094	0.595566	0.610842	0.617548	0.610656	0.581781	0.554862	0.549273	0.522634
	0.536326	0.532228	0.48994	0.509408	0.504471	0.52813	0.574888	0.54769	0.539493	0.528782	0.479229	0.49851	0.514344	0.52459	0.536326	0.531017	0.492455	0.51304	0.495343	0.524776	0.56073	0.530924	0.5163	0.461811	0.442344	0.440015	0.491244	0.514903	0.538376	0.533066	0.520585	0.536326	0.499441	0.568741	0.564549	0.521144
	0.523286	0.501863	0.508756	0.500466	0.543778	0.540984	0.540797	0.535861	0.506054	0.524683	0.536885	0.496647	0.527478	0.517325	0.53465	0.561755	0.568648	0.56427	0.521982	0.514624	0.488171	0.480905	0.516114	0.586624	0.596311	0.57582	0.569113	0.548156	0.557004	0.549087	0.525522	0.461997	0.443182	0.426602	0.431632	0.453987
	0.520396	0.563762	0.55703	0.622376	0.559802	0.546139	0.547327	0.514851	0.523762	0.538218	0.553465	0.568317	0.579208	0.516238	0.514257	0.514257	0.517426	0.56396	0.574851	0.553267	0.510099	0.491287	0.503168	0.471287	0.509901	0.542178	0.509901	0.489109	0.467327	0.462376	0.458218	0.487723	0.490693	0.423564	0.443762	0.443366
	0.539802	0.546733	0.550891	0.573465	0.522178	0.56396	0.528713	0.579802	0.655248	0.598218	0.597624	0.569109	0.540792	0.581188	0.615446	0.552871	0.557822	0.548713	0.518218	0.543762	0.53703	0.535446	0.565941	0.519604	0.543564	0.544356	0.524554	0.539604	0.463168	0.430693	0.432871	0.427525	0.480594	0.522376	0.480792	0.53505
	0.46451	0.512549	0.508039	0.514902	0.488824	0.498824	0.509412	0.484314	0.478824	0.495882	0.487059	0.537647	0.560784	0.570392	0.566863	0.568235	0.537059	0.538235	0.551569	0.617451	0.572941	0.532549	0.520196	0.538431	0.541373	0.566078	0.558235	0.538431	0.557255	0.547059	0.512941	0.463333	0.425882	0.450392	0.423529	0.478431
	0.447843	0.430196	0.442941	0.438824	0.457647	0.471765	0.458431	0.436078	0.443725	0.386275	0.461961	0.504902	0.524314	0.503333	0.447255	0.417451	0.452941	0.51	0.488235	0.498627	0.452941	0.447451	0.443137	0.418627	0.452941	0.468431	0.509216	0.515686	0.540392	0.564314	0.522353	0.583725	0.581961	0.56549	0.593529	0.593333
	0.50902	0.509608	0.560784	0.531765	0.617059	0.575686	0.517843	0.583137	0.485294	0.478431	0.577451	0.530784	0.545098	0.508431	0.450588	0.510588	0.467843	0.533529	0.480196	0.433725	0.429216	0.539804	0.585098	0.618824	0.580196	0.540784	0.568039	0.582745	0.613333	0.578235	0.535098	0.551961	0.540784	0.553137	0.529608	0.516471
	0.457647	0.478824	0.460196	0.443333	0.499608	0.462353	0.455294	0.500196	0.507843	0.516275	0.568235	0.522353	0.51549	0.521569	0.549804	0.53549	0.560784	0.599412	0.519216	0.546667	0.455686	0.467451	0.486863	0.473529	0.542157	0.543725	0.518431	0.556078	0.546667	0.506471	0.558431	0.517451	0.551961	0.55451	0.553529	0.638824
	0.506078	0.408235	0.436863	0.508824	0.444706	0.454902	0.460392	0.425098	0.443137	0.418824	0.413137	0.385098	0.429804	0.44549	0.387647	0.47	0.506863	0.468824	0.540196	0.503137	0.45451	0.512745	0.480784	0.471176	0.542353	0.553137	0.524706	0.546667	0.529412	0.482353	0.531176	0.485098	0.490196	0.512745	0.462745	0.463922
	0.629244	0.60661	0.625	0.554913	0.595165	0.605838	0.648791	0.665509	0.67091	0.652006	0.576389	0.564815	0.587963	0.602495	0.611626	0.60481	0.642747	0.644162	0.640561	0.576389	0.533179	0.45589	0.41178	0.516975	0.496271	0.493827	0.515303	0.483796	0.457176	0.43107	0.39802	0.46142	0.476337	0.488555	0.533436	0.512989
	0.566487	0.602109	0.609311	0.584877	0.552726	0.503729	0.522119	0.541667	0.534851	0.583591	0.597737	0.601337	0.599023	0.542438	0.538323	0.563014	0.557356	0.490741	0.472994	0.442258	0.499871	0.545267	0.540766	0.553755	0.515947	0.529578	0.522505	0.546296	0.609954	0.557227	0.59285	0.565586	0.503086	0.48534	0.471836	0.451903
	0.607767	0.588992	0.584619	0.610983	0.623328	0.668467	0.680298	0.63876	0.643647	0.623843	0.633873	0.66731	0.649048	0.643904	0.632973	0.651106	0.641461	0.693673	0.670782	0.652006	0.651106	0.616384	0.626672	0.608925	0.647762	0.657665	0.61394	0.568287	0.518261	0.486626	0.537551	0.590535	0.58822	0.634002	0.544882	0.582305
	0.573077	0.587449	0.581174	0.487854	0.432996	0.459514	0.481781	0.511741	0.539879	0.519433	0.530162	0.506478	0.536032	0.556073	0.515587	0.503644	0.452024	0.437652	0.484008	0.480567	0.482591	0.51498	0.531781	0.544939	0.583806	0.597571	0.57834	0.502024	0.444534	0.434211	0.462146	0.512753	0.576721	0.573684	0.597166	0.484413
	0.603644	0.640891	0.633198	0.606275	0.61417	0.566599	0.617611	0.602227	0.636437	0.589879	0.563765	0.577733	0.582186	0.583603	0.621053	0.57247	0.60081	0.609919	0.569636	0.498583	0.459514	0.480972	0.59332	0.636032	0.605668	0.560526	0.57247	0.524089	0.542713	0.607085	0.621862	0.577935	0.610526	0.596154	0.579555	0.565992
	0.557895	0.525101	0.468219	0.465789	0.445951	0.41417	0.471457	0.476518	0.44919	0.478745	0.490486	0.512955	0.546154	0.546154	0.581781	0.508502	0.47085	0.401822	0.447368	0.481781	0.487652	0.51417	0.547773	0.495344	0.453036	0.516802	0.435628	0.515182	0.531174	0.479555	0.504858	0.486437	0.469636	0.492308	0.475911	0.42753
	0.489879	0.536842	0.569838	0.556275	0.530972	0.461538	0.506073	0.486235	0.458704	0.434818	0.460121	0.454251	0.495344	0.512551	0.503644	0.519028	0.535223	0.492915	0.519231	0.519231	0.508704	0.508704	0.508704	0.498178	0.511741	0.533198	0.530364	0.514372	0.51498	0.492713	0.536032	0.53664	0.547166	0.513968	0.489474	0.513968
	0.547571	0.605263	0.561943	0.548583	0.516599	0.508907	0.553441	0.558502	0.550405	0.498178	0.457085	0.472267	0.533603	0.553644	0.585425	0.571862	0.496761	0.50587	0.527733	0.519838	0.531781	0.492308	0.503644	0.479757	0.502024	0.488057	0.485425	0.538462	0.566599	0.591296	0.618016	0.533806	0.516397	0.549595	0.515587	0.503441
	0.55772	0.518038	0.510823	0.549423	0.576118	0.544733	0.566378	0.488095	0.495671	0.5	0.480159	0.5	0.449856	0.536797	0.501443	0.520202	0.500722	0.512626	0.551948	0.54329	0.427128	0.497835	0.466811	0.474026	0.534993	0.465368	0.550866	0.530303	0.386364	0.416667	0.453102	0.467172	0.581169	0.569625	0.52886	0.559524
	0.53355	0.502165	0.51912	0.439755	0.396825	0.421717	0.480159	0.486291	0.462121	0.468975	0.494589	0.52381	0.587662	0.511905	0.512987	0.53355	0.459957	0.493506	0.475108	0.520202	0.510462	0.526696	0.46176	0.496753	0.498557	0.53355	0.569986	0.518398	0.557359	0.582251	0.535354	0.59632	0.58153	0.545815	0.551587	0.571068
	0.426046	0.426407	0.494589	0.529942	0.512987	0.482323	0.414502	0.422078	0.404401	0.469336	0.443723	0.467172	0.502525	0.529221	0.598485	0.568182	0.446609	0.424242	0.451299	0.498918	0.536797	0.504329	0.442641	0.335498	0.352814	0.431818	0.5	0.609307	0.536797	0.503608	0.507215	0.477633	0.523449	0.561328	0.478355	0.506854
	0.466811	0.494589	0.511544	0.56746	0.588384	0.551587	0.546898	0.528139	0.481602	0.484127	0.517316	0.534632	0.572872	0.520563	0.502165	0.450938	0.411255	0.436869	0.440115	0.42785	0.426768	0.465729	0.418831	0.489538	0.513709	0.44228	0.445887	0.44697	0.433261	0.478716	0.48557	0.518038	0.557359	0.565657	0.546898	0.515152
	0.496392	0.531746	0.545455	0.526335	0.532828	0.574315	0.5671	0.548701	0.541847	0.516595	0.471861	0.513709	0.48557	0.485931	0.534632	0.434704	0.459957	0.516955	0.407287	0.512266	0.470058	0.434704	0.470058	0.475108	0.444805	0.462121	0.44733	0.415945	0.46176	0.47114	0.457431	0.502525	0.50469	0.503247	0.542929	0.50974
	0.504329	0.460317	0.446609	0.453102	0.5	0.52886	0.546176	0.58658	0.63961	0.593434	0.572511	0.599206	0.551948	0.582612	0.592352	0.521645	0.542208	0.504329	0.478355	0.559163	0.607504	0.602814	0.603175	0.626263	0.55303	0.55303	0.45671	0.415224	0.449856	0.465368	0.477633	0.484127	0.502525	0.489538	0.501804	0.515873
	0.549784	0.518038	0.511183	0.542208	0.578283	0.570707	0.542208	0.551227	0.496753	0.530303	0.541847	0.520563	0.544372	0.492785	0.48557	0.45671	0.501443	0.515873	0.550505	0.573593	0.572511	0.541126	0.50974	0.518398	0.488095	0.472944	0.453463	0.409091	0.425325	0.424242	0.496032	0.546537	0.561328	0.557359	0.511544	0.445887
	0.386364	0.501804	0.534632	0.57684	0.64899	0.570346	0.570346	0.458153	0.510101	0.547619	0.540765	0.602814	0.569264	0.536797	0.537518	0.49531	0.469697	0.484848	0.505411	0.517316	0.509019	0.532468	0.502165	0.549784	0.503247	0.600649	0.613636	0.597763	0.619048	0.535714	0.566378	0.573593	0.527056	0.489177	0.496753	0.504329
	0.57716	0.567901	0.475309	0.666667	0.404321	0.469136	0.453704	0.345679	0.401235	0.246914	0.37037	0.308642	0.450617	0.385802	0.512346	0.462963	0.453704	0.5	0.265432	0.444444	0.262346	0.354938	0.530864	0.407407	0.429012	0.481481	0.425926	0.401235	0.438272	0.466049	0.388889	0.469136	0.42284	0.435185	0.459877	0.533951
	0.466049	0.558642	0.564815	0.614198	0.506173	0.45679	0.450617	0.376543	0.416667	0.42284	0.5	0.524691	0.401235	0.459877	0.444444	0.425926	0.466049	0.530864	0.515432	0.512346	0.32716	0.324074	0.299383	0.225309	0.265432	0.271605	0.410494	0.351852	0.416667	0.487654	0.5	0.555556	0.608025	0.490741	0.608025	0.527778
	0.5	0.493827	0.416667	0.472222	0.75	0.595679	0.611111	0.583333	0.388889	0.583333	0.527778	0.472222	0.524691	0.5	0.567901	0.638889	0.648148	0.524691	0.592593	0.407407	0.453704	0.376543	0.527778	0.595679	0.567901	0.555556	0.54321	0.462963	0.388889	0.333333	0.361111	0.416667	0.527778	0.555556	0.527778	0.527778

## Sheet: Figure6d
Simulated saccade task
AUC curve low spatial frequency as post-saccadic image (freuquency change)
Time bin center (ms)	-100	-90	-80	-70	-60	-50	-40	-30	-20	-10	0	10	20	30	40	50	60	70	80	90	100	110	120	130	140	150	160	170	180	190	200	210	220	230	240	250
	0.481605	0.479599	0.478038	0.479153	0.479487	0.482386	0.498997	0.456968	0.433891	0.43456	0.410814	0.431661	0.4767	0.465998	0.464994	0.47971	0.476812	0.446154	0.497659	0.490747	0.48573	0.538239	0.569231	0.579487	0.469565	0.467781	0.438796	0.442029	0.465329	0.494872	0.491527	0.516054	0.530212	0.485173	0.499554	0.512375
	0.488517	0.473021	0.472129	0.505017	0.495541	0.488406	0.485842	0.46243	0.452508	0.468116	0.468004	0.469008	0.454627	0.457302	0.429431	0.476366	0.509588	0.539465	0.540245	0.42252	0.480268	0.52709	0.571237	0.605017	0.538239	0.49699	0.481159	0.504013	0.471795	0.468562	0.433445	0.388071	0.452397	0.477146	0.515942	0.507469
	0.49699	0.481717	0.448941	0.479153	0.456633	0.469788	0.46845	0.449721	0.476589	0.462542	0.441695	0.443144	0.450167	0.461873	0.46466	0.455072	0.451059	0.46689	0.467781	0.4932	0.479376	0.462096	0.461761	0.43233	0.456187	0.455184	0.430323	0.446711	0.473021	0.54437	0.567447	0.576812	0.576366	0.578484	0.554738	0.569119
	0.405128	0.398551	0.513266	0.483946	0.52854	0.488517	0.408027	0.46165	0.439465	0.443813	0.42709	0.394983	0.446377	0.387402	0.413489	0.444705	0.36845	0.411706	0.408584	0.432553	0.45039	0.508027	0.539353	0.524749	0.556745	0.566332	0.525864	0.495095	0.44437	0.422185	0.452954	0.511483	0.517949	0.520401	0.462207	0.455407
	0.504703	0.504703	0.534098	0.520282	0.522634	0.529101	0.426808	0.50823	0.568195	0.546737	0.589065	0.496179	0.482069	0.455908	0.52381	0.559377	0.490594	0.489124	0.446796	0.547031	0.532334	0.597002	0.529982	0.550852	0.611111	0.532922	0.579953	0.509406	0.458554	0.501764	0.433862	0.474427	0.465902	0.43739	0.411229	0.442975
	0.396238	0.404468	0.400647	0.425632	0.506467	0.49853	0.470606	0.486479	0.396825	0.385068	0.434156	0.455908	0.470312	0.442975	0.509994	0.539683	0.463551	0.464139	0.3495	0.404174	0.491476	0.420047	0.491182	0.399177	0.463551	0.524691	0.46796	0.427984	0.385068	0.415638	0.402704	0.420047	0.397119	0.266608	0.386243	0.42475
	0.511464	0.517637	0.493827	0.493827	0.5	0.5	0.5	0.5	0.5	0.5	0.5	0.5	0.493827	0.517637	0.511464	0.529101	0.535273	0.499118	0.508818	0.507643	0.509406	0.529394	0.500294	0.505585	0.463551	0.489124	0.46649	0.472663	0.514109	0.447972	0.477954	0.460317	0.39418	0.417108	0.421517	0.409171
	0.5	0.5	0.5	0.5	0.5	0.5	0.5	0.5	0.5	0.5	0.5	0.5	0.5	0.5	0.5	0.5	0.5	0.487654	0.469136	0.515873	0.556731	0.550265	0.62963	0.621399	0.590535	0.542328	0.509994	0.490006	0.469136	0.467078	0.451205	0.423868	0.426808	0.387125	0.358025	0.358025
	0.557025	0.581717	0.567901	0.572604	0.552322	0.559965	0.547913	0.559377	0.514991	0.537331	0.523516	0.60582	0.632569	0.619929	0.580835	0.548501	0.500294	0.466784	0.508818	0.514109	0.4806	0.404174	0.362434	0.34127	0.405056	0.478836	0.464433	0.482363	0.505879	0.542328	0.519988	0.513815	0.469136	0.444444	0.483539	0.505879
	0.43739	0.444738	0.457672	0.499118	0.521458	0.506173	0.529982	0.504115	0.500882	0.541446	0.552322	0.557319	0.580835	0.551146	0.524691	0.522928	0.467372	0.449735	0.45679	0.399177	0.401529	0.473251	0.516461	0.576132	0.53351	0.465608	0.415932	0.398295	0.462669	0.482951	0.547913	0.542034	0.505585	0.485009	0.48736	0.498236
	0.410053	0.49853	0.465315	0.414756	0.504115	0.451793	0.518519	0.419459	0.416226	0.44415	0.428571	0.566138	0.487948	0.461199	0.442387	0.433862	0.460024	0.397413	0.447972	0.460317	0.45826	0.560553	0.556731	0.581423	0.635509	0.537625	0.559377	0.431217	0.436802	0.503233	0.531746	0.488536	0.524691	0.507643	0.510876	0.494415
	0.478542	0.482069	0.51117	0.558495	0.549089	0.524691	0.512346	0.550265	0.614638	0.633745	0.579365	0.481481	0.465021	0.452969	0.47619	0.492357	0.480306	0.524985	0.533804	0.496473	0.520576	0.531746	0.582892	0.540564	0.569077	0.641093	0.562316	0.61846	0.57378	0.556143	0.535273	0.478836	0.502058	0.54174	0.55144	0.554968
	0.448432	0.468509	0.474697	0.474422	0.462184	0.495325	0.494499	0.487074	0.488036	0.474147	0.452558	0.474697	0.494637	0.482948	0.492574	0.487624	0.505088	0.501925	0.518839	0.511414	0.504538	0.47511	0.460946	0.501513	0.510314	0.516639	0.498075	0.505638	0.499725	0.531216	0.534791	0.513201	0.493262	0.521727	0.512239	0.501925
	0.513889	0.508938	0.508938	0.49505	0.49505	0.49505	0.49505	0.49505	0.49505	0.5	0.5	0.5	0.5	0.5	0.5	0.5	0.5	0.513889	0.541667	0.532316	0.517877	0.52599	0.469059	0.464109	0.446095	0.459433	0.480198	0.5	0.5	0.5	0.5	0.5	0.5	0.5	0.513889	0.513889
	0.490099	0.477723	0.482948	0.47401	0.484048	0.488724	0.469472	0.464109	0.452558	0.461221	0.476073	0.463146	0.508663	0.534103	0.545792	0.561056	0.539879	0.468097	0.444582	0.375	0.375688	0.460809	0.485424	0.538779	0.569444	0.518564	0.530253	0.525853	0.507976	0.503575	0.495875	0.47291	0.482673	0.522277	0.526953	0.521452
	0.394389	0.383938	0.389989	0.392189	0.396865	0.411304	0.439631	0.462734	0.455721	0.456683	0.42918	0.431106	0.397277	0.428905	0.436881	0.422442	0.440044	0.412679	0.431106	0.414466	0.45132	0.529153	0.554868	0.557618	0.560369	0.526678	0.508251	0.541804	0.537404	0.521865	0.511139	0.486111	0.472222	0.456821	0.44527	0.479235
	0.44857	0.467134	0.495462	0.47181	0.47566	0.514301	0.494912	0.491474	0.47236	0.455583	0.494774	0.517052	0.514026	0.506188	0.463009	0.482811	0.520765	0.528878	0.519664	0.491474	0.465897	0.409791	0.511964	0.586771	0.588009	0.62775	0.572057	0.546617	0.567244	0.587459	0.558718	0.571232	0.541667	0.514851	0.508938	0.491337
	0.479785	0.465072	0.468647	0.431793	0.47456	0.492712	0.526678	0.526815	0.495875	0.480473	0.486249	0.494087	0.52214	0.521452	0.534653	0.530391	0.509351	0.538229	0.512926	0.579758	0.485699	0.518977	0.549505	0.520215	0.593647	0.534653	0.580721	0.577833	0.550743	0.531766	0.525853	0.515952	0.533553	0.529565	0.507976	0.534241
	0.514576	0.540704	0.486524	0.484048	0.474147	0.513476	0.540842	0.503988	0.5022	0.476623	0.490787	0.457783	0.484598	0.502613	0.515127	0.52709	0.523927	0.509351	0.494362	0.499587	0.49505	0.50385	0.540842	0.473872	0.548955	0.528603	0.580033	0.597497	0.609598	0.605061	0.591859	0.533278	0.54923	0.532591	0.499862	0.515539
	0.561331	0.576183	0.557343	0.539054	0.518289	0.518977	0.500688	0.493262	0.483911	0.528328	0.564769	0.566282	0.537266	0.500688	0.537816	0.539329	0.561331	0.535754	0.431518	0.385726	0.432756	0.405666	0.539329	0.543592	0.47951	0.537541	0.520352	0.555143	0.542492	0.528053	0.424367	0.479648	0.473735	0.500688	0.509626	0.467547
	0.452466	0.441474	0.456477	0.445633	0.438503	0.417855	0.435977	0.442068	0.45306	0.471777	0.442068	0.444296	0.443553	0.47861	0.482769	0.447861	0.494652	0.45098	0.431373	0.41429	0.492424	0.524064	0.486037	0.514112	0.488711	0.493018	0.517825	0.508616	0.441919	0.5	0.461081	0.448901	0.424094	0.400327	0.411913	0.441474
	0.479798	0.479798	0.484848	0.484848	0.479798	0.479798	0.479798	0.484848	0.489899	0.489899	0.489899	0.494949	0.494949	0.494949	0.494949	0.494949	0.509804	0.509804	0.514854	0.387849	0.422014	0.448158	0.410576	0.458259	0.51738	0.524361	0.542632	0.542781	0.520796	0.54798	0.523767	0.539958	0.46019	0.492573	0.447861	0.429144
	0.480838	0.47653	0.427807	0.434492	0.439245	0.438354	0.463904	0.4388	0.44697	0.446376	0.438354	0.413547	0.459745	0.448455	0.459745	0.450386	0.479204	0.472965	0.550951	0.580808	0.605318	0.612894	0.581699	0.587047	0.55511	0.532977	0.512181	0.551545	0.535799	0.538919	0.518568	0.509655	0.506833	0.485443	0.444593	0.444593
	0.489899	0.475639	0.453951	0.437908	0.451129	0.461973	0.42751	0.444444	0.424242	0.444296	0.450535	0.458408	0.464498	0.456179	0.451277	0.449495	0.461378	0.479501	0.461676	0.472965	0.461973	0.503417	0.42751	0.451575	0.490493	0.490642	0.54085	0.49079	0.422757	0.476084	0.441622	0.42959	0.440434	0.381313	0.387701	0.410873
	0.416462	0.425754	0.435133	0.426806	0.423825	0.442847	0.435572	0.448282	0.476332	0.476332	0.464674	0.456609	0.442058	0.414972	0.414446	0.406294	0.456434	0.448019	0.443022	0.471336	0.50412	0.501052	0.51087	0.471336	0.482205	0.495792	0.484748	0.488254	0.51797	0.486764	0.505347	0.505259	0.477209	0.476946	0.46783	0.45959
	0.480546	0.464479	0.452575	0.436798	0.432733	0.480739	0.492838	0.512873	0.496903	0.484708	0.484708	0.45664	0.452768	0.452575	0.44067	0.455188	0.474932	0.401568	0.449671	0.456156	0.454994	0.502033	0.500871	0.480449	0.480449	0.480449	0.472319	0.476481	0.488676	0.508808	0.505033	0.521099	0.516744	0.508517	0.50029	0.504259
	0.458962	0.467673	0.461576	0.472997	0.454317	0.428668	0.407278	0.422667	0.401955	0.457607	0.482869	0.477158	0.469512	0.421506	0.415892	0.411634	0.452478	0.466221	0.455865	0.418118	0.377758	0.482966	0.545877	0.600174	0.622338	0.465641	0.461963	0.445703	0.418699	0.448606	0.45422	0.435153	0.46477	0.479191	0.479288	0.452768
	0.563782	0.596206	0.54849	0.555362	0.545199	0.511034	0.509485	0.501452	0.474642	0.447445	0.489547	0.444444	0.459156	0.499903	0.47077	0.517615	0.467673	0.450155	0.446187	0.391212	0.426539	0.498161	0.559911	0.617112	0.644986	0.533295	0.545103	0.481223	0.475803	0.502613	0.487418	0.442218	0.503097	0.499032	0.504452	0.504646
	0.496129	0.442509	0.475223	0.472997	0.46777	0.479868	0.459543	0.434863	0.412602	0.411634	0.394309	0.40573	0.405439	0.420635	0.424603	0.453349	0.465738	0.441928	0.432346	0.458382	0.457414	0.502033	0.517906	0.525358	0.473384	0.455768	0.510647	0.477158	0.496806	0.496419	0.474835	0.512776	0.519357	0.539586	0.547522	0.539683
	0.483159	0.506001	0.525358	0.520325	0.569396	0.520809	0.508904	0.480062	0.474255	0.522164	0.518196	0.456252	0.452768	0.424216	0.441057	0.450639	0.444057	0.403213	0.402729	0.465738	0.474642	0.574139	0.554684	0.546458	0.524874	0.505614	0.500097	0.476674	0.493806	0.487902	0.498548	0.497	0.485095	0.48645	0.473964	0.496225
	0.504259	0.488095	0.484127	0.480159	0.488095	0.488095	0.488095	0.488095	0.484127	0.496322	0.50029	0.504259	0.504259	0.492063	0.492063	0.484127	0.488386	0.500871	0.493225	0.49187	0.519357	0.546554	0.525648	0.534843	0.532327	0.483933	0.458672	0.488386	0.45935	0.497	0.521196	0.500194	0.516163	0.500387	0.517034	0.515873
	0.521099	0.54607	0.549942	0.537166	0.540844	0.501742	0.501742	0.474061	0.520616	0.536198	0.52381	0.541425	0.509098	0.480739	0.472513	0.468544	0.484708	0.484998	0.507259	0.446574	0.451897	0.42199	0.420828	0.47077	0.460995	0.51384	0.517228	0.49758	0.500678	0.469125	0.484127	0.489741	0.485676	0.499032	0.523326	0.528939
	0.558459	0.505614	0.500581	0.480643	0.51355	0.471351	0.440283	0.450639	0.465931	0.506388	0.589334	0.579559	0.546748	0.555556	0.492741	0.466996	0.457027	0.457898	0.443961	0.512098	0.465447	0.48616	0.554491	0.572493	0.561072	0.508904	0.481417	0.475416	0.493515	0.521196	0.531746	0.525455	0.506969	0.532133	0.523132	0.558362
	0.437921	0.431187	0.45665	0.448443	0.475589	0.449705	0.441288	0.415194	0.454125	0.454756	0.403409	0.435606	0.434975	0.38952	0.402567	0.417088	0.39415	0.412037	0.415194	0.41835	0.485059	0.487795	0.528409	0.498316	0.426978	0.444234	0.410354	0.374369	0.444444	0.421507	0.397306	0.500631	0.433081	0.435816	0.465067	0.377104
	0.457702	0.515783	0.483165	0.519781	0.534301	0.490741	0.492214	0.492635	0.444024	0.462542	0.475379	0.404251	0.467382	0.430976	0.39436	0.392677	0.37984	0.398359	0.450968	0.417719	0.410564	0.46149	0.372054	0.436027	0.411406	0.382786	0.424453	0.407618	0.392256	0.417508	0.422769	0.386153	0.430556	0.326178	0.301768	0.314815
	0.433955	0.42871	0.455905	0.461733	0.481935	0.492618	0.477273	0.499223	0.486014	0.493007	0.466783	0.462704	0.442308	0.465035	0.493784	0.507187	0.559441	0.610917	0.550311	0.575175	0.546037	0.559246	0.576535	0.569542	0.539044	0.470862	0.485043	0.510878	0.56488	0.573038	0.596542	0.547009	0.51826	0.521756	0.462704	0.466977
	0.420746	0.42366	0.424437	0.449495	0.506605	0.493395	0.501748	0.488345	0.538656	0.518454	0.535159	0.493007	0.477273	0.544872	0.546814	0.49864	0.501748	0.451049	0.486208	0.535548	0.479215	0.482129	0.43007	0.448524	0.4392	0.418998	0.508159	0.470085	0.518065	0.481352	0.48446	0.547203	0.591686	0.613442	0.592852	0.541764
	0.444056	0.45979	0.530692	0.562354	0.573427	0.540598	0.436674	0.438811	0.487956	0.511655	0.500194	0.462704	0.421523	0.443862	0.454934	0.519037	0.532828	0.469503	0.542347	0.531663	0.527584	0.542929	0.498834	0.522727	0.4662	0.484266	0.538656	0.515152	0.501943	0.509907	0.500389	0.477078	0.535742	0.46251	0.501554	0.556527
	0.520008	0.437646	0.504274	0.5169	0.508547	0.559829	0.500194	0.481352	0.455517	0.414336	0.466977	0.462704	0.469891	0.513598	0.463092	0.430653	0.483489	0.418026	0.485625	0.486208	0.508936	0.497863	0.436092	0.502525	0.512626	0.554584	0.557304	0.549922	0.574398	0.550699	0.543901	0.532634	0.465035	0.532051	0.520785	0.511072
	0.577117	0.572261	0.594406	0.601204	0.555556	0.582556	0.574204	0.51554	0.518065	0.438228	0.452214	0.54021	0.556527	0.655206	0.62296	0.642968	0.671523	0.625486	0.606643	0.629953	0.592852	0.630925	0.650738	0.61927	0.516706	0.508547	0.447552	0.435897	0.458625	0.529915	0.501943	0.467949	0.482129	0.494561	0.529138	0.555167
	0.492096	0.479985	0.478965	0.51976	0.506629	0.484829	0.459332	0.443014	0.41127	0.396864	0.442376	0.482152	0.484957	0.538501	0.499108	0.469403	0.512366	0.483044	0.456782	0.486741	0.476415	0.505609	0.566803	0.561193	0.537863	0.501275	0.482024	0.484064	0.524732	0.543855	0.581846	0.614482	0.625319	0.61665	0.574962	0.552142
	0.522438	0.487251	0.483427	0.444544	0.484447	0.535569	0.536971	0.54411	0.510199	0.471953	0.490184	0.500892	0.486741	0.506119	0.480367	0.478582	0.52486	0.557114	0.543473	0.505737	0.452065	0.473355	0.465451	0.454742	0.471826	0.470423	0.52129	0.554564	0.549082	0.582611	0.56642	0.517083	0.555584	0.584141	0.553927	0.54819
	0.528812	0.505354	0.562596	0.556731	0.558389	0.537736	0.557751	0.56795	0.548062	0.565528	0.533911	0.532636	0.564635	0.547042	0.542325	0.528684	0.546915	0.555074	0.554437	0.588985	0.499618	0.518485	0.579679	0.555456	0.630036	0.607088	0.59179	0.605303	0.599184	0.601351	0.598164	0.600841	0.595997	0.609638	0.576747	0.580826
	0.534201	0.516906	0.513408	0.536728	0.524291	0.528177	0.502721	0.45958	0.474349	0.488146	0.458026	0.479401	0.490284	0.485037	0.539254	0.521182	0.490284	0.496113	0.487563	0.515157	0.499028	0.456665	0.465216	0.437427	0.479596	0.499611	0.553634	0.557909	0.493004	0.495725	0.452585	0.466576	0.454333	0.498057	0.467548	0.437816
	0.565682	0.517878	0.520404	0.513408	0.520987	0.555577	0.522347	0.496502	0.568014	0.547804	0.560047	0.588224	0.531675	0.506413	0.519821	0.45375	0.457054	0.495142	0.525845	0.582977	0.599106	0.555577	0.494948	0.470851	0.460746	0.479207	0.500389	0.54178	0.510299	0.532452	0.548193	0.559269	0.490672	0.479984	0.449087	0.468325
	0.563156	0.573261	0.486786	0.474543	0.46677	0.48698	0.480762	0.61815	0.62534	0.601632	0.657598	0.538282	0.512437	0.464438	0.505635	0.569374	0.588224	0.617373	0.53459	0.502138	0.505247	0.488729	0.404197	0.340264	0.334629	0.363389	0.45239	0.431209	0.465993	0.488146	0.483677	0.502526	0.435873	0.400117	0.355616	0.345705
	0.571901	0.53323	0.456082	0.520016	0.544112	0.537699	0.57501	0.528566	0.495531	0.506607	0.447338	0.476098	0.482122	0.537894	0.519433	0.531092	0.489312	0.461718	0.496113	0.492227	0.517878	0.503109	0.481928	0.512243	0.507384	0.485037	0.497668	0.470657	0.455111	0.432763	0.410416	0.409833	0.457248	0.539837	0.524485	0.522153
	0.437816	0.504664	0.52604	0.566265	0.503887	0.413914	0.453556	0.439953	0.484648	0.49145	0.55344	0.536728	0.552662	0.56199	0.482316	0.459192	0.441702	0.52604	0.554217	0.569957	0.573261	0.52021	0.54178	0.537116	0.528566	0.492616	0.491838	0.526234	0.504081	0.515157	0.460163	0.460552	0.452196	0.445977	0.491061	0.452779
	0.536885	0.515369	0.514344	0.527152	0.476434	0.443135	0.418033	0.441598	0.504611	0.523053	0.530738	0.518443	0.54457	0.52459	0.501025	0.494365	0.55584	0.505123	0.425717	0.477459	0.411885	0.470799	0.51127	0.348873	0.396516	0.476434	0.468238	0.514344	0.471311	0.438012	0.409836	0.382684	0.463115	0.47541	0.569672	0.518443
	0.547131	0.533811	0.554816	0.547643	0.525615	0.491803	0.472336	0.518443	0.51332	0.515881	0.560963	0.569672	0.544057	0.492316	0.374488	0.411885	0.383197	0.397029	0.423668	0.348873	0.373975	0.402664	0.328893	0.393443	0.4375	0.411373	0.466701	0.446721	0.451844	0.499488	0.469775	0.518955	0.538934	0.488217	0.515881	0.423668
	0.504098	0.454918	0.375	0.408811	0.483607	0.547131	0.563525	0.589139	0.440574	0.425205	0.584016	0.550717	0.589652	0.550717	0.408811	0.464139	0.45082	0.473361	0.5	0.476434	0.540984	0.471311	0.492316	0.45748	0.467213	0.5	0.411885	0.48668	0.555328	0.45748	0.534324	0.459016	0.403689	0.565061	0.614754	0.546107
	0.465676	0.471311	0.423156	0.447746	0.452869	0.477459	0.530738	0.51332	0.52459	0.543033	0.526639	0.518443	0.477459	0.431352	0.430328	0.415984	0.487193	0.547131	0.54457	0.540984	0.531762	0.569672	0.587602	0.5625	0.495902	0.495902	0.55123	0.55123	0.632684	0.650102	0.584529	0.596824	0.54457	0.482582	0.495902	0.52459
	0.474385	0.484631	0.493852	0.492316	0.504611	0.453381	0.480533	0.493852	0.468238	0.491803	0.51793	0.485656	0.518955	0.523053	0.5	0.563012	0.578381	0.534324	0.559426	0.491291	0.526639	0.536885	0.513832	0.464652	0.452869	0.469775	0.499488	0.54918	0.509221	0.53791	0.588627	0.572746	0.58709	0.599385	0.508709	0.545082
	0.514857	0.474385	0.396516	0.36373	0.431352	0.463115	0.473361	0.465164	0.461578	0.451844	0.474385	0.522541	0.60502	0.609631	0.598361	0.538934	0.505123	0.505635	0.504098	0.442623	0.434426	0.42623	0.414959	0.449795	0.442623	0.455943	0.444672	0.469262	0.48668	0.498975	0.512807	0.535348	0.485656	0.498975	0.472336	0.489754
	0.627049	0.673156	0.622951	0.61373	0.565574	0.55123	0.547131	0.560963	0.57377	0.484631	0.548156	0.517418	0.478996	0.497951	0.476434	0.474385	0.560963	0.478996	0.540984	0.55123	0.521516	0.529713	0.51332	0.565574	0.493852	0.508197	0.476947	0.453893	0.491291	0.503074	0.487705	0.571721	0.566086	0.571721	0.553791	0.515369
	0.461066	0.477459	0.510246	0.526639	0.462602	0.479508	0.455943	0.383709	0.469262	0.461066	0.411885	0.493852	0.455943	0.439549	0.502049	0.508709	0.492316	0.515369	0.516906	0.526639	0.536373	0.53791	0.523053	0.483607	0.546107	0.529713	0.487705	0.454918	0.390881	0.434939	0.47541	0.525615	0.535861	0.543033	0.567623	0.563012
	0.414286	0.457143	0.454286	0.365714	0.388571	0.425714	0.308571	0.422857	0.514286	0.42	0.54	0.457143	0.345714	0.357143	0.508571	0.445714	0.442857	0.434286	0.391429	0.477143	0.465714	0.488571	0.531429	0.382857	0.305714	0.491429	0.488571	0.502857	0.42	0.405714	0.485714	0.38	0.645714	0.58	0.445714	0.425714
	0.5	0.54	0.565714	0.522857	0.408571	0.554286	0.471429	0.62	0.705714	0.588571	0.605714	0.505714	0.345714	0.505714	0.471429	0.514286	0.471429	0.388571	0.585714	0.5	0.642857	0.574286	0.428571	0.511429	0.402857	0.44	0.454286	0.548571	0.531429	0.628571	0.668571	0.728571	0.685714	0.711429	0.625714	0.454286
	0.497143	0.431429	0.388571	0.517143	0.388571	0.388571	0.442857	0.391429	0.522857	0.522857	0.462857	0.442857	0.465714	0.485714	0.402857	0.44	0.562857	0.551429	0.662857	0.52	0.64	0.662857	0.602857	0.62	0.357143	0.385714	0.508571	0.534286	0.577143	0.628571	0.542857	0.642857	0.7	0.594286	0.611429	0.502857

## Sheet: Figure6e
Simulated saccade task
Peak firing rate in low to low	Peak firing rate in high to low
78.3717	90.3811
84.3353	79.6039
27.5671	17.7595
55.1398	53.5029
48.4624	52.5999
62.7374	71.8061
14.22	26.7167
38.3144	35.8972
13.6325	16.8484
82.9455	85.9421
107.423	112.681
63.2272	70.837
23.1948	18.8664
24.0411	25.3385
21.658	18.7814
103.189	102.952
68.0125	69.9264
60.1077	60.1217
47.7059	47.8198
120.197	119.491
101.704	93.9896
177.609	164.327
141.229	134.207
60.7157	50.5015
152.133	153.331
34.832	30.9339
37.5812	40.8118
56.3672	64.2492
56.1598	59.5714
153.421	163.414
45.728	44.6171
25.4144	31.2204
56.8524	58.6276
87.609	93.2244
90.5606	94.4358
22.6719	24.0668
32.8026	30.249
53.2676	51.834
95.1973	99.622
45.2055	47.4452
70.3785	74.227
11.2667	10.6041
49.9124	67.7833
25.7196	22.3438
70.1204	62.1331
30.4005	32.2518
12.3093	12.4083
38.921	37.3536
31.6301	31.0158
31.1252	28.8449
16.378	19.0901
16.272	10.9644
31.9306	32.03
24.8742	39.7116
12.7338	10.6542
11.4844	12.9862
55.0969	49.0717
34.7965	31.5675
30.6373	29.4939

## Sheet: Figure6f
Simulated saccade task
Peak firing rate in high to high	Peak firing rate in low to high
43.6166	50.9773
47.7008	53.2103
38.2793	26.674
41.8753	42.0588
40.8085	45.4066
83.7268	84.6988
14.9147	19.9259
21.3306	28.8112
24.0494	12.7856
78.6269	84.2154
107.941	114.664
47.6205	49.6457
10.4433	15.0082
9.76085	9.86482
15.9688	13.8907
92.8367	96.8077
44.6311	42.7706
39.228	42.7561
22.5833	24.0637
49.0329	51.19
40.9253	43.7863
129.184	126.87
110.652	126.372
39.6921	36.094
132.509	132.548
25.8242	20.6414
42.0474	34.9108
74.1946	73.3858
58.8205	58.0118
147.542	152.354
24.838	28.8759
29.3991	22.7991
56.2156	58.4246
103.653	102.064
104.917	95.5547
19.0959	25.9511
30.6353	31.8086
48.2229	51.3918
103.214	107.338
36.3616	48.2933
99.4463	112.534
13.9285	12.324
52.5494	56.1962
31.7464	31.8792
77.1928	72.6144
30.3516	28.4605
14.7474	13.1109
23.6423	28.5287
40.7823	35.094
36.4997	34.1996
33.6402	32.4432
9.92643	16.5314
20.9257	22.5149
14.9756	15.5378
12.4676	14.8012
9.31648	9.89174
84.8042	84.1761
45.2837	42.5469
21.7	34.4795

## Sheet: Figure6g
Simulated saccade task
Modulation index	Significant modulation index
0.0711657	0.305271
-0.0288608	0.0298445
-0.216377	0.0266142
-0.0150674	0.15184
0.0409396
0.0674034
0.305271
-0.0325719
0.105506
0.0177431
0.0238918
0.0567627
-0.102907
0.0262746
-0.0711343
-0.00114948
0.0138753
0.000116024
0.00119218
-0.00294505
-0.0394227
-0.0388427
-0.0254919
-0.0918403
0.00392389
-0.0592714
0.0412101
0.0653479
0.0294782
0.0315423
-0.0122957
0.102516
0.0153724
0.0310529
0.0209474
0.0298445
-0.0405006
-0.0136393
0.022712
0.0241735
0.0266142
-0.0302977
0.15184
-0.0702352
-0.0603942
0.0295488
0.00400479
-0.0205495
-0.00980643
-0.0380237
0.0764649
-0.194872
0.00155337
0.229732
-0.0889205
0.06137
-0.0578408
-0.0486557
-0.0190151

## Sheet: Figure6h
Simulated saccade task
Modulation index	Significant modulation index
0.0778139	0.140945
0.0545976	-0.0325343
-0.178671
0.00218724
0.0533332
0.00577117
0.143832
0.149187
-0.305791
0.0343182
0.0302007
0.0208212
0.17936
0.00529771
-0.0695944
0.0209394
-0.0212862
0.0430349
0.0317363
0.0215222
0.0337737
-0.00903831
0.0663222
-0.0474778
0.000147774
-0.11154
-0.0927337
-0.00548008
-0.00692181
0.0160482
0.0751737
-0.12644
0.0192682
-0.00772606
-0.0467021
0.152178
0.0187906
0.0318121
0.0195902
0.140945
0.0617423
-0.0611164
0.0335347
0.00208744
-0.0305623
-0.0321551
-0.0587407
0.09366
-0.0749677
-0.0325343
-0.0181138
0.24964
0.0365827
0.0184263
0.0855762
0.0299484
-0.00371747
-0.03116
0.227477
