# Supplementary material for: Foveal neurons of the monkey superior colliculus signal trans-saccadic prediction errors
Source: PLoS Biol. 2025 Jun 23;23(6):e3003246. doi: 10.1371/journal.pbio.3003246 (PMC12212877; doi:10.1371/journal.pbio.3003246)
Supplement: S9 Data — (XLSX) [file pbio.3003246.s016.xlsx]

## Sheet: Figure9a
Low spatial frequency as post-saccadic image
Sum of modulation indices for spatial frequency change and shape change	Modulation index for shape plus spatial frequency change
0.0722031	0.0785406
-0.0575231	-0.042242
0.00168226	0.0444044
0.12616	0.133343
0.077092	0.033313
-0.00729897	-0.0740019
0.143335	0.136412
0.00312298	-0.0102858
-0.323322	-0.14544
0.313139	0.219425
0.0681364	0.102196
0.0669714	0.0256742
-0.0986954	-0.0731435
0.00356294	0.0236091
0.313032	0.16694
0.0712179	-0.0363615
0.00800227	-0.0586963
0.0830653	-0.00155268
0.331535	0.314507
0.0654549	-0.0564674
0.0297324	-0.0471377
0.0474137	0.0245769
0.0401381	-0.0268364
-0.00767386	-0.0829753
0.0497026	0.0641167
0.138862	0.0574031
0.0324498	-0.0143159
0.203614	0.301087
0.0683278	0.00823738
0.193551	0.0740866
0.0616146	0.105462
-0.00541224	0.0566968
0.255103	0.141806
-0.00188951	0.12121
0.0878414	0.0620675
0.396386	0.307237
0.125857	0.166599
0.0111247	0.00161308
0.171339	0.101688
0.012604	0.0804903
0.146111	-0.0312046
0.221189	0.153425
-0.0331894	0.0742189
-0.0158639	-0.0303269
0.0375938	0.0874804
0.105142	0.0864383
0.0870962	-0.139263
-0.0719097	-0.148229
0.0599666	0.0151051
0.0577908	0.000298595
-0.237367	-0.130458
0.0987051	-0.0361786
0.365498	0.179303
0.0181138	-0.00238178
0.561369	0.411023
0.115208	-0.174133
0.0421829	0.0995191
0.278091	-0.104545
0.28024	0.0193922
0.214753	-0.0316898
-0.0173694	0.0386677
0.419523	0.116177
0.0938714	0.00157441
-0.260127	-0.0379116
-0.0433227	-0.0178889
-0.0904053	0.00962123
0.148313	-0.105203
0.133223	0.315539
0.0645848	-0.0363721
0.000645302	0.027995
-0.00440154	0.00460528
0.367554	0.267011
-0.0119463	-0.0877441
0.00579376	0.0524914
0.185675	0.127682
0.107019	0.0902625
0.0130436	0.0105844
-0.1296	-0.00513576
0.245929	0.0689559
0.183598	0.115269
0.179487	0.0509854

## Sheet: Figure9b
High spatial frequency as post-saccadic image
Sum of modulation indices for spatial frequency change and shape change	Modulation index for shape plus spatial frequency change
0.213326	0.286014
0.202655	0.204249
-0.559298	-0.413605
0.121143	0.0754464
0.301341	0.236974
0.224279	0.206531
0.342461	0.287559
0.0461852	0.048463
0.525121	0.377634
0.242242	0.0689598
-0.0761117	-0.0318802
0.00352409	0.00430148
0.261012	0.0815947
-0.18219	-0.370277
-0.772249	-0.565838
-0.156834	-0.0764136
0.239101	0.343796
0.454382	0.420386
0.457938	0.323454
0.0898309	0.131083
0.182841	0.170122
-0.082034	0.045608
0.0377448	0.0867216
0.250188	0.338297
0.210835	0.203655
0.798813	0.454174
0.62408	0.44672
0.39779	0.383755
0.143913	0.177275
0.0521437	0.0866399
0.278402	0.214498
0.212429	0.298963
0.181154	0.260482
0.188874	0.275609
0.125335	0.144294
-0.365357	-0.330856
0.22847	0.186705
-0.212846	-0.098873
0.0259858	0.0150979
-0.213211	-0.354641
0.222287	0.15499
-0.20823	-0.129583
0.109493	0.113803
0.0794575	0.039318
0.0781327	0.0916022
0.0562732	-0.0758689
-0.327414	-0.126506
-0.0529381	0.00422916
0.0805323	0.0389625
0.124763	-0.0271336
0.450975	0.115086
0.337432	0.243213
0.168831	0.0517808
0.0326372	0.0410209
0.361066	0.16283
-0.0155118	0.193475
-0.32203	0.0711247
-0.204762	-0.227739
0.117445	0.20576
0.112428	0.168889
-0.520386	-0.157852
0.0172364	0.00762807
0.0139188	0.103924
0.0641558	-0.0166675
0.266055	0.146635
0.157429	0.068237
-0.36796	0.100407
0.106452	0.120535
-0.0734881	0.156629
-0.0380062	0.0272367
0.0505054	0.0240222
0.314832	0.321693
0.177862	0.0519308
-0.133993	-0.0461861
-0.160709	-0.0843578
0.265413	0.0121559
-0.287872	-0.252052
0.0948139	0.0333363
-0.0511872	-0.131667
0.0336361	0.0403646
0.091236	0.136908
