# Supplementary material for: Foveal neurons of the monkey superior colliculus signal trans-saccadic prediction errors
Source: PLoS Biol. 2025 Jun 23;23(6):e3003246. doi: 10.1371/journal.pbio.3003246 (PMC12212877; doi:10.1371/journal.pbio.3003246)
Supplement: S10 Data — (XLSX) [file pbio.3003246.s017.xlsx]

## Sheet: FigureS1a
Low spatial frequency
Pre-stimulus activity	Post-stimulus activity
9.28883	7.70855
18.3288	9.29515
34.7782	29.88
6.4113	3.985
15.7741	13.7246
4.85398	7.34045
27.1374	18.0763
25.9321	21.3144
0.166543	0.22942
0.327377	0.63631
14.9222	15.8709
43.5901	28.6984
1.92836	2.32281
8.51681	4.17811
7.84834	6.02171
19.0626	16.6212
16.9641	7.23917
25.8433	14.3009
17.1738	8.39559
9.2344	8.1582
7.62663	4.10339
3.50799	2.35489
20.512	10.5361
25.9097	14.4379
29.649	25.6746
3.75185	1.12129
2.41815	1.81156
15.1926	7.58435
39.9606	26.5919
28.1051	17.2806
33.1616	30.255
1.45927	0.532377
1.64611	2.31644
9.2003	8.58956
42.7743	27.4501
57.4323	49.246
10.113	7.24731
17.1132	16.6632
15.9063	13.9473
63.6813	60.6145
33.8973	27.4527
12.5275	12.3782
27.1864	28.9572
11.267	11.6744
31.4462	29.9185
17.7998	18.7244
4.03117	3.11304
13.8443	9.71699
20.6788	15.1629
0.675576	0.978731
1.15245	0.218311
2.91639	2.09017
0.00034429	0.0112173
19.8305	14.3088
12.8244	7.38919
1.43169	0.987675
0.793173	0.35843
1.55642	0.872409
2.98368	2.02733
5.62673	3.19979
0.757376	1.27167
5.36026	2.52517
26.0221	20.153
37.3916	31.3475
32.6539	28.3419
43.6423	32.3527
0.947999	0.814984
9.88108	5.97636
4.39914	4.22196
8.5944	6.25084
17.6017	12.6333
16.5611	16.7091
15.0993	12.0256
12.0413	8.10447
12.4993	10.8606
14.9474	14.6827
2.3685	1.46029
5.12573	6.12825
9.35977	7.88914
47.4578	39.4895
31.7879	26.1313

## Sheet: FigureS1b
High spatial frequency
Pre-stimulus activity	Post-stimulus activity
13.5803	5.81464
22.9972	9.96928
43.5739	22.5016
6.19818	8.53833
17.0792	16.4334
5.89828	7.09288
28.5244	17.5574
25.9241	27.3122
0.536509	0.735213
1.47824	0.579838
17.2264	18.831
44.3725	34.7981
2.20268	3.19014
7.6347	7.83371
10.3171	5.83891
24.7114	16.6211
20.9062	9.32247
27.729	14.3509
19.0042	10.2363
11.7286	10.0696
8.7786	7.94102
3.79485	2.39079
20.3958	11.9216
31.437	17.7594
27.3803	20.3292
3.26087	2.01188
1.58811	2.04295
14.4492	8.41801
38.2791	29.3133
25.6554	16.0714
30.0873	22.2054
1.85027	0.744171
1.80762	1.8492
8.19544	7.51123
40.4111	31.7451
54.5452	53.6753
10.0316	7.63726
18.1273	16.2015
16.1922	15.3232
62.0722	63.006
30.8067	28.1371
14.6852	11.3367
29.0176	27.8582
11.3964	11.2457
29.9831	33.6688
18.419	16.0779
7.10852	4.26106
14.9634	12.5196
24.2197	19.8395
2.04077	0.902961
1.65675	0.71776
2.84182	2.10225
0.0661303	0.0954194
20.4189	18.3082
14.4108	8.24483
2.31644	1.09728
1.30713	0.598312
2.04041	1.47665
6.27334	2.97441
5.55723	4.36274
1.08048	0.714485
4.78789	2.77764
25.6836	22.1187
37.1183	29.3512
30.7628	27.503
43.669	30.1572
1.31023	0.909902
10.1313	8.22691
5.12688	5.35027
8.58996	5.84909
18.8881	15.2515
16.7029	15.4199
15.2038	13.8117
10.5033	7.43352
9.30431	12.202
12.7651	8.54781
2.41902	2.22829
5.10825	5.71152
9.60414	8.0985
46.5486	42.2381
32.2053	28.1364
