# Supplementary material for: Foveal neurons of the monkey superior colliculus signal trans-saccadic prediction errors
Source: PLoS Biol. 2025 Jun 23;23(6):e3003246. doi: 10.1371/journal.pbio.3003246 (PMC12212877; doi:10.1371/journal.pbio.3003246)
Supplement: S11 Data — (XLSX) [file pbio.3003246.s018.xlsx]

## Sheet: FigureS2a
Time from stimulus update
Saccade onset	Saccade peak speed	Saccade end
-32	-15	8
-22	-8	26
-23	-8	31
-34	-17	7
-23	-8	24
-24	-7	16
-25	-8	20
-26	-12	21
-23	-9	23
-19	-4	32
-27	-13	19
-30	-12	15
-26	-10	19
-31	-14	12
-28	-11	14
-26	-10	13
-26	-12	21
-23	-8	25
-28	-11	19
-28	-13	22
-29	-12	14
-20	-6	31
-26	-9	17
-28	-11	21
-21	-5	31
-32	-14	12
-21	-6	29
-27	-10	22
-26	-9	19
-23	-8	23
-24	-7	21
-23	-8	24
-24	-7	25
-25	-7	20
-29	-12	14
-28	-10	16
-29	-12	16
-31	-14	13
-27	-13	17
-31	-14	13
-27	-13	17
-30	-14	17
-27	-11	13
-27	-11	16
-23	-8	25
-23	-6	18
-30	-12	2
-26	-12	25
-22	-6	33
-23	-5	33
-30	-12	17
-24	-7	18
-25	-7	18
-24	-6	20
-31	-15	10
-24	-10	24
-33	-17	10
-25	-7	19
-31	-14	14
-31	-14	16
-18	-4	32
-26	-9	20
-24	-7	20
-21	-7	25
-25	-9	19
-28	-10	19
-34	-17	11
-29	-12	14
-30	-13	13
-23	-8	31
-30	-13	14
-26	-12	20
-27	-9	25
-20	-5	34
-25	-11	22
-26	-8	21
-29	-11	14
-23	-6	20
-28	-10	21
-25	-9	27
-24	-9	25
-29	-12	13
-22	-9	26
-28	-13	21
-29	-11	22
-27	-9	19
-30	-14	11
-25	-9	19
-24	-10	25
-24	-7	20
-30	-13	11
-25	-8	17
-26	-10	26
-20	-5	32
-29	-11	18
-26	-9	19
-29	-11	25
-22	-8	35
-29	-14	21
-29	-13	15
-31	-13	15
-29	-12	17
-26	-8	19
-22	-6	34
-28	-12	14
-22	-6	28
-27	-10	18
-24	-11	25
-26	-8	19
-20	-6	29
-29	-12	16
-24	-7	20
-29	-13	14
-27	-10	18
-25	-9	7
-24	-7	17
-20	-5	32
-26	-9	15
-28	-11	18
-26	-12	21
-28	-11	17
-26	-11	16
-20	-4	32
-31	-15	10
-27	-9	20
-29	-14	13
-24	-6	22
-29	-11	16
-24	-7	21
-22	-4	30
-31	-15	11
-28	-11	11
-29	-12	16
-30	-13	15
-27	-10	20
-21	-7	28
-27	-10	18
-29	-12	15
-27	-11	14
-31	-14	9
-30	-13	13
-24	-7	20
-26	-9	31
-27	-10	16
-27	-11	16
-20	-6	26
-25	-8	16
-28	0	31
-29	-12	14
-25	-7	22
-24	-7	15
-27	-10	23
-29	-13	13
-25	-10	22
-25	-11	13
-30	-13	12
-27	-14	26
-27	-10	26
-23	-9	27
-23	-7	20
-29	1	31
-30	-13	12
-27	-11	13
-23	-5	20
-26	-10	17
-26	-11	34
-25	-8	16
-26	-9	20
-20	-7	37
-27	-12	23
-28	-13	23
-26	-11	27
-25	-7	21
-22	-6	21
-29	-12	17
-21	-5	31
-29	-12	14
-25	-8	19
-29	-11	16
-27	-10	16
-23	-8	30
-27	-11	13
-30	-13	14
-25	-9	22
-22	-6	22
-23	-6	20
-23	-8	24
-28	-10	20
-26	-10	25
-25	-11	28
-21	-5	31
-32	-15	11
-28	-13	22
-25	-8	19
-24	-7	17
-28	-11	16
-26	-9	21
-28	-14	23
-27	-11	26
-29	-12	14
-27	-12	22
-24	-8	19
-22	-7	28
-24	-10	21
-29	-13	11
-30	-13	13
-27	-10	15
-27	-13	27
-31	-13	14
-28	-11	18
-28	-11	19
-25	-9	27
-30	-12	20
-24	-6	23
-30	-13	18
-25	-8	21
-31	-14	9
-28	-12	15
-23	-9	24
-27	-11	31
-24	-7	20
-23	-6	20
-31	-15	12
-26	-9	18
-26	-11	21
-25	-8	21
-20	-6	27
-25	-11	21
-27	-11	16
-24	-7	19
-28	-13	26
-23	-7	31
-29	-12	14
-25	-10	21
-23	-7	21
-27	-11	19
-27	-9	17
-24	-8	17
-28	-12	16
-22	-4	29
-30	-11	22
-26	-12	22
-25	-8	17
-29	-12	17
-27	-12	23
-24	-10	25
-28	-11	16
-28	-11	25
-25	-9	19
-26	-10	18
-21	-6	30
-29	-12	16
-26	-9	21
-22	-8	28
-32	-11	15
-25	-7	16
-25	-11	27
-27	-11	25
-29	-15	22
-24	-7	20
-25	-11	25
-28	-10	16
-25	-8	27
-23	-9	32
-20	-6	32
-23	-6	23
-30	-13	12
-23	-5	23
-30	-12	16
-25	-11	29
-25	-8	17
-27	-12	25
-29	-4	22
-25	-7	19
-26	-11	25
-28	-11	18
-27	-13	24
-25	-9	27
-30	-14	14
-29	-13	14
-20	-7	27
-25	-8	19
-30	-13	15
-26	-9	14
-29	-13	11
-24	-9	35
-30	-12	16
-28	-11	17
-21	-7	33
-25	-9	31
-26	-9	16
-28	-12	12
-21	-7	29
-30	-14	13
-28	-14	22
-30	-12	18
-29	-12	11
-22	-6	28
-26	-9	19
-27	-12	24
-28	-14	20
-32	-14	12
-25	-9	25
-32	-15	17
-25	-11	26
-31	-13	13
-28	-11	17
-27	-13	26
-21	-6	32
-27	-13	21
-30	-14	16
-20	-6	36
-24	-10	32
-24	-10	28
-26	-12	20
-31	-15	12
-30	-13	18
-29	-13	15
-23	-7	17
-25	-8	13
-28	-11	19
-24	-10	24
-30	-13	15
-24	-7	19
-23	-7	22
-28	-11	15
-24	-8	23
-28	-11	18
-29	-12	15
-27	-13	25
-29	-14	21
-29	-11	30
-28	-13	24
-27	-12	22
-29	-12	16
-27	-10	18
-24	-9	29
-25	-10	37
-25	-8	20
-25	-10	23
-25	-8	18
-30	-13	12
-26	-9	17
-23	-6	24
-23	-8	26
-24	-9	29
-29	-11	17
-25	-8	20
-22	-8	26
-24	-7	21
-23	-8	31
-29	-13	17
-32	-15	16
-27	-12	22
-31	-14	14
-28	-11	17
-31	-15	14
-30	-15	22
-29	-13	14
-24	-7	21
-24	-7	20
-23	-6	33
-31	-13	13
-26	-9	17
-20	-5	32
-30	-13	16
-24	-8	18
-25	-11	24
-25	-10	28
-27	-11	15
-20	-6	29
-25	-10	28
-25	-8	22
-23	-7	27
-21	-7	30
-28	-11	20
-31	-14	17
-22	-6	28
-25	-11	22
-21	-6	28
-26	-12	24
-30	-12	13
-31	-13	15
-33	-15	9
-26	-9	19
-23	-7	30
-31	-14	14
-25	-8	23
-25	-8	20
-28	-14	18
-24	-8	17
-28	-11	18
-23	-9	31
-24	-7	22
-28	-11	13
-24	-6	24
-40	-24	2
-33	-17	5
-26	-7	33
-22	-8	27
-28	-10	17
-26	-9	19
-27	-11	18
-27	-11	26
-28	-12	18
-27	-10	17
-24	-9	27
-42	-10	14
-29	-13	24
-28	-12	15
-30	-13	12
-31	-14	11
-25	-10	27
-27	-11	23
-23	-9	26
-24	-10	23
-26	-10	15
-27	-11	15
-24	-7	20
-22	-7	30
-25	-8	18
-23	-9	26
-28	-12	14
-24	-9	28
-25	-6	19
-29	-12	15
-27	-10	16
-28	-10	19
-19	-5	34
-22	-8	28
-20	-5	35
-28	-14	20
-23	-9	27
-21	-7	27
-30	-15	11
-25	-11	25
-31	-14	10
-32	-14	10
-23	-5	31
-23	-8	25
-25	-8	16
-24	-7	20
-25	-10	29
-29	-12	12
-28	-13	21
-28	-11	16
-24	-7	22
-26	-9	29
-22	-8	25
-27	-10	18
-28	-14	26
-28	-14	21
-21	-5	31
-26	-9	17
-26	-11	25
-28	-12	14
-26	-9	18
-28	-11	15
-31	-14	16
-26	-9	19
-20	-4	23
-28	-12	17
-23	-9	25
-26	-10	19
-22	-6	27
-31	-14	14
-32	-14	11
-26	-9	20
-29	-12	16
-29	-12	18
-27	-9	19
-26	-12	25
-31	-14	12
-28	-13	21
-26	-11	26
-24	-7	21
-20	-5	33
-27	-13	20
-26	-8	23
-24	-10	26
-26	-9	17
-26	-9	20
-23	-9	22
-27	-10	17
-28	-14	26
-24	-6	29
-24	-6	21
-32	-13	15
-21	-5	32
-26	-9	15
-26	-9	15
-26	-10	20
-26	-12	37
-28	-14	19
-28	-11	15
-26	-9	15
-23	-6	20
-28	-11	15
-29	-11	18
-29	-12	14
-30	-13	14
-23	-8	28
-27	-12	28
-28	-11	13
-25	-7	21
-25	-7	22
-23	-8	30
-24	-6	20
-26	-9	21
-24	-8	15
-24	-8	21
-25	-8	17
-28	-12	14
-23	-9	26
-30	-14	15
-23	-8	31
-29	-11	16
-28	-12	30
-23	-6	21
-32	-15	9
-25	-8	17
-25	-10	25
-29	-12	17
-28	-11	18
-27	-10	14
-24	-10	26
-32	-15	10
-28	-12	13
-24	-9	25
-25	-8	19
-34	-16	11
-21	-6	33
-27	-10	18
-27	-10	22
-23	-7	30
-27	-11	17
-25	0	37
-24	-8	27
-26	-9	17
-25	-8	19
-29	-12	25
-26	-9	18
-31	-14	10
-20	-6	29
-28	-13	25
-27	-9	18
-22	-9	22
-20	-4	32
-27	-13	25
-27	-7	25
-37	-20	4
-30	-13	11
-20	-6	24
-31	-15	9
-26	-12	20
-28	-11	17
-25	-8	16
-26	-8	26
-32	-14	13
-32	-14	12
-25	-11	23
-22	-8	27
-29	-12	18
-27	-13	21
-30	-12	14
-26	-9	26
-24	-7	19
-22	-8	26
-23	-9	23
-19	-4	32
-25	-9	15
-27	-12	22
-22	-7	28
-26	-9	28
-27	-10	31
-28	-12	17
-31	-14	9
-25	-11	23
-21	-7	26
-23	-6	18
-30	-14	11
-24	-7	19
-27	-12	25
-25	-9	31
-30	-13	11
-20	-4	31
-21	-7	29
-25	-8	14
-25	-8	16
-25	-10	25
-37	-13	15
-31	-13	13
-23	-8	24
-25	-8	19
-22	-8	23
-28	-12	13
-25	-8	20
-22	-6	19
-27	-7	20
-32	-14	5
-24	-8	16
-22	-7	30
-27	-9	15
-31	-13	13
-25	-11	24
-26	-9	15
-30	-12	15
-21	-5	27
-29	-11	13
-25	-10	28
-30	-12	12
-23	-6	18
-30	-13	11
-31	-13	14
-19	-4	32
-30	-13	14
-20	-6	25
-27	-11	16
-30	-12	13
-24	-7	19
-24	-10	24
-23	-6	19
-36	-9	13
-30	-13	12
-20	-5	27
-23	-6	30
-28	-12	13
-23	-9	24
-26	-12	30
-27	-13	24
-24	-7	35
-25	-9	19
-22	-6	30
-30	-12	18
-25	-11	23
-27	-12	31
-20	-5	31
-27	-10	14
-23	-6	19
-25	-9	30
-35	-4	16
-23	-8	25
-30	-12	15
-30	-12	15
-21	-4	28
-22	-6	29
-19	-4	34
-21	-7	27
-25	-10	28
-27	-10	17
-24	-7	19
-21	-8	25
-26	-9	19
-23	-6	30
-25	-10	31
-26	-12	29
-27	-13	23
-28	-10	18
-27	-10	12
-33	-16	10
-33	-15	5
-29	-10	16
-37	-5	18
-22	-5	33
-25	-9	28
-26	-11	24
-24	-8	28
-27	-12	25
-27	-11	14
-21	-7	28
-27	-13	21
-32	-13	16
-22	-8	26
-25	-9	24
-21	-5	31
-24	-9	30
-24	-6	18
-31	-15	9
-28	-12	28
-22	-9	22
-19	-5	30
-31	-13	13
-24	-10	27
-20	-5	33
-28	-12	15
-27	-9	18
-21	-7	23
-29	-11	28
-26	-9	17
-25	-8	14
-22	-6	27
-30	-14	11
-28	-11	14
-22	-8	37
-25	-8	17
-27	-11	15
-22	-7	26
-28	-10	14
-23	-7	31
-27	-10	28
-30	-13	13
-20	-5	30
-25	-8	14
-28	-11	15
-27	-13	21
-20	-6	30
-27	-12	26
-29	-11	13
-25	-11	22
-22	-6	18
-23	-6	19
-45	-28	-6
-36	-21	23
-21	-7	33
-23	-7	23
-31	-14	10
-26	-7	19
-30	-14	10
-30	-12	10
-28	-11	15
-26	-12	24
-29	-14	17
-31	-12	11
-26	-11	26
-23	-3	36
-25	-10	27
-28	-13	18
-31	-14	9
-28	-11	23
-31	-13	15
-24	-10	25
-19	-4	36
-24	-10	21
-28	-11	16
-27	-12	27
-29	-15	28
-29	-12	17
-26	-10	13
-26	-13	0
-25	-9	26
-28	-11	14
-23	-8	30
-25	-9	15
-27	-13	18
-26	-8	20
-22	-8	28
-28	-9	23
-25	-10	28
-27	-8	28
-32	-14	7
-23	-7	16
-25	-11	28
-20	-7	24
-26	-12	25
-26	-11	28
-21	-5	30
-28	-10	14
-21	-6	29
-28	-3	26
-31	-13	13
-23	-9	26
-27	-12	24
-32	-15	11
-27	-11	15
-24	-8	24
-30	-13	12
-28	-11	15
-29	-12	14
-23	-9	24
-25	-7	17
-28	-10	20
-19	-4	35
-23	-9	24
-30	-12	12
-24	-10	28
-26	-8	21
-27	-13	25
-26	-12	19
-28	-13	20
-28	-11	17
-30	-12	22
-31	-4	31
-32	-14	13
-31	-12	11
-25	-10	24
-21	-6	30
-24	-7	16
-27	-10	16
-30	-13	13
-29	-12	14
-30	-13	13
-20	-6	28
-22	-6	29
-25	-11	27
-25	-12	34
-26	-10	23
-28	-11	17
-29	-13	11
-27	-11	23
-22	-8	24
-23	-9	24
-25	-8	16
-24	-10	28
-20	-6	27
-24	-10	22
-25	-9	19
-19	-5	30
-26	-9	17
-30	-13	10
-25	-9	14
-28	-11	10
-24	-7	21
-22	-6	24
-31	-14	14
-29	-12	16
-31	-15	11
-22	-8	26
-26	-8	16
-27	-12	26
-32	-14	10
-28	-12	24
-28	-9	17
-25	-8	19
-29	-10	15
-26	-9	17
-24	-8	17
-22	-9	26
-31	-14	11
-26	-11	30
-19	-5	30
-22	-8	24
-27	-9	16
-26	-9	15
-27	-10	19
-21	-5	33
-26	-10	14
-28	-13	21
-25	-9	20
-23	-7	31
-21	-7	29
-24	-9	25
-31	-15	8
-32	-15	8
-30	-12	24
-26	-6	29
-25	-8	19
-26	-9	18
-27	-11	24
-28	-14	22
-29	-11	15
-32	-15	9
-29	-12	13
-27	-12	24
-26	-9	25
-22	-8	30
-30	-12	17
-28	-9	13
-25	-8	14
-28	-11	26
-29	-12	13
-27	-12	27
-26	-11	25
-30	-14	12
-29	-12	16
-28	-12	13
-23	-9	24
-27	-8	27
-23	-9	30
-26	-6	33
-20	-5	29
-27	-12	30
-28	-12	15
-26	-10	16
-33	-15	9
-25	-10	26
-26	-9	17
-33	-15	12
-20	-6	26
-22	-7	26
-24	-7	21
-26	-9	19
-24	-10	22
-27	-7	24
-28	-11	16
-25	-11	26
-19	-5	28
-21	-5	31
-25	-10	29
-24	-5	28
-26	-11	24
-28	-12	13
-32	-16	9
-30	-13	16
-32	-15	11
-27	-13	25
-20	-4	33
-29	-10	15
-31	-15	9
-27	-8	18
-24	-9	26
-22	-6	43
-20	-6	31
-25	-11	24
-32	-15	12
-27	-11	14
-20	-7	31
-25	-10	24
-29	-11	15
-27	-11	18
-32	-14	8
-26	-12	28
-26	-12	22
-27	-9	16
-29	-11	18
-30	-12	14
-19	-4	32
-25	-11	28
-23	-9	30
-27	-12	26
-31	-14	12
-29	-13	13
-26	-10	30
-27	-9	15
-27	-9	17
-31	-14	12
-31	-14	16
-20	-5	36
-27	-9	19
-26	-8	18
-20	-6	30
-27	-11	15
-32	-13	17
-20	-6	31
-25	-8	24
-23	-5	30
-28	-7	27
-26	-12	21
-21	-6	34
-30	-13	13
-32	-14	7
-22	-7	34
-27	-10	25
-30	-14	13
-23	-8	29
-22	-6	35
-23	-8	17
-27	-13	24
-23	-7	31
-27	-13	26
-28	-10	17
-24	-8	34
-27	-12	25
-32	-15	17
-25	-10	30
-27	-9	16
-25	-7	34
-25	-11	28
-24	-7	32
-23	-8	29
-25	-10	24
-27	-3	28
-21	-8	25
-27	-12	28
-28	-12	23
-28	-10	17
-24	-10	30
-23	-9	29
-24	-5	31
-27	-12	23
-27	-11	19
-25	-7	21
-30	-12	15
-25	-10	32
-22	-8	31
-33	-16	11
-31	-14	12
-22	-8	30
-29	-12	16
-24	-9	25
-25	-4	29
-28	-11	26
-22	-6	31
-23	-3	21
-26	-8	21
-27	-9	20
-20	-5	37
-25	-5	32
-28	-14	19
-28	-10	20
-30	-13	12
-20	-5	35
-25	-10	22
-25	-8	19
-32	-15	5
-33	-15	14
-32	-15	12
-26	-12	19
-22	-6	36
-26	-10	30
-27	-11	15
-29	-12	10
-24	-9	31
-31	-14	11
-28	-12	15
-28	-13	24
-23	-8	36
-29	-12	23
-25	-11	29
-25	-8	29
-25	-6	22
-25	-11	30
-25	-10	28
-26	-12	22
-28	-10	17
-31	-13	11
-23	-6	30
-24	-10	21
-26	-12	25
-31	-8	16
-31	-13	14
-32	-15	12
-26	-3	32
-23	-8	34
-33	-16	10
-37	-18	16
-31	-13	14
-19	-4	28
-20	-6	24
-22	-8	32
-36	-8	13
-25	-9	25
-25	-11	23
-26	-11	23
-27	-13	20
-29	-11	16
-22	-4	33
-33	-16	10
-26	-8	21
-29	-12	16
-27	-13	23
-21	-7	40
-32	-14	9
-20	-5	28
-31	-14	10
-31	-13	14
-30	-14	12
-27	-13	19
-24	-10	25
-27	-10	17
-26	-8	18
-24	-10	33
-28	-12	12
-29	-8	25
-34	-16	10
-29	-10	28
-26	-9	18
-22	-7	32
-23	-7	29
-29	-11	15
-27	-10	14
-20	-6	34
-19	-4	39
-22	-8	25
-24	-8	30
-29	-11	18
-30	-12	16
-29	-12	12
-33	-15	12
-20	-6	26
-28	-10	15
-26	-11	28
-25	-9	28
-24	-10	26
-25	-9	24
-30	-14	12
-29	-11	14
-32	-15	7
-26	-10	13
-20	-6	34
-29	-16	26
-31	-13	12
-25	-10	28
-27	-10	19
-30	-12	11
-31	-13	12
-33	-16	4
-28	-10	13
-28	-10	15
-43	-27	1
-24	-10	25
-27	-13	21
-27	-13	18
-20	-5	27
-22	-7	26
-35	1	19
-29	-12	14
-25	-8	17
-21	-5	29
-26	-9	15
-25	-11	25
-25	-6	19
-24	-9	22
-31	-13	14
-28	-10	17
-21	-5	32
-24	-10	24
-27	-10	13
-27	-10	17
-26	-11	22
-24	-7	17
-23	-6	19
-30	-12	14
-26	-12	20
-23	-6	21
-30	-13	8
-26	-8	17
-28	-11	12
-21	-8	30
-29	-12	13
-27	-9	14
-26	-10	15
-26	-8	20
-28	-14	20
-24	-7	21
-24	-9	26
-26	-12	20
-18	-4	32
-26	-9	17
-24	-8	19
-28	-13	26
-22	-6	30
-20	-6	28
-21	-7	35
-29	-12	14
-27	-13	27
-26	-11	23
-26	-11	27
-31	-11	18
-29	-13	13
-20	-5	34
-29	-12	17
-27	-10	18
-23	-6	16
-21	-7	23
-22	-8	30
-26	-10	27
-26	-11	27
-32	-8	15
-28	-11	20
-25	-7	19
-24	-10	26
-27	-13	22
-22	-6	32
-23	-6	30
-29	-12	13
-20	-6	34
-22	-7	29
-26	-10	18
-27	-11	14
-28	-12	15
-31	-13	14
-28	-12	17
-30	-14	13
-24	-6	22
-22	-7	30
-23	-6	18
-25	-8	16
-26	-9	14
-24	-11	20
-20	-4	33
-26	-12	21
-23	-6	20
-25	-10	23
-27	-11	14
-22	-6	19
-28	-10	16
-27	-11	14
-29	-13	12
-19	-5	34
-27	-12	25
-23	-9	29
-28	-12	15
-25	-11	27
-28	-10	18
-26	-10	15
-21	-7	28
-26	-10	15
-28	-12	15
-25	-2	27
-22	-5	33
-30	-13	12
-21	-8	24
-23	-6	21
-26	-10	17
-25	-9	16
-25	-7	17
-23	-7	30
-26	-9	16
-25	-6	21
-29	-12	14
-21	-7	30
-31	-14	13
-25	-8	18
-24	-6	34
-25	-8	34
-21	-7	24
-22	-6	30
-27	-13	22
-25	-8	19
-28	-12	12
-26	-11	25
-22	-9	35
-28	-11	16
-22	-4	34
-26	-9	18
-23	-9	23
-23	-6	22
-23	-7	18
-26	-9	14
-24	-8	15
-19	-5	32
-31	-15	9
-24	-7	21
-23	-9	23
-20	-4	31
-21	-8	30
-23	-10	24
-21	-6	26
-32	-15	7
-21	-5	30
-25	-9	26
-27	-8	18
-27	-10	17
-24	-7	18
-26	-9	13
-28	-12	15
-23	-5	21
-22	-6	18
-28	-11	16
-28	-11	14
-21	-6	33
-30	-13	12
-20	-5	30
-35	-18	21
-27	-8	22
-23	-8	27
-31	-13	15
-21	-6	31
-27	-12	24
-24	-9	28
-28	-7	26
-23	-9	27
-29	-10	16
-26	-9	17
-27	-12	27
-27	-10	18
-19	-5	32
-26	-12	20
-21	-7	28
-22	-5	18
-25	-9	17
-30	-12	13
-28	-11	16
-22	-8	31
-26	-8	27
-21	-7	30
-25	-9	18
-23	-7	18
-35	-8	14
-25	-8	17
-24	-9	25
-26	-9	21
-21	-7	28
-30	-13	8
-26	-12	27
-24	-10	31
-26	-8	28
-22	-5	35
-26	-8	18
-23	-6	22
-27	-11	14
-26	-9	20
-25	-9	17
-27	-13	20
-29	-12	12
-32	-15	10
-28	-11	16
-26	-8	17
-20	-5	31
-25	-10	26
-26	-12	27
-22	-8	24
-24	-9	24
-20	-6	31
-26	-12	25
-26	-9	19
-25	-9	15
-31	-14	15
-32	-14	12
-25	-8	17
-26	-11	27
-27	-13	21
-26	-9	17
-29	-15	20
-28	-11	14
-31	-15	12
-27	-13	30
-22	-6	25
-27	-10	16
-25	-7	17
-28	-1	32
-27	-11	16
-23	-6	30
-25	-8	13
-27	-12	32
-26	-10	16
-30	-12	17
-29	-12	28
-20	-6	37
-25	-8	19
-24	-9	23
-22	-7	31
-25	-11	24
-24	-10	34
-27	-11	15
-26	-12	26
-23	-7	23
-27	-10	19
-26	-10	15
-27	-11	14
-22	-7	25
-26	-9	18
-28	-8	24
-26	-10	17
-29	-13	12
-25	-8	19
-20	-5	32
-27	-12	22
-21	-7	28
-21	-6	31
-30	-13	15
-28	-11	11
-23	-9	29
-25	-7	16
-27	-12	24
-32	-9	17
-29	-15	24
-24	-9	30
-26	-11	22
-28	-13	21
-24	-8	17
-20	-5	29
-33	-3	18
-24	-9	16
-24	-7	19
-24	-10	39
-32	-12	15
-24	-9	27
-23	-9	26
-24	-7	19
-24	-8	17
-26	-9	17
-26	-11	27
-30	-12	13
-23	-7	25
-24	-8	49
-29	-12	13
-23	-6	19
-28	-11	26
-23	-9	27
-24	-8	20
-27	-11	26
-23	-5	19
-23	-9	25
-24	-7	18
-24	-6	28
-24	-8	17
-24	-10	29
-21	-6	29
-28	-10	16
-24	-6	20
-25	-9	23
-27	-13	22
-26	-8	19
-25	-9	20
-26	-11	27
-30	-13	13
-31	-15	10
-23	-7	16
-30	-9	15
-22	-7	31
-25	-10	24
-32	-15	11
-19	-4	33
-24	-9	25
-24	-10	25
-27	-11	27
-23	-6	29
-30	-12	13
-24	-9	29
-27	-12	24
-22	-7	28
-25	-6	21
-22	-6	32
-28	-13	19
-24	-7	17
-25	-8	18
-24	-10	28
-30	-7	26
-25	-11	25
-24	-6	22
-35	-3	27
-27	-13	25
-33	-16	11
-24	-8	19
-26	-10	23
-32	-10	16
-33	-13	13
-20	-6	29
-24	-7	17
-25	-8	21
-28	-10	18
-21	-6	32
-26	-10	29
-28	-13	26
-28	-12	15
-23	-8	24
-23	-9	29
-24	-8	21
-26	-12	20
-28	-11	13
-29	-11	14
-28	-13	18
-22	-5	34
-22	-7	29
-29	-11	14
-24	-10	27
-22	-6	33
-25	-9	21
-22	-8	26
-29	-11	17
-31	-15	13
-31	-15	11
-25	-8	14
-27	-10	28
-21	-7	31
-25	-11	23
-35	-8	14
-23	-9	30
-25	-7	17
-24	-6	18
-26	-11	28
-27	-10	17
-30	-13	12
-25	-11	28
-28	-10	14
-25	-7	16
-32	-15	11
-22	-8	27
-31	-13	23
-24	-7	20
-20	-5	29
-21	-6	30
-26	-12	21
-24	-5	21
-29	-12	23
-26	-11	6
-29	-7	25
-25	-8	21
-30	-12	16
-25	-9	28
-31	-14	12
-21	-6	30
-28	-11	17
-24	-9	24
-22	-7	25
-28	-10	17
-25	-9	28
-24	-7	23
-28	-10	28
-28	-11	17
-44	-8	15
-27	-11	17
-26	-9	15
-29	-13	15
-28	-10	16
-23	-9	28
-25	-11	23
-27	-10	18
-21	-6	32
-24	-10	26
-27	-13	22
-27	-10	18
-29	-10	24
-26	-11	27
-26	-7	17
-22	-7	27
-31	-12	14
-22	-9	26
-29	-12	16
-28	-11	19
-31	-15	12
-24	-10	23
-31	-12	20
-19	-4	35
-26	-11	23
-26	-8	20
-30	-13	15
-24	-9	28
-25	-8	17
-20	-6	27
-21	-7	28
-22	-7	29
-27	-10	17
-28	-11	14
-31	-13	14
-29	-11	18
-32	-15	10
-29	-11	16
-23	-5	31
-25	-10	28
-27	-10	16
-26	-12	22
-22	-7	31
-28	-14	19
-21	-6	33
-30	-13	14
-32	-16	11
-26	-9	17
-29	-11	15
-27	-13	21
-22	-8	29
-28	-10	14
-26	-9	15
-27	-11	12
-25	-6	22
-30	-13	13
-25	-10	32
-29	-13	24
-27	-9	19
-22	-7	36
-27	-12	27
-22	-7	33
-27	-2	29
-24	-7	21
-28	-12	24
-25	-10	26
-29	-3	35
-29	-13	21
-31	-14	13
-27	-10	22
-23	-9	24
-26	-11	24
-30	-9	24
-26	-9	20
-28	-14	20
-23	-9	27
-31	-15	10
-23	-8	27
-28	-12	13
-24	-6	20
-22	-5	21
-24	-7	21
-24	-8	20
-28	-13	24
-25	-8	17
-25	-10	28
-30	-14	10
-23	-8	29
-28	-11	20
-24	-9	28
-19	-5	35
-26	-8	18
-26	-7	19
-24	-7	16
-26	-12	23
-25	-7	20
-28	-12	12
-26	-11	25
-27	-13	21
-27	-9	18
-27	-10	16
-23	-7	31
-25	-7	19
-28	-11	16
-24	-7	20
-20	-4	31
-25	-8	19
-24	-10	25
-26	-8	19
-20	-5	32
-29	-14	10
-26	-10	17
-28	-11	15
-29	-8	21
-25	-9	15
-28	-10	16
-26	-10	24
-22	-8	32
-25	-7	19
-24	-7	19
-23	-8	24
-21	-7	25
-31	-13	9
-26	-11	21
-28	-13	20
-22	-8	28
-23	-7	20
-25	-8	16
-24	-10	24
-25	-8	18
-22	-8	28
-29	-14	18
-24	-9	26
-26	-10	24
-30	-14	8
-20	-5	31
-26	-9	19
-28	-12	16
-24	-7	28
-26	-10	14
-31	-13	13
-25	-11	29
-22	-7	30
-28	-10	17
-32	-16	7
-21	-6	29
-29	-13	17
-26	-9	18
-22	-8	23
-21	-6	26
-24	-9	29
-27	-13	18
-28	-11	17
-25	-10	25
-28	-11	15
-27	-10	16
-23	-8	35
-23	-9	31
-23	-8	30
-28	-11	17
-23	-8	29
-22	-7	30
-22	-8	26
-25	-8	21
-31	-14	14
-24	-10	22
-27	-9	16
-21	-6	28
-29	-13	15
-27	-10	15
-32	-15	9
-22	-7	25
-28	-13	20
-27	-10	14
-24	-7	15
-27	-10	17
-25	-11	21
-25	-9	29
-26	-10	13
-20	-5	31
-25	-6	28
-31	-14	13
-21	-7	27
-26	-12	23
-20	-6	21
-31	-14	10
-30	-12	13
-27	-11	11
-31	-14	11
-19	-6	39
-27	-11	16
-19	-5	34
-22	-6	30
-29	-13	16
-31	-14	13
-30	-13	15
-30	-13	15
-28	-11	12
-22	-8	28
-31	-15	11
-21	-6	31
-21	-6	31
-20	-6	29
-29	-13	14
-29	-13	19
-25	-12	20
-24	-7	17
-23	-9	24
-25	-10	27
-23	-7	30
-33	-15	7
-29	-11	15
-29	-5	23
-25	-11	25
-30	-14	13
-23	-8	27
-29	-12	12
-28	-11	17
-24	-9	17
-27	-11	15
-31	-14	13
-25	-10	25
-24	-8	25
-25	-10	27
-27	-8	28
-25	-8	20
-25	-10	26
-28	-12	14
-22	-7	30
-23	-9	24
-30	-13	11
-24	-10	25
-38	-22	6
-30	-15	27
-34	-18	6
-29	-14	21
-27	-11	25
-31	-13	14
-25	-10	27
-30	-14	11
-25	-8	15
-25	-8	18
-24	-5	33
-19	-4	34
-24	-8	18
-27	-13	19
-29	-11	16
-20	-6	26
-26	-7	28
-21	-6	25
-31	-14	11
-26	-11	28
-29	-12	15
-23	-7	20
-26	-10	17
-22	-7	31
-33	-16	13
-23	-9	23
-21	-6	28
-25	-10	17
-21	-7	24
-32	-15	10
-22	-8	25
-28	-10	16
-29	-13	13
-19	-5	28
-26	-12	22
-23	-9	22
-26	-9	18
-28	-11	13
-30	-13	10
-23	-8	27
-30	-13	14
-19	-6	30
-26	-11	23
-26	-10	27
-25	-10	30
-28	-13	19
-20	-5	31
-26	-9	17
-29	-12	16
-27	-8	17
-20	-6	30
-32	-14	11
-22	-6	31
-29	-12	15
-25	-10	25
-33	-11	15
-29	-11	15
-27	-11	13
-23	-8	26
-25	-9	18
-20	-6	26
-19	-4	33
-28	-10	13
-27	-10	20
-27	-14	20
-30	-12	15
-27	-13	19
-24	-8	20
-29	-11	24
-22	-8	27
-26	-12	19
-30	-11	24
-29	-12	13
-22	-8	30
-26	-9	14
-32	-14	12
-31	-14	12
-25	-10	22
-25	-8	19
-24	-10	27
-28	-12	31
-23	-8	29
-23	-9	28
-28	-14	22
-26	-12	22
-21	-7	24
-28	-11	11
-22	-7	26
-24	-10	23
-25	-7	19
-25	-7	19
-20	-5	33
-34	-16	8
-31	-14	16
-26	-11	25
-26	-7	26
-23	-7	27
-25	-10	26
-26	-12	23
-29	-11	15
-25	-12	18
-23	-7	20
-26	-12	18
-25	-8	19
-27	-11	14
-21	-7	25
-21	-7	29
-32	-14	10
-25	-11	22
-19	-4	34
-27	-10	10
-23	-8	26
-31	-12	12
-25	-7	17
-26	-8	18
-25	-11	25
-32	-15	9
-32	-16	7
-26	-7	26
-31	-12	16
-28	-7	17
-25	-3	25
-23	-9	28
-25	-11	23
-32	-15	10
-31	-14	12
-30	-13	14
-25	-10	24
-30	-12	13
-23	-8	27
-28	-13	21
-20	-5	28
-27	-13	20
-30	-12	14
-29	-12	12
-25	-8	18
-23	-9	24
-28	-11	15
-30	-14	12
-25	-8	19
-31	-14	12
-26	-11	23
-27	-10	15
-30	-12	15
-20	-6	27
-27	-11	25
-25	-10	30
-22	-7	27
-22	-6	19
-23	-8	30
-25	-8	21
-24	-9	28
-30	-12	13
-31	-14	11
-28	-10	15
-23	-8	23
-23	-9	25
-20	-5	31
-26	-9	19
-26	-9	17
-27	-13	19
-22	-7	25
-25	-7	20
-28	-11	16
-25	-9	16
-31	-14	31
-21	-7	28
-27	-12	18
-27	-9	15
-27	-10	16
-29	-11	13
-28	-9	16
-22	-7	29
-21	-7	25
-26	-8	16
-28	-11	21
-28	-13	11
-29	-14	25
-29	-12	14
-25	-11	28
-23	-8	26
-33	-14	11
-24	-9	22
-27	-9	32
-25	-8	17
-23	-7	30
-40	-14	13
-23	-7	30
-22	-7	27
-21	-7	25
-20	-5	32
-24	-9	23
-27	-12	25
-19	-5	34
-20	-4	32
-20	-5	31
-32	-14	13
-24	-9	29
-22	-5	33
-32	-13	21
-26	-8	20
-31	-12	19
-28	-14	29
-27	-12	26
-22	-7	24
-23	-8	28
-24	0	32
-24	-8	18
-21	-2	34
-26	-10	18
-26	-11	24
-29	-11	13
-23	-9	24
-32	-15	10
-23	-5	31
-27	-11	12
-27	-11	25
-28	-13	23
-26	-12	22
-24	-7	22
-28	-14	18
-22	-8	28
-19	-5	31
-31	-14	13
-27	-9	18
-26	-11	20
-33	-13	15
-33	-14	9
-24	-9	23
-24	-7	19
-31	-14	11
-31	-14	15
-25	-10	25
-30	-10	13
-24	-9	25
-22	-8	25
-23	-8	29
-26	-11	31
-31	-16	24
-22	-5	30
-30	-12	17
-27	-10	33
-25	-9	15
-32	-11	18
-25	-8	19
-25	-11	25
-27	-10	15
-25	-10	23
-25	-9	17
-26	-12	21
-27	-10	17
-24	-8	30
-26	-9	16
-28	-11	24
-26	-4	29
-30	-12	22
-26	-7	17
-21	-6	27
-29	-11	19
-30	-13	13
-22	-7	29
-27	-12	29
-26	-8	14
-24	-9	24
-20	-5	32
-27	-9	19
-26	-12	21
-22	-7	31
-28	-12	17
-23	-7	27
-26	-9	16
-22	-7	29
-25	-7	27
-20	-5	37
-27	-12	19
-29	-11	15
-24	-7	20
-23	-8	25
-33	-10	30
-24	-9	28
-22	-8	23
-29	-7	19
-26	-8	16
-23	-6	31
-21	-6	32
[truncated: 13,939 more rows]

## Sheet: FigureS2b
Eye speed at the time of stimulus update
200.55
216.528
227.318
218.353
228.574
227.133
231.268
256.144
249.694
253.517
71.3656
43.6615
210.827
214.083
248.821
239.57
237.265
233.126
232.743
243.03
241.809
211.472
239.23

## Sheet: FigureS2c
Radial eye velocity in low to low (-50ms to 50ms from peak velocity)
1.13425	1.10821	1.10464	1.11451	1.1198	1.12393	1.1232	1.11135	1.08389	1.06433	1.08817	1.11075	1.15109	1.19059	1.22403	1.25269	1.29108	1.32985	1.35651	1.43196	1.5355	1.60152	1.63477	1.70538	1.81301	2.11992	3.03293	4.48224	6.53926	8.92289	11.2453	12.9235	13.4253	13.9845	18.7104	27.8389	42.613	65.0662	93.4377	126.853	164.212	203.963	244.244	283.06	318.502	348.927	373.105	390.297	400.256	403.186
1.10379	1.11885	1.12327	1.10321	1.0647	1.02297	1.00883	1.00231	0.991895	0.97243	0.975145	1.02415	1.07498	1.1103	1.13035	1.13336	1.12952	1.16404	1.21852	1.25225	1.25443	1.23281	1.18487	1.20299	1.45772	1.92045	2.65119	3.69497	5.01541	6.59217	8.55084	10.6688	12.2302	13.9545	18.4534	27.3138	43.3302	68.2879	100.338	138.486	181.603	228.005	275.587	322.006	364.938	402.291	432.411	454.206	467.19	471.447
1.28612	1.29276	1.32123	1.36611	1.39442	1.41126	1.42899	1.42487	1.40867	1.39308	1.38768	1.41893	1.43778	1.43308	1.40049	1.38236	1.39344	1.42804	1.48317	1.53456	1.59354	1.65085	1.72371	1.7839	1.86363	2.0971	2.66291	3.59326	5.03862	6.93746	8.94798	10.5898	11.5633	13.2289	17.185	24.0991	36.6552	60.3134	91.5696	129.376	172.628	219.605	268.093	315.603	359.635	397.95	428.778	450.989	464.133	468.409
1.49217	1.50967	1.52734	1.57011	1.61999	1.67684	1.76715	1.88057	2.0031	2.13576	2.25613	2.34407	2.44061	2.55664	2.69841	2.85928	3.03752	3.23414	3.40625	3.54881	3.69805	3.82277	3.89567	3.96137	4.18112	4.57129	5.19493	6.28779	7.868	9.84457	11.9591	13.8454	15.8331	19.1763	25.0073	33.5093	48.3962	71.8884	101.729	136.986	176.623	219.118	262.576	304.89	343.977	377.965	405.377	425.239	437.131	441.152
1.0628	1.0662	1.06151	1.04926	1.04749	1.0542	1.06462	1.08487	1.11871	1.15656	1.17814	1.17166	1.16835	1.18411	1.2231	1.28817	1.3849	1.48681	1.58605	1.67837	1.7568	1.82595	1.92375	2.12404	2.42865	2.90441	3.66167	4.76647	6.19078	7.82117	9.43728	10.797	11.9794	14.1177	18.7632	26.3205	39.4529	61.8118	91.3997	126.911	167.328	211.085	256.19	300.389	341.421	377.235	406.188	427.191	439.76	443.988
1.2068	1.22199	1.2444	1.27393	1.30171	1.32106	1.3241	1.31759	1.30264	1.30376	1.31178	1.31125	1.3066	1.30636	1.30487	1.28363	1.2468	1.24393	1.24677	1.24093	1.2604	1.29726	1.33717	1.38507	1.45959	1.66491	2.07911	2.84841	4.01902	5.46966	7.08948	8.50317	9.73015	11.771	15.5917	21.9255	35.7822	59.8941	91.5039	129.676	173.304	220.672	269.579	317.552	362.104	400.983	432.394	455.143	468.696	473.158
1.03337	1.01658	1.02238	1.03688	1.04176	1.0354	1.03574	1.05639	1.08709	1.11337	1.13948	1.16728	1.19766	1.2098	1.20245	1.19465	1.17779	1.16165	1.16505	1.18613	1.24842	1.36733	1.52873	1.77546	2.22147	2.8614	3.71073	4.81812	6.25768	8.09508	10.1462	12.4025	15.2043	19.5129	25.1946	32.0083	44.067	66.6409	96.5532	132.78	174.301	219.588	266.613	313.029	356.417	394.527	425.517	448.116	461.697	466.295
1.07866	1.06985	1.05334	1.03758	1.03996	1.0484	1.06371	1.08057	1.09523	1.11167	1.11864	1.13569	1.16066	1.19001	1.23359	1.27348	1.32542	1.40844	1.51068	1.62134	1.75509	1.89771	2.07896	2.29417	2.5513	2.86401	3.29398	3.92473	5.07074	6.87044	9.13046	11.964	15.5387	19.6021	22.8525	25.7685	34.612	57.3516	89.3979	129.382	176.361	228.639	283.813	338.997	391.124	437.288	475.055	502.701	519.34	524.933
1.0563	1.08249	1.10137	1.11157	1.1073	1.08245	1.10876	1.16705	1.282	1.42114	1.57306	1.73123	1.86973	2.0184	2.16026	2.30654	2.46854	2.62746	2.76422	2.87379	2.95254	3.00343	3.0396	3.08422	3.13289	3.2463	3.51033	4.13169	5.27155	7.01105	9.17562	11.3831	13.325	15.1346	16.4633	18.1273	28.9573	52.5831	84.9648	125.359	172.779	225.451	280.929	336.322	388.589	434.86	472.747	500.546	517.361	523.096
1.19165	1.19164	1.18274	1.17002	1.15463	1.14015	1.14512	1.16588	1.19339	1.22342	1.2391	1.23683	1.21728	1.19355	1.18663	1.20184	1.22401	1.24787	1.25981	1.27943	1.32974	1.42566	1.56325	1.72329	1.87109	2.09346	2.60886	3.61388	5.15908	7.45719	10.3189	13.5654	16.8349	20.2216	23.0363	25.1685	34.9758	58.5262	90.8373	131.114	178.431	231.055	286.539	341.949	394.192	440.349	477.992	505.42	521.782	527.066
3.08265	3.01547	2.88516	2.70972	2.65147	2.68997	2.75827	2.80946	2.81721	2.79067	2.78029	2.77151	2.69788	2.65476	2.72961	2.82135	2.87212	2.9523	3.01899	3.04036	3.00528	2.92303	2.85701	2.8257	2.79473	2.8423	3.09608	3.73834	4.87944	6.48961	8.21386	9.4471	9.51267	8.07006	7.59789	14.2391	31.0632	55.939	88.1725	127.314	172.305	221.483	272.71	323.555	371.501	414.166	449.507	475.909	492.27	498.044
2.15396	2.09107	1.97781	1.94361	1.96981	2.00128	2.06318	2.15186	2.16634	2.14415	2.07011	1.99311	1.99466	2.09661	2.18982	2.2318	2.21736	2.19764	2.14769	2.11044	2.10853	2.15283	2.22069	2.27615	2.29758	2.2856	2.3374	2.79171	3.79473	5.28763	6.95207	8.32747	8.84991	8.15216	7.72471	11.5899	23.9811	44.8645	72.9051	107.698	148.473	193.869	241.986	290.518	336.93	378.715	413.593	439.681	455.64	460.757
1.46	1.47818	1.51271	1.57751	1.61206	1.63934	1.63335	1.56569	1.48159	1.42835	1.44711	1.52163	1.61343	1.73311	1.79464	1.78258	1.72871	1.62589	1.51591	1.43771	1.44172	1.49454	1.57601	1.65055	1.815	2.19392	3.00144	4.50064	6.44956	8.37548	9.62182	9.51273	8.31779	8.5593	16.6231	36.3078	64.1235	99.8358	143.006	192.569	246.884	303.861	361.158	416.363	467.177	511.559	547.819	574.669	591.227	597.018
1.75322	1.7047	1.73415	1.82587	1.94843	2.00666	2.01337	1.98081	1.94158	1.94296	1.93813	1.93128	1.92772	1.90327	1.86348	1.81035	1.76478	1.80249	1.88211	1.97176	2.04626	2.04957	2.09174	2.24379	2.52258	3.09399	4.13097	5.65987	7.50741	9.27523	10.5743	11.3337	11.9465	15.509	27.9967	51.2156	83.0569	123.201	170.956	225.099	283.795	344.761	405.474	463.348	516.002	561.408	598.003	624.7	640.885	646.348
1.96104	1.97073	1.9976	2.07198	2.15001	2.17367	2.1471	2.06001	1.95197	1.92042	2.02758	2.1538	2.22079	2.1883	2.14769	2.10411	2.09064	2.12762	2.20056	2.25678	2.2954	2.28142	2.22393	2.19831	2.26035	2.48527	3.06871	4.16272	5.74059	7.34153	8.42715	8.83642	8.8237	9.72574	15.9194	30.7437	54.1683	84.9578	122.821	167.069	216.554	269.631	324.265	378.178	428.987	474.357	512.163	540.606	558.338	564.526
2.58	2.56006	2.55798	2.58343	2.58545	2.56907	2.55748	2.56957	2.61901	2.68628	2.76429	2.75514	2.65995	2.5725	2.50427	2.5003	2.56567	2.64662	2.73461	2.78573	2.76211	2.64129	2.56505	2.60037	2.77897	3.09322	3.67191	4.6366	6.00413	7.48485	8.7827	9.46667	8.98082	8.32216	13.2869	27.1005	49.4279	79.4583	116.892	161.159	211.114	265.076	320.934	376.279	428.594	475.431	514.542	544.055	562.559	569.202
1.83439	1.80736	1.79326	1.80635	1.81918	1.83391	1.875	1.91848	1.97797	2.01152	2.00324	1.96583	1.93588	1.92219	1.93009	1.98582	2.06209	2.14211	2.20254	2.20966	2.15034	2.06018	1.97376	1.97655	2.1231	2.50279	3.26516	4.46501	6.02503	7.63256	8.86151	9.23239	8.77227	9.01987	14.493	29.0169	52.415	83.326	121.404	165.946	215.675	268.812	323.21	376.477	426.214	470.162	506.344	533.18	549.564	554.886
1.88153	1.85025	1.87887	1.92801	1.95949	2.0409	2.09578	2.0934	2.08992	2.06414	2.0647	2.1026	2.15176	2.14898	2.12744	2.1077	2.11185	2.10158	2.08569	2.08704	2.16493	2.24563	2.33293	2.37478	2.47524	2.68885	3.27131	4.30746	5.78932	7.28689	8.45521	8.78388	8.716	9.36668	15.2838	29.8273	52.869	83.2916	120.9	164.965	214.268	267.095	321.33	374.619	424.574	468.884	505.528	532.883	549.778	555.57
2.09532	2.12063	2.14051	2.17359	2.17901	2.18892	2.17999	2.13619	2.09205	2.09688	2.12453	2.14006	2.15298	2.15302	2.12508	2.08015	2.02835	2.00679	2.01427	2.06492	2.11732	2.17312	2.25069	2.3564	2.5946	3.07261	3.83731	4.9897	6.45592	7.96169	9.15822	9.71583	9.9311	11.979	19.3981	35.5728	59.9171	91.5916	129.992	174.351	223.416	275.51	328.639	380.644	429.328	472.587	508.499	535.441	552.185	557.923
2.18774	2.24693	2.33296	2.38945	2.37805	2.32612	2.2418	2.15008	2.08045	2.0434	2.05364	2.15273	2.2771	2.35232	2.35694	2.34144	2.32671	2.29011	2.25522	2.23416	2.27363	2.34274	2.37308	2.44306	2.61828	2.97256	3.61349	4.65264	6.12337	7.73938	8.96756	9.63113	9.82936	11.2509	16.9934	31.6838	55.1965	86.0843	124.086	168.587	218.39	271.777	326.601	380.476	430.942	475.659	512.58	540.058	556.914	562.512
2.01094	2.07558	2.11127	2.12539	2.13247	2.10849	2.07504	2.00025	1.92792	1.91111	1.96497	2.06954	2.13512	2.16989	2.19847	2.21097	2.22473	2.22888	2.22828	2.19821	2.18813	2.18001	2.16928	2.2369	2.40119	2.82613	3.66807	4.89473	6.38969	7.92484	9.14203	9.52075	9.33256	10.0886	15.6601	30.0618	53.7929	85.24	124.041	169.487	220.293	274.654	330.36	384.994	436.116	481.417	518.869	546.839	564.13	570.025
1.75291	1.84945	1.89607	1.87763	1.84474	1.84151	1.83241	1.80884	1.92213	2.0132	2.04215	2.07024	2.14007	2.17633	2.12577	2.01456	1.81483	1.6747	1.74907	1.86516	1.9466	2.01534	2.02708	1.97784	2.01351	2.35529	3.12425	4.41591	6.15033	8.14663	9.84815	10.4698	9.59112	8.76609	12.6114	26.4206	50.0294	81.6939	121.132	167.698	220.088	276.474	334.58	391.842	445.656	493.502	533.156	562.772	580.993	586.999
2.0476	2.02502	2.01525	1.9711	1.89767	1.84489	1.86095	1.93836	2.02623	2.06766	2.0707	2.04412	2.01313	1.97671	1.97675	1.97542	1.97421	2.01584	2.04201	2.02005	1.9728	1.93926	1.99259	2.13493	2.28767	2.58437	3.23241	4.28646	5.78447	7.6237	9.27443	10.1611	9.85457	9.12096	11.6787	24.9342	48.4574	80.2746	120.135	167.314	220.44	277.536	336.193	393.776	447.633	495.303	534.652	564.001	582.175	588.486
Radial eye velocity in high to low (-50ms to 50ms from peak velocity)
1.04008	1.10533	1.14278	1.14539	1.14478	1.17323	1.21361	1.25192	1.26441	1.23667	1.18567	1.15571	1.15878	1.18469	1.20896	1.20395	1.20115	1.2131	1.2359	1.23595	1.22214	1.21755	1.24842	1.2599	1.27624	1.38952	1.80926	2.59036	3.77471	5.31404	6.99895	8.27705	8.58559	7.7414	9.69354	15.283	27.3283	49.4812	79.2131	115.533	157.401	203.168	250.685	297.528	341.232	379.57	410.738	433.509	447.263	451.998
1.21251	1.21633	1.23025	1.23222	1.23518	1.29317	1.35694	1.38407	1.38195	1.36694	1.44061	1.54842	1.63044	1.67434	1.65924	1.56736	1.43244	1.30079	1.22427	1.19011	1.19273	1.23388	1.26942	1.28433	1.32787	1.45022	1.85379	2.70537	3.98623	5.55573	7.1054	8.20648	8.3948	8.36473	11.13	16.4449	29.4653	51.9962	81.9869	118.465	160.351	205.962	253.112	299.359	342.226	379.488	409.392	430.8	443.251	446.925
1.33308	1.32638	1.3447	1.36447	1.38395	1.41206	1.43599	1.48422	1.47795	1.41719	1.33896	1.30152	1.30442	1.32624	1.38103	1.48929	1.60259	1.74451	1.90573	2.04819	2.16626	2.28679	2.39813	2.51897	2.62484	2.81336	3.19094	3.89912	4.94458	6.30284	7.77772	8.86989	9.53761	11.318	15.0358	20.9683	31.9814	53.5243	82.8553	118.528	159.539	204.277	250.666	296.328	338.844	375.994	405.989	427.615	440.298	444.083
1.23605	1.20051	1.20263	1.23843	1.29997	1.36825	1.42878	1.46691	1.47412	1.42383	1.42146	1.49072	1.60024	1.79556	2.05697	2.38384	2.69287	2.97034	3.19864	3.38338	3.53136	3.67116	3.78505	3.89342	4.07746	4.37918	4.85681	5.56072	6.53995	7.71018	8.84891	9.70484	10.2777	11.3998	14.365	19.0612	29.0355	49.2256	76.5646	110.282	149.314	192.167	236.854	281.069	322.449	358.796	388.305	409.724	422.44	426.451
1.02971	1.02287	0.97971	0.936304	0.94105	0.95953	0.974729	1.00038	1.03608	1.05958	1.05232	1.02628	1.02787	1.05014	1.08031	1.09505	1.10132	1.10831	1.10774	1.11613	1.1361	1.17429	1.2041	1.232	1.33059	1.56133	2.04263	2.88915	4.15461	5.71341	7.34129	8.67195	9.51647	11.0553	14.4319	19.858	31.6352	55.0678	86.1964	124.181	167.951	215.781	265.415	314.275	359.738	399.42	431.405	454.43	467.94	472.06
1.82159	2.0062	2.15688	2.2726	2.37163	2.40644	2.36317	2.26153	2.14831	2.01642	1.89977	1.80921	1.7321	1.67035	1.65333	1.64137	1.64766	1.69587	1.75692	1.80265	1.81341	1.79694	1.77705	1.75738	1.73551	1.80218	2.07232	2.6932	3.84419	5.49127	7.26589	8.87322	10.1013	11.8929	15.8968	21.7395	33.855	56.173	85.9847	122.162	163.717	209.076	256.187	302.699	346.192	384.436	415.614	438.439	452.249	456.993
1.00905	0.99541	0.96994	0.975988	1.00424	1.0631	1.10556	1.12309	1.11645	1.09902	1.08011	1.06858	1.05192	1.05526	1.07377	1.1055	1.12042	1.12907	1.15213	1.23345	1.34405	1.49929	1.70296	1.9421	2.22517	2.62864	3.26502	4.24805	5.65084	7.32713	9.07778	10.9701	12.8559	15.071	18.3707	22.0361	32.6064	55.7972	86.9394	125.285	169.854	218.945	270.266	321.126	368.728	410.491	444.292	468.691	483.007	487.316
1.1701	1.17249	1.13756	1.08879	1.04246	1.03814	1.12183	1.2665	1.47478	1.74027	2.05428	2.37241	2.70214	3.03448	3.35908	3.65456	3.92978	4.2135	4.51455	4.80759	5.13911	5.47436	5.828	6.24157	6.73507	7.32905	8.12556	9.27334	10.9252	13.1068	15.8571	19.0758	22.5159	26.2567	29.1338	30.8981	39.5475	61.436	92.0456	130.175	174.925	224.656	277.057	329.38	378.721	422.354	458.023	484.151	499.952	505.417
1.20367	1.25238	1.27775	1.26807	1.23581	1.19685	1.16544	1.15402	1.1643	1.22999	1.27864	1.30885	1.32493	1.33009	1.32293	1.31051	1.32674	1.39794	1.46561	1.51837	1.58443	1.64193	1.71676	1.82497	2.00318	2.2779	2.71191	3.47094	4.66242	6.29221	8.45237	11.1533	14.1781	17.5318	20.3523	23.1205	35.8426	60.5674	93.0784	132.968	179.248	230.209	283.531	336.48	386.217	430.085	465.876	492.038	507.763	512.979
1.91919	2.20517	2.49174	2.78714	3.11273	3.41203	3.66583	3.88432	4.08019	4.24066	4.35546	4.40963	4.42709	4.40296	4.31469	4.17069	4.00778	3.84727	3.70887	3.55972	3.4437	3.31522	3.1726	3.0115	2.85855	2.78517	3.04013	3.70481	5.06399	7.21794	9.97542	13.0829	16.1216	18.2391	19.2217	18.5689	26.8789	51.9631	87.1012	131.661	184.636	244.033	306.992	370.066	429.608	482.184	524.968	555.999	574.347	580.082
2.92742	3.09512	3.17927	3.12917	2.95362	2.64395	2.38583	2.294	2.31406	2.48986	2.74295	2.99869	3.17301	3.18595	3.10977	2.96547	2.77877	2.59287	2.53838	2.65522	2.87848	2.99444	3.03342	3.01767	3.02134	3.05376	3.28258	4.12457	5.53681	7.30767	8.98873	9.95176	9.48812	8.18771	10.6388	20.9271	39.7727	65.2918	97.4074	135.623	178.913	225.718	274.117	321.95	366.94	406.97	440.113	464.835	479.996	484.926
2.07143	2.09954	2.127	2.13587	2.079	1.92709	1.75604	1.72364	1.78766	1.96513	2.11691	2.27179	2.31047	2.23597	2.18723	2.18341	2.11573	1.92691	1.61534	1.54245	1.7695	2.0665	2.23769	2.25973	2.20011	2.12407	2.12814	2.37002	3.20355	4.74343	6.57614	8.09493	8.64152	7.54342	6.07747	9.88005	21.8694	41.6386	68.3237	101.417	140.199	183.384	229.179	275.408	319.7	359.675	393.141	418.261	433.728	438.828
1.71522	1.79912	1.80586	1.76714	1.78373	1.81016	1.77662	1.72611	1.68546	1.58671	1.40433	1.26464	1.35752	1.59289	1.77094	1.84483	1.80541	1.63128	1.42347	1.30323	1.32395	1.3971	1.49464	1.59476	1.77768	2.33459	3.45365	5.11033	7.13077	9.05711	10.1712	9.52064	6.35081	6.50813	18.4619	39.3526	67.9119	104.009	147.06	195.875	248.761	303.704	358.507	410.974	459.052	500.934	535.094	560.314	575.701	580.705
1.60942	1.65537	1.65676	1.62434	1.66915	1.74498	1.78728	1.77189	1.69541	1.61455	1.51222	1.47669	1.54086	1.74713	1.89441	1.96758	2.02972	2.08338	2.12892	2.23755	2.37949	2.47333	2.57206	2.78715	3.26384	3.98799	4.99584	6.49712	8.58927	10.9105	12.5912	14.5483	17.4036	23.4445	38.949	63.9274	96.9977	137.563	184.95	237.936	294.831	353.608	412.024	467.824	518.863	563.241	599.346	625.886	641.95	646.93
1.8611	1.97125	2.03605	2.04368	2.00193	1.94353	1.89527	1.88482	1.84827	1.84315	1.88402	1.93398	1.89975	1.83353	1.71286	1.60112	1.58776	1.76787	1.96311	2.15857	2.34791	2.44682	2.41146	2.30773	2.2875	2.56916	3.25661	4.42568	6.02768	7.669	8.78157	8.70321	8.0174	8.7326	14.1659	28.9958	52.5034	83.5426	121.926	167.072	217.814	272.469	328.886	384.665	437.279	484.28	523.407	552.802	571.043	577.261
2.73018	2.57827	2.55803	2.5509	2.55004	2.54426	2.61521	2.68156	2.78466	2.74987	2.57309	2.51682	2.51364	2.51026	2.49839	2.44521	2.37733	2.34046	2.3944	2.63767	2.931	3.10567	3.16491	3.08131	2.90249	2.86055	3.44244	4.74664	6.46932	8.4092	9.86907	10.3224	9.85564	9.98952	14.4158	28.2017	51.6967	82.6077	120.703	165.269	215.086	268.415	323.204	377.164	427.934	473.253	511.049	539.562	557.461	563.866
1.93523	1.88913	1.84256	1.84611	1.93197	2.03723	2.10095	2.0751	1.97677	1.89474	1.88484	1.84455	1.83095	1.86902	1.94249	2.0786	2.25542	2.39078	2.46805	2.43927	2.343	2.20952	2.18663	2.25741	2.4686	2.95648	3.84076	5.21515	6.85068	8.44076	9.34876	8.81701	7.34667	8.16674	15.8169	31.6122	55.5235	86.706	124.798	169.146	218.589	271.494	325.866	379.483	430.023	475.187	512.837	541.184	558.834	564.921
1.87372	1.88927	1.83056	1.81481	1.83687	1.88	1.86742	1.81364	1.78569	1.78369	1.85375	1.96136	2.02642	2.07489	2.15199	2.21738	2.20193	2.14618	2.11595	2.09311	2.09164	2.14577	2.22912	2.27619	2.41042	2.73487	3.38444	4.5938	6.31589	8.01556	9.0424	9.07559	8.79683	10.3167	17.2608	33.706	59.3301	92.3438	132.318	178.299	228.822	281.999	335.682	387.63	435.737	478.039	512.897	538.992	555.339	561.283
1.9398	1.83379	1.9891	2.23638	2.41723	2.46148	2.4239	2.38972	2.34898	2.26348	2.17398	2.14883	2.13994	2.25409	2.33134	2.37807	2.4363	2.44005	2.31715	2.18314	2.0731	2.11536	2.24774	2.38133	2.53072	2.73935	3.27869	4.28003	5.71954	7.16332	7.97165	7.85016	7.64097	9.55768	16.7114	32.5577	56.2123	86.6621	123.715	166.719	214.512	265.509	317.778	369.16	417.414	460.356	496.011	522.738	539.285	544.919
2.13915	2.13504	2.19946	2.31604	2.3537	2.31916	2.21327	2.16463	2.15799	2.2021	2.25916	2.32484	2.35623	2.38234	2.34731	2.25223	2.14795	2.03179	1.99598	2.11088	2.24238	2.34699	2.498	2.69797	2.9454	3.30639	4.00807	5.13764	6.61316	8.0509	8.86161	8.9248	9.30411	11.0729	17.8261	33.6246	57.5265	88.5369	126.284	170.14	218.999	271.297	325.13	378.332	428.608	473.67	511.383	539.889	557.728	563.933
1.79322	1.73919	1.71914	1.71975	1.77138	1.82326	1.88392	1.88958	1.87493	1.86718	1.84029	1.83385	1.89043	1.93521	1.89765	1.8268	1.77967	1.75405	1.78149	1.82324	1.88838	1.96823	1.99998	2.08586	2.26006	2.62676	3.38722	4.60754	6.19842	7.87066	9.11151	9.31933	8.26759	8.47538	13.7449	28.4456	51.9465	83.3105	122.104	167.645	218.636	273.266	329.298	384.271	435.705	481.262	518.918	547.033	564.47	570.571
2.19883	2.1578	2.10121	1.91576	1.7352	1.67383	1.74586	1.76871	1.76386	1.71423	1.64729	1.55739	1.4734	1.47165	1.57447	1.67248	1.85545	2.06374	2.24943	2.34622	2.33212	2.25916	2.18283	2.17378	2.25518	2.63283	3.57639	5.03701	6.85013	8.60903	9.78537	9.82359	8.84054	9.11138	14.6248	30.9536	56.2918	89.5095	130.185	177.44	229.857	285.541	342.302	397.814	449.736	495.891	534.338	563.429	581.83	588.596
2.05677	2.05625	2.03223	2.00182	1.91225	1.79862	1.76829	1.77623	1.80532	1.88498	1.96999	2.0268	2.04382	2.02113	1.95451	1.84962	1.80441	1.86561	1.96211	2.02397	2.00218	1.94445	1.97942	2.09862	2.37897	2.90835	3.75708	4.88378	6.21093	7.49153	8.74811	9.91317	11.9118	15.3401	22.2393	38.9985	65.026	98.2452	138.135	183.763	233.746	286.3	339.434	391.079	439.194	481.883	517.443	544.401	561.538	567.934
[truncated: 51 more columns]

## Sheet: FigureS2d
Radial eye velocity in high to high (-50ms to 50ms from peak velocity)
1.18968	1.17669	1.16976	1.156	1.13934	1.13717	1.13326	1.12155	1.11015	1.09852	1.0817	1.06414	1.06418	1.08074	1.10408	1.13295	1.14373	1.13444	1.12257	1.12279	1.13396	1.15082	1.16913	1.20099	1.25992	1.39997	1.80356	2.63398	3.88549	5.46005	7.05958	8.16346	8.24113	7.39173	9.51915	15.7039	27.7848	49.5041	78.3879	113.419	153.547	197.159	242.196	286.366	327.376	363.166	392.102	413.1	425.675	429.909
1.03326	1.00003	0.982977	0.979735	0.986234	1.00887	1.02993	1.05218	1.08034	1.10019	1.10105	1.0844	1.06776	1.05939	1.06908	1.09657	1.12958	1.16679	1.20651	1.22924	1.24503	1.26753	1.32338	1.43223	1.61457	1.91286	2.49747	3.57679	5.16493	7.13874	9.16542	10.8108	11.7501	12.9353	16.4435	23.5151	37.1798	59.6057	88.6938	123.516	163.04	205.706	249.551	292.391	332.055	366.585	394.429	414.55	426.472	430.254
1.36437	1.37366	1.36707	1.33923	1.32359	1.34631	1.37625	1.4277	1.47286	1.53228	1.61082	1.6627	1.67321	1.65195	1.61214	1.63548	1.67641	1.71149	1.73697	1.74904	1.77367	1.81569	1.97248	2.23263	2.54113	2.90615	3.41502	4.31967	5.58248	7.15537	8.94169	10.4854	11.4932	13.0632	17.5941	24.7714	36.5837	57.9755	86.6358	121.199	160.677	203.534	247.793	291.223	331.577	366.814	395.3	415.951	428.26	432.288
1.39829	1.35654	1.35509	1.37709	1.41328	1.44754	1.45293	1.44395	1.43061	1.42363	1.45413	1.50297	1.53855	1.54936	1.55833	1.58232	1.62276	1.6597	1.70277	1.76216	1.84846	1.96066	2.08565	2.22185	2.40667	2.69946	3.20745	4.03849	5.28188	6.925	8.6948	10.2507	11.6889	14.1881	18.422	23.8944	35.1973	56.8809	85.6802	120.616	160.747	204.564	250.074	294.993	336.971	373.834	403.79	425.595	438.616	442.838
1.0557	1.04234	1.04159	1.05945	1.07243	1.07716	1.07072	1.07568	1.08653	1.09802	1.10043	1.0885	1.07068	1.05507	1.05268	1.05333	1.07575	1.11178	1.15349	1.20316	1.27062	1.34222	1.4172	1.51665	1.65152	1.89032	2.3069	3.03685	4.20815	5.79329	7.62042	9.2587	10.4295	12.2753	15.8631	20.0089	30.1072	52.0591	82.135	119.16	162.163	209.512	259	308.066	354.058	394.523	427.452	451.465	465.897	470.773
1.18501	1.16657	1.15911	1.17453	1.21937	1.29213	1.39666	1.51642	1.63515	1.73662	1.81675	1.88937	1.94054	1.96583	2.00025	2.05207	2.10323	2.1392	2.15786	2.17901	2.19138	2.19162	2.17401	2.1666	2.21607	2.38888	2.82824	3.62149	4.88609	6.5306	8.26942	9.6671	10.4239	11.5424	14.1066	18.3483	30.0516	53.4371	84.7521	123.163	167.615	216.373	267.139	317.272	364.069	405.051	438.212	462.188	476.346	480.757
1.1687	1.16659	1.15267	1.13849	1.12262	1.10996	1.11046	1.12123	1.17212	1.21314	1.25171	1.29941	1.36543	1.45622	1.57112	1.67964	1.77625	1.8466	1.90285	1.95047	1.97609	2.0055	2.07528	2.21984	2.45224	2.8086	3.36383	4.24874	5.55513	7.27905	9.1922	10.9805	12.5857	14.9557	18.2894	22.2876	32.7112	55.7564	86.801	124.986	169.314	218.075	268.97	319.342	366.45	407.774	441.273	465.564	480.006	484.676
1.06595	1.06398	1.06585	1.07889	1.07791	1.07746	1.0847	1.08808	1.08316	1.0842	1.1085	1.16103	1.22026	1.27525	1.32593	1.37636	1.42223	1.4607	1.51646	1.6218	1.74699	1.85323	1.98024	2.18109	2.4506	2.84848	3.44501	4.39924	5.86256	7.87882	10.4032	13.2958	16.3076	19.3344	21.6682	23.4879	33.2714	56.8411	89.6366	130.55	178.56	231.824	287.79	343.451	395.666	441.524	478.65	505.434	521.128	525.82
1.14995	1.17617	1.20337	1.22827	1.25288	1.27055	1.28758	1.28654	1.27115	1.25116	1.222	1.20255	1.19856	1.20775	1.23048	1.24903	1.25697	1.26528	1.28454	1.29377	1.30063	1.34076	1.4303	1.56691	1.74338	1.97662	2.40845	3.27352	4.66277	6.55834	8.93394	11.7903	14.8857	17.763	19.7466	21.7215	33.4734	57.7524	90.5304	131.088	178.402	230.668	285.418	339.772	390.724	435.498	471.818	498.134	513.715	518.62
1.09586	1.13167	1.16994	1.1911	1.18437	1.17163	1.16617	1.16344	1.1849	1.23686	1.29684	1.41118	1.52144	1.61523	1.68898	1.76061	1.81718	1.92077	2.0848	2.2857	2.51988	2.81942	3.19123	3.61324	4.10365	4.67067	5.46217	6.55488	8.14645	10.2347	12.6816	15.5133	18.6767	21.7631	23.7685	24.2112	32.7843	56.8919	90.1666	132.003	181.45	236.669	295.057	353.487	408.657	457.45	497.281	526.348	543.749	549.482
2.5417	2.51141	2.59491	2.73079	2.80151	2.85171	2.85495	2.81458	2.74674	2.67462	2.63611	2.65154	2.77565	2.8874	2.9855	3.05933	3.07749	3.02258	2.90551	2.76762	2.74056	2.82292	2.94452	3.10006	3.21302	3.27082	3.2926	3.6614	4.5534	5.98748	7.71197	9.07736	9.37113	8.17776	7.66982	13.7861	30.1871	54.5047	86.0964	124.55	168.819	217.256	267.734	317.82	365.023	406.976	441.619	467.364	483.11	488.333
2.066	2.14418	2.23077	2.29329	2.27865	2.20226	2.12597	2.05669	2.06623	2.08976	2.10942	2.11946	2.14374	2.17679	2.21822	2.26069	2.22019	2.14684	2.03828	1.96695	1.96164	1.97983	2.02908	2.07958	2.0411	1.98228	2.04439	2.53599	3.60288	5.04316	6.6662	8.04367	8.55313	7.73163	6.1281	9.32677	21.7781	41.899	68.788	102.159	141.255	184.74	230.779	277.175	321.56	361.593	395.142	420.45	436.233	441.767
1.70876	1.65397	1.5713	1.49583	1.46108	1.50534	1.52182	1.52273	1.50418	1.47642	1.46128	1.44804	1.45903	1.48942	1.50183	1.50034	1.55867	1.60399	1.63475	1.69706	1.74094	1.74387	1.73238	1.74634	1.84667	2.17106	2.88452	4.1744	5.97244	7.81946	9.13251	9.46635	8.64337	8.42211	15.3512	32.7707	58.5492	92.0162	132.826	180.022	232.09	287.03	342.538	396.202	445.688	488.919	524.182	550.21	566.2	571.808
1.49663	1.47419	1.48858	1.5119	1.54649	1.54976	1.56102	1.57113	1.55977	1.54904	1.57007	1.58889	1.59796	1.5852	1.55271	1.49521	1.49311	1.546	1.67445	1.80809	1.90996	1.96603	2.00422	2.10952	2.52484	3.25307	4.48057	6.23291	8.15514	10.0167	11.3341	11.9565	13.3516	18.0572	32.3117	56.6671	89.3202	129.634	176.897	229.863	286.769	345.482	403.717	459.189	509.758	553.57	589.116	615.253	631.203	636.509
2.07047	2.12085	2.13408	2.15672	2.12117	2.01959	1.97844	2.03409	2.09735	2.1123	2.11609	2.09103	2.06701	2.02472	1.99663	2.00891	2.00324	2.01004	2.02804	2.09176	2.1831	2.2731	2.33148	2.33699	2.3488	2.46913	2.94827	3.92058	5.39991	7.07487	8.61118	9.73389	10.0435	10.4485	16.0337	30.4587	53.8498	85.0849	123.748	169.179	220.151	274.903	331.252	386.773	438.968	485.426	523.992	552.91	570.879	577.125
2.55203	2.6006	2.61498	2.60061	2.52891	2.45522	2.40716	2.37023	2.31864	2.33915	2.40363	2.42216	2.42612	2.4784	2.52926	2.57215	2.57286	2.54345	2.52107	2.55562	2.59011	2.59462	2.63718	2.75889	2.92521	3.276	3.98173	5.13705	6.56509	8.00328	8.98529	9.27178	8.9602	9.42029	15.7254	31.144	54.8182	85.9014	124.071	168.661	218.485	271.846	326.667	380.631	431.349	476.533	514.107	542.337	559.932	566.085
2.04608	2.0684	2.07075	2.06302	2.064	2.10448	2.14092	2.14378	2.11823	2.10789	2.11807	2.10122	2.07498	2.02108	2.02552	2.046	2.05158	2.05447	2.11482	2.19391	2.22967	2.24056	2.23128	2.24727	2.39131	2.8116	3.64012	4.90351	6.4887	8.06392	9.20506	9.518	9.12571	9.91693	16.57	32.7258	56.9786	88.3507	126.588	170.987	220.33	272.934	326.777	379.629	429.203	473.293	509.91	537.401	554.534	560.541
2.07988	2.13873	2.22829	2.25802	2.23459	2.16918	2.09232	2.03694	1.97489	1.91251	1.87944	1.89445	1.93175	1.95567	1.96719	2.01351	2.03235	2.01132	1.96971	2.01093	2.09533	2.16859	2.24698	2.39715	2.68003	3.14506	3.86899	5.0369	6.51185	7.7934	8.42479	8.83536	9.68787	12.4892	21.1844	38.8178	64.022	96.0321	134.44	178.473	226.904	278.109	330.169	381.01	428.51	470.62	505.49	531.539	547.558	552.757
2.27272	2.30618	2.24996	2.13696	2.0272	1.98321	2.02913	2.1155	2.1552	2.13456	2.10811	2.11407	2.13673	2.19825	2.24926	2.29077	2.27078	2.23475	2.21036	2.2574	2.29048	2.32647	2.35806	2.46513	2.69934	3.1415	4.01724	5.28429	6.79178	8.26732	9.21564	9.57673	10.0532	12.9173	22.2993	40.2687	65.8215	98.1033	136.717	180.813	229.114	279.968	331.449	381.513	428.106	469.285	503.314	528.735	544.429	549.668
2.21583	2.24758	2.29022	2.28554	2.23572	2.21108	2.2181	2.2517	2.3424	2.4193	2.43833	2.40588	2.34605	2.30946	2.28817	2.28367	2.27955	2.2787	2.29843	2.30282	2.30935	2.33746	2.35909	2.42433	2.61975	2.97713	3.64382	4.779	6.2812	7.79165	9.06529	9.63392	9.57304	10.8134	16.8899	32.0391	56.1186	87.5274	125.9	170.495	220.018	272.72	326.503	379.095	428.217	471.724	507.706	534.63	551.343	557.147
2.23212	2.21532	2.14081	2.0924	2.08109	2.08271	2.07901	2.10306	2.21228	2.27598	2.26789	2.22403	2.16226	2.14383	2.12337	2.12048	2.17195	2.26209	2.31603	2.34538	2.3829	2.42099	2.47139	2.5415	2.67611	2.96929	3.64818	4.75306	6.18745	7.69124	8.97553	9.70187	10.2245	11.6972	17.8369	33.2515	57.4832	89.3027	128.23	173.477	223.738	277.251	331.895	385.349	435.289	479.492	516.003	543.226	559.974	565.514
1.74597	1.72615	1.69859	1.66683	1.68442	1.7733	1.86328	1.91162	1.93384	1.93498	1.95698	1.98438	2.02652	2.02734	2.01968	2.01128	2.03069	2.08501	2.17277	2.25111	2.24834	2.20414	2.12929	2.10221	2.28316	2.66107	3.38537	4.61472	6.28873	8.0518	9.44552	10.1212	9.91191	9.96903	15.1204	29.8387	53.7313	85.348	124.358	170.026	221.076	275.735	331.838	387	438.804	484.928	523.274	552.091	570.046	576.27
1.85465	1.76158	1.72952	1.73408	1.79113	1.87912	1.95243	1.97567	1.95883	1.94707	1.93559	1.89848	1.86227	1.86018	1.85004	1.82608	1.82439	1.87589	1.92837	1.94525	1.96455	1.95596	1.96909	2.0486	2.20582	2.57893	3.33577	4.5518	6.15943	7.86875	9.23105	9.86117	9.95988	10.6351	15.4388	29.5752	53.3436	84.9971	124.057	169.809	220.951	275.662	331.748	386.779	438.299	483.949	521.675	549.778	567.022	572.655
Radial eye velocity in low to high (-50ms to 50ms from peak velocity)
1.10642	1.06403	1.03546	1.06246	1.05438	1.04774	1.1061	1.18846	1.30233	1.39727	1.41874	1.38409	1.29215	1.16203	1.05016	0.986214	1.00154	1.11305	1.21688	1.2512	1.25189	1.21062	1.12641	1.08421	1.14208	1.42946	1.92849	2.75636	4.03273	5.53258	6.88552	7.57543	7.05502	5.96943	9.42439	18.276	32.4555	54.2285	82.5161	116.101	153.891	194.347	235.596	275.627	312.49	344.481	370.296	389.088	400.529	404.724
1.19345	1.13107	1.03105	0.938714	0.886085	0.913626	0.966447	1.04091	1.09767	1.11971	1.08114	1.01247	0.955536	0.92987	0.936437	0.943065	1.04506	1.19321	1.33749	1.47477	1.62114	1.75589	1.84463	1.95973	2.17223	2.50042	2.999	3.93513	5.2967	6.83436	8.55976	9.94789	12.2984	15.5141	21.0875	29.2194	45.862	71.9692	105.297	144.881	189.61	237.813	287.356	335.845	380.862	420.207	452.077	475.23	489.037	493.499
1.39089	1.45036	1.46946	1.46298	1.43316	1.42593	1.40467	1.39174	1.39726	1.4228	1.45638	1.49094	1.48867	1.5101	1.53287	1.52462	1.50261	1.47834	1.46855	1.50814	1.53366	1.56602	1.60059	1.66393	1.75295	1.86059	2.15045	2.8277	3.88837	5.3615	7.21759	8.99064	10.126	10.9702	13.5007	18.1419	28.7171	50.9442	81.8405	120.136	164.834	214.243	266.038	317.499	365.801	408.304	442.848	467.962	482.966	487.945
2.53435	2.46709	2.32275	2.1552	2.01298	1.87109	1.78774	1.735	1.7584	1.80508	1.84434	1.86468	1.88082	1.91584	1.95779	2.00454	2.02299	1.99304	2.02657	2.08105	2.14442	2.22246	2.36278	2.59602	2.95203	3.44489	4.15508	5.28999	6.79333	8.56926	10.5867	12.3664	14.1563	17.0169	21.8156	29.6485	44.4911	67.9096	97.3475	132.227	171.514	213.668	256.788	298.775	337.562	371.304	398.549	418.35	430.291	434.468
0.968343	0.979602	1.01082	1.06354	1.10435	1.12558	1.15154	1.16406	1.12762	1.07143	1.01931	0.95938	0.930065	0.958516	1.01824	1.07709	1.11694	1.1657	1.25474	1.36006	1.4458	1.5038	1.48336	1.37514	1.78854	2.60663	3.9737	5.93968	8.40107	11.0368	13.7491	16.1187	18.0536	20.9949	26.7444	35.052	49.3014	71.8729	100.444	134.259	172.39	213.428	255.591	296.867	335.215	368.772	396.026	415.938	428.019	432.283
1.1514	1.16634	1.16081	1.15935	1.16133	1.14866	1.12979	1.09853	1.10025	1.12889	1.15837	1.15307	1.12642	1.13576	1.16741	1.17908	1.19647	1.22663	1.26833	1.28749	1.27463	1.24951	1.24986	1.28703	1.40654	1.698	2.2345	3.06086	4.21061	5.55467	7.07921	8.71062	9.87349	11.253	14.9774	20.887	34.6238	58.7159	89.9126	127.703	171.074	218.399	267.529	316.012	361.319	401.11	433.454	457.018	471.126	475.793
1.07667	1.08768	1.09776	1.10323	1.09562	1.1152	1.13807	1.15043	1.15944	1.1457	1.14173	1.14312	1.14555	1.15363	1.17972	1.20545	1.27588	1.34447	1.38337	1.41511	1.44439	1.48007	1.55364	1.65267	1.82266	2.09453	2.61361	3.38196	4.48675	5.9704	7.50464	8.83715	9.95582	12.7054	17.2365	23.7105	37.0098	60.926	92.4625	130.543	174.082	221.379	270.237	318.171	362.68	401.483	432.76	455.313	468.621	472.787
0.991938	0.971948	1.03253	1.10734	1.1681	1.18995	1.17249	1.15238	1.13173	1.12087	1.16909	1.21767	1.24124	1.26497	1.29716	1.28507	1.2164	1.11641	1.07381	1.08862	1.14288	1.20156	1.26455	1.33065	1.44326	1.62701	2.0457	2.81189	3.95053	5.67491	7.8874	10.3013	13.3587	16.7363	20.1589	24.0354	34.2098	57.8596	90.1288	130.129	176.87	228.622	282.989	337.143	388.121	433.137	469.882	496.73	512.872	518.293
1.2249	1.2207	1.21615	1.19273	1.1418	1.08969	1.06821	1.06683	1.10617	1.17899	1.26836	1.32058	1.33292	1.30657	1.27778	1.24882	1.23368	1.26126	1.3168	1.40594	1.52816	1.65325	1.74779	1.81499	1.90729	2.05417	2.61704	3.71098	5.47749	7.86906	10.8415	14.0708	16.9742	19.7096	22.6409	26.556	37.3275	60.8034	92.5404	131.75	177.478	228.027	281.044	333.746	383.217	426.72	461.99	487.436	502.265	506.465
1.11006	1.13191	1.16702	1.20255	1.19195	1.13124	1.08567	1.02763	1.08067	1.22063	1.44702	1.72376	2.02311	2.35516	2.68148	2.96804	3.20077	3.42213	3.66472	3.90944	4.10179	4.20863	4.22702	4.19082	4.17658	4.29316	4.61774	5.29032	6.51463	8.39767	10.7905	13.4654	16.3757	18.791	19.3935	18.8615	27.3757	50.2603	83.5081	125.706	175.952	232.426	292.493	352.944	410.351	461.43	503.416	534.313	553.065	559.565
2.89169	2.95757	2.89309	2.73308	2.56058	2.49681	2.51897	2.6494	2.70567	2.83199	2.98735	3.02528	3.07135	3.03314	2.95694	2.77622	2.6251	2.66368	2.79247	2.92737	3.04312	3.09027	3.13838	3.09654	3.00565	2.91801	3.0124	3.58614	4.83912	6.51075	8.23749	9.60181	9.89499	8.8734	8.92321	16.3539	33.8866	58.8864	91.0062	129.808	174.265	222.774	273.259	323.383	370.675	412.796	447.696	473.769	489.887	495.461
1.87552	1.91922	1.94474	1.99343	2.0867	2.09158	2.06782	2.0896	2.2002	2.34441	2.46741	2.35914	2.07413	1.86014	1.8835	1.94626	2.14389	2.31527	2.28234	2.03548	1.76592	1.7525	1.88685	2.0362	2.15477	2.28832	2.46481	2.81035	3.70818	5.122	6.69003	8.1856	8.81456	8.29732	7.98121	11.7243	23.6168	44.0146	72.116	106.936	147.623	192.764	240.426	288.321	333.976	374.997	409.203	434.817	450.58	455.813
1.40724	1.34258	1.35662	1.43923	1.51236	1.58139	1.63401	1.63776	1.59377	1.48347	1.3901	1.3413	1.32014	1.38475	1.51051	1.65612	1.73692	1.75525	1.7459	1.70968	1.64259	1.51659	1.46872	1.47441	1.56712	1.96544	2.84355	4.464	6.50975	8.5169	9.78092	9.4024	8.44908	9.14797	17.8753	37.7599	66.1068	102.397	146.113	196.134	250.74	307.799	364.926	419.71	469.904	513.56	549.152	575.539	592.011	598.213
1.61328	1.55643	1.51207	1.46017	1.58277	1.70132	1.78258	1.7728	1.69803	1.62259	1.56575	1.53451	1.56724	1.6397	1.74732	1.82298	1.8818	1.84525	1.71801	1.58862	1.54662	1.66337	1.88055	2.19423	2.70603	3.50596	4.6895	6.20433	8.00402	9.55219	10.4752	10.4162	10.6065	15.7277	30.9266	54.963	87.5939	128.035	175.64	229.229	287.105	347.184	407.144	464.634	517.366	563.298	600.695	628.248	645.064	650.683
2.20261	2.28453	2.22063	2.07965	1.93704	1.79153	1.7627	1.81976	1.89439	1.95995	2.0248	2.04071	2.0068	1.94343	1.88876	1.85256	1.88555	1.98526	2.10654	2.26062	2.36017	2.36016	2.34366	2.30547	2.42005	2.76227	3.51596	4.59523	5.88094	7.09098	8.1064	8.84947	9.36882	11.0365	18.0885	32.6624	55.1999	85.3626	122.505	166.069	214.948	267.553	321.845	375.501	426.059	471.129	508.569	536.61	553.964	559.912
2.56561	2.79704	2.91822	2.92936	2.85506	2.75565	2.64694	2.53195	2.42649	2.34769	2.28714	2.22031	2.17159	2.122	2.12801	2.21206	2.34249	2.49807	2.58626	2.53326	2.48069	2.43718	2.46305	2.58508	2.86207	3.3028	4.02571	5.19261	6.64645	8.11101	9.159	9.35536	8.36198	7.37064	12.3948	26.8473	50.2975	81.6302	120.487	166.164	217.319	272.051	328.06	382.837	433.84	478.703	515.388	542.305	558.404	563.168
1.91522	1.87111	1.89569	1.95308	1.99597	2.02982	2.05725	2.02635	1.94919	1.88271	1.90534	1.91489	1.93544	1.97284	1.99063	1.95565	1.88655	1.85064	1.81835	1.84177	1.92322	2.01749	2.10329	2.20099	2.34659	2.7059	3.51886	4.72798	6.28371	7.84401	9.1194	9.664	9.01635	9.78771	16.3366	32.4369	56.584	88.1296	126.68	171.531	221.464	274.799	329.435	383.101	433.439	478.165	515.217	542.878	559.88	565.432
2.18287	2.17055	2.09722	1.99964	1.80845	1.64393	1.64044	1.62569	1.69482	1.82959	1.99209	2.13388	2.24438	2.24908	2.13133	1.94561	1.7711	1.68254	1.73498	1.95103	2.16983	2.33729	2.40209	2.39901	2.37288	2.64577	3.31413	4.47544	6.20439	8.03495	9.36682	9.54572	8.60167	8.95821	16.3493	32.8529	57.3761	89.0882	127.71	172.384	221.742	273.957	326.882	378.27	425.952	467.921	502.48	528.312	544.499	550.464
2.23266	2.19263	2.09188	1.98272	2.044	2.1595	2.26276	2.31332	2.30665	2.19164	2.08432	2.01478	1.97375	1.95666	1.95046	1.95678	1.93696	1.9317	1.95329	1.96158	1.96969	1.98144	2.02387	2.14444	2.33041	2.67772	3.28854	4.40135	5.90683	7.46503	8.58384	8.79112	8.79122	10.3599	17.3669	32.615	56.9351	88.3964	126.617	170.809	219.661	271.442	324.131	375.585	423.613	466.156	501.345	527.645	543.866	549.233
2.17779	2.22771	2.22823	2.20248	2.16763	2.15881	2.1726	2.19036	2.20117	2.18605	2.16766	2.15548	2.13627	2.17318	2.24363	2.26279	2.30992	2.37026	2.36691	2.41134	2.38296	2.30433	2.2172	2.18968	2.29049	2.6932	3.53329	4.82227	6.49881	8.27746	9.67656	9.89373	9.3625	9.17161	14.0461	28.3008	52.0918	83.5674	122.384	167.855	218.711	273.194	329.161	384.264	436.103	482.339	520.895	550.003	568.331	575.006
1.99738	2.01416	2.0293	2.03835	2.00262	1.94128	1.86384	1.87987	1.9421	2.01952	2.06976	2.09495	2.07077	2.01397	1.95404	1.92488	1.92806	1.93875	1.95313	1.97524	2.04286	2.16003	2.28489	2.3517	2.36808	2.45526	2.82901	3.8474	5.35707	6.9808	8.38964	9.22667	9.10896	8.80082	13.6424	26.4896	49.1554	79.8761	118.29	163.718	214.863	269.827	326.234	381.498	432.998	478.287	515.316	542.532	558.964	564.188
1.65272	1.84848	1.99863	2.0401	1.98228	1.88543	1.75515	1.71426	1.77317	1.88273	1.93617	1.95014	1.9664	1.92429	1.9141	1.9982	2.06233	2.15219	2.16344	2.12982	2.1017	2.04804	2.11991	2.19272	2.27363	2.62945	3.39226	4.7141	6.2848	7.89516	9.14237	9.35271	8.894	8.49921	12.142	27.1448	51.0566	83.1508	123.167	170.32	223.246	279.997	338.223	395.392	448.913	496.359	535.584	564.858	582.896	588.88
2.39158	2.37631	2.30722	2.19283	2.03886	1.90092	1.86628	1.82416	1.84907	1.85546	1.90845	1.97031	2.04834	2.14405	2.1849	2.14084	2.04624	1.99562	1.9555	1.98349	2.09282	2.19459	2.25446	2.29483	2.39676	2.63449	3.22587	4.35513	5.97256	7.77923	9.67328	10.868	10.735	10.42	13.935	29.0417	53.8597	86.8528	127.614	175.343	228.576	285.358	343.366	400.101	453.108	500.076	538.961	568.107	586.277	592.598
[truncated: 51 more columns]

## Sheet: FigureS2e
Radial saccade amplitude in low to low	Radial saccade amplitude in high to low
7.54084	7.25308
8.07281	7.57255
8.10152	7.35836
7.91868	7.13984
7.75899	7.6041
7.89911	7.39848
8.01882	7.63492
7.84593	7.77522
7.73971	7.66764
7.89911	8.16206
10.1513	10.1552
8.31515	8.35174
8.3347	8.16458
8.13839	8.2427
8.19724	8.17527
8.33469	8.12197
8.28813	8.27132
8.30334	8.21651
8.31805	8.30851
8.42271	8.15583

## Sheet: FigureS2f
Radial saccade amplitude in high to high	Radial saccade amplitude in low to high
7.27366	7.45946
7.39177	7.98467
7.41455	8.11593
7.3628	7.85548
7.52455	7.82596
7.54917	7.83026
7.73594	7.87755
7.7844	7.90874
7.78191	7.67091
8.05237	7.99317
9.92596	10.2263
8.39129	8.36834
8.21718	8.30203
8.20188	8.18462
8.22995	8.28501
8.24485	8.13772
8.14053	8.35567
8.21812	8.32871
8.18148	8.30702
8.15909	8.39721
