# Supplementary material for: Foveal neurons of the monkey superior colliculus signal trans-saccadic prediction errors
Source: PLoS Biol. 2025 Jun 23;23(6):e3003246. doi: 10.1371/journal.pbio.3003246 (PMC12212877; doi:10.1371/journal.pbio.3003246)
Supplement: S12 Data — (XLSX) [file pbio.3003246.s019.xlsx]

## Sheet: FigureS3
Receptive field X	1.14	0.27	0.51	0.51	0.66	1.09	1.15	1.33	1.33	1.24	1.33	1.33	1.33	1.33	1.42	0.93	0.49	0.49	0.49	0.49	0.56	0.56	0.56	0.56	0.32	0.36	0.36	0.27	0.51	0.7	0.7	0.7	0.7	0.36	0.12	0.32	0.27	0.27	0.27	0.61	0.22	0.41	0.51	0.51	0.51	0.51	0.51	0.51	1
Receptive field y	1.86	1.29	1.09	1.09	0.93	0.57	0.8	1.4	1.4	1.76	1.4	1.4	1.4	1.4	2.04	1.15	1.41	1.41	1.41	1.41	1.35	1.35	1.35	1.35	0.72	1.29	1.29	0.39	0.78	0.98	0.98	0.98	0.98	1.29	0.88	0.67	1.04	1.04	1.04	0.83	1.24	1.71	0.93	0.93	0.93	0.93	-1.04	-1.04	-0.62
Circle as post-saccadic image (Radius is 3)
Center position of Low spatial frequency X	-0.0863285	-0.205134	-0.167476	-0.322838	-0.145085	-0.213856	-0.282127	-0.30179	-0.358055	-0.409854	0.55904	0.0574545	0.00758265	0.183774	0.29771	0.20245	0.087114	0.230879	0.388638	0.174631
Center position of Low spatial frequency Y	-0.132899	0.0171747	-0.0630926	-0.173959	-0.233127	-0.154363	-0.115528	-0.126544	-0.0615985	-0.273032	-0.841396	-1.1757	-1.27775	-1.09012	-0.916606	-1.0815	-0.854837	-1.09116	-1.21715	-1.06443
Center position of High sptial frequency X	-0.0340177	-0.100589	0.0222856	-0.196683	-0.20402	-0.21394	-0.201689	-0.165092	-0.293904	-0.143158	0.761701	0.602781	0.622688	0.726659	0.482122	0.524937	0.299243	0.251458	0.275449	-0.0493668
Center position of High sptial frequency Y	-0.302114	-0.313296	-0.0499456	-0.170665	-0.234742	-0.123651	-0.270878	-0.210094	-0.164651	-0.434838	-0.657512	-0.73716	-0.564077	-0.655802	-0.615628	-0.719748	-0.37083	-0.685367	-0.665687	-0.692944
Square as post-saccadic image (Radius is 3)
Center position of Low spatial frequency X	-0.0106086	-0.0950452	-0.105731	-0.115894	-0.0777093	-0.157477	-0.269442	-0.281458	-0.358733	-0.31314	0.587837	0.0256921	0.0509937	0.115181	0.178949	0.254288	0.167662	0.211987	0.230334	0.203412
Center position of Low spatial frequency Y	-0.0943608	0.0478569	-0.0205152	-0.19884	-0.224628	-0.140925	-0.184221	-0.133901	-0.0418577	-0.279002	-0.862588	-0.969238	-1.25703	-0.957074	-0.936224	-0.992939	-0.827233	-1.0856	-1.25312	-0.979921
Center position of High sptial frequency X	-0.0657687	-0.0847699	-0.0620664	-0.286147	-0.173588	-0.261841	-0.216414	-0.199481	-0.222483	-0.136935	0.660999	0.624826	0.640464	0.622061	0.452589	0.454039	0.29323	0.0363444	0.155594	0.190896
Center position of High sptial frequency Y	-0.276613	-0.324187	0.0405163	-0.192555	-0.18016	-0.137259	-0.307396	-0.213145	-0.156214	-0.449876	-0.647057	-0.740683	-0.563298	-0.561586	-0.606468	-0.750837	-0.376565	-0.69557	-0.702718	-0.606711
[truncated: 32 more columns]
