# Supplementary material for: Foveal neurons of the monkey superior colliculus signal trans-saccadic prediction errors
Source: PLoS Biol. 2025 Jun 23;23(6):e3003246. doi: 10.1371/journal.pbio.3003246 (PMC12212877; doi:10.1371/journal.pbio.3003246)
Supplement: S13 Data — (XLSX) [file pbio.3003246.s020.xlsx]

## Sheet: FigureS4a
Modulation index for spatial-frequency change in simulated saccade	Modulation index for spatial-frequency change in real saccade
0.0711657	-0.00442754
-0.0288608	-0.0659227
-0.216377	0.00716629
-0.0150674	0.0337907
0.0409396	0.087656
0.0674034	0.0168355
0.305271	-0.20246
-0.0325719	0.1179
0.0177431	0.08447
0.0238918	0.036598
0.0567627	0.0510002
-0.102907	0.181573
-0.00114948	0.0466069
0.0138753	-0.0211198
0.000116024	0.0444308
0.00119218	0.206286
-0.00294505	0.0321219
-0.0394227	0.0136214
-0.0388427	0.0213697
-0.0254919	0.0107956
-0.0918403	-0.00601394
0.00392389	0.0547443
-0.0592714	0.137743
0.0412101	0.230893
0.0653479	0.0541456
0.0294782	0.112386
0.0315423	0.0661247
-0.0122957	-0.0548465
0.102516	0.120406
0.0153724	0.0705163
0.0310529	0.0611357
0.0209474	0.330997
0.0298445	0.134858
-0.0405006	-0.0206841
-0.0136393	0.100534
0.022712	0.0235483
0.15184	0.0760793
-0.0702352	0.078567
-0.0603942	0.0156183
0.0295488	0.0387346
-0.0205495	0.125133
-0.00980643	0.0468847
-0.0380237	0.0607277
0.0764649	-0.020314
-0.194872	0.0889259
0.00155337	0.149979
0.229732	0.14422
-0.0889205	0.0142684
0.06137	0.193016
-0.0578408	0.109332
-0.0486557	0.0496869

## Sheet: FigureS4b
Modulation index for spatial-frequency change in simulated saccade	Modulation index for spatial-frequency change in real saccade
0.0778139	0.0910039
0.0545976	0.19825
-0.178671	-0.372969
0.00218724	0.170354
0.0533332	0.176368
0.00577117	0.0457612
0.143832	0.282918
0.149187	0.141976
0.0343182	0.00617196
0.0302007	-0.0242383
0.0208212	-0.233355
0.17936	-0.685061
0.0209394	-0.0116107
-0.0212862	0.240138
0.0430349	0.322585
0.0317363	0.193621
0.0215222	0.0528125
0.0337737	0.0718798
-0.00903831	-0.0446697
0.0663222	0.0891115
-0.0474778	0.239863
0.000147774	0.159103
-0.11154	0.507035
-0.0927337	0.228491
-0.00548008	0.135886
-0.00692181	0.0414347
0.0160482	0.160189
0.0751737	-0.00689439
-0.12644	0.184001
0.0192682	0.097406
-0.00772606	0.108764
-0.0467021	-0.393544
0.152178	0.172111
0.0187906	-0.137683
0.0318121	-0.0887322
0.0195902	-0.26099
0.0335347	-0.0250697
0.00208744	-0.209826
-0.0305623	0.136066
-0.0321551	0.00961764
0.09366	0.0410903
-0.0749677	0.0212369
-0.0325343	0.0305497
-0.0181138	0.0341825
0.24964	-0.26347
0.0365827	-0.0701271
0.0184263	0.0220779
0.0855762	0.0633926
0.0299484	-0.100402
-0.00371747	0.00342542
-0.03116	0.0442175
