# Supplementary material for: Foveal neurons of the monkey superior colliculus signal trans-saccadic prediction errors
Source: PLoS Biol. 2025 Jun 23;23(6):e3003246. doi: 10.1371/journal.pbio.3003246 (PMC12212877; doi:10.1371/journal.pbio.3003246)
Supplement: S14 Data — (XLSX) [file pbio.3003246.s021.xlsx]

## Sheet: FigureS5a
AUC curve low spatial frequency as post-saccadic image (shape change)
Time bin center (ms)	-100	-90	-80	-70	-60	-50	-40	-30	-20	-10	0	10	20	30	40	50	60	70	80	90	100	110	120	130	140	150	160	170	180	190	200	210	220	230	240	250
	0.468556	0.457915	0.465088	0.467838	0.467958	0.47286	0.480392	0.485294	0.495098	0.5	0.5	0.5	0.5	0.485294	0.467838	0.438666	0.428623	0.472143	0.519727	0.542802	0.582736	0.589431	0.608321	0.598159	0.528336	0.475849	0.427786	0.434601	0.453491	0.452893	0.444285	0.449187	0.464252	0.496413	0.521043	0.491272
	0.44022	0.45648	0.454448	0.444644	0.436394	0.411765	0.455882	0.460784	0.5	0.512195	0.507293	0.502391	0.502391	0.485294	0.487685	0.496652	0.52439	0.516619	0.531564	0.499402	0.507532	0.488522	0.484696	0.534314	0.516021	0.539694	0.473577	0.438785	0.44297	0.384625	0.439981	0.44835	0.463893	0.479675	0.497131	0.483262
	0.443568	0.448709	0.44285	0.44285	0.453013	0.460784	0.47549	0.490196	0.495098	0.495098	0.5	0.5	0.5	0.5	0.5	0.495098	0.476327	0.485055	0.500359	0.510282	0.519369	0.549737	0.571856	0.575323	0.540053	0.501196	0.43197	0.361789	0.349115	0.329507	0.343018	0.387374	0.408895	0.457437	0.430655	0.437829
	0.528097	0.543042	0.543042	0.56516	0.544237	0.606887	0.572095	0.549378	0.509326	0.469034	0.498326	0.482664	0.453013	0.488164	0.463893	0.494261	0.527857	0.521282	0.479077	0.487327	0.451937	0.407341	0.440459	0.447513	0.481707	0.462099	0.445002	0.450861	0.459708	0.465447	0.442611	0.384385	0.394548	0.404232	0.435677	0.483142
	0.445242	0.437709	0.432449	0.445481	0.47286	0.507174	0.511119	0.47023	0.492468	0.490196	0.5	0.512195	0.509684	0.526662	0.560617	0.527857	0.493783	0.528336	0.516499	0.52977	0.533357	0.464132	0.438785	0.407461	0.444285	0.538737	0.519249	0.546509	0.577236	0.490555	0.556552	0.543998	0.533596	0.537422	0.559541	0.546031
	0.515603	0.530851	0.518617	0.491489	0.518085	0.512766	0.502128	0.529433	0.512057	0.500532	0.500709	0.500709	0.500709	0.500709	0.490071	0.442199	0.529787	0.513121	0.533865	0.551418	0.570213	0.598227	0.589539	0.580851	0.475887	0.455319	0.441489	0.441667	0.489184	0.487766	0.506738	0.51844	0.514539	0.503546	0.478723	0.500177
	0.491312	0.564184	0.538475	0.548582	0.523404	0.568972	0.55922	0.494149	0.496631	0.438298	0.475532	0.507447	0.513121	0.478723	0.435106	0.388121	0.420213	0.483511	0.587234	0.549823	0.536879	0.561879	0.489716	0.56578	0.556206	0.541844	0.503191	0.533865	0.566312	0.56383	0.52234	0.539894	0.511525	0.560816	0.512943	0.459929
	0.529787	0.504255	0.517021	0.48156	0.423582	0.508511	0.556383	0.505142	0.548404	0.53156	0.438652	0.470567	0.486702	0.448759	0.468794	0.425355	0.397695	0.461879	0.540603	0.489539	0.450177	0.375887	0.384043	0.408156	0.410638	0.434929	0.420213	0.37234	0.397872	0.340957	0.401773	0.473759	0.440603	0.465248	0.423582	0.45461
	0.52766	0.506028	0.506028	0.511348	0.494681	0.5	0.5	0.5	0.5	0.5	0.5	0.5	0.5	0.5	0.5	0.49539	0.552837	0.54344	0.462766	0.477482	0.461702	0.448227	0.490426	0.5	0.480142	0.444858	0.452128	0.445213	0.458688	0.492199	0.461702	0.491667	0.500532	0.501418	0.470567	0.479787
	0.5	0.5	0.5	0.5	0.5	0.5	0.5	0.5	0.5	0.5	0.5	0.5	0.5	0.5	0.5	0.484043	0.558511	0.544149	0.600532	0.635461	0.598404	0.548227	0.480496	0.435993	0.405674	0.460106	0.431206	0.458511	0.465426	0.496454	0.521631	0.571454	0.569504	0.530319	0.502305	0.464362
	0.479965	0.476773	0.456383	0.476773	0.479965	0.486879	0.524468	0.529255	0.534043	0.506028	0.494681	0.506738	0.485461	0.474823	0.473404	0.458156	0.490071	0.529965	0.562057	0.478901	0.461348	0.429255	0.37039	0.412766	0.375355	0.353546	0.40656	0.46773	0.472518	0.502837	0.50656	0.537766	0.507979	0.461879	0.444681	0.429078
	0.534574	0.585284	0.594681	0.578191	0.55656	0.525532	0.503546	0.502482	0.535461	0.523404	0.475	0.457979	0.43883	0.425355	0.482979	0.458865	0.487943	0.489184	0.503369	0.485993	0.469149	0.480496	0.406206	0.487057	0.476064	0.453014	0.424468	0.418085	0.367908	0.44805	0.440248	0.518262	0.58227	0.517021	0.559043	0.550709
	0.501064	0.489362	0.478723	0.478723	0.478723	0.512057	0.528014	0.528014	0.533333	0.5	0.5	0.5	0.494681	0.489362	0.485461	0.487589	0.481383	0.475532	0.475355	0.517021	0.50266	0.524823	0.487234	0.484574	0.433865	0.397695	0.408865	0.4	0.409929	0.463475	0.485816	0.506915	0.516667	0.494326	0.530851	0.524113
	0.524823	0.513121	0.49539	0.480319	0.496277	0.495213	0.506028	0.478723	0.490071	0.468617	0.468794	0.48617	0.51773	0.492199	0.489362	0.485106	0.461879	0.47766	0.481206	0.475	0.483865	0.503369	0.488298	0.432624	0.438298	0.358333	0.413652	0.403369	0.357624	0.37766	0.385638	0.396986	0.489007	0.536348	0.548759	0.539894
	0.506905	0.50973	0.503991	0.489911	0.481481	0.489418	0.500538	0.495471	0.495113	0.480764	0.470092	0.476594	0.482109	0.473635	0.485293	0.467357	0.484306	0.51112	0.482378	0.526634	0.521074	0.528293	0.575285	0.55013	0.53215	0.519953	0.475025	0.450408	0.486593	0.527083	0.586539	0.605148	0.609228	0.621334	0.637297	0.641557
	0.496278	0.482513	0.497085	0.493095	0.493947	0.471303	0.483141	0.498969	0.497893	0.5	0.5	0.5	0.497354	0.492063	0.492063	0.499596	0.52215	0.543315	0.535199	0.548381	0.525469	0.492198	0.468209	0.446462	0.44422	0.455116	0.456237	0.496144	0.518877	0.535513	0.542507	0.524437	0.538113	0.563851	0.595642	0.630706
	0.522285	0.499776	0.49713	0.497399	0.488566	0.485741	0.476729	0.481481	0.5	0.5	0.5	0.5	0.5	0.5	0.5	0.514842	0.500538	0.545243	0.550085	0.550803	0.525424	0.542552	0.528204	0.50547	0.489687	0.478029	0.475652	0.466102	0.467492	0.503408	0.553314	0.576495	0.601202	0.605103	0.627746	0.638328
	0.543494	0.52511	0.532777	0.510582	0.508699	0.512869	0.521971	0.499821	0.497893	0.497354	0.5	0.5	0.5	0.497354	0.510627	0.515425	0.532508	0.489149	0.540265	0.519415	0.534123	0.564479	0.524303	0.530894	0.498565	0.481033	0.479105	0.505022	0.535199	0.603175	0.614788	0.626581	0.618868	0.634965	0.645413	0.650749
	0.492646	0.513541	0.514528	0.505381	0.510896	0.473097	0.500583	0.50426	0.514304	0.508475	0.5	0.5	0.5	0.514304	0.525962	0.527441	0.532194	0.517577	0.560936	0.584746	0.586225	0.604161	0.564434	0.547485	0.538337	0.516277	0.496503	0.514707	0.536095	0.579903	0.6225	0.614519	0.600933	0.634248	0.623218	0.622007
	0.533405	0.532015	0.481616	0.476818	0.45404	0.455026	0.454264	0.460497	0.487355	0.473321	0.498296	0.517936	0.500359	0.526365	0.543584	0.563358	0.556632	0.582638	0.558111	0.531612	0.533674	0.509551	0.542507	0.58219	0.58766	0.565913	0.576809	0.542911	0.564658	0.589275	0.646982	0.641333	0.582549	0.586629	0.558918	0.5404
	0.471746	0.474799	0.481099	0.483522	0.527382	0.51609	0.512067	0.508287	0.467723	0.455801	0.450276	0.456237	0.460308	0.461278	0.481487	0.601435	0.551226	0.542745	0.527915	0.506979	0.536057	0.558883	0.546283	0.483377	0.512697	0.501405	0.537608	0.582921	0.579674	0.599835	0.60914	0.661869	0.615828	0.608946	0.572066	0.528012
	0.492488	0.489338	0.48895	0.494475	0.494475	0.5	0.5	0.497238	0.497238	0.497238	0.497238	0.508772	0.508772	0.508772	0.497238	0.516914	0.521033	0.550402	0.574246	0.586653	0.569788	0.525977	0.473975	0.478967	0.525201	0.495105	0.549724	0.504846	0.617815	0.675439	0.709363	0.744257	0.685907	0.65993	0.679073	0.650141
	0.468935	0.460066	0.445915	0.454056	0.460017	0.472085	0.493167	0.495687	0.495105	0.497819	0.500485	0.497577	0.492052	0.489241	0.48929	0.496171	0.613114	0.574246	0.599205	0.585296	0.502229	0.538722	0.455704	0.480178	0.543763	0.535621	0.558641	0.565717	0.533828	0.577493	0.594359	0.617718	0.645052	0.678153	0.651885	0.637782
	0.438984	0.416109	0.424736	0.424057	0.42934	0.479064	0.48517	0.501454	0.512019	0.5	0.5	0.5	0.497238	0.494475	0.48992	0.506155	0.511631	0.516478	0.509402	0.510565	0.505573	0.500242	0.483862	0.520016	0.533246	0.528254	0.541533	0.507318	0.537559	0.583454	0.601144	0.62334	0.621983	0.609237	0.600417	0.608462
	0.525476	0.539433	0.556624	0.574391	0.538724	0.538104	0.492778	0.50607	0.500443	0.502791	0.494595	0.502791	0.505981	0.509216	0.507887	0.478245	0.473815	0.481436	0.47891	0.439256	0.432654	0.389189	0.439034	0.435578	0.450554	0.427559	0.445237	0.514444	0.562029	0.58498	0.585866	0.604475	0.573948	0.562162	0.56039	0.543642
	0.498701	0.502034	0.496046	0.505367	0.505367	0.511694	0.50435	0.494464	0.49147	0.48503	0.488024	0.491018	0.497006	0.51288	0.537962	0.530731	0.515648	0.47633	0.458592	0.458197	0.479437	0.482714	0.485595	0.494577	0.507174	0.500904	0.494464	0.49147	0.500904	0.510338	0.529206	0.529206	0.516552	0.522653	0.504576	0.511355
	0.49147	0.49147	0.507118	0.519489	0.51593	0.51593	0.515874	0.50644	0.50644	0.497006	0.509434	0.509434	0.528302	0.54717	0.513784	0.5396	0.507287	0.509321	0.518924	0.511807	0.532821	0.505423	0.499379	0.473732	0.456446	0.458988	0.455881	0.50757	0.535646	0.554514	0.541634	0.5322	0.523218	0.507796	0.501808	0.520337
	0.456785	0.502034	0.514744	0.525534	0.542594	0.537453	0.529206	0.52576	0.50644	0.5	0.5	0.5	0.494012	0.500904	0.51514	0.544345	0.569484	0.544515	0.545927	0.472489	0.468196	0.456954	0.454186	0.517286	0.504632	0.529771	0.526664	0.544967	0.522031	0.539544	0.560502	0.570049	0.568467	0.533669	0.52768	0.529375
	0.545419	0.522653	0.490848	0.51079	0.502542	0.513784	0.551011	0.533443	0.526155	0.48503	0.494464	0.48938	0.509716	0.498023	0.534064	0.552875	0.505028	0.540843	0.521862	0.47972	0.529149	0.502486	0.452435	0.471981	0.451813	0.45944	0.457801	0.469043	0.496611	0.520902	0.541012	0.533725	0.552536	0.512484	0.517908	0.531352
	0.518755	0.545419	0.574003	0.552762	0.5879	0.55361	0.522314	0.52576	0.51932	0.497006	0.5	0.5	0.5	0.497006	0.497006	0.491413	0.481471	0.512428	0.531013	0.564569	0.573269	0.585132	0.56841	0.532708	0.516156	0.488024	0.525816	0.559993	0.579596	0.584793	0.543554	0.559485	0.581347	0.552932	0.562818	0.520958
	0.480228	0.502542	0.511016	0.502599	0.49791	0.450288	0.445712	0.466896	0.487572	0.506779	0.503389	0.503389	0.491413	0.501582	0.517738	0.523048	0.531804	0.539318	0.540504	0.539374	0.493843	0.451531	0.400463	0.407016	0.380353	0.425206	0.453113	0.482883	0.554288	0.53542	0.553327	0.563439	0.53977	0.531861	0.521297	0.504576
	0.50435	0.511807	0.503051	0.468704	0.500169	0.499096	0.511637	0.555869	0.549429	0.52672	0.511242	0.495368	0.50435	0.49147	0.522766	0.528754	0.507965	0.495763	0.502316	0.541577	0.549316	0.56858	0.530166	0.558863	0.554853	0.591967	0.623997	0.630607	0.625184	0.640323	0.616258	0.650378	0.672353	0.627161	0.602926	0.551859
	0.521579	0.511637	0.483392	0.483448	0.495368	0.504802	0.519772	0.516326	0.512993	0.510055	0.509886	0.509886	0.491018	0.497006	0.494464	0.495368	0.51192	0.540786	0.560897	0.572195	0.592249	0.575189	0.545306	0.542481	0.496102	0.466727	0.469947	0.455033	0.457293	0.484126	0.461869	0.499492	0.547622	0.549825	0.541069	0.525082
	0.51271	0.521862	0.513501	0.466331	0.485764	0.484578	0.492204	0.524912	0.529884	0.541916	0.506892	0.500452	0.497006	0.5	0.50644	0.516552	0.505254	0.485425	0.476161	0.466501	0.502825	0.518134	0.555079	0.508022	0.513275	0.499492	0.486951	0.530844	0.53847	0.558637	0.533443	0.52045	0.49791	0.50226	0.51497	0.499944
	0.485089	0.471461	0.470459	0.460839	0.445807	0.46657	0.476712	0.507055	0.523569	0.499278	0.5	0.50493	0.496954	0.526295	0.554914	0.55303	0.519561	0.554433	0.550946	0.503447	0.51455	0.443362	0.419633	0.472663	0.448052	0.474226	0.534953	0.550585	0.520002	0.576679	0.540765	0.529541	0.521124	0.508778	0.515592	0.490781
	0.483446	0.460237	0.454225	0.47094	0.462482	0.509059	0.530383	0.516314	0.512306	0.50497	0.507576	0.507576	0.507576	0.507576	0.497354	0.496994	0.472743	0.484568	0.511785	0.502646	0.52405	0.513348	0.477633	0.461039	0.428571	0.439795	0.465969	0.471982	0.501483	0.498116	0.485209	0.490901	0.457271	0.422759	0.441719	0.431257
	0.492943	0.544369	0.596171	0.580405	0.541141	0.519895	0.48461	0.503904	0.500976	0.496622	0.5	0.5	0.5	0.512087	0.495195	0.510661	0.472072	0.454204	0.487087	0.477778	0.526952	0.453604	0.491967	0.532357	0.529429	0.52545	0.553679	0.522523	0.512237	0.523273	0.48521	0.491517	0.514039	0.531532	0.496547	0.538213
	0.496171	0.442492	0.442568	0.462763	0.527853	0.515916	0.513589	0.525526	0.481081	0.474474	0.450826	0.453979	0.461787	0.488288	0.524474	0.438589	0.507282	0.507132	0.483033	0.517718	0.502778	0.473799	0.533108	0.517192	0.544444	0.577252	0.542868	0.560285	0.55533	0.532583	0.515541	0.55	0.526952	0.520871	0.537387	0.505631
	0.577553	0.594745	0.54527	0.525	0.508408	0.490541	0.509009	0.543018	0.493018	0.495495	0.514264	0.498574	0.557658	0.548574	0.588889	0.555856	0.498799	0.489189	0.46997	0.458483	0.441517	0.458559	0.446547	0.445195	0.501802	0.523574	0.507658	0.501201	0.483709	0.460435	0.484384	0.470045	0.407658	0.451351	0.472147	0.471547
	0.553679	0.547447	0.534009	0.516592	0.527477	0.496697	0.537988	0.502027	0.48506	0.493243	0.5	0.5	0.5	0.5	0.504354	0.5003	0.485511	0.500375	0.492417	0.483784	0.472147	0.435285	0.392042	0.402778	0.366066	0.35548	0.342868	0.387462	0.458559	0.462087	0.481832	0.505856	0.486336	0.476577	0.502402	0.424925
	0.454044	0.457458	0.42542	0.496849	0.482405	0.516807	0.530593	0.498293	0.513262	0.491597	0.491597	0.495798	0.495798	0.491597	0.491597	0.50604	0.477285	0.430935	0.45562	0.486345	0.549764	0.586528	0.533876	0.526917	0.498556	0.509322	0.55344	0.561318	0.638393	0.650473	0.665835	0.676864	0.658351	0.677127	0.672138	0.68855
	0.470793	0.463821	0.482005	0.493075	0.495054	0.495807	0.494959	0.497268	0.497268	0.5	0.5	0.5	0.497268	0.497268	0.483607	0.531091	0.517948	0.57768	0.58046	0.526003	0.553608	0.519785	0.51743	0.509139	0.50424	0.486245	0.490861	0.502826	0.505229	0.528877	0.540465	0.524779	0.515357	0.500707	0.47654	0.485726
	0.437488	0.462785	0.437724	0.411532	0.442058	0.44267	0.498728	0.534059	0.5342	0.560675	0.524496	0.504004	0.509045	0.523365	0.532316	0.533164	0.550688	0.474138	0.478472	0.447287	0.443282	0.446109	0.425994	0.446721	0.455954	0.532504	0.516064	0.532127	0.497079	0.476446	0.484219	0.473337	0.547908	0.517948	0.540654	0.526145
	0.504287	0.513567	0.510175	0.49967	0.495478	0.47654	0.494912	0.478613	0.499717	0.527417	0.489919	0.425664	0.439985	0.433154	0.503109	0.567741	0.575372	0.618852	0.541973	0.510599	0.468579	0.442906	0.477483	0.449124	0.467778	0.48681	0.492369	0.501413	0.485821	0.448182	0.436075	0.473573	0.492133	0.476729	0.531656	0.54169
	0.505041	0.494959	0.481204	0.469804	0.45261	0.492274	0.500707	0.450066	0.464858	0.454447	0.473243	0.472678	0.494771	0.53387	0.548144	0.568871	0.526286	0.523601	0.503062	0.461702	0.490437	0.463256	0.439702	0.450537	0.444413	0.457415	0.45977	0.489919	0.477059	0.489636	0.489307	0.439231	0.493499	0.513426	0.540136	0.556105
	0.555069	0.557942	0.588327	0.567128	0.612069	0.577539	0.543056	0.520963	0.499812	0.470416	0.524684	0.536367	0.515357	0.511824	0.473102	0.47362	0.506831	0.463868	0.47654	0.484596	0.501931	0.55309	0.533823	0.553561	0.563171	0.587337	0.584417	0.592284	0.577021	0.545741	0.556623	0.548097	0.515027	0.551018	0.548427	0.528594
	0.486486	0.490991	0.495495	0.495495	0.5	0.5	0.5	0.5	0.5	0.5	0.514286	0.514286	0.514286	0.511326	0.408752	0.456628	0.458172	0.492278	0.522909	0.473359	0.487773	0.511326	0.574003	0.54852	0.573488	0.492021	0.50695	0.57323	0.556371	0.585972	0.517889	0.500772	0.49112	0.488803	0.479279	0.469369
	0.508623	0.503861	0.49408	0.483526	0.520335	0.506821	0.506821	0.492535	0.501287	0.479279	0.470528	0.4574	0.469498	0.430502	0.411712	0.459459	0.461004	0.38417	0.42973	0.441441	0.479022	0.504247	0.520978	0.481982	0.410167	0.438739	0.415573	0.465251	0.519562	0.557014	0.483655	0.409266	0.384556	0.40695	0.420978	0.484942
	0.530702	0.54109	0.560018	0.556671	0.526431	0.491805	0.481994	0.434211	0.511427	0.483957	0.509464	0.4753	0.45591	0.486034	0.485803	0.528509	0.451754	0.372461	0.381925	0.385965	0.479455	0.495729	0.535896	0.549284	0.536704	0.575716	0.546976	0.58368	0.526777	0.533356	0.550092	0.520891	0.567636	0.505425	0.456256	0.440097
	0.504386	0.508772	0.491228	0.495614	0.495614	0.491228	0.491228	0.508772	0.508772	0.513158	0.513158	0.504386	0.491228	0.545706	0.556094	0.522392	0.545245	0.475877	0.469298	0.507618	0.491228	0.510157	0.532548	0.545706	0.561173	0.506694	0.519852	0.490305	0.491921	0.515813	0.48615	0.494922	0.477955	0.491228	0.486842	0.459834
	0.495455	0.495455	0.508612	0.508612	0.513158	0.513158	0.5	0.5	0.5	0.5	0.481818	0.467703	0.453349	0.433254	0.435287	0.419976	0.46244	0.474163	0.487201	0.529904	0.528828	0.550718	0.533373	0.547368	0.499522	0.483373	0.488517	0.46567	0.48122	0.472727	0.486364	0.494019	0.502632	0.510646	0.483971	0.492464
	0.50311	0.50311	0.512081	0.525478	0.524761	0.525359	0.517225	0.503947	0.535048	0.539474	0.526316	0.526316	0.508732	0.507057	0.471651	0.526555	0.498684	0.490072	0.517584	0.44067	0.487321	0.505502	0.49366	0.495933	0.498206	0.485646	0.489234	0.479904	0.49677	0.488397	0.520813	0.525478	0.512679	0.55933	0.541268	0.537679
	0.505502	0.533493	0.517225	0.49067	0.490789	0.46244	0.475478	0.479426	0.460646	0.492584	0.523445	0.53756	0.505502	0.548565	0.534689	0.581818	0.613756	0.586244	0.59378	0.538876	0.49067	0.483014	0.494976	0.55323	0.580861	0.55933	0.548325	0.482177	0.461244	0.452153	0.450957	0.489354	0.496411	0.52823	0.496411	0.506699
	0.448792	0.424316	0.510467	0.496618	0.51562	0.472142	0.406683	0.435266	0.491626	0.499034	0.528261	0.519243	0.415459	0.447987	0.42818	0.40314	0.478824	0.440419	0.370048	0.458132	0.456039	0.541707	0.590338	0.562963	0.558937	0.534944	0.51087	0.53599	0.484863	0.464251	0.436393	0.424557	0.470612	0.442512	0.453865	0.431884
	0.500564	0.479066	0.508696	0.532609	0.514493	0.521498	0.482367	0.487923	0.517552	0.496055	0.492593	0.488889	0.488889	0.499758	0.510386	0.517552	0.513205	0.526812	0.523108	0.557649	0.642995	0.712238	0.761836	0.766586	0.760386	0.69533	0.646296	0.691948	0.65942	0.649114	0.531159	0.478422	0.462802	0.466667	0.525362	0.504992
	0.506924	0.499517	0.496055	0.496055	0.496055	0.507166	0.499758	0.488889	0.492593	0.488889	0.492593	0.492593	0.481481	0.484944	0.432045	0.430515	0.437118	0.449758	0.486957	0.493478	0.461433	0.463688	0.472061	0.489372	0.49686	0.485507	0.497585	0.519646	0.477134	0.448631	0.427456	0.398792	0.418519	0.439452	0.454831	0.492754
	0.488889	0.485185	0.488889	0.488889	0.488889	0.492593	0.496296	0.496296	0.5	0.5	0.492593	0.492593	0.488889	0.492351	0.463124	0.419243	0.413366	0.429791	0.466264	0.498068	0.482931	0.469404	0.453462	0.40161	0.415298	0.441546	0.447907	0.477053	0.490016	0.46876	0.486554	0.458454	0.460548	0.466103	0.462077	0.498712
	0.528663	0.528663	0.521498	0.549919	0.52496	0.528663	0.517794	0.485185	0.488889	0.488889	0.496296	0.496296	0.488889	0.477295	0.501449	0.507729	0.532045	0.541063	0.508696	0.493478	0.496618	0.50161	0.50475	0.524557	0.476006	0.486151	0.47657	0.535427	0.523188	0.503784	0.49839	0.455395	0.475684	0.488728	0.497424	0.508535
	0.511111	0.504026	0.503623	0.505475	0.480354	0.49533	0.49219	0.496055	0.51087	0.507085	0.503301	0.488889	0.499597	0.480757	0.449678	0.456441	0.424316	0.497021	0.494042	0.522786	0.572625	0.685668	0.667713	0.677456	0.592593	0.481884	0.536957	0.528583	0.520692	0.539211	0.542512	0.499758	0.500966	0.50306	0.508696	0.531079
	0.482962	0.485436	0.482822	0.503655	0.483215	0.492493	0.504049	0.485099	0.492353	0.483103	0.490497	0.50641	0.501996	0.508406	0.541357	0.549117	0.553166	0.534807	0.504386	0.494265	0.509419	0.522998	0.53222	0.552322	0.53416	0.536269	0.5167	0.506073	0.52089	0.534076	0.529268	0.514226	0.502193	0.493562	0.482063	0.490188
	0.509812	0.49941	0.49553	0.493196	0.495389	0.497582	0.497582	0.491228	0.491228	0.489035	0.491228	0.495389	0.499803	0.506213	0.437106	0.42617	0.467752	0.460105	0.517122	0.554628	0.503627	0.508547	0.511527	0.491059	0.501912	0.502137	0.519231	0.514817	0.512483	0.512483	0.523139	0.520974	0.507816	0.514957	0.506129	0.504049
	0.505904	0.50388	0.499663	0.491059	0.491059	0.493252	0.497638	0.502024	0.50641	0.497807	0.495614	0.499663	0.49865	0.466318	0.468286	0.46525	0.464828	0.464181	0.465278	0.506888	0.572172	0.593399	0.564356	0.531377	0.440958	0.477733	0.483637	0.526681	0.588085	0.584823	0.523279	0.518668	0.453947	0.455578	0.465418	0.455241
	0.521264	0.449309	0.474523	0.489401	0.505201	0.511982	0.50316	0.511784	0.494075	0.5	0.5	0.5	0.5	0.488677	0.528571	0.49289	0.497301	0.523041	0.470573	0.45734	0.484266	0.546873	0.531402	0.548782	0.516392	0.464187	0.516195	0.497696	0.466491	0.481172	0.450296	0.445622	0.460105	0.470704	0.447202	0.455958
	0.477614	0.483253	0.496819	0.522169	0.558337	0.568	0.544482	0.524217	0.512096	0.5	0.5	0.5	0.498	0.502024	0.492	0.466675	0.473494	0.455373	0.448602	0.49412	0.482602	0.519759	0.538482	0.508795	0.51441	0.494867	0.509446	0.532265	0.501952	0.494193	0.460048	0.444458	0.455349	0.445012	0.448434	0.455229
	0.499831	0.499614	0.423422	0.480699	0.468964	0.501133	0.518747	0.496265	0.500072	0.504024	0.5	0.5	0.486024	0.478554	0.476	0.466386	0.472771	0.482988	0.460193	0.512747	0.521687	0.519157	0.521012	0.479133	0.472193	0.473422	0.501783	0.508988	0.519542	0.523687	0.513422	0.530795	0.506024	0.495301	0.504337	0.510313
	0.495639	0.454482	0.446964	0.457181	0.468843	0.500482	0.512	0.498	0.500072	0.498	0.5	0.496	0.496	0.5	0.494	0.49412	0.490554	0.472771	0.476169	0.504627	0.523904	0.533398	0.54653	0.506747	0.511349	0.511566	0.506361	0.524964	0.537687	0.536771	0.543229	0.513639	0.509711	0.489518	0.495036	0.483157
	0.484339	0.469413	0.474704	0.472462	0.491311	0.508409	0.505606	0.510231	0.517658	0.507463	0.507463	0.505115	0.502768	0.50042	0.515346	0.494534	0.510441	0.533249	0.536998	0.548105	0.525611	0.525576	0.49061	0.500526	0.505606	0.505991	0.515976	0.506166	0.503854	0.500981	0.491661	0.496917	0.48581	0.498809	0.503889	0.508654
	0.48052	0.518044	0.547964	0.550452	0.53395	0.495235	0.501436	0.493553	0.501682	0.513419	0.503609	0.509144	0.521722	0.526417	0.535807	0.518114	0.511071	0.50445	0.50529	0.541518	0.531287	0.521477	0.497583	0.463562	0.477086	0.506447	0.543725	0.552134	0.535667	0.507848	0.481431	0.48546	0.474949	0.474459	0.478032	0.47057
	0.484374	0.502838	0.529325	0.512333	0.499755	0.494639	0.479294	0.476526	0.481221	0.49061	0.498073	0.50042	0.50042	0.491451	0.472427	0.453332	0.484164	0.471691	0.475229	0.491731	0.473408	0.499054	0.522528	0.492712	0.458727	0.478067	0.471025	0.506657	0.52442	0.503153	0.505711	0.491311	0.482062	0.493939	0.466506	0.470079
	0.501472	0.503959	0.51016	0.502943	0.508058	0.484409	0.479294	0.483568	0.495726	0.497407	0.471761	0.522248	0.516747	0.516117	0.54397	0.462196	0.493904	0.482972	0.518779	0.515066	0.510546	0.510266	0.507428	0.508339	0.531918	0.551888	0.549786	0.574171	0.579567	0.568531	0.533004	0.535141	0.525752	0.4856	0.51426	0.512333
	0.483312	0.49275	0.508194	0.470871	0.448563	0.441742	0.453711	0.466002	0.499056	0.496139	0.5	0.496139	0.476877	0.47529	0.453346	0.460618	0.463943	0.478464	0.502767	0.49039	0.46094	0.462291	0.467439	0.459009	0.476448	0.489082	0.498541	0.503132	0.505663	0.528078	0.534127	0.539575	0.537109	0.504505	0.485843	0.440927
	0.472372	0.469069	0.4426	0.449979	0.476963	0.473488	0.510167	0.506885	0.496311	0.48106	0.487216	0.467053	0.521021	0.531081	0.513985	0.541077	0.515187	0.484406	0.479901	0.541484	0.567653	0.657422	0.72441	0.735199	0.692578	0.567224	0.549078	0.502789	0.545024	0.564693	0.528872	0.531703	0.561154	0.537902	0.56879	0.590691
	0.498949	0.494637	0.478507	0.470142	0.498434	0.503003	0.491892	0.492836	0.493544	0.499807	0.509931	0.498584	0.461433	0.449893	0.485564	0.503346	0.513621	0.490626	0.509245	0.460596	0.470249	0.464865	0.468426	0.471643	0.505019	0.501416	0.495946	0.531274	0.523552	0.5571	0.540047	0.537516	0.541077	0.525397	0.494359	0.47958
	0.489983	0.516045	0.514822	0.552488	0.527156	0.529944	0.548649	0.532239	0.540562	0.51746	0.509738	0.498584	0.497126	0.512098	0.490884	0.49867	0.467332	0.477477	0.462033	0.465251	0.45015	0.416602	0.429537	0.44616	0.480631	0.496225	0.517396	0.514157	0.49955	0.501759	0.472587	0.466688	0.508945	0.509974	0.522115	0.514865
	0.574839	0.569091	0.541077	0.538846	0.501609	0.51538	0.541506	0.500965	0.549399	0.541999	0.546954	0.501845	0.490197	0.478228	0.459974	0.47574	0.48018	0.500043	0.5216	0.514007	0.546182	0.527413	0.487838	0.477821	0.42692	0.400386	0.414372	0.416066	0.429086	0.467653	0.488653	0.496053	0.485221	0.4787	0.52012	0.547426
	0.468404	0.442707	0.444702	0.464479	0.461776	0.464565	0.476362	0.48964	0.487945	0.489704	0.502574	0.503024	0.506757	0.50326	0.497726	0.497512	0.486486	0.474024	0.487859	0.507808	0.514479	0.52248	0.511476	0.473166	0.471943	0.427864	0.456542	0.500536	0.522823	0.568726	0.558923	0.542514	0.528228	0.559417	0.565637	0.554183
	0.478764	0.489876	0.504848	0.497126	0.499056	0.476598	0.471042	0.482625	0.486486	0.496139	0.498069	0.498069	0.498069	0.490347	0.499292	0.474196	0.47589	0.461647	0.446933	0.487924	0.459309	0.486744	0.514865	0.497984	0.504998	0.493994	0.498456	0.489747	0.500429	0.507851	0.51021	0.482368	0.476384	0.472029	0.457486	0.490154
	0.492278	0.503132	0.51332	0.504547	0.534556	0.533655	0.531553	0.524753	0.514586	0.523466	0.519262	0.50429	0.496396	0.474367	0.466474	0.467353	0.482432	0.497426	0.509653	0.48728	0.484556	0.492728	0.517675	0.559974	0.540648	0.544402	0.54127	0.502038	0.475783	0.474045	0.466431	0.459781	0.47574	0.484856	0.467846	0.482089
	0.479494	0.510596	0.506735	0.529151	0.50133	0.487645	0.485607	0.448842	0.478121	0.492728	0.476491	0.503818	0.49541	0.465659	0.470935	0.462312	0.446525	0.465594	0.477392	0.508065	0.519348	0.554118	0.526469	0.501995	0.540433	0.499678	0.511369	0.529086	0.49526	0.506521	0.512398	0.533162	0.536336	0.529301	0.54822	0.52012
	0.511925	0.544404	0.526414	0.540904	0.530851	0.507896	0.487627	0.461457	0.488238	0.520554	0.542816	0.522304	0.487057	0.509198	0.498331	0.483679	0.51103	0.488197	0.46801	0.552422	0.576923	0.616484	0.670615	0.60464	0.585267	0.526659	0.485429	0.508425	0.508059	0.540497	0.533496	0.53952	0.502279	0.486284	0.464143	0.456736
	0.48372	0.543834	0.544933	0.57501	0.586447	0.528612	0.510541	0.491779	0.498291	0.502157	0.497354	0.497354	0.494709	0.520431	0.533171	0.535572	0.549735	0.577778	0.576882	0.583842	0.591534	0.555963	0.636386	0.626292	0.586284	0.584168	0.518763	0.497843	0.525682	0.538909	0.539805	0.517542	0.492145	0.463451	0.457468	0.439031

## Sheet: FigureS5b
AUC curve high spatial frequency as post-saccadic image (shape change)
Time bin center (ms)	-100	-90	-80	-70	-60	-50	-40	-30	-20	-10	0	10	20	30	40	50	60	70	80	90	100	110	120	130	140	150	160	170	180	190	200	210	220	230	240	250
	0.516311	0.510663	0.496991	0.473395	0.476985	0.481736	0.497625	0.501056	0.5	0.5	0.5	0.5	0.5	0.5	0.501056	0.498733	0.506546	0.520534	0.545819	0.565773	0.593117	0.572582	0.602407	0.585251	0.577597	0.55796	0.562922	0.578811	0.604466	0.621727	0.577439	0.5625	0.532939	0.525179	0.4858	0.468064
	0.506546	0.495144	0.517103	0.529561	0.552629	0.560758	0.524916	0.499789	0.493243	0.5	0.5	0.507812	0.507812	0.50549	0.506546	0.498733	0.514358	0.503167	0.530669	0.545186	0.53484	0.528663	0.512669	0.499155	0.459882	0.44072	0.476035	0.519742	0.549356	0.57121	0.553737	0.535579	0.539326	0.547139	0.512247	0.536793
	0.483636	0.490129	0.489337	0.490446	0.497466	0.507707	0.505648	0.507812	0.507812	0.5	0.5	0.5	0.5	0.496622	0.489865	0.489865	0.474029	0.466005	0.477829	0.505437	0.4981	0.507337	0.504223	0.506915	0.48939	0.458932	0.446421	0.446474	0.456134	0.47519	0.492029	0.500581	0.502375	0.517156	0.527133	0.520059
	0.468222	0.440351	0.492874	0.498891	0.511613	0.494299	0.461149	0.429424	0.458984	0.506018	0.483319	0.50132	0.508076	0.513989	0.568095	0.570946	0.541596	0.502956	0.449535	0.423723	0.454709	0.484375	0.508974	0.472973	0.434861	0.429318	0.403927	0.429635	0.423511	0.399704	0.449852	0.465055	0.483214	0.472392	0.42974	0.452755
	0.582401	0.608478	0.582137	0.518053	0.473712	0.476826	0.48163	0.51288	0.513091	0.508868	0.504434	0.502111	0.495144	0.522171	0.505965	0.485431	0.483636	0.473395	0.510399	0.538429	0.557274	0.536001	0.557063	0.546505	0.501584	0.481841	0.480627	0.439348	0.445946	0.490551	0.504856	0.507549	0.498416	0.511296	0.490393	0.535737
	0.500848	0.516205	0.506454	0.48436	0.472348	0.497079	0.496655	0.50716	0.520822	0.506312	0.491803	0.489071	0.494959	0.500848	0.489919	0.479414	0.501131	0.465753	0.461089	0.452374	0.46401	0.489307	0.498587	0.539617	0.529207	0.505088	0.488459	0.475127	0.481911	0.520916	0.531939	0.50961	0.475316	0.476446	0.466978	0.514509
	0.500471	0.500942	0.512625	0.496655	0.477954	0.468014	0.45228	0.497456	0.474845	0.470699	0.495383	0.464292	0.450349	0.470322	0.485161	0.493782	0.521104	0.487281	0.519314	0.568023	0.559591	0.639627	0.629923	0.622762	0.654277	0.614801	0.606228	0.585312	0.585029	0.589033	0.550311	0.605851	0.580978	0.60114	0.621726	0.56727
	0.426088	0.470134	0.444225	0.428585	0.461042	0.448888	0.445685	0.467967	0.464528	0.508856	0.482806	0.505983	0.501272	0.445167	0.477153	0.451197	0.460712	0.474138	0.468532	0.487846	0.530055	0.518749	0.512201	0.518937	0.466365	0.438807	0.450349	0.451385	0.508903	0.584464	0.579565	0.585689	0.57509	0.567317	0.586207	0.586348
	0.491803	0.500424	0.509045	0.506312	0.511777	0.505888	0.497268	0.5	0.5	0.5	0.5	0.508621	0.508621	0.508621	0.508621	0.497268	0.494536	0.497692	0.47899	0.477954	0.503203	0.538864	0.59511	0.596523	0.560298	0.554975	0.517524	0.518513	0.509751	0.50636	0.497503	0.486621	0.511588	0.508856	0.499812	0.485302
	0.5	0.5	0.5	0.5	0.5	0.5	0.5	0.5	0.5	0.5	0.5	0.5	0.5	0.5	0.5	0.5	0.5	0.5	0.505888	0.523554	0.522941	0.56515	0.543763	0.550311	0.536979	0.50895	0.516959	0.525438	0.502591	0.496514	0.488788	0.494394	0.483135	0.494064	0.491332	0.483842
	0.482712	0.488694	0.49609	0.495572	0.491191	0.479414	0.447899	0.443612	0.461749	0.498116	0.510835	0.491615	0.491992	0.507726	0.485208	0.503015	0.45765	0.427125	0.435604	0.434285	0.42133	0.424063	0.425664	0.368287	0.323912	0.258103	0.238082	0.328199	0.377756	0.439325	0.444837	0.399567	0.391181	0.331496	0.37215	0.335076
	0.524119	0.53241	0.508338	0.450537	0.487422	0.452798	0.4544	0.482052	0.433107	0.488412	0.489919	0.485067	0.467307	0.495572	0.503015	0.501507	0.520869	0.524779	0.52817	0.503345	0.482476	0.490013	0.487375	0.45374	0.472018	0.451573	0.42981	0.406821	0.430045	0.443848	0.43876	0.469898	0.467402	0.459911	0.498634	0.462455
	0.507255	0.506783	0.518372	0.489919	0.498116	0.504004	0.515357	0.515169	0.503486	0.497645	0.494536	0.497268	0.494536	0.500377	0.486998	0.465046	0.441068	0.435934	0.475269	0.539759	0.545176	0.534577	0.521057	0.509751	0.507443	0.506972	0.50179	0.483512	0.483842	0.517053	0.540183	0.508479	0.518089	0.493028	0.47866	0.509516
	0.513897	0.499576	0.444178	0.451479	0.477106	0.478896	0.498116	0.498822	0.525909	0.51564	0.498021	0.507537	0.498822	0.51173	0.512248	0.512012	0.495101	0.466507	0.445873	0.439043	0.466601	0.491144	0.510222	0.467449	0.447239	0.435839	0.412191	0.446109	0.449265	0.483559	0.520869	0.522753	0.524402	0.5171	0.545176	0.52313
	0.499165	0.496661	0.485014	0.483231	0.478223	0.473139	0.485204	0.516504	0.502428	0.484407	0.483686	0.476857	0.484217	0.469383	0.469042	0.456408	0.458153	0.480841	0.492943	0.511685	0.523826	0.507246	0.499621	0.486038	0.487632	0.490136	0.477806	0.465096	0.460164	0.443129	0.443053	0.435541	0.463123	0.459064	0.420214	0.391608
	0.485621	0.495371	0.487897	0.496434	0.491881	0.47405	0.492792	0.464679	0.499393	0.497382	0.497382	0.5	0.497382	0.504629	0.511875	0.509333	0.4978	0.490591	0.509295	0.472456	0.415168	0.429775	0.418279	0.383375	0.414295	0.364975	0.394074	0.40299	0.425108	0.436452	0.424653	0.441308	0.431027	0.475226	0.424615	0.384096
	0.492716	0.505274	0.506336	0.487746	0.513165	0.496244	0.484483	0.49355	0.5	0.5	0.5	0.5	0.5	0.5	0.5	0.507246	0.504629	0.511875	0.501593	0.570832	0.502504	0.531717	0.529327	0.469876	0.510851	0.44294	0.474467	0.47644	0.477616	0.491008	0.468321	0.475226	0.467031	0.481713	0.469383	0.432089
	0.503225	0.486949	0.469649	0.489263	0.512748	0.501138	0.517869	0.485014	0.484293	0.5	0.5	0.497382	0.497382	0.496775	0.524547	0.521018	0.520373	0.53479	0.561234	0.588929	0.554405	0.561461	0.522384	0.501176	0.493361	0.453714	0.468624	0.4978	0.50846	0.519766	0.52485	0.525495	0.512444	0.489263	0.516617	0.459557
	0.512937	0.50368	0.480082	0.480385	0.467372	0.442864	0.459481	0.469383	0.484293	0.5	0.5	0.5	0.5	0.496775	0.494157	0.501404	0.501404	0.516504	0.547652	0.583163	0.601184	0.658472	0.628348	0.58468	0.562713	0.488808	0.50387	0.527885	0.527809	0.571022	0.551408	0.524167	0.541923	0.527923	0.526937	0.498786
	0.503339	0.465324	0.466538	0.462706	0.504022	0.522991	0.510623	0.484976	0.467638	0.463996	0.492298	0.485583	0.488998	0.482434	0.431027	0.46631	0.464375	0.497724	0.570149	0.590219	0.576296	0.574626	0.572767	0.573109	0.56389	0.566469	0.503111	0.532021	0.597238	0.584604	0.53589	0.544578	0.489187	0.493019	0.469763	0.443471
	0.472046	0.474438	0.470047	0.474012	0.48735	0.502294	0.506915	0.500524	0.481451	0.492856	0.490463	0.504293	0.54375	0.537458	0.552992	0.578161	0.571934	0.55178	0.519106	0.498951	0.530543	0.530183	0.561644	0.595694	0.588582	0.567576	0.532968	0.507898	0.551681	0.592286	0.59494	0.596644	0.576358	0.515042	0.514387	0.484761
	0.491643	0.487088	0.487252	0.496756	0.50839	0.504064	0.492561	0.494953	0.494822	0.488038	0.497608	0.5	0.497608	0.492823	0.490431	0.483254	0.488038	0.496887	0.50177	0.566658	0.588976	0.553877	0.534738	0.46287	0.365406	0.307269	0.298191	0.314249	0.374353	0.460051	0.471259	0.490726	0.451924	0.45176	0.476077	0.500393
	0.511831	0.534181	0.506751	0.508586	0.517762	0.493544	0.492233	0.506259	0.497411	0.494888	0.502032	0.508848	0.506489	0.508881	0.506522	0.496887	0.492462	0.498853	0.523104	0.531723	0.534836	0.513764	0.497837	0.455791	0.443829	0.433703	0.43344	0.484925	0.511896	0.554368	0.574097	0.566855	0.563741	0.555221	0.523268	0.548568
	0.491152	0.461526	0.450809	0.45956	0.470899	0.486727	0.507308	0.480894	0.496952	0.5	0.5	0.5	0.506849	0.504457	0.508259	0.486236	0.481451	0.476666	0.473324	0.491512	0.480566	0.499377	0.488399	0.507341	0.489513	0.483549	0.488006	0.474307	0.498656	0.503113	0.544865	0.48889	0.517369	0.492659	0.465393	0.493216
	0.540165	0.524275	0.506998	0.522635	0.520094	0.543838	0.562846	0.569452	0.551875	0.520718	0.515036	0.511017	0.510532	0.517461	0.542983	0.533629	0.517923	0.570538	0.555248	0.53095	0.546378	0.541482	0.585828	0.588715	0.519909	0.505266	0.533467	0.557765	0.620034	0.655488	0.631005	0.618787	0.617447	0.549473	0.59636	0.566842
	0.503418	0.503691	0.506357	0.523308	0.50933	0.514081	0.50663	0.497368	0.502187	0.502256	0.497539	0.504716	0.499966	0.492823	0.485578	0.526008	0.537902	0.530725	0.554682	0.526145	0.526179	0.526179	0.511893	0.502358	0.497573	0.497573	0.495181	0.495147	0.492823	0.488038	0.483254	0.483219	0.485509	0.487902	0.49542	0.497744
	0.499658	0.507245	0.507211	0.50499	0.492755	0.492755	0.490362	0.497539	0.502324	0.507109	0.504751	0.504751	0.504751	0.50229	0.516507	0.523582	0.533049	0.52594	0.502153	0.495079	0.476487	0.47406	0.478982	0.480725	0.492686	0.504648	0.511825	0.509467	0.495181	0.492823	0.488038	0.495181	0.497539	0.502119	0.512338	0.519036
	0.480349	0.477273	0.474573	0.446685	0.494737	0.530075	0.537457	0.554272	0.538038	0.514286	0.5	0.495181	0.504648	0.486398	0.476897	0.475154	0.473855	0.516917	0.52324	0.554409	0.585988	0.571805	0.603383	0.570198	0.518524	0.501435	0.454443	0.449487	0.470267	0.467943	0.465106	0.508817	0.503554	0.501982	0.467977	0.410834
	0.50123	0.523479	0.492447	0.538653	0.542925	0.525461	0.531135	0.483732	0.501982	0.497539	0.495147	0.489884	0.526589	0.527307	0.516097	0.492208	0.484586	0.54836	0.528742	0.514388	0.540021	0.505947	0.525256	0.538961	0.504067	0.49149	0.468968	0.469959	0.511928	0.569891	0.571087	0.584997	0.564867	0.499522	0.475564	0.451948
	0.538209	0.542755	0.526828	0.486569	0.476145	0.455844	0.45851	0.473274	0.492789	0.497608	0.5	0.5	0.5	0.495215	0.488038	0.485646	0.485509	0.50041	0.514525	0.51326	0.511552	0.512235	0.520745	0.50352	0.497198	0.502939	0.483595	0.504785	0.561586	0.565311	0.575564	0.582502	0.588038	0.590465	0.541388	0.500171
	0.493985	0.494463	0.531032	0.496206	0.507656	0.488517	0.439508	0.44337	0.485236	0.511893	0.497608	0.495215	0.502324	0.514149	0.510526	0.530895	0.547061	0.56391	0.580007	0.541422	0.546036	0.556357	0.607177	0.65147	0.627956	0.593746	0.595967	0.596001	0.644976	0.677444	0.649009	0.679357	0.649214	0.626794	0.55147	0.52676
	0.517396	0.506562	0.485236	0.493096	0.48838	0.490533	0.492891	0.501914	0.501675	0.514081	0.526247	0.514627	0.507485	0.502256	0.490362	0.492789	0.490431	0.497573	0.499966	0.528537	0.553315	0.648565	0.633493	0.667738	0.646856	0.555981	0.565277	0.55622	0.603418	0.644668	0.638141	0.632228	0.58879	0.56244	0.533698	0.512714
	0.533185	0.490704	0.50933	0.52013	0.517362	0.527888	0.490567	0.49501	0.497471	0.514081	0.504716	0.507109	0.507109	0.497608	0.492823	0.483254	0.497539	0.499727	0.502051	0.504033	0.4838	0.467498	0.485407	0.49378	0.515311	0.5135	0.470096	0.466029	0.479084	0.492652	0.506801	0.490567	0.486842	0.462748	0.460014	0.457177
	0.536535	0.533971	0.516917	0.499453	0.494395	0.485475	0.484723	0.488619	0.5027	0.490362	0.495181	0.507109	0.507109	0.511893	0.507109	0.492789	0.490362	0.504306	0.538209	0.537902	0.521224	0.537081	0.505947	0.518797	0.556391	0.554853	0.547471	0.559228	0.548804	0.516507	0.533014	0.535988	0.512201	0.514627	0.509672	0.492925
	0.525099	0.561285	0.512748	0.532688	0.530283	0.496255	0.531523	0.497173	0.49375	0.509821	0.5	0.5	0.509524	0.516369	0.53125	0.540228	0.530208	0.524206	0.524578	0.525496	0.545883	0.540526	0.527976	0.506399	0.498016	0.497148	0.514087	0.522421	0.534152	0.574082	0.581101	0.613219	0.607887	0.606126	0.58869	0.565724
	0.496875	0.488542	0.497073	0.463046	0.49561	0.509846	0.513988	0.507292	0.502679	0.505952	0.5	0.505952	0.505952	0.503869	0.501786	0.489286	0.477381	0.533978	0.550322	0.547941	0.515303	0.495908	0.51756	0.51059	0.535317	0.521528	0.508532	0.512897	0.507267	0.508507	0.520188	0.558309	0.549107	0.596057	0.603274	0.564931
	0.49195	0.544327	0.540493	0.532095	0.537706	0.493205	0.511779	0.494599	0.495992	0.49763	0.5	0.49763	0.492891	0.485782	0.503101	0.491497	0.496968	0.494842	0.487733	0.530875	0.505576	0.514079	0.534116	0.526415	0.520491	0.514218	0.522477	0.537287	0.598655	0.568546	0.543769	0.513103	0.47355	0.473167	0.492682	0.480206
	0.505436	0.502753	0.480346	0.470972	0.456997	0.511848	0.50007	0.577885	0.549554	0.491427	0.48742	0.460517	0.516239	0.542306	0.573808	0.550704	0.487943	0.443651	0.444243	0.472749	0.508607	0.552377	0.529238	0.504879	0.5	0.486618	0.492543	0.464385	0.468637	0.470588	0.483203	0.482611	0.490243	0.538507	0.528366	0.537462
	0.43567	0.492055	0.47944	0.470205	0.517842	0.530039	0.568546	0.558963	0.512336	0.498745	0.503485	0.488361	0.516204	0.550181	0.550181	0.569522	0.559939	0.525648	0.533663	0.527286	0.516657	0.532339	0.495923	0.518818	0.509583	0.544083	0.528854	0.523	0.531015	0.530388	0.564051	0.591058	0.570254	0.552725	0.535824	0.491288
	0.482994	0.454454	0.450864	0.456579	0.465117	0.498989	0.503903	0.532827	0.508364	0.504983	0.49763	0.49763	0.504983	0.502614	0.500244	0.515926	0.560566	0.565096	0.586772	0.585099	0.569243	0.595797	0.58705	0.555618	0.562901	0.537148	0.550599	0.571578	0.573634	0.581754	0.593288	0.607123	0.62155	0.647407	0.589734	0.592626
	0.490623	0.49058	0.482715	0.503803	0.505358	0.497494	0.549304	0.500173	0.500648	0.511408	0.501383	0.506309	0.506309	0.506309	0.52139	0.522772	0.510457	0.498185	0.495074	0.52839	0.560799	0.605134	0.665932	0.630499	0.585991	0.547144	0.518927	0.535563	0.516593	0.532884	0.533748	0.565422	0.540921	0.54602	0.538242	0.494642
	0.523825	0.515301	0.461913	0.485904	0.518129	0.492432	0.509189	0.506861	0.494595	0.497297	0.5	0.5	0.497297	0.50499	0.50499	0.512682	0.545322	0.537921	0.519127	0.505447	0.496008	0.475052	0.493139	0.492017	0.502744	0.503451	0.464532	0.495094	0.496258	0.488316	0.513888	0.521331	0.52158	0.461996	0.507277	0.528358
	0.513555	0.513306	0.530104	0.538462	0.472183	0.471185	0.444491	0.439127	0.486694	0.456965	0.476674	0.492765	0.498628	0.498004	0.495343	0.484491	0.480956	0.452432	0.444283	0.495301	0.487568	0.506237	0.52973	0.498212	0.458337	0.449439	0.412931	0.455052	0.510728	0.538254	0.570229	0.568233	0.567526	0.563825	0.537339	0.544449
	0.515135	0.471726	0.443493	0.449979	0.489896	0.509189	0.495135	0.493971	0.480915	0.547692	0.589854	0.564241	0.539293	0.473222	0.419543	0.443992	0.441331	0.464449	0.491892	0.513721	0.51289	0.503451	0.457838	0.444116	0.483867	0.48632	0.516715	0.501996	0.511642	0.539584	0.564366	0.541081	0.542287	0.476715	0.445988	0.522079
	0.511767	0.515426	0.495759	0.510977	0.533056	0.499293	0.502911	0.514969	0.517713	0.51605	0.485946	0.43659	0.39131	0.412599	0.446486	0.48104	0.515177	0.502911	0.507443	0.50553	0.516632	0.49027	0.494595	0.508898	0.519751	0.562245	0.550104	0.5721	0.536383	0.547734	0.57763	0.591143	0.608358	0.592225	0.565572	0.534428
	0.509231	0.493181	0.519044	0.525655	0.495135	0.507983	0.490353	0.494054	0.47738	0.470187	0.462952	0.473888	0.53526	0.484865	0.531809	0.520125	0.493139	0.482911	0.423368	0.449023	0.475551	0.507193	0.57106	0.550644	0.543659	0.549938	0.516008	0.481913	0.462827	0.470644	0.518212	0.535509	0.557256	0.531684	0.510187	0.510977
	0.482143	0.486607	0.477679	0.482143	0.482143	0.486607	0.495536	0.5	0.5	0.5	0.5	0.5	0.495536	0.495011	0.514049	0.541754	0.550814	0.502101	0.498687	0.458508	0.434874	0.455095	0.491859	0.523766	0.520483	0.479123	0.492384	0.519301	0.493697	0.465467	0.426339	0.414916	0.416229	0.47282	0.471245	0.520746
	0.47479	0.439601	0.474002	0.485688	0.489233	0.517332	0.502626	0.520483	0.530725	0.50709	0.502626	0.493435	0.456539	0.437631	0.4698	0.422925	0.415179	0.464548	0.39312	0.410977	0.369485	0.343619	0.377889	0.372637	0.389706	0.401261	0.353204	0.422794	0.379202	0.394958	0.472164	0.430016	0.395221	0.368041	0.415179	0.397453
	0.525442	0.531858	0.481305	0.487389	0.49458	0.497788	0.494358	0.488496	0.490044	0.489159	0.519469	0.511283	0.459513	0.487168	0.484071	0.492588	0.528429	0.476881	0.449115	0.478982	0.437832	0.42146	0.420796	0.409845	0.446239	0.506416	0.497345	0.430752	0.449226	0.41427	0.412389	0.469027	0.428097	0.504535	0.522124	0.514491
	0.508075	0.508075	0.495575	0.5	0.5	0.5	0.5	0.5	0.5	0.5	0.5	0.5	0.496128	0.511836	0.503982	0.539602	0.523451	0.533518	0.510509	0.456084	0.463274	0.453872	0.439823	0.478319	0.480531	0.493695	0.506305	0.507965	0.47677	0.477323	0.438053	0.434513	0.445796	0.467478	0.490929	0.477876
	0.495536	0.495536	0.5	0.495536	0.495536	0.491071	0.491071	0.495536	0.495536	0.5	0.5	0.5	0.49375	0.515051	0.516454	0.536097	0.548724	0.529592	0.541709	0.545281	0.527168	0.541071	0.529337	0.503827	0.517219	0.521046	0.493367	0.5125	0.512755	0.485204	0.462117	0.490434	0.482398	0.496684	0.498214	0.436097
	0.519643	0.50102	0.496684	0.501148	0.492474	0.501658	0.502806	0.492092	0.496173	0.50051	0.500638	0.496173	0.501276	0.488648	0.508036	0.503444	0.522449	0.527423	0.53176	0.531505	0.51301	0.523087	0.541582	0.493495	0.480612	0.465816	0.460204	0.453827	0.494515	0.476276	0.485459	0.485842	0.484311	0.488903	0.513265	0.508291
	0.569133	0.548214	0.582653	0.545281	0.552551	0.523214	0.470663	0.48074	0.490179	0.516582	0.525893	0.493622	0.548087	0.541582	0.557398	0.560332	0.522194	0.54324	0.552806	0.56352	0.552296	0.499107	0.509056	0.571301	0.556888	0.603571	0.574235	0.52602	0.509949	0.534184	0.53852	0.536352	0.524107	0.504592	0.517602	0.504592
	0.508903	0.505885	0.517353	0.558624	0.472386	0.480459	0.503546	0.500453	0.526407	0.498868	0.533499	0.511921	0.502263	0.531236	0.430889	0.389392	0.386525	0.423118	0.474347	0.399955	0.412479	0.393391	0.33703	0.445752	0.423419	0.396786	0.398446	0.397993	0.408858	0.354912	0.400634	0.345632	0.325788	0.351592	0.401464	0.397767
	0.539007	0.498642	0.507092	0.509884	0.583447	0.571375	0.564735	0.514184	0.5	0.496454	0.510638	0.51773	0.535461	0.531915	0.503546	0.485816	0.460993	0.485816	0.490946	0.514713	0.520069	0.54112	0.62434	0.627358	0.658745	0.614531	0.520899	0.488381	0.533047	0.531085	0.541346	0.510035	0.473291	0.498416	0.526935	0.555681
	0.503546	0.496454	0.478723	0.478723	0.499849	0.517278	0.52105	0.521277	0.489362	0.496454	0.507092	0.528369	0.531915	0.524823	0.502867	0.48144	0.456315	0.503772	0.503244	0.490644	0.516523	0.489362	0.482119	0.499547	0.528369	0.548665	0.537423	0.527614	0.487174	0.43534	0.474196	0.515769	0.512751	0.524521	0.488381	0.460465
	0.5	0.507092	0.514184	0.51773	0.514184	0.5	0.5	0.5	0.492908	0.496454	0.496454	0.496454	0.507092	0.507092	0.528369	0.511921	0.475705	0.480232	0.487475	0.511091	0.517957	0.464916	0.484005	0.514033	0.520296	0.542327	0.535989	0.518259	0.517278	0.524898	0.529953	0.555757	0.532141	0.519919	0.540592	0.533801
	0.514184	0.503546	0.475177	0.492681	0.485816	0.503923	0.503923	0.506941	0.506941	0.492908	0.507092	0.514184	0.514184	0.510638	0.508375	0.486117	0.489286	0.492832	0.473065	0.484608	0.483929	0.491399	0.487475	0.476837	0.50166	0.508148	0.501584	0.500453	0.505659	0.47397	0.489211	0.495171	0.485514	0.503395	0.505508	0.505281
	0.493436	0.500453	0.503923	0.514184	0.510638	0.531538	0.535084	0.528067	0.510487	0.492908	0.496454	0.492908	0.507092	0.489362	0.457824	0.46718	0.452844	0.446356	0.457371	0.456541	0.481364	0.481515	0.473367	0.480459	0.462049	0.52354	0.540516	0.544062	0.517806	0.472008	0.482119	0.460012	0.47978	0.486268	0.466274	0.46054
	0.531298	0.533387	0.523189	0.533602	0.513576	0.503901	0.504146	0.496867	0.515572	0.502856	0.498986	0.491707	0.479698	0.484766	0.500369	0.507771	0.492506	0.490939	0.487837	0.505252	0.510228	0.503501	0.490264	0.492076	0.492045	0.458566	0.463266	0.454758	0.437711	0.456631	0.447908	0.440844	0.48753	0.511979	0.503993	0.488636
	0.516862	0.528657	0.541741	0.538884	0.541311	0.525155	0.518337	0.511487	0.502426	0.502426	0.504607	0.504607	0.5	0.495792	0.484612	0.431722	0.44198	0.465815	0.475643	0.504699	0.51118	0.484305	0.491031	0.482063	0.479821	0.498434	0.500645	0.518767	0.525616	0.507556	0.489373	0.494134	0.484919	0.519872	0.532772	0.521623
	0.502519	0.500491	0.509583	0.495884	0.491277	0.493396	0.486547	0.493274	0.495516	0.495516	0.493274	0.502426	0.507279	0.489342	0.488021	0.469869	0.478316	0.476596	0.453775	0.439278	0.383101	0.446403	0.455495	0.499631	0.505344	0.500553	0.573868	0.569476	0.56579	0.597088	0.520579	0.509368	0.487929	0.473985	0.488605	0.458228
	0.535289	0.515306	0.486253	0.508078	0.517432	0.506165	0.535927	0.535502	0.489796	0.5	0.5	0.5	0.5	0.493197	0.490221	0.473639	0.476616	0.437358	0.473285	0.522463	0.500921	0.493835	0.499575	0.456207	0.484269	0.523384	0.482993	0.506378	0.492205	0.47697	0.498228	0.521542	0.513393	0.479946	0.491922	0.504252
	0.513066	0.477484	0.541653	0.487145	0.510242	0.498971	0.497466	0.495486	0.496727	0.504461	0.497967	0.497967	0.497967	0.504461	0.502824	0.469011	0.470436	0.494615	0.463071	0.498548	0.476586	0.448078	0.487013	0.479516	0.442641	0.504883	0.470067	0.485112	0.50037	0.497809	0.479807	0.453674	0.456736	0.427806	0.414581	0.397978
	0.523414	0.501135	0.537562	0.506362	0.543396	0.502587	0.505385	0.481153	0.480863	0.497967	0.5	0.497967	0.499076	0.52051	0.518002	0.546801	0.502349	0.526476	0.559867	0.505306	0.551737	0.51399	0.491474	0.538143	0.478936	0.475504	0.455311	0.467005	0.526317	0.539832	0.535134	0.499498	0.462095	0.483898	0.508077	0.516234
	0.502323	0.507629	0.478619	0.480546	0.492873	0.45056	0.49736	0.472733	0.480071	0.495935	0.497967	0.497967	0.497967	0.50037	0.496674	0.497915	0.519929	0.481575	0.492398	0.491474	0.501082	0.520827	0.524971	0.547091	0.51853	0.496964	0.475689	0.501425	0.505781	0.532256	0.533497	0.518953	0.504567	0.478777	0.488122	0.471518
	0.471355	0.484837	0.501364	0.504092	0.499746	0.497431	0.497431	0.499651	0.50203	0.504378	0.495305	0.495305	0.488263	0.488263	0.485915	0.455399	0.46076	0.465582	0.465962	0.494671	0.491657	0.506091	0.510341	0.510214	0.512403	0.508216	0.522205	0.510881	0.510881	0.498953	0.477922	0.482204	0.473576	0.488961	0.498541	0.494702
	0.562207	0.570645	0.553007	0.553737	0.514021	0.509104	0.506662	0.487914	0.499048	0.499239	0.499429	0.485344	0.478302	0.482934	0.474178	0.469484	0.473893	0.470974	0.485376	0.473829	0.447247	0.409339	0.411211	0.459269	0.491974	0.513989	0.441315	0.440458	0.399442	0.409942	0.432845	0.444836	0.43129	0.425581	0.368767	0.393415
	0.481855	0.475098	0.475098	0.502411	0.48655	0.498287	0.494163	0.483283	0.497367	0.497653	0.5	0.497653	0.502062	0.494163	0.506535	0.503045	0.489786	0.480903	0.465169	0.488517	0.469198	0.491943	0.484964	0.490293	0.484361	0.502284	0.477446	0.449213	0.468183	0.454447	0.474464	0.495495	0.502982	0.523665	0.539081	0.516527
	0.504314	0.468976	0.473671	0.488326	0.472465	0.493592	0.494163	0.490325	0.497082	0.490674	0.508089	0.485535	0.511896	0.497335	0.502506	0.524109	0.494671	0.511864	0.527059	0.50019	0.49226	0.473798	0.470023	0.467295	0.462695	0.479603	0.491118	0.524616	0.519826	0.504663	0.510405	0.494607	0.497811	0.511261	0.466184	0.481189
	0.498914	0.53799	0.479817	0.45357	0.488008	0.504141	0.505023	0.5081	0.487714	0.498031	0.5	0.5	0.50181	0.522197	0.514232	0.509051	0.520432	0.518961	0.522581	0.527853	0.496787	0.516201	0.489614	0.487827	0.492465	0.51344	0.548036	0.561521	0.584397	0.581455	0.573468	0.572541	0.519572	0.519459	0.537831	0.511879
	0.49948	0.479523	0.477441	0.47579	0.494094	0.510499	0.511879	0.492171	0.487533	0.488642	0.514458	0.509141	0.538375	0.518689	0.536881	0.568445	0.582655	0.562472	0.58942	0.532311	0.532356	0.596751	0.664314	0.717712	0.726944	0.687732	0.622251	0.594194	0.616413	0.570708	0.532243	0.515431	0.503711	0.549326	0.551724	0.527808
	0.51697	0.529075	0.538623	0.506449	0.505521	0.487148	0.474002	0.514119	0.500226	0.512354	0.534008	0.491651	0.524708	0.517241	0.518825	0.53618	0.574328	0.565142	0.557064	0.54876	0.510182	0.525455	0.49914	0.51439	0.550434	0.55677	0.561702	0.595733	0.563083	0.581976	0.57426	0.540139	0.574328	0.56745	0.590891	0.601751
	0.536225	0.557743	0.540637	0.511404	0.529754	0.4807	0.469273	0.469703	0.469952	0.496063	0.524459	0.520273	0.518825	0.506969	0.512874	0.499638	0.497421	0.484229	0.477713	0.455788	0.457598	0.464341	0.485134	0.495497	0.557268	0.567155	0.581139	0.605462	0.56659	0.564282	0.576432	0.564825	0.580482	0.567178	0.553602	0.567698
	0.505566	0.500543	0.49647	0.471966	0.493506	0.505611	0.507014	0.517196	0.517965	0.509526	0.530568	0.51034	0.508213	0.486854	0.448842	0.46158	0.482985	0.503824	0.479342	0.483302	0.474907	0.448615	0.451398	0.478324	0.473301	0.484772	0.511155	0.47545	0.491968	0.488234	0.503643	0.509729	0.519798	0.531247	0.53179	0.521518
	0.460517	0.455991	0.46235	0.497013	0.498914	0.514843	0.516789	0.507512	0.511449	0.503665	0.50172	0.503552	0.505362	0.492103	0.497737	0.507263	0.51439	0.558444	0.591569	0.587338	0.600982	0.582949	0.55358	0.55496	0.509526	0.510974	0.492103	0.476446	0.48837	0.48622	0.495339	0.472916	0.495724	0.495429	0.514979	0.544574
	0.499683	0.501652	0.489841	0.47803	0.477713	0.48708	0.500701	0.504797	0.505272	0.499842	0.496063	0.498031	0.5	0.499842	0.497556	0.498575	0.493687	0.525138	0.516223	0.505996	0.522197	0.507173	0.512512	0.504819	0.507354	0.518916	0.504141	0.498665	0.518667	0.498326	0.486582	0.519595	0.519527	0.508236	0.520613	0.506335
	0.474749	0.487103	0.484546	0.486696	0.484501	0.480903	0.476061	0.461173	0.475586	0.489863	0.480338	0.47803	0.481537	0.498394	0.481197	0.475156	0.478844	0.468346	0.496583	0.494479	0.495022	0.523328	0.538171	0.519595	0.496561	0.466151	0.456354	0.435831	0.482759	0.457983	0.473437	0.471423	0.463798	0.494457	0.520567	0.526677
	0.507218	0.479025	0.465381	0.452892	0.450018	0.491425	0.479478	0.472577	0.486288	0.452982	0.472667	0.502127	0.497443	0.526745	0.530659	0.525274	0.548353	0.54333	0.54962	0.537402	0.527333	0.536112	0.550729	0.550186	0.551702	0.55272	0.519595	0.523418	0.538329	0.544393	0.557449	0.536429	0.559281	0.552403	0.546814	0.570889
	0.409413	0.482335	0.447559	0.449437	0.484938	0.453021	0.517793	0.546979	0.540749	0.506998	0.461299	0.457629	0.478111	0.500853	0.510838	0.457629	0.433094	0.453405	0.490783	0.523767	0.486858	0.531917	0.519329	0.54459	0.604241	0.547448	0.530978	0.507211	0.492405	0.420848	0.442695	0.453704	0.39482	0.478409	0.446365	0.446962
	0.451997	0.478665	0.453704	0.462238	0.469577	0.44453	0.439196	0.466846	0.4968	0.499872	0.497312	0.497312	0.499829	0.491807	0.470302	0.488394	0.505718	0.471113	0.501579	0.509601	0.495904	0.535416	0.519841	0.569807	0.550179	0.524279	0.489119	0.515148	0.546766	0.548771	0.564815	0.537976	0.523297	0.515574	0.501664	0.459037

## Sheet: FigureS5c
AUC curve low spatial frequency as post-saccadic image (frequency plus shape change)
Time bin center (ms)	-100	-90	-80	-70	-60	-50	-40	-30	-20	-10	0	10	20	30	40	50	60	70	80	90	100	110	120	130	140	150	160	170	180	190	200	210	220	230	240	250
	0.48188	0.472076	0.458683	0.473389	0.482405	0.487307	0.507178	0.51208	0.495098	0.5	0.5	0.5	0.5	0.494223	0.473389	0.378852	0.444065	0.507703	0.498424	0.582458	0.580882	0.555235	0.54333	0.456232	0.384454	0.389356	0.430147	0.444153	0.497286	0.506303	0.540004	0.561537	0.517857	0.547882	0.576768	0.604254
	0.553309	0.5302	0.535889	0.535364	0.495973	0.481092	0.500088	0.478641	0.508929	0.5	0.495098	0.490196	0.490196	0.494223	0.493347	0.481618	0.476716	0.471726	0.464111	0.43041	0.461134	0.413515	0.381565	0.382003	0.336485	0.364671	0.406775	0.405112	0.453519	0.454132	0.500438	0.523722	0.5323	0.544993	0.573792	0.576506
	0.500438	0.487833	0.486432	0.477241	0.48687	0.497374	0.502714	0.4993	0.495098	0.495098	0.5	0.5	0.5	0.5	0.5	0.495098	0.438375	0.482318	0.514006	0.513918	0.556723	0.479517	0.447567	0.383841	0.348564	0.323967	0.281513	0.270046	0.318715	0.369398	0.398459	0.433648	0.420256	0.444503	0.407388	0.417454
	0.491509	0.480305	0.535714	0.583596	0.554272	0.584209	0.574667	0.561187	0.541229	0.488971	0.48188	0.486257	0.509366	0.58097	0.529324	0.548494	0.560924	0.56854	0.544118	0.535277	0.478992	0.429097	0.434611	0.380252	0.433298	0.440826	0.399335	0.386555	0.37535	0.408876	0.426558	0.487745	0.502539	0.48188	0.490896	0.495886
	0.540791	0.541667	0.526085	0.497374	0.48722	0.491772	0.437675	0.45063	0.473739	0.490196	0.5	0.508929	0.538866	0.546043	0.551471	0.509104	0.516457	0.523109	0.518732	0.517595	0.47409	0.429622	0.381127	0.377626	0.361782	0.409926	0.380165	0.428659	0.45667	0.466737	0.586747	0.565301	0.575105	0.546043	0.558736	0.567665
	0.533245	0.550627	0.507979	0.487177	0.478628	0.473309	0.478913	0.480623	0.487652	0.50171	0.5019	0.5019	0.5019	0.484043	0.491261	0.461246	0.37766	0.411094	0.461436	0.482523	0.576748	0.542933	0.512348	0.504749	0.476539	0.425912	0.391907	0.455832	0.458777	0.453457	0.490122	0.43693	0.468465	0.481193	0.463526	0.494396
	0.551862	0.5625	0.560695	0.567724	0.489742	0.544453	0.575228	0.489457	0.535239	0.535144	0.553191	0.611417	0.570384	0.538564	0.456877	0.43598	0.560505	0.590521	0.672017	0.637348	0.607808	0.555946	0.516337	0.5284	0.553761	0.554141	0.520422	0.568864	0.56535	0.572758	0.594985	0.600114	0.514343	0.543028	0.548442	0.52992
	0.504654	0.487747	0.50057	0.488792	0.463621	0.506364	0.495346	0.540559	0.539799	0.49905	0.516337	0.509214	0.494586	0.519092	0.524886	0.472074	0.453837	0.474544	0.554711	0.606003	0.580832	0.551007	0.404635	0.360847	0.384878	0.417838	0.464666	0.40587	0.386018	0.352204	0.354673	0.427052	0.428191	0.446524	0.432371	0.416603
	0.494681	0.489362	0.489362	0.494681	0.494681	0.5	0.5	0.5	0.5	0.5	0.5	0.5	0.5	0.5	0.508929	0.496581	0.480813	0.497245	0.427432	0.444719	0.43769	0.463526	0.508074	0.525456	0.494016	0.44035	0.443199	0.460391	0.481573	0.536474	0.531345	0.469985	0.488032	0.46742	0.452508	0.478343
	0.5	0.5	0.5	0.5	0.5	0.5	0.5	0.5	0.5	0.5	0.5	0.5	0.5	0.508929	0.508929	0.502185	0.589096	0.638678	0.628704	0.648556	0.630034	0.601254	0.576938	0.579787	0.517667	0.551007	0.518522	0.516907	0.580072	0.588336	0.600494	0.579312	0.566394	0.518522	0.50228	0.505319
	0.553286	0.535524	0.532295	0.540274	0.538754	0.542078	0.550532	0.518427	0.528685	0.489362	0.521467	0.554236	0.560125	0.573328	0.558321	0.513773	0.548062	0.633074	0.646372	0.600114	0.578552	0.421543	0.362557	0.379369	0.37671	0.365597	0.454692	0.460581	0.480053	0.455927	0.496676	0.515198	0.571144	0.535334	0.505984	0.505794
	0.571809	0.593845	0.598119	0.571239	0.567724	0.598404	0.593655	0.56307	0.577128	0.545783	0.600019	0.613697	0.627565	0.597739	0.584252	0.548917	0.557751	0.564115	0.550247	0.511968	0.447663	0.433416	0.418503	0.40473	0.40378	0.380319	0.396847	0.424202	0.449563	0.517572	0.532105	0.569054	0.614077	0.549297	0.56402	0.53087
	0.510543	0.498385	0.487937	0.49696	0.49696	0.496581	0.503609	0.494681	0.508929	0.508929	0.517857	0.517857	0.503609	0.507219	0.487842	0.46799	0.465046	0.481953	0.501805	0.505509	0.513773	0.485847	0.414894	0.419168	0.369396	0.389438	0.424202	0.429521	0.444719	0.474544	0.443484	0.448328	0.389628	0.408815	0.411189	0.412899
	0.549012	0.515388	0.487937	0.494966	0.490976	0.523271	0.543123	0.532675	0.536379	0.550152	0.569529	0.556991	0.549297	0.540274	0.555091	0.539039	0.508739	0.519852	0.515103	0.568009	0.587291	0.578172	0.526406	0.457922	0.40853	0.366926	0.425627	0.46989	0.520802	0.522416	0.543218	0.558701	0.569339	0.59337	0.570004	0.585486
	0.497024	0.49938	0.494626	0.497024	0.49723	0.505126	0.507688	0.54146	0.541171	0.5563	0.567254	0.560351	0.5823	0.574198	0.532366	0.501529	0.554894	0.557994	0.565435	0.612847	0.613095	0.606729	0.531829	0.472925	0.438699	0.439071	0.485326	0.568246	0.627356	0.636698	0.640294	0.614666	0.634838	0.642816	0.635954	0.659309
	0.533937	0.548404	0.539972	0.534805	0.532201	0.509011	0.518353	0.52042	0.49723	0.5	0.5	0.5	0.497354	0.499876	0.499876	0.465402	0.493965	0.527282	0.525711	0.484747	0.415551	0.314484	0.287368	0.237765	0.232515	0.296834	0.348049	0.418651	0.466601	0.468791	0.455068	0.48855	0.509507	0.528646	0.556258	0.557168
	0.547123	0.505994	0.493882	0.459863	0.462012	0.490823	0.491691	0.497106	0.507812	0.5	0.5	0.5	0.5	0.5	0.507812	0.52848	0.559648	0.618717	0.59747	0.52753	0.467303	0.411004	0.347677	0.356895	0.345073	0.353877	0.420924	0.504092	0.573082	0.575397	0.584904	0.564236	0.589988	0.590443	0.609995	0.643767
	0.56374	0.550513	0.523686	0.509218	0.508061	0.494792	0.506944	0.488757	0.505043	0.497354	0.5	0.507812	0.507812	0.520792	0.522941	0.509466	0.524554	0.527116	0.539683	0.543981	0.548818	0.520379	0.460483	0.404969	0.35396	0.370742	0.437293	0.53125	0.635665	0.635954	0.634921	0.610656	0.613219	0.614418	0.618014	0.638062
	0.537409	0.518643	0.509135	0.481523	0.504175	0.46226	0.480985	0.478836	0.497354	0.5	0.5	0.5	0.5	0.520792	0.570188	0.585565	0.665427	0.649719	0.699818	0.733424	0.743386	0.745866	0.684482	0.619833	0.551298	0.573123	0.566138	0.626405	0.678117	0.688864	0.725736	0.693866	0.684028	0.683242	0.663566	0.690394
	0.503059	0.469122	0.455936	0.494998	0.489005	0.484458	0.481564	0.440559	0.459077	0.500165	0.50711	0.493056	0.481151	0.510169	0.539021	0.516328	0.46226	0.39265	0.397652	0.358631	0.377397	0.371362	0.376033	0.414021	0.383763	0.40286	0.453456	0.54981	0.61231	0.588087	0.549355	0.497313	0.506696	0.547867	0.500992	0.485243
	0.482575	0.48436	0.480833	0.457926	0.482533	0.490098	0.503697	0.509392	0.489333	0.494943	0.48929	0.50187	0.494263	0.476626	0.459244	0.523672	0.457246	0.421632	0.439609	0.429282	0.437272	0.460731	0.503315	0.477816	0.469486	0.457756	0.446494	0.520357	0.564981	0.582023	0.566553	0.544751	0.509987	0.524309	0.527412	0.532767
	0.490353	0.496175	0.50425	0.502125	0.509775	0.507692	0.507692	0.50493	0.50493	0.50493	0.504972	0.515385	0.515385	0.523077	0.512622	0.485805	0.502592	0.558521	0.58096	0.578751	0.563918	0.500807	0.442754	0.387463	0.411942	0.48198	0.582745	0.648704	0.724182	0.751296	0.775096	0.781088	0.742414	0.713685	0.718997	0.752529
	0.464556	0.469996	0.494305	0.516617	0.524819	0.529154	0.520569	0.508755	0.509307	0.512027	0.507012	0.496515	0.49099	0.488185	0.480663	0.468168	0.4915	0.522949	0.521674	0.493328	0.39371	0.343774	0.30646	0.309647	0.353336	0.348831	0.413642	0.48215	0.527114	0.606375	0.621122	0.614025	0.648704	0.58317	0.570378	0.61275
	0.475478	0.473948	0.483	0.520357	0.515725	0.532172	0.558904	0.544369	0.525244	0.507692	0.5	0.5	0.497238	0.494475	0.48776	0.467828	0.48283	0.51292	0.49473	0.481598	0.460858	0.447981	0.396515	0.376498	0.358691	0.347981	0.459499	0.548236	0.612877	0.646239	0.655759	0.659414	0.682533	0.695495	0.708542	0.718317
	0.582401	0.565808	0.583438	0.578347	0.551728	0.549309	0.552546	0.529698	0.500157	0.494595	0.494595	0.494595	0.481081	0.503394	0.487524	0.465493	0.53281	0.575519	0.611439	0.601697	0.497863	0.349277	0.297329	0.308957	0.316436	0.39516	0.43259	0.488058	0.513576	0.558297	0.575487	0.576838	0.621999	0.612854	0.649309	0.67423
	0.488439	0.491709	0.485721	0.485721	0.472041	0.485859	0.506817	0.508107	0.497421	0.500415	0.495716	0.49871	0.497006	0.524781	0.569369	0.558683	0.553432	0.527407	0.468448	0.470613	0.485352	0.471672	0.482174	0.491156	0.494334	0.489728	0.492722	0.497421	0.505113	0.512805	0.520497	0.512805	0.525242	0.529618	0.51345	0.517826
	0.513082	0.513082	0.503593	0.506541	0.520129	0.527775	0.527775	0.512391	0.504698	0.497006	0.5	0.5	0.5	0.530769	0.522202	0.49696	0.51976	0.48632	0.485951	0.51064	0.466974	0.452649	0.461723	0.42515	0.428144	0.447812	0.452418	0.485352	0.494427	0.486734	0.48503	0.492722	0.491433	0.485444	0.471764	0.487011
	0.565914	0.621925	0.627821	0.611285	0.572087	0.550806	0.543574	0.511101	0.504698	0.5	0.507692	0.515385	0.517089	0.535882	0.595256	0.639889	0.684109	0.708429	0.696269	0.652925	0.635191	0.515108	0.405251	0.415431	0.431276	0.476601	0.496039	0.533994	0.579549	0.569185	0.572409	0.54795	0.532474	0.559097	0.586688	0.600599
	0.557761	0.56702	0.607877	0.584063	0.60608	0.602856	0.584293	0.545463	0.517043	0.492722	0.500415	0.530309	0.557393	0.555274	0.553616	0.557163	0.537448	0.565914	0.56854	0.529894	0.470152	0.369461	0.317826	0.345509	0.394795	0.415937	0.4421	0.431184	0.45486	0.431276	0.469876	0.42211	0.420451	0.419807	0.481621	0.545233
	0.466006	0.504099	0.559972	0.530815	0.543943	0.524919	0.523906	0.518609	0.506403	0.497006	0.5	0.5	0.5	0.497006	0.504698	0.512621	0.511331	0.567665	0.571257	0.560986	0.541271	0.472501	0.425887	0.407416	0.364855	0.417181	0.415016	0.468217	0.547213	0.506633	0.54339	0.569461	0.57918	0.610502	0.636297	0.624827
	0.513634	0.536527	0.532888	0.535007	0.518839	0.529065	0.501428	0.476416	0.472041	0.488024	0.501658	0.509304	0.497328	0.494657	0.534638	0.508798	0.56269	0.637817	0.639982	0.656656	0.599539	0.419622	0.333441	0.350668	0.319714	0.427867	0.441179	0.502533	0.525841	0.524321	0.537264	0.536205	0.569415	0.616306	0.655044	0.675772
	0.539383	0.541271	0.529295	0.488346	0.511561	0.499079	0.480009	0.505942	0.493551	0.499309	0.502533	0.497835	0.506817	0.520497	0.515799	0.506403	0.461078	0.493782	0.490419	0.567619	0.589406	0.549378	0.548411	0.53298	0.555182	0.623445	0.613911	0.591985	0.642699	0.62211	0.624735	0.642331	0.616122	0.584063	0.570705	0.51193
	0.523952	0.510594	0.519807	0.531598	0.535375	0.529111	0.520774	0.518793	0.509397	0.506403	0.506403	0.49871	0.521603	0.527591	0.508107	0.488485	0.504836	0.578996	0.573791	0.613772	0.594979	0.552971	0.536757	0.512943	0.503224	0.516076	0.51801	0.511423	0.534731	0.514417	0.488577	0.476969	0.538462	0.549102	0.541778	0.578489
	0.461953	0.531598	0.512851	0.490834	0.499033	0.470705	0.472179	0.505527	0.520497	0.508107	0.503409	0.491018	0.497006	0.5	0.504698	0.563151	0.553386	0.566697	0.600322	0.561953	0.568586	0.521234	0.464671	0.425334	0.446108	0.481023	0.493874	0.523307	0.526255	0.534408	0.576693	0.581898	0.545785	0.550576	0.534915	0.530032
	0.572862	0.595091	0.557503	0.541446	0.552028	0.555262	0.526786	0.528513	0.505144	0.491071	0.5	0.497354	0.489418	0.508083	0.507863	0.481849	0.492431	0.540528	0.56081	0.532665	0.497832	0.349794	0.270576	0.295451	0.286559	0.322053	0.405203	0.384112	0.474133	0.501102	0.505732	0.513485	0.521348	0.517196	0.539242	0.583591
	0.572016	0.576646	0.592335	0.580284	0.549126	0.544569	0.516792	0.504262	0.510398	0.504299	0.506944	0.5	0.5	0.5	0.504299	0.496362	0.478395	0.580761	0.589029	0.594466	0.578042	0.449699	0.408399	0.443122	0.479277	0.531195	0.563529	0.531746	0.471634	0.458444	0.45984	0.481555	0.485376	0.472369	0.467188	0.44856
	0.53165	0.496711	0.523293	0.508979	0.476218	0.508668	0.501422	0.485775	0.496444	0.503201	0.5	0.5	0.5	0.496444	0.505868	0.518848	0.590861	0.598906	0.587571	0.562411	0.499111	0.435766	0.438122	0.430432	0.426298	0.489554	0.562544	0.602685	0.608864	0.581837	0.591438	0.611042	0.618554	0.619666	0.581037	0.575969
	0.558544	0.529516	0.561033	0.540007	0.541785	0.550142	0.509424	0.506668	0.603618	0.567345	0.554676	0.58397	0.498044	0.499644	0.502312	0.505645	0.552676	0.474707	0.473329	0.476663	0.435011	0.597351	0.614909	0.588105	0.597262	0.550498	0.535473	0.533606	0.563478	0.566367	0.535028	0.564189	0.506001	0.494355	0.538585	0.521693
	0.505557	0.506134	0.497955	0.53405	0.527649	0.512135	0.535873	0.493065	0.463105	0.476618	0.50978	0.551031	0.597217	0.578903	0.584015	0.545608	0.543919	0.535829	0.494666	0.520181	0.462527	0.434477	0.452436	0.456837	0.490265	0.476707	0.466839	0.468039	0.465683	0.472351	0.467016	0.513602	0.485998	0.475773	0.488931	0.472973
	0.568412	0.559922	0.586593	0.565701	0.53654	0.539918	0.551387	0.528316	0.502312	0.499822	0.506579	0.506579	0.506579	0.5	0.499822	0.485953	0.509957	0.550187	0.558055	0.571924	0.488931	0.384602	0.30761	0.362642	0.453325	0.485909	0.502756	0.476174	0.490043	0.531828	0.561567	0.566856	0.536718	0.53894	0.533695	0.499244
	0.548739	0.557493	0.561485	0.580462	0.566597	0.591597	0.55035	0.528501	0.508053	0.491597	0.491597	0.495798	0.495798	0.49993	0.49993	0.49979	0.507073	0.541807	0.459384	0.459454	0.469188	0.391387	0.436765	0.445518	0.401821	0.505252	0.538445	0.601541	0.630182	0.637395	0.666036	0.672339	0.663165	0.686975	0.708894	0.667437
	0.535178	0.561347	0.571679	0.552809	0.545423	0.501665	0.501964	0.50508	0.50508	0.5	0.5	0.5	0.497268	0.497268	0.514686	0.546363	0.554986	0.583461	0.554944	0.54854	0.571124	0.53458	0.525999	0.499915	0.469433	0.426913	0.452527	0.478014	0.515625	0.528817	0.525017	0.519595	0.53458	0.569886	0.551315	0.539105
	0.598617	0.609973	0.627263	0.591957	0.608137	0.600666	0.558231	0.561646	0.528859	0.552852	0.534409	0.509392	0.507428	0.51238	0.511954	0.519296	0.537269	0.511569	0.575692	0.561603	0.564208	0.497012	0.382727	0.421619	0.477416	0.547259	0.556907	0.533256	0.556224	0.602032	0.618169	0.580857	0.576161	0.565616	0.579747	0.580943
	0.574752	0.529841	0.529841	0.440403	0.441598	0.475581	0.462218	0.483436	0.48826	0.51729	0.543929	0.52395	0.554389	0.512935	0.49778	0.546277	0.507855	0.532915	0.537227	0.532659	0.503842	0.458163	0.455089	0.37944	0.462517	0.454577	0.45765	0.482497	0.498847	0.444544	0.449624	0.458888	0.430157	0.495261	0.472678	0.487406
	0.525871	0.532659	0.555627	0.581498	0.561689	0.599812	0.588328	0.580174	0.591018	0.53458	0.553023	0.514558	0.518656	0.558914	0.582778	0.590762	0.61215	0.588499	0.582437	0.59994	0.535263	0.553706	0.474556	0.490053	0.513789	0.513021	0.55362	0.566214	0.545722	0.589865	0.566855	0.56425	0.592982	0.631446	0.625598	0.579491
	0.481259	0.48937	0.514899	0.512252	0.541154	0.594732	0.586236	0.58201	0.545722	0.460084	0.461023	0.431011	0.417136	0.494578	0.569758	0.616334	0.621329	0.567879	0.540813	0.49842	0.474599	0.501281	0.516436	0.50999	0.508794	0.508752	0.493041	0.498164	0.514857	0.506873	0.511954	0.524377	0.503415	0.502775	0.491889	0.47319
	0.561486	0.515991	0.520495	0.520495	0.5125	0.5125	0.5	0.5	0.5	0.5125	0.5125	0.5125	0.5125	0.468468	0.433896	0.398874	0.378266	0.462838	0.524099	0.578604	0.598761	0.565653	0.590428	0.558221	0.590766	0.617568	0.605068	0.61464	0.580293	0.583896	0.565878	0.541892	0.543243	0.527815	0.535248	0.536036
	0.470045	0.456081	0.486937	0.492455	0.489977	0.463964	0.463964	0.476464	0.497748	0.526464	0.529955	0.516441	0.53964	0.483108	0.527928	0.374324	0.281306	0.299099	0.319595	0.480743	0.559685	0.581081	0.48018	0.392568	0.389302	0.386149	0.453266	0.43795	0.471396	0.440315	0.403266	0.398423	0.353153	0.419257	0.416329	0.473874
	0.531856	0.563019	0.543629	0.530933	0.541551	0.530586	0.522853	0.527355	0.513158	0.486496	0.484072	0.449677	0.46849	0.650739	0.609534	0.564404	0.4753	0.280702	0.374654	0.479224	0.594645	0.566944	0.60988	0.530586	0.483149	0.550323	0.494691	0.475877	0.464797	0.399931	0.385272	0.397853	0.393929	0.414243	0.420706	0.4244
	0.491228	0.495614	0.491228	0.495614	0.495614	0.491228	0.491228	0.508772	0.508772	0.513158	0.513158	0.491228	0.531971	0.525623	0.556094	0.494691	0.462027	0.423592	0.467913	0.56856	0.588873	0.599838	0.58518	0.564404	0.594067	0.576639	0.575946	0.561404	0.530702	0.541436	0.539243	0.547784	0.582295	0.560826	0.556787	0.554709
	0.495455	0.495455	0.509343	0.509343	0.513889	0.513889	0.5	0.5	0.5	0.5	0.481818	0.468434	0.482323	0.425505	0.462753	0.420833	0.441667	0.471591	0.48548	0.509848	0.508207	0.476768	0.458712	0.459091	0.463636	0.473232	0.477652	0.481313	0.481818	0.486364	0.50101	0.510101	0.505556	0.52803	0.530051	0.523611
	0.505051	0.505429	0.527399	0.514015	0.513384	0.5	0.504798	0.504924	0.50947	0.513889	0.5	0.5	0.495455	0.507197	0.448106	0.470455	0.484091	0.494571	0.510101	0.492551	0.485227	0.460354	0.459975	0.443939	0.458081	0.485985	0.503535	0.481313	0.485606	0.46351	0.482449	0.500631	0.516919	0.542172	0.538005	0.55947
	0.481187	0.496086	0.463636	0.450253	0.477778	0.477652	0.477652	0.483081	0.450505	0.483081	0.487626	0.487121	0.464141	0.468561	0.522727	0.521465	0.570833	0.50846	0.533081	0.533081	0.510227	0.529798	0.540909	0.521086	0.544697	0.556061	0.515025	0.488005	0.491667	0.486742	0.522727	0.58851	0.568182	0.589015	0.543056	0.538384
	0.502335	0.467472	0.499839	0.48599	0.477375	0.468116	0.50161	0.526006	0.588567	0.568599	0.522705	0.466506	0.467391	0.437118	0.50942	0.464332	0.474718	0.44058	0.405072	0.448873	0.516908	0.619002	0.674879	0.643076	0.593398	0.575765	0.556924	0.513124	0.507729	0.508696	0.457327	0.444122	0.557649	0.479952	0.480998	0.492029
	0.478824	0.457327	0.530435	0.543317	0.525201	0.478663	0.450242	0.487923	0.495813	0.517794	0.514332	0.510628	0.532367	0.521498	0.521256	0.506683	0.491626	0.494686	0.501691	0.569565	0.598309	0.669002	0.722705	0.714654	0.68913	0.639372	0.614493	0.609984	0.660709	0.586393	0.540097	0.491143	0.496699	0.521014	0.511755	0.531079
	0.485185	0.477778	0.485185	0.485185	0.485185	0.496296	0.488889	0.488889	0.514332	0.510628	0.514332	0.514332	0.492351	0.484944	0.475201	0.473349	0.469243	0.513527	0.508052	0.509662	0.486554	0.446296	0.445733	0.430435	0.426087	0.460789	0.489533	0.504509	0.461353	0.432931	0.402979	0.455878	0.488647	0.509501	0.480354	0.44694
	0.499758	0.496055	0.488889	0.488889	0.488889	0.492593	0.496296	0.496296	0.5	0.5	0.492593	0.492593	0.488889	0.492351	0.525604	0.494203	0.533575	0.541868	0.545894	0.577456	0.519968	0.514976	0.483897	0.479066	0.475684	0.501288	0.492834	0.496135	0.513768	0.511755	0.54525	0.545974	0.512882	0.50628	0.459581	0.477295
	0.506924	0.495974	0.488889	0.485185	0.481481	0.485185	0.485185	0.517794	0.521498	0.521498	0.528905	0.496296	0.488889	0.488164	0.490982	0.466506	0.504831	0.513205	0.508696	0.527536	0.487359	0.480354	0.483494	0.492754	0.491385	0.496457	0.516908	0.482448	0.436876	0.451047	0.446055	0.476651	0.517874	0.512077	0.508213	0.519324
	0.510145	0.481159	0.481079	0.473591	0.480354	0.49533	0.502899	0.506924	0.51087	0.507085	0.503301	0.510306	0.499758	0.460145	0.471498	0.50934	0.489775	0.505878	0.428986	0.466989	0.472544	0.536393	0.573349	0.602254	0.578744	0.502657	0.492834	0.451208	0.432931	0.463285	0.476167	0.436634	0.436957	0.447826	0.441707	0.480676
	0.513928	0.508742	0.518048	0.533725	0.525279	0.522078	0.521485	0.481597	0.515647	0.521248	0.520685	0.528805	0.52353	0.496059	0.482071	0.479226	0.456051	0.458956	0.489835	0.496859	0.518522	0.50652	0.524597	0.53651	0.51627	0.527146	0.505631	0.508535	0.508653	0.493154	0.48705	0.484294	0.481004	0.510461	0.500533	0.527383
	0.484827	0.506816	0.515825	0.506935	0.509128	0.497926	0.497926	0.497955	0.497926	0.489035	0.491228	0.489035	0.500237	0.500267	0.523115	0.514254	0.514491	0.513247	0.482486	0.496651	0.48785	0.484412	0.486931	0.484768	0.49597	0.49597	0.500178	0.489035	0.493599	0.493599	0.491584	0.48942	0.475996	0.475996	0.487435	0.491821
	0.514314	0.532154	0.520804	0.504919	0.49837	0.500533	0.50486	0.516003	0.513514	0.504593	0.50243	0.493599	0.487909	0.475462	0.458956	0.471995	0.472558	0.491495	0.512624	0.525427	0.531887	0.529813	0.511913	0.498755	0.478307	0.506875	0.515351	0.553728	0.555684	0.509039	0.454303	0.41723	0.479819	0.501156	0.500296	0.482219
	0.554903	0.553935	0.490645	0.495484	0.505097	0.509548	0.521935	0.480968	0.483871	0.5	0.5	0.5	0.5	0.508065	0.467484	0.439613	0.458903	0.458065	0.490839	0.510129	0.474516	0.500839	0.500258	0.500065	0.520065	0.517484	0.508581	0.542194	0.530968	0.506452	0.53129	0.487419	0.460387	0.452968	0.388387	0.413484
	0.469012	0.497106	0.521976	0.5392	0.518659	0.481741	0.483718	0.493529	0.505647	0.505882	0.5	0.5	0.498	0.496	0.497718	0.483318	0.472847	0.479224	0.461741	0.465247	0.494376	0.466071	0.476847	0.443765	0.386024	0.4156	0.425082	0.444894	0.459506	0.456471	0.453365	0.4464	0.435035	0.426659	0.421059	0.415271
	0.551435	0.548753	0.558706	0.505576	0.52	0.489129	0.461412	0.494706	0.499647	0.498	0.5	0.5	0.503529	0.481176	0.440635	0.456047	0.453788	0.480588	0.522353	0.510894	0.503388	0.485176	0.454541	0.390353	0.354212	0.331976	0.347012	0.427106	0.468047	0.498847	0.460306	0.453647	0.406329	0.403224	0.429506	0.452376
	0.512259	0.497765	0.505271	0.527976	0.510282	0.481529	0.505082	0.497012	0.493765	0.498	0.5	0.496	0.496	0.494	0.493859	0.481647	0.460565	0.469788	0.4744	0.490753	0.517553	0.540024	0.515859	0.469765	0.456071	0.441153	0.430471	0.458824	0.465812	0.466988	0.474141	0.449953	0.433059	0.403882	0.434941	0.422847
	0.48582	0.499937	0.499524	0.498858	0.51732	0.506471	0.497462	0.495305	0.50203	0.513514	0.513514	0.511166	0.502062	0.499715	0.506471	0.506725	0.491372	0.485249	0.474305	0.490293	0.485693	0.501618	0.504219	0.499683	0.504124	0.497113	0.499492	0.496733	0.487914	0.49927	0.503489	0.514751	0.509929	0.506915	0.498002	0.482616
	0.493719	0.504631	0.49981	0.523094	0.509961	0.514497	0.543269	0.502125	0.532642	0.510595	0.521761	0.546155	0.537051	0.548503	0.537844	0.51529	0.515004	0.527947	0.527376	0.55177	0.562651	0.553547	0.545013	0.49226	0.535306	0.528106	0.564681	0.575498	0.557258	0.556909	0.542666	0.494639	0.42317	0.416635	0.435573	0.428404
	0.451307	0.463266	0.482172	0.487121	0.496225	0.512086	0.525885	0.517066	0.515004	0.510881	0.497367	0.499715	0.506471	0.51031	0.480999	0.491181	0.481411	0.490039	0.503331	0.493402	0.473671	0.462727	0.479	0.470055	0.486613	0.504536	0.495844	0.516749	0.545616	0.542729	0.550247	0.540001	0.512784	0.517162	0.495369	0.510056
	0.510405	0.51364	0.494227	0.535338	0.515924	0.516781	0.498858	0.497082	0.501776	0.493878	0.51805	0.547361	0.508882	0.552912	0.507867	0.466629	0.55453	0.506947	0.519192	0.511991	0.487026	0.489151	0.490896	0.487787	0.490515	0.50406	0.519287	0.527439	0.541746	0.5256	0.490103	0.513101	0.517733	0.512657	0.552658	0.519953
	0.47395	0.48953	0.510084	0.484034	0.489734	0.476016	0.479855	0.485283	0.512128	0.496139	0.5	0.496139	0.444197	0.399705	0.412719	0.437565	0.460254	0.506677	0.48794	0.475449	0.471815	0.481808	0.486555	0.499273	0.542516	0.558824	0.576175	0.588939	0.552237	0.556393	0.554122	0.523916	0.536203	0.468726	0.422167	0.38903
	0.541858	0.532137	0.485169	0.475698	0.447082	0.49196	0.491778	0.498569	0.482194	0.489053	0.467681	0.451737	0.459755	0.488485	0.496843	0.522666	0.50109	0.454099	0.445219	0.470679	0.533863	0.612128	0.708154	0.706019	0.683239	0.590824	0.538156	0.513877	0.48551	0.50645	0.475835	0.477992	0.475835	0.481058	0.514331	0.512968
	0.560141	0.530434	0.547195	0.484465	0.494186	0.527186	0.527186	0.538587	0.538315	0.520395	0.529866	0.506427	0.487577	0.543243	0.465478	0.462457	0.448194	0.44179	0.488576	0.499409	0.526527	0.508767	0.512196	0.479696	0.484238	0.466409	0.504565	0.534953	0.524824	0.537293	0.508585	0.494004	0.463298	0.496412	0.469952	0.478651
	0.489212	0.504565	0.491869	0.524211	0.547195	0.538905	0.542516	0.529548	0.510993	0.498319	0.49539	0.506836	0.516375	0.514308	0.522121	0.519805	0.470407	0.446514	0.431501	0.461617	0.51533	0.523711	0.575153	0.564252	0.506291	0.472905	0.433636	0.450034	0.443243	0.458188	0.461322	0.442744	0.499092	0.487985	0.49707	0.4737
	0.534159	0.5474	0.500659	0.491324	0.455394	0.455212	0.46868	0.502544	0.522666	0.514081	0.503089	0.47931	0.480082	0.477606	0.490824	0.496798	0.480695	0.475221	0.502839	0.508812	0.52203	0.538928	0.552896	0.556802	0.533409	0.474404	0.453327	0.457256	0.477992	0.525914	0.554599	0.550715	0.569203	0.566841	0.550806	0.569861
	0.442721	0.434476	0.460618	0.479355	0.469044	0.471678	0.471088	0.478855	0.482716	0.484556	0.492278	0.503793	0.496184	0.498206	0.498365	0.49246	0.498251	0.475721	0.494799	0.506995	0.52169	0.538701	0.584874	0.594299	0.603157	0.564592	0.54824	0.527163	0.538337	0.544424	0.505564	0.495412	0.488213	0.500727	0.512946	0.507109
	0.490529	0.496412	0.512037	0.504315	0.494481	0.482807	0.476925	0.488508	0.492369	0.502021	0.498069	0.498069	0.498069	0.49623	0.535567	0.522734	0.501749	0.491233	0.487554	0.498524	0.50377	0.491983	0.492346	0.509425	0.498524	0.49757	0.512242	0.489575	0.478583	0.474949	0.464774	0.488372	0.499023	0.488826	0.490756	0.482625
	0.467022	0.475789	0.484738	0.482217	0.511174	0.514149	0.500818	0.499705	0.50729	0.509357	0.518737	0.494958	0.470089	0.490098	0.467863	0.504838	0.535612	0.532432	0.519214	0.468135	0.453554	0.482603	0.556984	0.56591	0.570974	0.554122	0.541335	0.528526	0.51692	0.518896	0.474949	0.445492	0.474654	0.490847	0.483216	0.51792
	0.479173	0.489257	0.519578	0.541676	0.547422	0.522212	0.526664	0.513196	0.489348	0.472042	0.450352	0.463116	0.501499	0.572042	0.556189	0.551329	0.51851	0.506427	0.52119	0.530593	0.527572	0.552124	0.515853	0.531342	0.534431	0.552396	0.557347	0.568181	0.536044	0.460754	0.482557	0.446241	0.508994	0.548467	0.548808	0.511151
	0.573527	0.52422	0.565317	0.569923	0.564632	0.504151	0.534483	0.511038	0.551679	0.546023	0.520115	0.568601	0.495211	0.45977	0.438971	0.478106	0.533479	0.54657	0.565453	0.536353	0.618865	0.626574	0.712142	0.621784	0.57526	0.515554	0.501414	0.520069	0.500365	0.51934	0.540047	0.468756	0.475871	0.441069	0.402755	0.408274
	0.523125	0.544563	0.50187	0.510491	0.521392	0.529648	0.513638	0.494298	0.470307	0.486772	0.497354	0.497354	0.494709	0.514596	0.51195	0.51528	0.493706	0.493979	0.514778	0.513684	0.525771	0.534483	0.566411	0.531746	0.506477	0.481573	0.448276	0.470763	0.473499	0.466612	0.47619	0.445904	0.414204	0.430487	0.391534	0.4236

## Sheet: FigureS5d
AUC curve high spatial frequency as post-saccadic image (frequency plus shape change)
Time bin center (ms)	-100	-90	-80	-70	-60	-50	-40	-30	-20	-10	0	10	20	30	40	50	60	70	80	90	100	110	120	130	140	150	160	170	180	190	200	210	220	230	240	250
	0.530488	0.506345	0.492996	0.492007	0.495633	0.502554	0.501978	0.505438	0.5	0.5	0.5	0.5	0.5	0.5	0.493243	0.519693	0.617666	0.691908	0.689436	0.718441	0.752884	0.719183	0.711849	0.689107	0.626566	0.605224	0.632004	0.591628	0.55084	0.562376	0.516068	0.543837	0.543342	0.555949	0.568144	0.532795
	0.501071	0.505274	0.498599	0.485992	0.488464	0.469347	0.500082	0.500742	0.505438	0.5	0.5	0.5	0.5	0.489865	0.483108	0.483108	0.531889	0.577291	0.671309	0.655323	0.709624	0.697676	0.654252	0.63291	0.586849	0.609015	0.608355	0.610333	0.618902	0.576302	0.528016	0.518869	0.499918	0.569875	0.55496	0.552159
	0.541447	0.536668	0.537327	0.510382	0.515491	0.524802	0.50206	0.512195	0.5	0.5	0.5	0.5	0.5	0.496622	0.489865	0.489865	0.466216	0.491348	0.494974	0.480966	0.479565	0.441744	0.431526	0.419496	0.413893	0.401862	0.439519	0.453691	0.469018	0.473879	0.468523	0.45913	0.458635	0.464651	0.486816	0.482779
	0.465722	0.456081	0.410102	0.414222	0.420237	0.478576	0.481543	0.456246	0.455504	0.452868	0.477093	0.488052	0.513926	0.537739	0.544496	0.550758	0.476269	0.484262	0.466299	0.456081	0.508734	0.536833	0.542353	0.508487	0.49827	0.436058	0.423286	0.479565	0.447182	0.432103	0.463332	0.490442	0.493408	0.500577	0.48146	0.489041
	0.439436	0.457729	0.413233	0.37673	0.407548	0.432844	0.485415	0.503543	0.514997	0.493243	0.496622	0.486486	0.468276	0.465392	0.498929	0.490194	0.496127	0.517221	0.529087	0.580999	0.652439	0.613794	0.645435	0.601104	0.556938	0.579515	0.540211	0.530405	0.470995	0.44471	0.461355	0.452208	0.492172	0.48797	0.490606	0.470748
	0.451965	0.476556	0.485017	0.47162	0.453111	0.461484	0.469681	0.488807	0.502468	0.5052	0.491803	0.489071	0.486339	0.483607	0.472678	0.453552	0.434426	0.484312	0.462983	0.454257	0.44703	0.441477	0.521594	0.544685	0.568482	0.572977	0.512692	0.480434	0.492068	0.497532	0.49242	0.495505	0.470915	0.463159	0.4636	0.461308
	0.458928	0.451437	0.508902	0.451701	0.538075	0.445267	0.422263	0.461837	0.409131	0.426846	0.379076	0.39168	0.35572	0.343469	0.419355	0.446325	0.523444	0.566103	0.544068	0.641636	0.638463	0.724837	0.78715	0.710118	0.679182	0.621893	0.542129	0.591222	0.559933	0.584611	0.532787	0.537987	0.554204	0.512339	0.56575	0.531289
	0.474705	0.512604	0.545126	0.55156	0.563547	0.509078	0.522651	0.522651	0.484752	0.517539	0.45602	0.468271	0.465186	0.430108	0.416799	0.407897	0.415741	0.494888	0.483078	0.523268	0.597656	0.669134	0.726335	0.764587	0.668429	0.66085	0.610435	0.611934	0.634497	0.598361	0.674952	0.663141	0.639873	0.567248	0.447559	0.445179
	0.491803	0.491803	0.491803	0.489071	0.494536	0.497268	0.497268	0.5	0.5	0.5	0.5	0.5	0.5	0.5	0.5	0.497268	0.494536	0.5052	0.510136	0.490746	0.511546	0.522916	0.591486	0.655561	0.627005	0.648775	0.570157	0.540719	0.545743	0.492332	0.500529	0.514278	0.530672	0.536665	0.560991	0.499207
	0.5	0.5	0.5	0.5	0.5	0.5	0.5	0.5	0.5	0.5	0.5	0.5	0.5	0.5	0.5	0.516129	0.564516	0.596774	0.642958	0.668253	0.650538	0.597744	0.575798	0.53737	0.524502	0.514631	0.478583	0.475234	0.425084	0.408426	0.430636	0.470915	0.499912	0.523797	0.50802	0.50238
	0.478671	0.490658	0.48299	0.40446	0.414243	0.43945	0.435043	0.449938	0.461749	0.480874	0.45082	0.415301	0.408955	0.432223	0.433721	0.459016	0.510841	0.640931	0.651419	0.552882	0.488542	0.412745	0.411511	0.44183	0.398466	0.335449	0.253922	0.270404	0.299489	0.325489	0.339327	0.373347	0.340208	0.366649	0.320553	0.240525
	0.446677	0.43425	0.453376	0.405694	0.341178	0.346201	0.326811	0.353076	0.42244	0.427552	0.390887	0.350608	0.316764	0.322493	0.385775	0.420589	0.474176	0.592103	0.545302	0.48581	0.451525	0.465891	0.47162	0.436982	0.459281	0.31553	0.316235	0.247929	0.230566	0.285123	0.267319	0.364269	0.386832	0.369998	0.356513	0.306716
	0.472678	0.480874	0.483607	0.472678	0.480874	0.478142	0.480874	0.480874	0.486339	0.489071	0.494536	0.497268	0.494536	0.491803	0.501851	0.511546	0.540895	0.545567	0.528204	0.551913	0.500793	0.511898	0.478671	0.486868	0.502027	0.471179	0.47779	0.463159	0.455755	0.480345	0.477613	0.471973	0.471973	0.455403	0.450555	0.472413
	0.42526	0.387009	0.373612	0.374317	0.401639	0.423145	0.431341	0.452671	0.452318	0.419355	0.39168	0.402256	0.411775	0.445179	0.42764	0.345144	0.326459	0.263529	0.271549	0.273753	0.253305	0.286092	0.230125	0.251631	0.26159	0.234268	0.269258	0.254803	0.277014	0.288295	0.283889	0.274017	0.301692	0.301604	0.346818	0.375022
	0.473255	0.47801	0.480454	0.485602	0.479843	0.482461	0.463351	0.460995	0.447339	0.421073	0.423168	0.412653	0.414223	0.432548	0.415227	0.413613	0.47151	0.487347	0.520462	0.511387	0.473255	0.441536	0.419459	0.395288	0.397033	0.379625	0.353403	0.345637	0.354276	0.352531	0.361736	0.365358	0.377312	0.3637	0.363656	0.38281
	0.365489	0.405672	0.422295	0.461867	0.533639	0.504407	0.518325	0.483421	0.50048	0.497382	0.497382	0.5	0.497382	0.497382	0.497382	0.503098	0.494372	0.492234	0.543805	0.54411	0.504276	0.531545	0.520768	0.490401	0.480192	0.421161	0.347339	0.290052	0.297251	0.300044	0.322033	0.322731	0.307635	0.338787	0.337609	0.404625
	0.44555	0.430017	0.449215	0.46575	0.478098	0.488482	0.463831	0.479058	0.5	0.5	0.5	0.5	0.5	0.5	0.5	0.508333	0.530716	0.564049	0.587565	0.626134	0.686736	0.746553	0.713787	0.691579	0.628578	0.499127	0.481675	0.445244	0.438438	0.458421	0.440707	0.439136	0.448255	0.432286	0.431632	0.452007
	0.424346	0.4274	0.420637	0.45925	0.514703	0.496684	0.503403	0.492583	0.50096	0.508333	0.5	0.497382	0.497382	0.497862	0.498822	0.48822	0.489398	0.514311	0.61514	0.679974	0.735646	0.798647	0.78377	0.764616	0.694939	0.561867	0.498822	0.429974	0.416405	0.400829	0.403665	0.407112	0.411649	0.422164	0.443368	0.473342
	0.452051	0.444939	0.412216	0.453098	0.454363	0.457112	0.482548	0.480977	0.492627	0.508333	0.5	0.5	0.5	0.489529	0.495244	0.495244	0.495462	0.519852	0.548037	0.583726	0.602312	0.67692	0.689092	0.672077	0.64856	0.572295	0.518805	0.480366	0.460646	0.45541	0.457635	0.465314	0.464267	0.458595	0.490009	0.513482
	0.447644	0.446073	0.456108	0.460733	0.479625	0.476963	0.448604	0.434904	0.430323	0.449084	0.4774	0.456545	0.458639	0.479363	0.528098	0.569852	0.623822	0.637827	0.664747	0.66418	0.650436	0.644895	0.642976	0.626353	0.631763	0.586257	0.514965	0.525742	0.568761	0.590052	0.57596	0.575044	0.509206	0.531545	0.524346	0.575654
	0.47052	0.482096	0.464076	0.478006	0.470482	0.469247	0.472565	0.465851	0.472257	0.484102	0.522457	0.563783	0.572118	0.593109	0.58543	0.561699	0.625405	0.620775	0.596311	0.595269	0.599475	0.573005	0.612093	0.630113	0.618537	0.630884	0.602755	0.58296	0.633547	0.653226	0.636634	0.634782	0.623785	0.606112	0.590562	0.532297
	0.495408	0.482328	0.473684	0.483254	0.488038	0.490431	0.493633	0.49618	0.496296	0.496296	0.505711	0.508065	0.505711	0.501003	0.498495	0.499383	0.528554	0.596736	0.687722	0.753627	0.74317	0.745717	0.682513	0.574934	0.481363	0.359623	0.34581	0.375251	0.453272	0.491974	0.547693	0.593224	0.520644	0.527859	0.504322	0.475652
	0.461684	0.483717	0.484218	0.500617	0.522959	0.492823	0.48881	0.501621	0.498495	0.496103	0.511267	0.511344	0.516901	0.511306	0.508875	0.507331	0.510727	0.599244	0.670821	0.69868	0.696018	0.659554	0.618305	0.561005	0.524348	0.531564	0.57725	0.637753	0.645431	0.682243	0.643772	0.603565	0.598704	0.532374	0.542483	0.538046
	0.426686	0.418892	0.418699	0.446442	0.446674	0.469671	0.465658	0.464153	0.499383	0.5	0.5	0.508065	0.516129	0.513737	0.513119	0.493054	0.495524	0.498765	0.513158	0.573468	0.610511	0.665419	0.684288	0.728006	0.675143	0.621469	0.591256	0.527975	0.524927	0.531023	0.50683	0.507486	0.51991	0.533994	0.547693	0.561584
	0.38467	0.381498	0.397727	0.385748	0.421994	0.440133	0.440687	0.505728	0.485588	0.497967	0.497967	0.501478	0.489283	0.50927	0.492763	0.51743	0.563809	0.642523	0.670763	0.675105	0.695584	0.721576	0.747721	0.74729	0.697062	0.652377	0.573078	0.572154	0.599994	0.588291	0.570769	0.56039	0.517831	0.50582	0.521465	0.524082
	0.531579	0.517416	0.53	0.539761	0.51933	0.506938	0.509474	0.487368	0.49933	0.503684	0.493254	0.500431	0.492823	0.492823	0.541292	0.571722	0.57933	0.56311	0.523589	0.510622	0.517608	0.507608	0.507608	0.495215	0.490431	0.490431	0.488038	0.49799	0.502775	0.498038	0.523062	0.506077	0.501148	0.50933	0.496364	0.505933
	0.484019	0.501148	0.498373	0.496077	0.498469	0.488469	0.486077	0.493254	0.488038	0.492823	0.497608	0.497608	0.517608	0.510861	0.556507	0.57311	0.572584	0.568421	0.562153	0.546507	0.532153	0.549282	0.536938	0.532153	0.524115	0.506077	0.513254	0.508038	0.498038	0.512823	0.518038	0.538038	0.533254	0.504067	0.51201	0.510526
	0.42378	0.404641	0.424498	0.438278	0.476268	0.494641	0.491962	0.495981	0.498038	0.5	0.5	0.488038	0.476077	0.43823	0.425359	0.408852	0.428517	0.470622	0.511005	0.544402	0.65067	0.701579	0.718469	0.704976	0.63799	0.60445	0.586842	0.572536	0.543828	0.528325	0.484067	0.491196	0.482584	0.490861	0.470096	0.465598
	0.423923	0.4611	0.500957	0.475837	0.453493	0.464115	0.422201	0.453876	0.476268	0.483254	0.480861	0.452919	0.509856	0.477225	0.478517	0.450239	0.456651	0.521627	0.634689	0.719187	0.711483	0.763971	0.743445	0.725072	0.695885	0.660574	0.611196	0.577321	0.560861	0.560096	0.487081	0.480861	0.471914	0.480861	0.54378	0.510383
	0.455263	0.488278	0.496268	0.5089	0.484019	0.465694	0.47866	0.484593	0.495646	0.497608	0.5	0.5	0.5	0.495215	0.498038	0.515646	0.531005	0.556938	0.556124	0.546172	0.565837	0.567703	0.573971	0.590335	0.565407	0.562775	0.528852	0.511483	0.491435	0.490383	0.478086	0.477847	0.454402	0.447656	0.426699	0.385789
	0.419856	0.430574	0.428278	0.454498	0.46177	0.435789	0.408517	0.43488	0.452536	0.497608	0.497608	0.505215	0.498038	0.491866	0.532105	0.529378	0.540383	0.570431	0.643971	0.632584	0.705455	0.746746	0.782201	0.785215	0.724019	0.688517	0.652105	0.624306	0.650239	0.630431	0.591435	0.579234	0.515646	0.509809	0.484737	0.447943
	0.536507	0.503445	0.512249	0.520383	0.495789	0.490861	0.490335	0.491962	0.49177	0.506938	0.511483	0.534115	0.534115	0.513684	0.516077	0.495646	0.510431	0.510431	0.502823	0.602967	0.670431	0.73201	0.748947	0.695885	0.626555	0.59378	0.601435	0.635742	0.721053	0.757799	0.737943	0.713062	0.665072	0.612584	0.602201	0.627464
	0.482775	0.504163	0.513828	0.531292	0.518852	0.504498	0.51201	0.514019	0.51311	0.50555	0.490431	0.492823	0.492823	0.497608	0.502823	0.503254	0.513254	0.501148	0.52689	0.606459	0.625263	0.642584	0.639904	0.61799	0.604641	0.574976	0.524354	0.511962	0.54	0.548086	0.582823	0.57311	0.546603	0.547847	0.536603	0.513589
	0.460622	0.435024	0.459282	0.468038	0.49244	0.461244	0.494545	0.484976	0.496507	0.496077	0.488038	0.492823	0.502823	0.507608	0.502823	0.505646	0.486077	0.514258	0.610718	0.663636	0.673206	0.665837	0.598612	0.591244	0.597799	0.607177	0.602727	0.587799	0.568612	0.535837	0.545885	0.531292	0.5389	0.534115	0.509091	0.479474
	0.395586	0.438383	0.421045	0.430579	0.437218	0.439795	0.433757	0.464936	0.477507	0.497917	0.5	0.5	0.500141	0.519597	0.444386	0.474541	0.477013	0.494032	0.607168	0.651448	0.631497	0.663383	0.70512	0.68916	0.680049	0.63185	0.570339	0.503566	0.502966	0.48351	0.464583	0.44661	0.399929	0.395268	0.402684	0.397246
	0.435275	0.427189	0.444703	0.442797	0.455897	0.470551	0.463595	0.452366	0.472917	0.5	0.5	0.5	0.5	0.497917	0.495833	0.483333	0.40625	0.34887	0.365219	0.354484	0.369774	0.390219	0.35053	0.310275	0.319527	0.318891	0.331992	0.362888	0.38697	0.373093	0.392549	0.395692	0.381356	0.364901	0.359781	0.356179
	0.441817	0.441162	0.4217	0.494	0.511748	0.51805	0.547746	0.485681	0.484572	0.49763	0.5	0.49763	0.492891	0.485782	0.481043	0.462085	0.477413	0.521125	0.547444	0.611072	0.589846	0.576989	0.554149	0.529545	0.495967	0.538066	0.586569	0.611122	0.613038	0.593073	0.537058	0.503983	0.470808	0.442825	0.480639	0.495059
	0.504386	0.507714	0.553343	0.574519	0.543158	0.539831	0.509983	0.48911	0.467127	0.435464	0.440607	0.446607	0.471362	0.51568	0.495866	0.447061	0.478068	0.394978	0.429817	0.451598	0.452002	0.45664	0.462287	0.458506	0.478118	0.472875	0.483362	0.467984	0.477261	0.492488	0.494706	0.491883	0.485227	0.458556	0.470656	0.479631
	0.53373	0.546738	0.509983	0.509983	0.46506	0.514268	0.489765	0.462589	0.486639	0.469295	0.461682	0.456993	0.456791	0.458153	0.493748	0.521932	0.512151	0.525764	0.547998	0.549713	0.557628	0.525411	0.503025	0.569577	0.527176	0.535142	0.504286	0.475396	0.516386	0.534335	0.545225	0.509731	0.514521	0.513966	0.487446	0.487647
	0.475497	0.442321	0.433196	0.409751	0.404911	0.433296	0.45659	0.506201	0.506806	0.508269	0.49763	0.49763	0.49763	0.495261	0.492891	0.464455	0.408591	0.318393	0.289805	0.31088	0.319401	0.319199	0.317888	0.296662	0.293788	0.297116	0.297872	0.302057	0.325754	0.344358	0.317536	0.317536	0.331401	0.303822	0.3253	0.358223
	0.511914	0.47852	0.481269	0.458128	0.426796	0.437278	0.500057	0.479265	0.471417	0.485222	0.492611	0.497537	0.497537	0.497537	0.495074	0.487685	0.498625	0.492095	0.518845	0.550235	0.521595	0.5952	0.596804	0.569481	0.6011	0.54485	0.552984	0.522683	0.491351	0.451999	0.447073	0.485852	0.492153	0.462596	0.448505	0.394948
	0.462672	0.507139	0.482713	0.50051	0.466497	0.483274	0.47027	0.483784	0.494595	0.497297	0.5	0.509434	0.506731	0.506731	0.516165	0.516165	0.502958	0.452881	0.423406	0.422845	0.437481	0.507853	0.511321	0.471749	0.482917	0.46716	0.434115	0.428455	0.40821	0.423916	0.420041	0.432432	0.408261	0.385824	0.384039	0.42412
	0.46155	0.447323	0.468536	0.473432	0.441509	0.442121	0.4769	0.461703	0.520296	0.497705	0.495411	0.509077	0.504233	0.496124	0.477766	0.474605	0.464559	0.457063	0.494748	0.520347	0.549057	0.602652	0.601581	0.589291	0.600153	0.552575	0.458287	0.458185	0.431871	0.416726	0.479704	0.465273	0.46925	0.467619	0.427741	0.446201
	0.513921	0.500255	0.435033	0.450739	0.486334	0.482917	0.534421	0.54666	0.484957	0.548292	0.526772	0.519684	0.524936	0.462468	0.455176	0.472718	0.497195	0.573738	0.599439	0.577613	0.544161	0.49592	0.497552	0.524273	0.507955	0.473483	0.510607	0.487863	0.479602	0.514635	0.495716	0.552473	0.548292	0.526568	0.484651	0.440133
	0.48975	0.46512	0.477817	0.49383	0.50617	0.516114	0.512239	0.48154	0.492912	0.48358	0.482203	0.442325	0.41127	0.436869	0.441713	0.445946	0.380469	0.314074	0.35232	0.389342	0.521622	0.577511	0.56512	0.605201	0.538552	0.587455	0.554564	0.555482	0.481795	0.45283	0.436512	0.387914	0.431515	0.42361	0.4128	0.417491
	0.554513	0.538807	0.528098	0.534829	0.494799	0.49643	0.503774	0.488526	0.510148	0.507955	0.463539	0.478123	0.525701	0.487302	0.422693	0.430189	0.425497	0.443447	0.476696	0.46563	0.480724	0.490923	0.489495	0.525191	0.493422	0.526721	0.56512	0.49332	0.537379	0.486843	0.512953	0.554054	0.533146	0.500663	0.48669	0.454207
	0.482143	0.486607	0.477679	0.482143	0.482143	0.486607	0.495536	0.5	0.5	0.513889	0.513889	0.513889	0.509425	0.464782	0.494296	0.584077	0.592138	0.552579	0.443452	0.364831	0.322049	0.354787	0.426587	0.543403	0.582961	0.569816	0.509053	0.477927	0.484995	0.454737	0.40935	0.391989	0.339658	0.340154	0.357763	0.390253
	0.482143	0.449405	0.470734	0.469494	0.47371	0.500992	0.500992	0.518849	0.528274	0.506076	0.515625	0.492932	0.484871	0.319196	0.35119	0.564484	0.576513	0.644469	0.595734	0.417287	0.360119	0.37934	0.418775	0.462798	0.545139	0.547743	0.550595	0.494048	0.386905	0.437252	0.495164	0.52443	0.517113	0.47433	0.530878	0.532986
	0.497958	0.475494	0.471976	0.538008	0.535285	0.563535	0.53381	0.516224	0.517926	0.554005	0.543567	0.539596	0.496483	0.337985	0.346494	0.520536	0.507375	0.570683	0.469821	0.357953	0.315521	0.385863	0.48491	0.47209	0.46914	0.571591	0.567393	0.570796	0.599274	0.554686	0.599501	0.601089	0.538915	0.598593	0.579419	0.570343
	0.495575	0.495575	0.495575	0.5	0.5	0.5	0.5	0.5	0.5	0.5	0.5	0.5	0.433628	0.36079	0.405605	0.412299	0.4629	0.466757	0.421829	0.36408	0.351146	0.377581	0.378829	0.416723	0.422396	0.40708	0.411845	0.434649	0.45337	0.455866	0.414227	0.423077	0.434876	0.418993	0.467211	0.462333
	0.523313	0.523313	0.527778	0.495536	0.495536	0.491071	0.491071	0.495536	0.495536	0.513889	0.513889	0.513889	0.520337	0.528398	0.538194	0.548859	0.511781	0.529762	0.532366	0.544891	0.547495	0.565848	0.553075	0.55878	0.585565	0.53435	0.521081	0.524802	0.510789	0.497396	0.502232	0.488467	0.492312	0.478299	0.493304	0.489583
	0.533234	0.52877	0.509673	0.514013	0.50496	0.500248	0.486979	0.491195	0.49566	0.500124	0.513889	0.49628	0.487847	0.488095	0.604043	0.636409	0.645585	0.629216	0.59127	0.527778	0.466766	0.462798	0.433036	0.424107	0.423611	0.477679	0.473958	0.478299	0.478795	0.434772	0.430308	0.512649	0.529638	0.532242	0.553323	0.507688
	0.521329	0.488095	0.49256	0.483631	0.478795	0.465402	0.483135	0.465402	0.474702	0.487351	0.442088	0.451141	0.479787	0.471106	0.498388	0.5031	0.477679	0.507068	0.475198	0.474702	0.482019	0.485615	0.488715	0.521329	0.512401	0.514385	0.487351	0.53559	0.535218	0.560516	0.589906	0.532738	0.509549	0.488467	0.5	0.542783
	0.530867	0.489201	0.507898	0.521035	0.500322	0.516038	0.514829	0.513217	0.466151	0.482753	0.539491	0.5353	0.527079	0.566973	0.407398	0.500967	0.518214	0.46744	0.562379	0.573098	0.534413	0.568343	0.584865	0.585106	0.585751	0.564072	0.593166	0.575193	0.590264	0.528449	0.542392	0.555529	0.548034	0.510477	0.518295	0.52039
	0.483881	0.494197	0.483881	0.482431	0.479529	0.489039	0.502901	0.505722	0.524178	0.519181	0.511364	0.507818	0.504271	0.512089	0.494358	0.509994	0.495084	0.511444	0.56528	0.576644	0.659655	0.675451	0.673759	0.680851	0.6196	0.577853	0.590828	0.600741	0.679562	0.672228	0.589217	0.552466	0.456963	0.508623	0.510155	0.502821
	0.504271	0.497179	0.490087	0.512814	0.501289	0.519423	0.523211	0.512089	0.500725	0.507818	0.507818	0.496454	0.522727	0.526999	0.498066	0.534494	0.49452	0.516441	0.552224	0.51499	0.571647	0.586396	0.614201	0.576402	0.552708	0.54489	0.556496	0.62637	0.618714	0.587444	0.57608	0.530303	0.518778	0.507092	0.500484	0.499355
	0.500725	0.497179	0.504271	0.507818	0.515635	0.512089	0.500725	0.489362	0.492908	0.496454	0.507818	0.507818	0.507818	0.530545	0.54481	0.563507	0.537476	0.527885	0.540135	0.536348	0.523291	0.499436	0.501048	0.502982	0.520068	0.498549	0.550613	0.590828	0.5951	0.583092	0.604288	0.544084	0.528449	0.498711	0.495406	0.502418
	0.482995	0.495084	0.487992	0.494842	0.49863	0.482914	0.482914	0.497099	0.497099	0.515635	0.519262	0.515796	0.52716	0.558269	0.477676	0.43746	0.430529	0.401515	0.436009	0.489039	0.46736	0.485493	0.538846	0.513217	0.535622	0.542634	0.510235	0.512814	0.533285	0.50677	0.498711	0.532237	0.489039	0.529658	0.556496	0.543923
	0.494923	0.513298	0.51636	0.527724	0.501934	0.49049	0.493956	0.49734	0.500645	0.492908	0.507818	0.504433	0.530625	0.536509	0.506931	0.46196	0.436976	0.419407	0.441167	0.542553	0.625403	0.643617	0.646438	0.645551	0.618956	0.609284	0.606061	0.606544	0.590264	0.557866	0.546744	0.551499	0.518214	0.544649	0.563185	0.533124
	0.502921	0.505723	0.507612	0.511889	0.492743	0.50003	0.495103	0.50059	0.486518	0.493864	0.475572	0.482417	0.476428	0.490117	0.518321	0.511329	0.489173	0.486724	0.479349	0.517406	0.554254	0.547439	0.519737	0.488494	0.482358	0.49168	0.519176	0.505163	0.482446	0.49109	0.492831	0.517111	0.505694	0.50236	0.461057	0.421525
	0.481237	0.472917	0.48637	0.491031	0.493274	0.497758	0.497758	0.497758	0.495516	0.495516	0.497758	0.497758	0.5	0.488789	0.443061	0.449581	0.433532	0.441055	0.505163	0.47569	0.494631	0.490884	0.49761	0.495457	0.493244	0.491031	0.486665	0.484305	0.490884	0.479644	0.468079	0.485692	0.489527	0.504927	0.52965	0.519117
	0.501711	0.49941	0.495073	0.488494	0.490736	0.493126	0.493126	0.499852	0.502036	0.502065	0.499823	0.495339	0.512214	0.527024	0.537704	0.53083	0.509057	0.461293	0.47395	0.445421	0.421171	0.463506	0.470262	0.499321	0.52723	0.51006	0.506903	0.526198	0.499262	0.525814	0.506697	0.495427	0.564373	0.519117	0.549799	0.530889
	0.500816	0.465986	0.486667	0.458912	0.463333	0.463333	0.483333	0.483333	0.499796	0.5	0.5	0.5	0.5	0.523197	0.529388	0.501973	0.503741	0.407755	0.385034	0.44	0.46966	0.568571	0.613061	0.572857	0.581837	0.561156	0.496259	0.54102	0.507959	0.544422	0.581701	0.616939	0.608639	0.536054	0.574558	0.54102
	0.455435	0.481707	0.49177	0.47034	0.465874	0.457317	0.476061	0.475685	0.48374	0.497967	0.497967	0.50414	0.50414	0.50414	0.502183	0.490289	0.466426	0.496939	0.509736	0.525344	0.54991	0.562205	0.548354	0.515758	0.495533	0.507603	0.505947	0.503362	0.495207	0.500276	0.492899	0.490841	0.488708	0.466928	0.473803	0.453955
	0.485772	0.490339	0.471921	0.466953	0.500301	0.485772	0.48374	0.476664	0.473728	0.497967	0.5	0.497967	0.498118	0.523863	0.51626	0.518669	0.482385	0.509811	0.552595	0.553498	0.610383	0.556509	0.538392	0.568002	0.555305	0.538267	0.54602	0.545794	0.571364	0.610659	0.605641	0.562155	0.550462	0.54045	0.534703	0.548304
	0.507904	0.458873	0.430217	0.446176	0.428636	0.438974	0.492472	0.477943	0.47975	0.495935	0.497967	0.497967	0.497967	0.493902	0.489888	0.47162	0.452349	0.471545	0.490264	0.512546	0.534202	0.56903	0.574626	0.592392	0.575956	0.55415	0.532345	0.534879	0.561854	0.579419	0.569407	0.554326	0.54878	0.549333	0.54449	0.522634
	0.488065	0.49957	0.495107	0.497785	0.507075	0.497785	0.504893	0.500099	0.502414	0.504728	0.509324	0.50238	0.495404	0.495404	0.485915	0.472228	0.496925	0.525094	0.525392	0.533856	0.529293	0.492925	0.483568	0.483568	0.485816	0.495735	0.50972	0.519044	0.532996	0.506778	0.492164	0.48942	0.481221	0.483733	0.500264	0.502711
	0.462441	0.471467	0.445811	0.462144	0.499702	0.525822	0.515043	0.502347	0.492958	0.492825	0.521127	0.507042	0.5	0.50453	0.488263	0.483568	0.495305	0.521127	0.55161	0.575316	0.529425	0.511506	0.543973	0.576076	0.603452	0.576936	0.540237	0.50777	0.445943	0.458804	0.461747	0.464888	0.483337	0.510018	0.442339	0.434537
	0.53369	0.532864	0.532864	0.504695	0.488263	0.492958	0.495305	0.483568	0.497653	0.504695	0.5	0.497653	0.502347	0.495305	0.516432	0.508332	0.516597	0.528103	0.525623	0.526483	0.524995	0.495272	0.480063	0.501818	0.507505	0.53217	0.540898	0.545758	0.546419	0.49914	0.460358	0.468029	0.479435	0.527574	0.536402	0.528367
	0.51587	0.492958	0.476228	0.476526	0.460094	0.474178	0.481221	0.49061	0.49061	0.478873	0.5	0.486478	0.499306	0.452787	0.450208	0.462045	0.471401	0.535211	0.528301	0.526681	0.540038	0.518085	0.482213	0.491305	0.492495	0.509919	0.517358	0.517523	0.523904	0.524631	0.532467	0.507703	0.504298	0.48737	0.481882	0.47603
	0.479793	0.514847	0.485912	0.480647	0.481074	0.47773	0.479888	0.487051	0.494569	0.498031	0.5	0.506024	0.55028	0.566858	0.55315	0.515938	0.447752	0.478062	0.470283	0.490727	0.521488	0.50083	0.487904	0.506736	0.509463	0.540319	0.54473	0.549236	0.57274	0.570368	0.581728	0.563277	0.558557	0.567475	0.523266	0.520563
	0.52903	0.522673	0.541291	0.523717	0.527986	0.50517	0.491936	0.484086	0.489731	0.528033	0.579547	0.562186	0.551561	0.573214	0.546011	0.57319	0.571056	0.545679	0.503818	0.516507	0.552699	0.64159	0.717816	0.739968	0.781757	0.711792	0.638483	0.608031	0.577056	0.564676	0.600038	0.546177	0.555379	0.584575	0.584646	0.597998
	0.423679	0.448582	0.477967	0.518594	0.516863	0.505929	0.478157	0.493549	0.497249	0.502799	0.524452	0.516578	0.499573	0.430723	0.479722	0.521179	0.494996	0.508443	0.463832	0.449104	0.453088	0.491367	0.470686	0.482616	0.509439	0.532089	0.51219	0.504269	0.466464	0.482971	0.487074	0.483446	0.529788	0.525519	0.527583	0.585452
	0.507234	0.470876	0.478157	0.453159	0.440447	0.442012	0.434684	0.480007	0.478607	0.510151	0.520729	0.511503	0.514752	0.514349	0.526444	0.506498	0.516697	0.491936	0.4524	0.430936	0.428683	0.43402	0.450313	0.447182	0.468812	0.505645	0.512594	0.513922	0.512404	0.515108	0.529883	0.539204	0.546011	0.577412	0.557134	0.538137
	0.504293	0.493881	0.482117	0.502301	0.518381	0.534057	0.553648	0.542121	0.548288	0.531567	0.544019	0.544208	0.533299	0.521298	0.5037	0.525282	0.537259	0.548975	0.541694	0.523503	0.494213	0.437032	0.400081	0.379613	0.370387	0.385424	0.386183	0.391068	0.380965	0.377146	0.37717	0.386301	0.399986	0.408358	0.421971	0.385874
	0.52514	0.504886	0.530666	0.5245	0.526587	0.52348	0.507163	0.526682	0.524618	0.510222	0.514396	0.504388	0.506475	0.516578	0.522365	0.526231	0.510554	0.485841	0.463689	0.482734	0.496917	0.490774	0.484276	0.48003	0.4316	0.451357	0.458661	0.444929	0.437648	0.446234	0.425102	0.403022	0.417299	0.419837	0.433806	0.443435
	0.494213	0.496182	0.484371	0.466535	0.466773	0.458899	0.472797	0.488663	0.494332	0.506143	0.502087	0.498031	0.5	0.494094	0.480315	0.482995	0.461697	0.448392	0.442083	0.438905	0.432644	0.436296	0.433854	0.432549	0.42707	0.42394	0.432857	0.415165	0.414406	0.420406	0.390855	0.410469	0.423964	0.407457	0.439949	0.44085
	0.478655	0.500806	0.503961	0.501494	0.515748	0.498031	0.49898	0.482331	0.475714	0.515321	0.536263	0.525353	0.55768	0.549355	0.520207	0.519661	0.467698	0.444811	0.47154	0.467603	0.494616	0.502348	0.519709	0.510151	0.505313	0.495731	0.481501	0.473247	0.529504	0.487738	0.502087	0.515961	0.47652	0.487193	0.512689	0.518713
	0.523764	0.51729	0.518143	0.486624	0.477872	0.474125	0.468457	0.460369	0.49298	0.486149	0.49981	0.554217	0.537402	0.486386	0.495565	0.478086	0.498624	0.491984	0.456479	0.403923	0.366924	0.357153	0.400342	0.412413	0.422754	0.420762	0.398776	0.395859	0.402523	0.430699	0.458685	0.467437	0.466322	0.470876	0.495897	0.50702
	0.469303	0.418921	0.434964	0.44112	0.502385	0.531478	0.581599	0.549688	0.515392	0.469736	0.454908	0.421393	0.449098	0.485605	0.472598	0.495924	0.469303	0.449662	0.377341	0.445543	0.433576	0.495231	0.567031	0.519641	0.623526	0.562435	0.55901	0.51743	0.510796	0.486429	0.469736	0.539629	0.470517	0.535293	0.496531	0.525234
	0.462539	0.456729	0.403182	0.40535	0.465617	0.504119	0.497312	0.508065	0.489247	0.491935	0.497312	0.497312	0.491935	0.483871	0.478495	0.472988	0.468522	0.460198	0.49393	0.526968	0.518817	0.53629	0.558533	0.599246	0.641649	0.635016	0.617109	0.652662	0.629639	0.636837	0.656955	0.615505	0.603581	0.597988	0.530524	0.519251

## Sheet: FigureS5e
Normalized firing rate, time from stimulus update (-100ms to 250ms), low to low
0.072079	0.0723378	0.0726824	0.0726153	0.0723301	0.0717785	0.0711175	0.0703689	0.0694182	0.0683535	0.067284	0.0660974	0.0649017	0.0636596	0.0625117	0.0613334	0.0602797	0.0592799	0.0583417	0.0574064	0.0565502	0.0558254	0.0552244	0.0546803	0.0540419	0.0534964	0.0529468	0.0523779	0.0517129	0.0510152	0.0502061	0.0494726	0.0485824	0.0476936	0.0466019	0.045571	0.0443835	0.0431909	0.0419249	0.0406008	0.0392342	0.0378407	0.036435	0.0349689	0.0335936	0.0321137	0.0307548	0.0294987	0.0282685	0.0270059
0.150306	0.146352	0.142386	0.138505	0.134665	0.131012	0.127549	0.124208	0.120956	0.118028	0.115264	0.112873	0.110366	0.108139	0.106044	0.104216	0.102269	0.100481	0.0988191	0.0971978	0.0956119	0.0941057	0.0926811	0.0910464	0.0895209	0.0882054	0.0870687	0.0859301	0.0848395	0.083813	0.0828326	0.0819254	0.0810251	0.0800791	0.0790921	0.0782063	0.0771947	0.0762169	0.0752489	0.0742248	0.0731428	0.0719544	0.0706708	0.0693476	0.0679779	0.0666493	0.0651421	0.0635742	0.0619834	0.0603483
0.567493	0.560591	0.552616	0.543352	0.533492	0.523094	0.512347	0.500801	0.488571	0.476664	0.46476	0.452811	0.440375	0.428262	0.416359	0.404704	0.393001	0.381845	0.371348	0.360937	0.350615	0.340747	0.331325	0.321806	0.312542	0.303504	0.294662	0.286148	0.27724	0.269187	0.260631	0.252186	0.244142	0.235734	0.227856	0.21954	0.211371	0.203294	0.194944	0.186539	0.178246	0.169375	0.160727	0.152467	0.144032	0.135452	0.127289	0.118995	0.110827	0.102826
0.945759	0.928535	0.909521	0.889475	0.86761	0.844722	0.820744	0.796148	0.77207	0.746566	0.721223	0.695662	0.671167	0.648651	0.627596	0.607062	0.589165	0.574128	0.560771	0.549787	0.540304	0.534096	0.53023	0.528709	0.5292	0.530544	0.533591	0.537892	0.542614	0.547319	0.552175	0.555303	0.558749	0.561189	0.562448	0.561708	0.558956	0.555689	0.551823	0.546479	0.541326	0.533981	0.526384	0.517735	0.509593	0.50198	0.494137	0.487335	0.480552	0.475651
0.466855	0.466041	0.465582	0.465483	0.465523	0.465013	0.464834	0.464883	0.464056	0.462942	0.460745	0.458659	0.455504	0.452028	0.44701	0.44178	0.4361	0.429939	0.423391	0.41606	0.408154	0.39987	0.391442	0.382856	0.373849	0.364656	0.355434	0.346236	0.336646	0.327609	0.318611	0.309682	0.300625	0.292098	0.283717	0.275603	0.268303	0.261479	0.255081	0.249118	0.243729	0.238967	0.235026	0.231619	0.228917	0.226754	0.224986	0.223698	0.222819	0.222153
0.289025	0.285413	0.281387	0.277022	0.272296	0.267096	0.261503	0.255514	0.249424	0.242621	0.235528	0.227927	0.220444	0.212802	0.204829	0.197662	0.190793	0.183714	0.177571	0.171544	0.166925	0.162772	0.159514	0.157836	0.156744	0.156512	0.157102	0.158162	0.160239	0.16284	0.165934	0.169764	0.173458	0.176883	0.179979	0.183527	0.186766	0.189613	0.19191	0.193613	0.194409	0.194926	0.194793	0.19375	0.192187	0.19041	0.187814	0.185097	0.182323	0.179296
0.997754	0.991544	0.984666	0.978356	0.972037	0.965283	0.959397	0.954311	0.948795	0.944057	0.939698	0.935582	0.933149	0.930507	0.927801	0.925901	0.924099	0.922336	0.920127	0.917554	0.913844	0.910288	0.905632	0.900023	0.893471	0.886162	0.877588	0.867377	0.856862	0.845128	0.831596	0.817609	0.802082	0.786875	0.770591	0.754085	0.736756	0.719958	0.703679	0.68741	0.67189	0.656673	0.642493	0.629398	0.617095	0.606557	0.596156	0.587392	0.579364	0.572107
0.239091	0.241517	0.243788	0.245917	0.247848	0.24965	0.251191	0.252449	0.253552	0.254362	0.254905	0.255247	0.255308	0.255462	0.255378	0.255385	0.255231	0.255246	0.255229	0.255281	0.25553	0.256029	0.256879	0.258092	0.25959	0.261304	0.263397	0.265783	0.268241	0.27112	0.274388	0.277785	0.281654	0.285319	0.289159	0.292799	0.296578	0.300285	0.303659	0.306989	0.309743	0.312301	0.314383	0.315853	0.317012	0.317529	0.317763	0.317228	0.316366	0.314879
0.0268143	0.0269144	0.0270122	0.027097	0.0271576	0.0271843	0.0271692	0.0271077	0.0269992	0.0268468	0.0266576	0.026442	0.026213	0.0259844	0.0257704	0.0255835	0.0254334	0.0250842	0.0250842	0.0251087	0.0251517	0.025202	0.0252435	0.0252568	0.0252204	0.0251123	0.0249116	0.0245998	0.0241624	0.0235897	0.0228774	0.0220271	0.021046	0.0199468	0.0187465	0.0174658	0.0161279	0.0145154	0.0132	0.0118842	0.0105932	0.00934848	0.00816791	0.00706543	0.00605094	0.00513055	0.00430688	0.00357947	0.00294531	0.00239939
0	0	0	0	0	0	0	0	0	0	0	0	0	0	0	0	0	0	0	0	0	0	0	0	0	0	0	0	0	0	0	0	0	0	0	0	0	0	0	0	0	0	0	0	0	0	0	0	0	0
0.115345	0.11637	0.117304	0.118022	0.118414	0.118562	0.118712	0.118503	0.118238	0.117772	0.117229	0.116688	0.116179	0.115626	0.115099	0.114533	0.114099	0.113691	0.113186	0.112833	0.112563	0.112175	0.11172	0.111156	0.110644	0.109864	0.108876	0.107822	0.106557	0.10512	0.103408	0.101318	0.0991742	0.096874	0.094404	0.0917562	0.0890799	0.0863119	0.0834548	0.0805978	0.0777753	0.0749785	0.072334	0.0698224	0.0674054	0.065165	0.0630492	0.0610903	0.0591484	0.0573849
0.172677	0.171959	0.170926	0.169894	0.168948	0.167973	0.166843	0.165758	0.164537	0.16319	0.16193	0.160666	0.159394	0.158175	0.156972	0.155788	0.154611	0.153673	0.15257	0.151536	0.1508	0.150054	0.149414	0.148694	0.148117	0.147524	0.147145	0.146639	0.146143	0.145516	0.144727	0.143772	0.142646	0.141488	0.140162	0.138529	0.136939	0.13521	0.13329	0.131309	0.129307	0.127268	0.125095	0.122993	0.120866	0.118715	0.116573	0.114343	0.1121	0.109665
0.041743	0.0432752	0.0450261	0.046491	0.0478477	0.049347	0.0504927	0.0514761	0.052286	0.0529178	0.0536553	0.0540388	0.0542984	0.0544602	0.0545549	0.0546154	0.054675	0.0547656	0.0547062	0.0549932	0.0553649	0.0558324	0.0563967	0.0570497	0.0577733	0.0585407	0.0593171	0.0603427	0.0611025	0.0617627	0.0622809	0.0626174	0.0627375	0.0626134	0.0622258	0.0615649	0.0606308	0.0590155	0.0576854	0.0561133	0.0543398	0.0524088	0.0503661	0.0482569	0.046124	0.0440055	0.0419337	0.0399338	0.0380232	0.0360022
0.0700071	0.0706431	0.0714494	0.0722549	0.0731026	0.0740851	0.0750302	0.0761025	0.0769814	0.0779901	0.0790887	0.0800948	0.0811611	0.0821	0.0830589	0.0839186	0.0845089	0.0851367	0.0855803	0.0858147	0.0858151	0.085558	0.0849493	0.0841377	0.0829397	0.0816134	0.0798956	0.077794	0.0754887	0.072902	0.0699137	0.0668881	0.0636664	0.0602901	0.0567297	0.053196	0.0496363	0.0460216	0.0424866	0.0391385	0.035915	0.0326997	0.0298496	0.027188	0.0246553	0.0224245	0.0204977	0.0187061	0.0171159	0.0156424
0.0756872	0.0734149	0.0712793	0.069181	0.0673233	0.0655761	0.0640865	0.06253	0.0611514	0.0598531	0.0589765	0.0581567	0.0576369	0.0571828	0.0569247	0.0568493	0.0570405	0.0572397	0.057552	0.0580419	0.0586745	0.0593177	0.0598031	0.060195	0.0604561	0.0604852	0.060489	0.060278	0.0598443	0.0590851	0.0582421	0.057196	0.0559724	0.0545001	0.053048	0.0514148	0.0498731	0.0483243	0.0467003	0.0452635	0.0438991	0.0426223	0.0414399	0.0403498	0.0393422	0.0382977	0.0374276	0.0365702	0.0357002	0.0347923
0.500577	0.491976	0.483801	0.476093	0.468514	0.461201	0.453932	0.446576	0.439393	0.432316	0.425171	0.418023	0.410712	0.403194	0.395638	0.387983	0.380173	0.372182	0.364273	0.355754	0.347422	0.338911	0.330117	0.321182	0.312145	0.302676	0.293172	0.283554	0.273927	0.264275	0.254469	0.24461	0.23508	0.225512	0.216005	0.206676	0.197537	0.188323	0.179528	0.170919	0.162621	0.15469	0.146959	0.139551	0.132344	0.125453	0.118578	0.112125	0.105904	0.0999458
0.115634	0.115743	0.115863	0.116177	0.116868	0.117544	0.118612	0.119794	0.121056	0.12238	0.123743	0.125101	0.126296	0.127427	0.128224	0.128932	0.129422	0.129574	0.129329	0.128822	0.127973	0.126757	0.125278	0.123459	0.121401	0.11893	0.116234	0.113356	0.110212	0.106837	0.103423	0.0999172	0.096255	0.0927053	0.0892019	0.085702	0.0822819	0.0788998	0.0757662	0.07273	0.0698826	0.0671519	0.064514	0.0621498	0.0598444	0.0576007	0.055515	0.0535476	0.0515585	0.0496077
0.174264	0.172161	0.170196	0.168638	0.167299	0.166083	0.165324	0.164855	0.164646	0.164941	0.165413	0.166127	0.16708	0.168351	0.169728	0.171039	0.172601	0.174017	0.17538	0.176489	0.177376	0.177697	0.177988	0.177803	0.17715	0.176119	0.174489	0.172622	0.170278	0.167542	0.164551	0.161086	0.157474	0.15366	0.149861	0.146005	0.142068	0.138181	0.134451	0.130751	0.127226	0.123805	0.120532	0.117474	0.114524	0.111509	0.108681	0.105729	0.10283	0.100039
0.40668	0.398034	0.389787	0.382115	0.375278	0.368752	0.362957	0.357589	0.352309	0.347862	0.343957	0.340569	0.337403	0.334771	0.332047	0.329776	0.328082	0.326488	0.324916	0.32306	0.32131	0.319426	0.317175	0.314544	0.311658	0.308613	0.30486	0.300402	0.295613	0.290529	0.285122	0.279183	0.272798	0.266098	0.259111	0.251955	0.244734	0.237269	0.229636	0.222037	0.214354	0.206638	0.198922	0.19143	0.18392	0.176676	0.169296	0.161948	0.154684	0.147138
0.0390566	0.0402805	0.0415238	0.0428189	0.0441525	0.0454677	0.0468139	0.048156	0.0494249	0.0505696	0.0516735	0.0526522	0.0535347	0.0543202	0.0550787	0.0556857	0.0562561	0.0567905	0.0572476	0.0576638	0.0580522	0.058464	0.0588611	0.0592466	0.0596358	0.0600802	0.0605293	0.0609901	0.0614611	0.0619331	0.0623889	0.0627934	0.0631486	0.0634846	0.0637565	0.0638593	0.063931	0.0638467	0.0637109	0.0634273	0.0630574	0.0625991	0.0620714	0.061407	0.0606649	0.0598376	0.0590179	0.0581729	0.0572533	0.0563353
0.0281429	0.028389	0.028642	0.0289952	0.029366	0.0297782	0.0302059	0.0306434	0.0311778	0.031679	0.0321933	0.0327381	0.0333684	0.0338928	0.03447	0.0350672	0.0356313	0.0362354	0.0367616	0.0372943	0.0377756	0.0382461	0.0386478	0.0390218	0.0393249	0.0395799	0.0397327	0.039779	0.0397645	0.0396878	0.0395295	0.0392429	0.0389882	0.0386037	0.0381685	0.0377129	0.0371549	0.0366527	0.0360827	0.035555	0.0350035	0.034417	0.0339022	0.03341	0.0329262	0.0324834	0.0321055	0.0317662	0.0314656	0.0311662
0.00844027	0.00820879	0.00796415	0.00770912	0.00746083	0.00723276	0.00701287	0.00680413	0.00659791	0.00641079	0.00624383	0.006109	0.00598072	0.00587347	0.00579714	0.00573535	0.00568606	0.00564647	0.00561316	0.00558225	0.0055269	0.00548276	0.00542992	0.00537544	0.00530134	0.00520539	0.00508603	0.00493117	0.00476648	0.00456651	0.00435875	0.00413072	0.00388575	0.00361623	0.00335185	0.0030704	0.0028018	0.00253512	0.00226295	0.00201439	0.00177733	0.00155428	0.00134713	0.00115715	0.000985037	0.000830955	0.000694621	0.000575369	0.000472234	0.000372703
0.12872	0.12764	0.126657	0.125708	0.124801	0.123943	0.122994	0.121987	0.120869	0.119634	0.118189	0.116703	0.115053	0.113177	0.111116	0.108964	0.106709	0.104194	0.101591	0.0988043	0.0959781	0.0930535	0.0901083	0.0871284	0.0840782	0.0811267	0.0781815	0.0752495	0.0723339	0.0695114	0.0667651	0.0640904	0.0615872	0.0590847	0.0567639	0.0545204	0.0523617	0.0503426	0.0483887	0.0465508	0.0448216	0.043251	0.0417344	0.0402948	0.0388963	0.0376308	0.0363717	0.0351839	0.034026	0.0328503
0.195377	0.194072	0.192799	0.191357	0.189929	0.188524	0.186979	0.185369	0.183513	0.18173	0.179814	0.177808	0.17561	0.173365	0.171069	0.168839	0.16657	0.164125	0.161614	0.15931	0.157088	0.154808	0.152476	0.150201	0.147834	0.145528	0.143324	0.141089	0.138958	0.136642	0.134353	0.131955	0.129436	0.126772	0.124059	0.121336	0.118366	0.115252	0.112106	0.108781	0.105375	0.102004	0.0984882	0.0950399	0.091349	0.0878679	0.0844283	0.0809082	0.0775565	0.074186
0.556235	0.544254	0.532494	0.521252	0.510548	0.500108	0.490017	0.480224	0.470904	0.461587	0.452712	0.444224	0.435772	0.427384	0.41929	0.411041	0.403108	0.394936	0.386726	0.378397	0.370065	0.361906	0.353698	0.34528	0.337133	0.328975	0.3209	0.312717	0.304636	0.296468	0.288623	0.280906	0.273501	0.266318	0.259276	0.252431	0.245771	0.239158	0.232707	0.226387	0.220184	0.214159	0.20816	0.202099	0.196051	0.189946	0.183839	0.177644	0.17143	0.1651
0.116542	0.11746	0.118648	0.119958	0.121465	0.123046	0.124673	0.126346	0.127899	0.129256	0.130595	0.131813	0.132874	0.133819	0.134537	0.134895	0.134792	0.134681	0.134346	0.133847	0.133084	0.132285	0.131357	0.130241	0.129198	0.128158	0.12715	0.126157	0.12509	0.124072	0.123181	0.122268	0.121306	0.120194	0.119121	0.117883	0.116448	0.114782	0.112857	0.110359	0.107976	0.105315	0.102356	0.0989223	0.0954904	0.0918346	0.0880327	0.0840354	0.079986	0.0760292
0.0653205	0.0629751	0.060902	0.0587358	0.0565068	0.0544636	0.0526184	0.051155	0.0496809	0.0486014	0.0476841	0.0467478	0.046174	0.0457093	0.0453292	0.0450054	0.0447071	0.0444031	0.0440634	0.0436604	0.0431701	0.0423979	0.0415501	0.0407809	0.0398554	0.0387779	0.0375556	0.0360236	0.0345908	0.0330394	0.0313879	0.0294804	0.0277323	0.0259311	0.0240984	0.0222552	0.0204213	0.0186153	0.0168544	0.0151541	0.0135281	0.011988	0.0105433	0.00920121	0.00796658	0.00684197	0.0058878	0.00510584	0.00443938	0.00389032
0.762616	0.727715	0.693593	0.661474	0.63159	0.602952	0.575579	0.550815	0.527625	0.506945	0.487993	0.470815	0.455166	0.440085	0.426836	0.415485	0.404317	0.394881	0.386193	0.377917	0.371045	0.364735	0.358943	0.353431	0.348367	0.343456	0.338914	0.333428	0.328762	0.323278	0.318176	0.312042	0.305604	0.298307	0.29045	0.281565	0.272309	0.261931	0.251361	0.240306	0.228822	0.216889	0.204952	0.192675	0.180967	0.168982	0.157663	0.146881	0.136547	0.126599
0.649608	0.642972	0.636212	0.629435	0.62265	0.616086	0.609362	0.602868	0.595911	0.589152	0.58268	0.57656	0.570017	0.563489	0.556924	0.550453	0.543623	0.536949	0.530201	0.523196	0.516499	0.509837	0.503331	0.496971	0.490805	0.484797	0.478911	0.473532	0.46806	0.46284	0.457806	0.453163	0.448658	0.444056	0.439416	0.434522	0.429157	0.423745	0.417985	0.411627	0.404624	0.397014	0.388804	0.380029	0.370961	0.361407	0.35144	0.341219	0.330596	0.31981
0.737001	0.719575	0.702839	0.686607	0.670895	0.655293	0.639994	0.625419	0.610688	0.596544	0.582292	0.56827	0.554215	0.539566	0.52482	0.509927	0.494557	0.47885	0.46292	0.447067	0.431019	0.414971	0.398805	0.383249	0.367381	0.351587	0.336902	0.32306	0.309349	0.296567	0.284532	0.273232	0.262355	0.252071	0.242622	0.233731	0.225261	0.21728	0.209152	0.20126	0.193542	0.186208	0.178531	0.17108	0.163482	0.155658	0.147867	0.140172	0.131994	0.124135
0.643373	0.631091	0.618823	0.607195	0.595423	0.583676	0.572361	0.561137	0.550114	0.539199	0.528512	0.517609	0.507101	0.496465	0.486016	0.475604	0.465378	0.455235	0.445111	0.435223	0.425424	0.415773	0.406308	0.396998	0.388019	0.378953	0.370494	0.362019	0.353982	0.345977	0.338351	0.330591	0.323146	0.31578	0.308513	0.301452	0.294445	0.287628	0.280681	0.273721	0.266777	0.25974	0.252775	0.245679	0.238576	0.231331	0.224131	0.216912	0.209541	0.202206
0.104117	0.103175	0.102488	0.10181	0.101599	0.101488	0.10138	0.101457	0.101756	0.102095	0.102293	0.102511	0.102788	0.10273	0.102767	0.102608	0.102191	0.101824	0.101227	0.100385	0.0995953	0.0986713	0.0978351	0.0970051	0.0960993	0.095284	0.0946096	0.0942318	0.0939547	0.093791	0.0938116	0.0940769	0.0945672	0.0952033	0.0957689	0.0965107	0.0972354	0.0979151	0.0985035	0.0988826	0.099139	0.099165	0.0988239	0.0983678	0.0975848	0.0965274	0.09522	0.0936947	0.0920284	0.0901038
0.335188	0.328891	0.322288	0.315521	0.308607	0.301611	0.294639	0.287694	0.280814	0.273576	0.26678	0.260287	0.254237	0.247968	0.242248	0.236798	0.231579	0.22647	0.221583	0.216779	0.212364	0.207924	0.203667	0.199421	0.195156	0.190982	0.186422	0.181923	0.177416	0.172635	0.167798	0.162994	0.157529	0.151908	0.146223	0.140337	0.134477	0.128189	0.121889	0.115585	0.10909	0.102702	0.0963424	0.0902138	0.0841386	0.0781718	0.0725307	0.0669362	0.0620956	0.0576131
0.504911	0.500828	0.496813	0.492535	0.487857	0.48275	0.476675	0.470206	0.462981	0.454883	0.446145	0.436293	0.425831	0.414776	0.402913	0.390348	0.377585	0.364397	0.350779	0.337656	0.324694	0.31205	0.299736	0.288016	0.276988	0.266673	0.257603	0.249731	0.242799	0.236712	0.231663	0.227823	0.224664	0.222611	0.221347	0.220325	0.219818	0.21984	0.219945	0.220289	0.220436	0.220004	0.219536	0.218669	0.217119	0.215001	0.211985	0.208414	0.204058	0.199012
0.691315	0.679516	0.66714	0.655057	0.64264	0.630039	0.61727	0.604349	0.591341	0.578235	0.565156	0.552223	0.539302	0.526228	0.51329	0.500766	0.488384	0.476347	0.464233	0.452916	0.441704	0.43095	0.420561	0.410342	0.400476	0.390886	0.381604	0.372648	0.363886	0.35547	0.34701	0.338825	0.330579	0.322685	0.314974	0.307237	0.299553	0.292092	0.284562	0.277112	0.269563	0.261981	0.254414	0.246564	0.238928	0.23129	0.223391	0.215384	0.207249	0.199072
6.64739	6.5167	6.38491	6.25049	6.11221	5.97442	5.83472	5.69113	5.5475	5.40329	5.25993	5.11619	4.97492	4.83573	4.69551	4.55943	4.42613	4.29458	4.16522	4.03695	3.91322	3.78983	3.669	3.55253	3.43777	3.32806	3.21969	3.11702	3.01494	2.91741	2.82116	2.72849	2.6388	2.55129	2.46536	2.38275	2.30194	2.22277	2.1458	2.07039	1.99519	1.92239	1.85053	1.77767	1.70598	1.63404	1.56226	1.4904	1.41923	1.34909
1.10857	1.08638	1.06333	1.03898	1.01353	0.98724	0.961711	0.936351	0.910859	0.886125	0.861281	0.83743	0.814914	0.793402	0.772526	0.752603	0.733689	0.716884	0.700461	0.68527	0.671605	0.65795	0.644289	0.631438	0.61942	0.607627	0.59636	0.584688	0.573245	0.56142	0.549436	0.537335	0.524981	0.512918	0.500763	0.489076	0.47768	0.466858	0.456414	0.445853	0.436851	0.428058	0.41944	0.410988	0.403739	0.396122	0.388089	0.380434	0.37249	0.364348
0.321287	0.322309	0.322712	0.322661	0.322611	0.322386	0.321747	0.320662	0.319309	0.317549	0.315174	0.312262	0.308798	0.305251	0.300922	0.296312	0.291069	0.28562	0.279861	0.273978	0.268189	0.262072	0.25615	0.25048	0.244856	0.239579	0.234467	0.230219	0.225684	0.222088	0.218926	0.216202	0.213886	0.212056	0.210808	0.209606	0.208738	0.208227	0.207604	0.207181	0.207082	0.207188	0.20744	0.207528	0.207633	0.207757	0.207721	0.207344	0.207212	0.206895
1.33242	1.30943	1.28873	1.26864	1.24914	1.23208	1.21585	1.20233	1.19078	1.18098	1.17359	1.16838	1.16484	1.16263	1.16146	1.16143	1.16144	1.16144	1.1631	1.16304	1.16192	1.16037	1.1563	1.1502	1.14326	1.13386	1.12207	1.10626	1.089	1.06873	1.04695	1.02199	0.994796	0.966278	0.935978	0.903469	0.869525	0.835137	0.800038	0.764537	0.730028	0.695275	0.660728	0.626933	0.594044	0.562605	0.533133	0.504777	0.478729	0.453945
2.57634	2.53153	2.48627	2.43909	2.39069	2.34294	2.2951	2.24625	2.19783	2.14951	2.10201	2.05403	2.00771	1.96214	1.9177	1.8739	1.83203	1.79109	1.75123	1.7125	1.67415	1.6368	1.60077	1.5654	1.52997	1.49617	1.46218	1.42919	1.39672	1.3647	1.3311	1.29853	1.26574	1.23338	1.20109	1.16871	1.13599	1.10281	1.06951	1.03624	1.00209	0.968035	0.933958	0.899784	0.86512	0.830609	0.795862	0.760617	0.726849	0.692682
0.857482	0.850414	0.844068	0.837782	0.832269	0.827198	0.82262	0.818485	0.814257	0.810675	0.807538	0.804712	0.801752	0.799297	0.795963	0.793478	0.790477	0.786904	0.782514	0.777803	0.771704	0.765321	0.758534	0.75071	0.741744	0.732006	0.721704	0.710252	0.698058	0.685277	0.671488	0.657669	0.642977	0.627745	0.612858	0.597096	0.581476	0.565319	0.549373	0.533685	0.517456	0.501476	0.486003	0.470743	0.455059	0.440375	0.425614	0.411418	0.397805	0.384214
0.811895	0.797009	0.781056	0.765815	0.749862	0.733643	0.716821	0.700581	0.682772	0.665508	0.648555	0.631413	0.615137	0.60008	0.584493	0.569047	0.554317	0.539921	0.525173	0.511528	0.497874	0.484377	0.470803	0.457463	0.444234	0.430499	0.416472	0.402821	0.388508	0.3743	0.359587	0.344607	0.329385	0.313619	0.297955	0.282722	0.266485	0.251148	0.235894	0.22059	0.205711	0.191285	0.17701	0.163186	0.149708	0.136848	0.124985	0.113557	0.102488	0.0924059
1.55184	1.53139	1.51223	1.49407	1.47672	1.46142	1.44599	1.43137	1.41757	1.40435	1.39186	1.3792	1.36598	1.35315	1.33998	1.32639	1.31198	1.29675	1.28013	1.26328	1.24481	1.22557	1.20543	1.18359	1.16165	1.13938	1.11652	1.09311	1.06964	1.04611	1.02233	0.998841	0.97549	0.952431	0.929521	0.906666	0.884286	0.862432	0.840286	0.81942	0.798136	0.77735	0.756196	0.735642	0.71534	0.695401	0.676111	0.657021	0.638196	0.620068
0.543759	0.531131	0.5188	0.507844	0.497804	0.48835	0.480037	0.47334	0.468673	0.466053	0.46499	0.46563	0.468193	0.472623	0.478686	0.486088	0.495486	0.505734	0.517227	0.528991	0.541736	0.554229	0.566466	0.578806	0.590351	0.600936	0.610383	0.619075	0.626314	0.632393	0.637688	0.64166	0.645102	0.648016	0.650565	0.652713	0.653895	0.655165	0.65657	0.657924	0.659404	0.660984	0.662998	0.665059	0.667318	0.669723	0.67269	0.67524	0.678069	0.680609
1.89528	1.87785	1.86041	1.84258	1.82334	1.80396	1.78418	1.76454	1.74533	1.72552	1.70505	1.68538	1.66531	1.64467	1.62322	1.60216	1.58026	1.55819	1.53564	1.5127	1.48884	1.46444	1.43943	1.41503	1.38987	1.36352	1.33659	1.30968	1.28259	1.25527	1.22859	1.2018	1.17572	1.14997	1.12509	1.10087	1.0774	1.05539	1.03489	1.01514	0.996296	0.978907	0.962479	0.947132	0.932442	0.918935	0.906311	0.893909	0.882395	0.870941
0.296639	0.293211	0.289625	0.285986	0.282567	0.279236	0.275874	0.272721	0.269773	0.266855	0.264279	0.261946	0.259836	0.258075	0.256369	0.255001	0.253621	0.252323	0.251208	0.250168	0.249274	0.248235	0.247661	0.247045	0.246368	0.245668	0.244779	0.244154	0.243588	0.242924	0.242454	0.241947	0.24131	0.240886	0.24028	0.239714	0.239003	0.238092	0.237075	0.235997	0.234828	0.233581	0.232198	0.230564	0.2286	0.226531	0.224228	0.221863	0.219328	0.216722
0.0210135	0.0204707	0.0199494	0.0194522	0.0189778	0.0185216	0.0180761	0.0176319	0.0171782	0.0167044	0.0162002	0.0156569	0.0150679	0.0144295	0.0137406	0.012862	0.0121181	0.0113289	0.0105058	0.00966137	0.00880861	0.00796058	0.00712971	0.00618615	0.00545926	0.00476984	0.00412602	0.00353359	0.00299611	0.0025151	0.00209031	0.00171998	0.00140118	0.00113011	0.00090241	0.000713419	0.000558396	0.00043271	0.000331978	0.000252161	0.000189629	0	0	0	0	0	0	0	0	0
0.0679197	0.0676192	0.0674284	0.0673256	0.0673374	0.067368	0.0672304	0.0672518	0.0671898	0.0669618	0.0666049	0.0660882	0.0654378	0.0644592	0.0633252	0.0619546	0.0603959	0.0586562	0.0564712	0.0542709	0.0518167	0.0492591	0.0465623	0.043711	0.040934	0.038082	0.0353184	0.0324574	0.0298269	0.0273907	0.0249554	0.0229097	0.0210874	0.0194416	0.0180572	0.0169621	0.016145	0.0155905	0.0152967	0.0152574	0.0153043	0.0157815	0.016409	0.0171823	0.0182487	0.0194443	0.0207438	0.0220666	0.0235016	0.0248412
0.0940411	0.0909828	0.0880107	0.0852741	0.0826149	0.0799025	0.0774587	0.0752689	0.073178	0.0711187	0.0693446	0.0677418	0.066423	0.0652369	0.0642375	0.0634166	0.0627323	0.0622858	0.0620726	0.0620583	0.0622796	0.0625474	0.0630522	0.063672	0.0644628	0.065107	0.0659901	0.0669688	0.0678004	0.0686243	0.0695677	0.0703515	0.0711894	0.0719156	0.0725597	0.0730793	0.0735806	0.0740094	0.0743269	0.0745949	0.0747688	0.0749481	0.0751128	0.0751527	0.0752204	0.0751564	0.0749902	0.0748092	0.0743471	0.0737776
0.0073899	0.00744064	0.00754466	0.0076858	0.00784707	0.00801143	0.00816254	0.00828537	0.00836687	0.00839633	0.00839688	0.00827467	0.00820509	0.00807239	0.00788493	0.00765319	0.00738937	0.00722851	0.00698141	0.00675468	0.00656405	0.00642427	0.00634863	0.00634836	0.00643222	0.00660613	0.00687288	0.00723199	0.00767961	0.00820861	0.00880869	0.00946671	0.010167	0.0108918	0.0117436	0.0124992	0.0132308	0.0139209	0.0145536	0.0151147	0.0155023	0.0159126	0.0162204	0.0164249	0.0165287	0.0165369	0.0164576	0.0163006	0.0160774	0.0158003
0.00319501	0.00384429	0.0045795	0.00540103	0.00630656	0.00729063	0.0083444	0.00945544	0.0106078	0.0117822	0.0129564	0.0141059	0.0152045	0.0162256	0.017143	0.0179321	0.0185708	0.0190409	0.0193287	0.0194256	0.0193287	0.0190409	0.0185708	0.0179321	0.017143	0.0162256	0.0152045	0.0141059	0.0129564	0.0117822	0.0106078	0.00945544	0.0083444	0.00729063	0.00630656	0.00540103	0.0045795	0.00384429	0.00319501	0.00262896	0.00214168	0.00172735	0.00137932	0.00109045	0.0008535	0.000661391	0.000507423	0.000385425	0.000289845	0
0.0238912	0.0230875	0.0222305	0.0213849	0.0206313	0.0198862	0.0192152	0.0186523	0.0182146	0.017856	0.0177534	0.0177052	0.0178656	0.0181279	0.0185911	0.0191847	0.0198946	0.0207022	0.0215848	0.0225169	0.0234861	0.0244641	0.0253618	0.026256	0.027015	0.0277206	0.0283092	0.0288287	0.0291524	0.0293228	0.0293408	0.0292119	0.0288991	0.0285186	0.0279789	0.0274013	0.0267439	0.0260266	0.0252687	0.0244883	0.0237633	0.023005	0.0222713	0.0215717	0.0209126	0.0202973	0.0197263	0.0191976	0.0187067	0.0182478
0.723241	0.722806	0.720841	0.720037	0.717147	0.712594	0.706982	0.700353	0.69278	0.683776	0.674813	0.665266	0.654731	0.644737	0.63351	0.624702	0.614992	0.605873	0.597617	0.590856	0.584642	0.579955	0.575408	0.571293	0.567469	0.563169	0.559527	0.555552	0.549866	0.544957	0.539105	0.532208	0.524405	0.515892	0.505343	0.497712	0.487804	0.478413	0.467091	0.457377	0.447977	0.439958	0.432245	0.425063	0.419935	0.415632	0.413595	0.412708	0.414329	0.417455
0.401586	0.401203	0.400142	0.398872	0.397062	0.39503	0.392841	0.390623	0.388431	0.385964	0.383868	0.382086	0.381178	0.379939	0.378839	0.377856	0.377201	0.376724	0.376266	0.375996	0.375943	0.375957	0.375891	0.37613	0.376009	0.375749	0.375882	0.37595	0.375709	0.375428	0.374479	0.373797	0.372897	0.371598	0.37019	0.36825	0.366417	0.364495	0.362208	0.359505	0.356552	0.354124	0.351467	0.348842	0.346054	0.343753	0.341677	0.339512	0.337986	0.336659
0.725576	0.724569	0.722727	0.71912	0.713574	0.705437	0.696935	0.685905	0.672752	0.658309	0.6411	0.623911	0.605824	0.586978	0.569075	0.550319	0.532881	0.514367	0.496988	0.481003	0.466368	0.452808	0.440814	0.430532	0.42239	0.41524	0.411731	0.410363	0.410436	0.413633	0.418378	0.425711	0.433175	0.443299	0.45546	0.467814	0.481507	0.495418	0.508595	0.522477	0.535879	0.549069	0.56094	0.571648	0.579958	0.58638	0.591054	0.593164	0.593773	0.591881
0.0592158	0.0577123	0.0560206	0.0547981	0.05372	0.0528242	0.0521441	0.0517084	0.0515407	0.0516593	0.0520767	0.0527994	0.0535538	0.0549496	0.0566085	0.0585089	0.0606186	0.0628951	0.0652852	0.067726	0.070146	0.072194	0.0744053	0.0763343	0.0779035	0.0794071	0.0798965	0.0802173	0.0799784	0.0791725	0.0778111	0.0759245	0.0735609	0.0707845	0.0676728	0.0643128	0.0607971	0.0572194	0.0536703	0.0502331	0.0469805	0.0436985	0.0410483	0.0386947	0.0366514	0.0349159	0.0334702	0.0322839	0.0320498	0.0314959
0.0392075	0.0398498	0.0406794	0.0420271	0.0433388	0.0448592	0.0465823	0.0482507	0.0504022	0.0526856	0.0550719	0.0572785	0.0598184	0.0623166	0.0647236	0.0669869	0.0690535	0.0708714	0.0723923	0.0735729	0.0743767	0.0747755	0.0747502	0.0742912	0.0737286	0.0725206	0.0709371	0.0690108	0.0665365	0.0641171	0.0614782	0.0586783	0.0557766	0.0528322	0.0499016	0.0470383	0.0442902	0.0416995	0.0393006	0.03712	0.0351751	0.033474	0.0320158	0.0307905	0.0295339	0.0287768	0.0281617	0.0276561	0.0272245	0.0268298
0.0673018	0.0651696	0.0630533	0.0609907	0.059014	0.0571479	0.055806	0.0544717	0.0533133	0.052101	0.0513679	0.0507956	0.050378	0.0501056	0.0499671	0.0499506	0.0503604	0.0506561	0.0510675	0.0515899	0.0522189	0.0527142	0.0536844	0.0548132	0.0560212	0.0573053	0.0586574	0.0598287	0.0613347	0.0628398	0.0643209	0.065751	0.0671006	0.0683391	0.0694358	0.0703611	0.0710874	0.0715903	0.0718487	0.071846	0.0715694	0.070775	0.0703089	0.0693298	0.0684027	0.0670158	0.0654307	0.063678	0.0617922	0.0598117
0.0584612	0.0598749	0.0616066	0.0636677	0.0662589	0.0690275	0.0720994	0.075639	0.07926	0.0830567	0.0869646	0.0911146	0.0950931	0.0991777	0.102956	0.106508	0.109469	0.112866	0.115574	0.117864	0.119565	0.121011	0.122002	0.122756	0.122958	0.122791	0.122499	0.121786	0.120903	0.120105	0.119053	0.117949	0.116837	0.115754	0.114729	0.113781	0.112922	0.112151	0.111461	0.110687	0.110146	0.109611	0.109051	0.108284	0.107613	0.106652	0.105708	0.104398	0.103035	0.101394
0.233279	0.238454	0.244236	0.249322	0.254191	0.259036	0.263465	0.266906	0.269848	0.272152	0.273573	0.274263	0.273897	0.272632	0.270699	0.267565	0.26428	0.260301	0.256073	0.251779	0.247096	0.242288	0.238119	0.234769	0.230889	0.227684	0.225229	0.223551	0.222397	0.221962	0.222291	0.22323	0.224985	0.227612	0.231444	0.235511	0.240575	0.24697	0.253878	0.261237	0.269415	0.278203	0.287144	0.296455	0.305494	0.314574	0.323634	0.332027	0.339571	0.34618
0.115727	0.11102	0.106328	0.101579	0.0971483	0.0929202	0.0889015	0.0851354	0.0815331	0.0782778	0.0753778	0.0729564	0.0707215	0.0689838	0.067599	0.0663743	0.0653919	0.0646049	0.0642553	0.063858	0.0635004	0.0628998	0.0627557	0.0624363	0.0619314	0.0615192	0.0609145	0.0604103	0.0597336	0.0590623	0.0584099	0.0579147	0.0575991	0.0573679	0.0570794	0.0567418	0.0566378	0.0564728	0.056518	0.0565932	0.0566805	0.0567588	0.0568057	0.0567989	0.0568841	0.0567641	0.0565506	0.0562352	0.0558137	0.0551616
0.0736269	0.0713038	0.0692833	0.0672173	0.0656919	0.0641564	0.0627816	0.0614171	0.0604222	0.0594264	0.0589918	0.0585431	0.0582267	0.0580271	0.0577674	0.0579952	0.0581785	0.05846	0.0587742	0.0589527	0.0593435	0.0595725	0.0599937	0.0603963	0.0612056	0.0617153	0.0622494	0.0628158	0.0632635	0.0639546	0.0645244	0.0653311	0.0661626	0.0670135	0.0678738	0.0687284	0.069558	0.0703391	0.0708874	0.0715312	0.0720309	0.072358	0.0724845	0.0723839	0.0720322	0.0714091	0.0704989	0.0692912	0.0676239	0.0656982
0.369984	0.370833	0.371909	0.372967	0.374051	0.375222	0.377008	0.378934	0.381158	0.383875	0.386515	0.389164	0.391857	0.39435	0.397129	0.399737	0.402355	0.404693	0.406893	0.408797	0.409905	0.41132	0.411879	0.411655	0.411048	0.409524	0.407389	0.404793	0.401376	0.396685	0.391167	0.385145	0.378267	0.370572	0.36201	0.352743	0.342943	0.332259	0.321589	0.3103	0.298738	0.286911	0.274953	0.263296	0.251565	0.240316	0.228951	0.218467	0.208481	0.198703
0.691333	0.679802	0.66814	0.656438	0.644667	0.632264	0.619969	0.60762	0.595095	0.582438	0.569701	0.556803	0.543644	0.530801	0.518055	0.505432	0.492398	0.47954	0.466859	0.454038	0.440947	0.428296	0.415502	0.402666	0.390243	0.377478	0.365331	0.352832	0.341204	0.329813	0.318512	0.307654	0.297067	0.287236	0.277682	0.26874	0.26008	0.251921	0.244077	0.236618	0.229715	0.223014	0.216189	0.209837	0.203439	0.196931	0.190639	0.184134	0.177621	0.171063
1.42411	1.4082	1.39173	1.37625	1.36121	1.34769	1.33368	1.32041	1.30712	1.29495	1.28234	1.27047	1.25786	1.24581	1.23347	1.22092	1.20784	1.19481	1.18122	1.16722	1.15251	1.13774	1.12206	1.10561	1.0892	1.07255	1.05519	1.03819	1.02164	1.00479	0.988144	0.971273	0.954096	0.937416	0.920324	0.903183	0.886077	0.86909	0.852025	0.834509	0.816495	0.798518	0.779881	0.760926	0.741325	0.720772	0.700147	0.67908	0.657697	0.636018
0.918691	0.900662	0.881644	0.863318	0.844715	0.826218	0.807047	0.788446	0.770245	0.751894	0.733808	0.715593	0.697119	0.678892	0.661016	0.643107	0.625879	0.608596	0.591615	0.575282	0.559096	0.543199	0.528179	0.513663	0.499449	0.486126	0.472911	0.460195	0.448008	0.436285	0.424922	0.413216	0.402045	0.390559	0.379161	0.368186	0.35698	0.345638	0.334283	0.322709	0.311215	0.299651	0.288512	0.277463	0.266638	0.255643	0.245353	0.235408	0.225904	0.216617
0.237388	0.23287	0.228258	0.223672	0.219071	0.214419	0.209765	0.204615	0.199642	0.194483	0.189381	0.184164	0.179049	0.173666	0.168281	0.162988	0.157792	0.152479	0.1474	0.142308	0.137306	0.132539	0.127749	0.123028	0.118441	0.113813	0.109082	0.104492	0.0998577	0.0953307	0.0909518	0.086535	0.0821154	0.0774892	0.0729954	0.0686448	0.064459	0.0602028	0.0562118	0.0522536	0.0483799	0.0447083	0.041331	0.0381752	0.0353345	0.0326625	0.0302681	0.0281586	0.0263362	0.0247978
1.49528	1.47274	1.45016	1.43173	1.41346	1.39601	1.38238	1.37007	1.35967	1.35172	1.34551	1.33956	1.33535	1.33029	1.32904	1.32605	1.32074	1.31724	1.31431	1.30935	1.30319	1.29749	1.29154	1.28558	1.27828	1.26845	1.26121	1.25055	1.24194	1.23271	1.22306	1.21355	1.20046	1.18849	1.17493	1.16245	1.14816	1.13233	1.11757	1.1025	1.08882	1.0739	1.05966	1.04693	1.03604	1.02551	1.01679	1.00888	1.00442	0.999733
0.417389	0.408477	0.398841	0.389411	0.379322	0.369066	0.358553	0.348477	0.337931	0.327684	0.31741	0.307488	0.298166	0.288789	0.280699	0.272536	0.265257	0.258002	0.251701	0.245465	0.23994	0.234463	0.229905	0.225328	0.221395	0.217995	0.214244	0.210846	0.208309	0.205947	0.203994	0.201846	0.199476	0.197558	0.195691	0.193411	0.191083	0.188683	0.186069	0.183683	0.181405	0.179009	0.176799	0.174381	0.172004	0.169719	0.167183	0.165134	0.16353	0.161943
0.140554	0.139622	0.138593	0.138017	0.13746	0.137107	0.136947	0.136665	0.136551	0.136268	0.136043	0.135544	0.134954	0.134105	0.132999	0.13156	0.129648	0.127527	0.125117	0.122351	0.119254	0.115839	0.1121	0.108084	0.104141	0.0997066	0.0952047	0.0906796	0.0860847	0.0815489	0.0770866	0.0728682	0.0689013	0.0652847	0.0619827	0.0590305	0.0563537	0.0540372	0.0522311	0.0507896	0.0497512	0.0489698	0.0484006	0.0479074	0.0478589	0.0478291	0.0478761	0.0478849	0.0477599	0.0474727
0.590582	0.586069	0.581814	0.578147	0.574405	0.570582	0.566632	0.562507	0.558774	0.554365	0.550369	0.546468	0.541937	0.537052	0.531986	0.526751	0.521368	0.516195	0.510885	0.505288	0.49958	0.493248	0.487368	0.481256	0.475122	0.46872	0.462479	0.456573	0.450627	0.444496	0.438399	0.432216	0.42644	0.420444	0.414275	0.408389	0.402569	0.396483	0.390542	0.384643	0.378617	0.372454	0.36604	0.359628	0.353354	0.346916	0.34044	0.333441	0.326553	0.319381
1.01125	1.00033	0.989861	0.979927	0.970211	0.960459	0.951354	0.94379	0.937076	0.931037	0.926064	0.922026	0.919008	0.917204	0.91593	0.916154	0.916909	0.918413	0.920428	0.922761	0.925334	0.927171	0.929078	0.930142	0.930227	0.929663	0.926958	0.923364	0.918598	0.911883	0.903488	0.893223	0.881378	0.86735	0.852571	0.836873	0.819711	0.801691	0.782169	0.762731	0.743038	0.723368	0.703517	0.683731	0.664389	0.645347	0.62675	0.608683	0.591497	0.575022
0.384558	0.382582	0.380524	0.378406	0.376508	0.374399	0.372066	0.369613	0.36691	0.364138	0.360909	0.357549	0.353615	0.349311	0.344618	0.339411	0.334072	0.328494	0.322536	0.316349	0.309844	0.30323	0.296586	0.289776	0.283007	0.276114	0.269465	0.263147	0.256965	0.250831	0.244823	0.239439	0.23416	0.228793	0.223754	0.218992	0.214396	0.209802	0.205433	0.201167	0.197294	0.193341	0.189593	0.185758	0.182222	0.178787	0.17519	0.171933	0.16885	0.165639
0.799447	0.798949	0.796905	0.793448	0.788215	0.782283	0.774973	0.765856	0.75586	0.744783	0.732866	0.720342	0.70678	0.693454	0.679462	0.665277	0.651584	0.638224	0.625321	0.612946	0.601435	0.590711	0.581124	0.571804	0.563669	0.556484	0.549992	0.543838	0.538697	0.533652	0.52919	0.524806	0.520616	0.515814	0.510881	0.506122	0.500472	0.494601	0.487622	0.480763	0.472416	0.464456	0.456482	0.447941	0.439182	0.430422	0.421845	0.413342	0.405146	0.39757
0.370116	0.369003	0.368505	0.368592	0.368412	0.368745	0.368572	0.367958	0.367566	0.367182	0.36663	0.365489	0.364247	0.363036	0.361666	0.360063	0.35903	0.35802	0.357451	0.357001	0.357216	0.357728	0.358518	0.359883	0.362221	0.364771	0.367713	0.371203	0.375024	0.379406	0.383836	0.388613	0.39348	0.398007	0.403179	0.407991	0.412976	0.418087	0.422897	0.427347	0.431939	0.436241	0.440471	0.444816	0.449041	0.453221	0.457197	0.460825	0.464231	0.46736
0.506632	0.492256	0.477897	0.463548	0.448686	0.433812	0.419235	0.40496	0.391014	0.377255	0.364239	0.351296	0.339019	0.327521	0.316386	0.305707	0.295808	0.286436	0.277435	0.269226	0.261725	0.254452	0.247746	0.241663	0.235899	0.230247	0.22516	0.220381	0.215592	0.211338	0.207439	0.203702	0.200224	0.196617	0.193337	0.189749	0.186222	0.182879	0.179653	0.176101	0.172573	0.168768	0.164958	0.160789	0.156289	0.151994	0.147378	0.1428	0.137913	0.132904
0.127407	0.128736	0.130033	0.131298	0.132314	0.133554	0.134715	0.136061	0.137082	0.137955	0.138713	0.139314	0.139645	0.140311	0.140327	0.140033	0.139215	0.138363	0.137502	0.136191	0.134982	0.133742	0.132282	0.130894	0.129663	0.128954	0.128147	0.127788	0.128412	0.129078	0.130289	0.13224	0.13491	0.137777	0.140993	0.144476	0.148417	0.152801	0.156778	0.160955	0.164543	0.168152	0.171422	0.174084	0.176364	0.178434	0.180076	0.181588	0.182233	0.182746
0.443764	0.439517	0.435619	0.431977	0.429174	0.427563	0.42652	0.425614	0.425606	0.42576	0.426133	0.426597	0.426634	0.426731	0.427179	0.426308	0.425582	0.424329	0.422386	0.419224	0.415885	0.412002	0.407495	0.402774	0.397163	0.390824	0.384845	0.378676	0.372417	0.366117	0.360211	0.354195	0.348443	0.342892	0.33815	0.333469	0.32924	0.325586	0.322626	0.320229	0.318301	0.317036	0.316319	0.316408	0.317306	0.319063	0.320695	0.324297	0.327475	0.332184
0.31739	0.314425	0.31199	0.309538	0.307433	0.305424	0.303621	0.301548	0.299551	0.297223	0.294968	0.292578	0.289492	0.286196	0.282458	0.278767	0.274811	0.270792	0.266483	0.262176	0.257685	0.253328	0.249187	0.245367	0.241704	0.238233	0.235414	0.233364	0.231708	0.230227	0.2296	0.229406	0.229769	0.230637	0.231829	0.233296	0.234951	0.236773	0.238954	0.240958	0.243199	0.245443	0.247828	0.250045	0.252065	0.253935	0.255469	0.256777	0.257801	0.258683
1.14451	1.12966	1.115	1.09937	1.08367	1.0673	1.051	1.03457	1.01702	0.999595	0.982082	0.964539	0.946974	0.92989	0.912277	0.895194	0.878305	0.861111	0.844729	0.829557	0.814441	0.800353	0.786818	0.774514	0.763024	0.75204	0.742543	0.732993	0.724362	0.716572	0.708893	0.70165	0.694445	0.687583	0.680592	0.673333	0.666313	0.658666	0.651416	0.643856	0.635744	0.628041	0.619417	0.61121	0.602821	0.594707	0.587154	0.578979	0.571048	0.563162
1.11775	1.10344	1.08951	1.07575	1.06157	1.04714	1.03274	1.01831	1.00343	0.988828	0.973948	0.959054	0.94347	0.92759	0.9122	0.896184	0.879924	0.863556	0.847498	0.832021	0.81567	0.801174	0.785986	0.771326	0.757183	0.743829	0.730834	0.719233	0.70765	0.697155	0.687824	0.679233	0.67106	0.664339	0.658732	0.653722	0.649036	0.644885	0.642064	0.639015	0.636229	0.633208	0.629483	0.62587	0.621778	0.616326	0.610761	0.604203	0.596531	0.588203
Normalized firing rate, time from stimulus update (-100ms to 250ms), low to low shape change
0.0140597	0.0142629	0.0144534	0.0148179	0.0149935	0.0151198	0.0151864	0.0151865	0.0151176	0.0149819	0.0147857	0.0145395	0.0142572	0.0138015	0.0135372	0.013279	0.0130459	0.012855	0.0127197	0.0126497	0.0126497	0.0127197	0.012855	0.0130459	0.013279	0.0135372	0.0138015	0.0140512	0.0142656	0.0144251	0.0145119	0.0145111	0.0144116	0.0142062	0.0138923	0.0134715	0.0129496	0.0121829	0.0115309	0.0108052	0.0100245	0.00920762	0.00837316	0.00753856	0.00671962	0.00593004	0.00518117	0.00448183	0.00383831	0.00325448
0.0638891	0.0632891	0.0625774	0.0619761	0.0613277	0.0606328	0.0598932	0.0591121	0.0582938	0.0573271	0.0564841	0.0556171	0.0546189	0.0535297	0.0527324	0.0519246	0.0511151	0.0503092	0.0495081	0.0487087	0.0479041	0.0469664	0.0461466	0.0452733	0.0443305	0.0433019	0.0421721	0.0408108	0.0393559	0.0379115	0.036323	0.034481	0.0326631	0.030731	0.0287075	0.0266185	0.0244919	0.0223566	0.0202413	0.0180561	0.0160911	0.014096	0.0123554	0.0107296	0.00911385	0.00778107	0.00657925	0.00550947	0.00456915	0.00375276
0.053942	0.0519679	0.0498934	0.0477744	0.0456678	0.0436301	0.0417151	0.0399721	0.0384432	0.0371624	0.0361528	0.0354261	0.0349817	0.0348064	0.0348746	0.0351496	0.0355854	0.0357233	0.0364207	0.0370796	0.0376455	0.0380664	0.0382953	0.0382932	0.0380306	0.0374886	0.0366602	0.0355498	0.0341727	0.0321493	0.0304289	0.0285139	0.0264536	0.0242979	0.0220959	0.0198935	0.0177324	0.0156488	0.0136726	0.0118271	0.0101289	0.00858822	0.00720944	0.0059918	0.00493026	0.00401642	0.00323941	0.00258672	0.00204499	0.00160062
0.949953	0.970839	0.990087	1.0083	1.02341	1.03602	1.04677	1.05344	1.05575	1.05619	1.05195	1.04475	1.03247	1.01768	0.999406	0.978234	0.954597	0.928741	0.902209	0.873905	0.844423	0.816278	0.789044	0.764245	0.74168	0.720576	0.701998	0.68542	0.672886	0.664422	0.6583	0.654394	0.654937	0.657021	0.660619	0.668109	0.676532	0.686356	0.696324	0.710118	0.723454	0.736685	0.750394	0.765185	0.778519	0.793696	0.807933	0.822104	0.836072	0.851417
0.385167	0.384376	0.383268	0.381151	0.378308	0.375752	0.371773	0.368015	0.362586	0.35692	0.350342	0.342653	0.334378	0.325876	0.317542	0.308647	0.298989	0.289414	0.280042	0.271172	0.262668	0.254383	0.247684	0.241088	0.2356	0.230684	0.226675	0.223344	0.221054	0.219784	0.219764	0.220588	0.222554	0.224138	0.227075	0.23049	0.234222	0.238737	0.242626	0.246711	0.2502	0.253473	0.256036	0.257777	0.258331	0.257971	0.256911	0.254507	0.251395	0.247259
0.394548	0.391792	0.38925	0.384841	0.379408	0.372944	0.364601	0.356456	0.347448	0.336847	0.326837	0.316437	0.305855	0.29441	0.284291	0.274484	0.264242	0.255671	0.247652	0.240212	0.233331	0.226952	0.220984	0.216498	0.210488	0.205721	0.200908	0.197143	0.192369	0.187442	0.181477	0.176514	0.171442	0.166368	0.160532	0.156381	0.152901	0.149974	0.147771	0.146436	0.146083	0.146787	0.147692	0.15079	0.154842	0.159756	0.165392	0.171577	0.178104	0.184748
0.973745	0.970831	0.967601	0.964963	0.962984	0.960036	0.958408	0.957261	0.9561	0.95487	0.955175	0.955637	0.955348	0.956013	0.955358	0.956637	0.95642	0.955347	0.953671	0.952147	0.949406	0.944804	0.940439	0.935807	0.929862	0.923713	0.916807	0.909697	0.901621	0.894469	0.886183	0.877931	0.868696	0.860321	0.851523	0.842204	0.831985	0.822496	0.813231	0.803966	0.794732	0.785451	0.77606	0.766502	0.756847	0.746918	0.737736	0.728029	0.718663	0.710002
0.275229	0.27941	0.282868	0.285046	0.286383	0.286604	0.285642	0.283362	0.280039	0.275765	0.270667	0.26506	0.2588	0.252445	0.24597	0.239392	0.233411	0.228019	0.22325	0.219221	0.215965	0.21294	0.210848	0.209448	0.208753	0.208703	0.209175	0.210151	0.211559	0.213274	0.215235	0.217441	0.219573	0.222829	0.225466	0.228856	0.232611	0.236353	0.240239	0.244414	0.248649	0.252542	0.256862	0.260653	0.264723	0.268598	0.272739	0.276826	0.280602	0.28425
0.0382141	0.0379192	0.0382141	0.0390877	0.0405076	0.0424207	0.0447554	0.0474235	0.0503237	0.0533446	0.0563694	0.0592795	0.0619595	0.0643011	0.0662078	0.0668406	0.0678508	0.0681909	0.0678508	0.0668406	0.0651903	0.0629481	0.0601782	0.0569578	0.0533733	0.0495167	0.0454817	0.0413599	0.0372373	0.0331921	0.0292919	0.0255928	0.0221383	0.0189596	0.0160757	0.0134949	0.0112157	0.00922863	0.00751808	0.00606364	0.00484192	0.00382788	0.0029961	0.00232173	0.00178124	0.00135298	0.00101746	0	0	0
0	0	0	0	0	0	0	0	0	0	0	0	0	0	0	0	0	0	0	0	0	0	0	0	0	0	0	0	0	0	0	0	0	0	0	0	0	0	0	0	0	0	0	0	0	0	0	0	0	0
0.132175	0.133052	0.133681	0.134378	0.134982	0.135209	0.13549	0.135936	0.13611	0.136293	0.136207	0.135964	0.135556	0.134972	0.133955	0.13321	0.132127	0.130825	0.129304	0.12744	0.125393	0.123282	0.12112	0.11881	0.115976	0.113313	0.110399	0.107535	0.104466	0.101492	0.0983541	0.0953529	0.0923472	0.0893567	0.0861535	0.0833034	0.0805341	0.0777355	0.075317	0.0728499	0.0704649	0.0681676	0.0658391	0.0636348	0.0618324	0.0598734	0.0580369	0.0563172	0.0548316	0.0534224
0.212188	0.210723	0.209214	0.207643	0.205655	0.203696	0.202071	0.200134	0.198626	0.196556	0.194913	0.193451	0.192001	0.190806	0.18972	0.188627	0.187979	0.187662	0.187212	0.186849	0.186437	0.185752	0.185829	0.185764	0.185541	0.185564	0.185163	0.184849	0.184323	0.183939	0.183367	0.182352	0.181396	0.180045	0.178536	0.176452	0.174062	0.171557	0.16861	0.165522	0.161804	0.157581	0.152862	0.148048	0.14287	0.137378	0.13163	0.125849	0.119491	0.11354
0.0466233	0.0396962	0.033496	0.0280094	0.0225529	0.018571	0.014491	0.0117523	0.00943665	0.00750203	0.00590483	0.00460155	0.00355032	0.00271206	0.00205116	0.000880416	0	0	0	0	0	0	0	0	0	0	0	0	0	0	0	0	0	0.000880416	0.00117074	0.00154132	0.002009	0.00259254	0.00331229	0.00507016	0.00641765	0.00804676	0.00999459	0.0122975	0.0149895	0.0181002	0.0216528	0.0256619	0.0301312	0.0350514
0.12915	0.129564	0.129528	0.129019	0.127799	0.126395	0.12429	0.122039	0.119149	0.116194	0.112696	0.109239	0.105578	0.101775	0.0978852	0.0939556	0.0900261	0.0861269	0.0822794	0.0784966	0.0747835	0.0714485	0.0677391	0.0644031	0.0611313	0.0579242	0.0547844	0.0512569	0.0483928	0.0455944	0.0428847	0.0402882	0.0376	0.0353654	0.0333019	0.0314318	0.029542	0.0279336	0.0268256	0.0259112	0.0251843	0.0243999	0.0240565	0.0238206	0.0236622	0.0235485	0.0234448	0.0233174	0.0231349	0.0228698
0.093289	0.0947804	0.0956906	0.0960074	0.0957288	0.0948625	0.0934264	0.0914472	0.0889597	0.0860065	0.0826362	0.0789026	0.0748634	0.070579	0.0661112	0.0615217	0.0568713	0.0522182	0.0476173	0.043119	0.0387686	0.0346053	0.030662	0.0269646	0.0232026	0.0201349	0.0173301	0.0147928	0.0125217	0.0105099	0.00874613	0.00688597	0.00565837	0.00460684	0.00371606	0.00263989	0.00210799	0.00166652	0.00130439	0.00101079	0.000775487	0.000589038	0.000442965	0	0	0	0	0.000442965	0.000589038	0.000775487
0.568108	0.55582	0.543446	0.531179	0.518327	0.505706	0.493397	0.480908	0.46868	0.456866	0.44485	0.433007	0.421625	0.410771	0.400179	0.389646	0.379958	0.370219	0.360744	0.351826	0.343238	0.33468	0.326252	0.317676	0.309371	0.301216	0.292659	0.28412	0.275208	0.266393	0.257048	0.248075	0.238463	0.228835	0.219371	0.210191	0.20091	0.191849	0.182805	0.173974	0.165618	0.157367	0.149284	0.141527	0.134092	0.127085	0.120235	0.1139	0.107546	0.101565
0.138302	0.136442	0.134814	0.132937	0.131185	0.129425	0.127817	0.126012	0.124153	0.122479	0.121093	0.119382	0.117945	0.116485	0.114994	0.11346	0.11187	0.1101	0.108274	0.106296	0.104507	0.102574	0.100494	0.0980514	0.0957414	0.0931695	0.0904835	0.0877969	0.0849792	0.0820477	0.0789109	0.0757253	0.0725025	0.0693648	0.0660789	0.0629131	0.0596327	0.0565039	0.0532896	0.0502531	0.0472633	0.0442238	0.0412833	0.0385524	0.0358944	0.0333169	0.0307167	0.0282366	0.0259823	0.0237041
0.242488	0.240802	0.239121	0.237548	0.235604	0.233967	0.232365	0.230784	0.229126	0.227315	0.226101	0.22456	0.223066	0.22195	0.220972	0.219713	0.218362	0.216886	0.214991	0.213148	0.210739	0.208649	0.20614	0.203141	0.20017	0.196731	0.193362	0.189918	0.186348	0.182564	0.178617	0.174474	0.170566	0.167032	0.163614	0.160086	0.156973	0.15388	0.150948	0.148272	0.145466	0.143007	0.140569	0.137895	0.135451	0.132792	0.130135	0.127187	0.124173	0.1207
0.43367	0.425873	0.419228	0.4129	0.406628	0.400416	0.395822	0.390995	0.386491	0.382078	0.378439	0.374997	0.371309	0.368532	0.365568	0.362721	0.359703	0.356844	0.354263	0.350891	0.347622	0.34338	0.338349	0.332921	0.326737	0.319743	0.312128	0.303617	0.294251	0.28417	0.27325	0.261593	0.249591	0.237368	0.225774	0.213927	0.20178	0.190458	0.179312	0.168946	0.158952	0.149882	0.141491	0.133365	0.126754	0.120364	0.114645	0.10975	0.104909	0.101038
0.0698992	0.0697334	0.0693089	0.0688753	0.0681895	0.0674715	0.0666789	0.0657902	0.0647503	0.0636451	0.062543	0.0613373	0.0602409	0.0590793	0.0579246	0.0567393	0.0556597	0.0546257	0.0536466	0.0528002	0.0519672	0.0511464	0.0505456	0.0499105	0.0492824	0.0487688	0.0482821	0.0478598	0.0474176	0.0469428	0.0463693	0.0457545	0.04514	0.0444669	0.04368	0.042831	0.041975	0.0411201	0.0402275	0.0391879	0.0381366	0.0370834	0.0360384	0.035011	0.0340638	0.0331361	0.0322367	0.0313725	0.0305476	0.0297641
0.0175482	0.0174531	0.0175229	0.0177695	0.0181982	0.0188081	0.0196837	0.0207494	0.0219254	0.0232593	0.0247037	0.0262314	0.0278125	0.0294156	0.0310088	0.0325607	0.0341329	0.0355443	0.0367715	0.0379729	0.0390437	0.0398841	0.0406452	0.0413281	0.0417841	0.0422737	0.0425934	0.0428342	0.0429298	0.0429696	0.0429748	0.0429661	0.0430546	0.0431047	0.0432012	0.0433579	0.0435856	0.0438912	0.0442777	0.0447437	0.0453752	0.0460085	0.04663	0.0473765	0.0481355	0.0488828	0.0495227	0.0501807	0.050736	0.0511594
0.00402536	0.00363329	0.00322137	0.00287346	0.00254395	0.002235	0.00194824	0.00168475	0.00144506	0.00119327	0.00101034	0.000847766	0.000704907	0.000580771	0.000438132	0.000356923	0.000287873	0.000229872	0.00018173	0.000142241	0.000110225	8.4565e-05	6.42332e-05	4.83043e-05	0	0	0	0	0	0	0	0	0	0	0	0	0	0	0	0	0	0	0	0	0	0	0	0	0	0
0.0919197	0.088021	0.0841269	0.0804216	0.0767599	0.0730894	0.069558	0.0662656	0.0630633	0.0601356	0.0572772	0.0546781	0.0524757	0.050515	0.0487269	0.0471676	0.0457748	0.0447521	0.0438079	0.0430786	0.0424523	0.0418395	0.0414662	0.04093	0.0405932	0.0401903	0.0398656	0.0395426	0.0391479	0.0388109	0.0382345	0.0378404	0.0375145	0.0371503	0.0367564	0.0363407	0.0359102	0.0354707	0.0349583	0.0346234	0.0342233	0.0338293	0.0334432	0.033065	0.0326936	0.0322582	0.0319107	0.0315794	0.0312615	0.0309317
0.1195	0.119292	0.119003	0.118482	0.117822	0.117051	0.115999	0.114932	0.113501	0.111574	0.109406	0.107157	0.104612	0.101914	0.099213	0.0964231	0.0933869	0.0906467	0.0878635	0.0853311	0.0830943	0.0809476	0.0789178	0.0771561	0.0756592	0.0745212	0.0735833	0.0728195	0.0723387	0.0718573	0.0714367	0.0710286	0.070514	0.0699845	0.0696108	0.0688732	0.0678899	0.0669956	0.0658007	0.0644547	0.0630797	0.0615629	0.0599399	0.0582486	0.0564199	0.0547334	0.0530795	0.0512728	0.0498212	0.0484543
0.567761	0.559489	0.551025	0.54284	0.534863	0.526544	0.518289	0.509869	0.501671	0.493219	0.484945	0.476264	0.467787	0.459066	0.450069	0.441388	0.432684	0.423767	0.41498	0.406015	0.397312	0.388545	0.379897	0.37147	0.363186	0.355163	0.347259	0.339467	0.331648	0.323922	0.31628	0.308766	0.301586	0.294542	0.287167	0.279992	0.272962	0.265602	0.258317	0.250966	0.243571	0.235936	0.228095	0.22063	0.213154	0.205486	0.197897	0.189826	0.181998	0.174297
0.126938	0.128151	0.129596	0.130208	0.130954	0.13107	0.130924	0.130474	0.130004	0.129525	0.128355	0.12725	0.125548	0.124024	0.122034	0.119953	0.117847	0.115784	0.113937	0.112377	0.111064	0.110059	0.109413	0.10916	0.109324	0.109911	0.11091	0.111982	0.113787	0.115542	0.117877	0.120298	0.12313	0.125578	0.127854	0.129863	0.131512	0.132406	0.133173	0.133345	0.132573	0.131543	0.129842	0.127185	0.124315	0.120876	0.116943	0.112597	0.107926	0.10302
0.014887	0.014887	0.0153011	0.0168623	0.0183169	0.020205	0.0225084	0.025202	0.0282541	0.0323672	0.0362588	0.0398903	0.0444676	0.0499547	0.0550746	0.0603492	0.0657493	0.0712468	0.0768153	0.0824297	0.0880667	0.0937031	0.099315	0.104876	0.110357	0.115721	0.120926	0.125921	0.130648	0.135037	0.139016	0.142503	0.145417	0.147676	0.149202	0.149926	0.14979	0.148754	0.146794	0.14391	0.14012	0.136211	0.13101	0.125166	0.118795	0.112028	0.105008	0.0978825	0.0907992	0.0839019
0.624081	0.596837	0.572095	0.550221	0.529264	0.510718	0.492823	0.477674	0.466339	0.456166	0.447098	0.440054	0.433461	0.42862	0.425242	0.422626	0.421257	0.419144	0.41819	0.417678	0.417048	0.417189	0.417399	0.417568	0.41877	0.419336	0.419486	0.418402	0.417565	0.416578	0.414796	0.411731	0.40835	0.404046	0.398819	0.393287	0.386495	0.378954	0.37075	0.361983	0.351876	0.342548	0.332493	0.321947	0.31243	0.30286	0.293321	0.283871	0.274544	0.265349
0.612852	0.606923	0.60277	0.598752	0.595319	0.592184	0.5897	0.58747	0.585043	0.582325	0.580016	0.577813	0.575024	0.571528	0.568387	0.564494	0.560417	0.555141	0.549863	0.543826	0.538455	0.532105	0.525522	0.519116	0.511836	0.504616	0.498238	0.491767	0.484961	0.478811	0.472618	0.466463	0.460702	0.454842	0.44904	0.443212	0.437554	0.43175	0.425352	0.419311	0.412626	0.406081	0.399162	0.391928	0.384864	0.377486	0.370017	0.362348	0.354406	0.346994
0.756164	0.745754	0.736199	0.727639	0.71909	0.711314	0.703433	0.69581	0.688736	0.681279	0.673626	0.666958	0.65853	0.650301	0.641972	0.632841	0.622709	0.613587	0.603842	0.593924	0.58368	0.57338	0.563281	0.55245	0.542726	0.532487	0.522455	0.512305	0.502218	0.491931	0.480727	0.469774	0.458636	0.447052	0.434769	0.421979	0.408219	0.394279	0.380394	0.365587	0.350737	0.335864	0.320495	0.304826	0.289042	0.273764	0.259033	0.244906	0.231219	0.217644
0.581626	0.570097	0.5594	0.549321	0.539554	0.530281	0.521101	0.512276	0.503923	0.49568	0.488133	0.480592	0.47289	0.465811	0.458567	0.452212	0.445632	0.439407	0.433001	0.426504	0.419965	0.413389	0.406243	0.399369	0.391955	0.38453	0.376571	0.368309	0.360038	0.351082	0.342173	0.333263	0.323739	0.314268	0.304425	0.294967	0.285714	0.276396	0.267115	0.257927	0.249458	0.241175	0.233169	0.225447	0.217759	0.21074	0.203673	0.196973	0.19035	0.183875
0.112749	0.110501	0.108451	0.106225	0.104588	0.102877	0.101471	0.10012	0.0984635	0.0975163	0.0962352	0.0951889	0.0937915	0.0927176	0.0918975	0.0910434	0.0901587	0.089479	0.088609	0.0877227	0.0866433	0.0857646	0.0846773	0.0837782	0.0830717	0.0821695	0.0812548	0.0805717	0.0795612	0.0788065	0.0780869	0.0774147	0.0764494	0.0764596	0.0764329	0.0765725	0.0766709	0.0769138	0.0771335	0.0777308	0.0784754	0.0793693	0.0802362	0.0814682	0.0828254	0.0847692	0.0865005	0.0881834	0.0901979	0.0922907
0.366997	0.358384	0.349754	0.340756	0.331041	0.321119	0.31105	0.301223	0.29127	0.280921	0.270312	0.260537	0.250747	0.24097	0.231669	0.222111	0.212642	0.202612	0.193202	0.184298	0.175158	0.166565	0.157786	0.14961	0.140978	0.13343	0.126572	0.119045	0.112388	0.106508	0.101115	0.0962443	0.0918146	0.0878458	0.0843479	0.0813219	0.0784296	0.0757435	0.0743014	0.0732044	0.072104	0.0717247	0.0715981	0.0716938	0.0719758	0.072403	0.0729301	0.0735075	0.0737518	0.0736954
0.564202	0.551151	0.537255	0.524081	0.50928	0.494861	0.479849	0.464058	0.44763	0.431917	0.415829	0.399664	0.383211	0.367208	0.351196	0.335921	0.321271	0.307219	0.29414	0.281523	0.270886	0.260212	0.251642	0.244387	0.237042	0.231916	0.227287	0.223388	0.220346	0.218036	0.215474	0.213112	0.211058	0.208582	0.205904	0.202913	0.199521	0.195662	0.191383	0.186409	0.181252	0.17586	0.169697	0.163785	0.157636	0.151031	0.144081	0.137577	0.131287	0.125587
0.634122	0.622787	0.611361	0.600384	0.589599	0.578551	0.568314	0.558237	0.54814	0.538593	0.529276	0.519794	0.510907	0.501965	0.492573	0.483742	0.474838	0.465874	0.456887	0.447815	0.438152	0.428426	0.419197	0.409265	0.399312	0.388966	0.379065	0.368755	0.358315	0.34794	0.33728	0.326879	0.31629	0.305622	0.294473	0.283908	0.27311	0.262292	0.251556	0.241008	0.230635	0.22056	0.210942	0.201134	0.191841	0.182979	0.17425	0.166321	0.158564	0.151155
6.34828	6.18035	6.01818	5.85654	5.69565	5.53884	5.38342	5.23053	5.08024	4.93588	4.79194	4.65765	4.52538	4.39681	4.27393	4.14439	4.01708	3.89415	3.78097	3.66412	3.54914	3.43488	3.32104	3.21371	3.10479	2.99455	2.89242	2.79223	2.702	2.61364	2.52805	2.44731	2.36887	2.29669	2.22937	2.16387	2.10395	2.04722	1.98988	1.93731	1.88608	1.83835	1.7908	1.74648	1.70033	1.65416	1.60686	1.56078	1.51199	1.46241
1.11392	1.12442	1.13353	1.14054	1.14627	1.15288	1.15716	1.16165	1.16429	1.16589	1.165	1.1632	1.16115	1.15886	1.15485	1.14976	1.14289	1.13504	1.12676	1.11641	1.1041	1.09189	1.07883	1.06338	1.04639	1.0281	1.00696	0.985845	0.962382	0.93821	0.911908	0.884487	0.856751	0.826669	0.79682	0.765821	0.736053	0.706875	0.677029	0.646753	0.617109	0.588916	0.560117	0.532551	0.507586	0.483536	0.460473	0.436417	0.415916	0.396268
0.316651	0.301099	0.286629	0.271719	0.257612	0.243165	0.229901	0.217341	0.205539	0.194141	0.184607	0.175626	0.168325	0.161897	0.156348	0.151955	0.148506	0.146221	0.146012	0.145893	0.146855	0.14826	0.150228	0.152956	0.156433	0.159976	0.163434	0.167354	0.171455	0.175942	0.179725	0.184713	0.18924	0.193791	0.198385	0.202805	0.207359	0.212033	0.217043	0.222063	0.227066	0.232004	0.236813	0.241414	0.245709	0.24959	0.25294	0.255401	0.257692	0.25886
1.68728	1.67929	1.67315	1.66438	1.65869	1.65286	1.64856	1.64554	1.64304	1.63858	1.63298	1.6305	1.62698	1.62062	1.61351	1.60494	1.59283	1.5777	1.55987	1.53667	1.51041	1.47856	1.44427	1.40568	1.36391	1.31855	1.27265	1.22091	1.16554	1.11059	1.05551	0.99984	0.943611	0.888439	0.835675	0.782872	0.736424	0.691687	0.650747	0.613924	0.583116	0.554508	0.531397	0.514405	0.500115	0.489183	0.483542	0.480152	0.478002	0.481405
2.79764	2.75948	2.72022	2.6801	2.63867	2.59435	2.55	2.50367	2.4548	2.40607	2.35639	2.30559	2.25575	2.20059	2.14925	2.0979	2.04344	1.99056	1.93755	1.88469	1.83413	1.78236	1.732	1.6797	1.6296	1.57855	1.52727	1.47826	1.42952	1.38233	1.33613	1.28924	1.24649	1.20367	1.16084	1.12093	1.08442	1.04863	1.01521	0.984683	0.954672	0.927367	0.900955	0.87568	0.850629	0.82672	0.802877	0.779576	0.755771	0.732657
0.756286	0.742092	0.728279	0.714657	0.701013	0.688032	0.675375	0.663722	0.653133	0.644168	0.636811	0.629093	0.623763	0.619764	0.616058	0.612544	0.609094	0.605974	0.60347	0.601091	0.598093	0.595775	0.593969	0.591729	0.589472	0.587201	0.584915	0.582602	0.57982	0.577609	0.575363	0.573293	0.570376	0.568037	0.564699	0.56124	0.556625	0.550758	0.544487	0.537741	0.529529	0.519411	0.508849	0.497294	0.484785	0.471809	0.45711	0.442716	0.427687	0.4122
0.550822	0.531721	0.514655	0.497757	0.481786	0.468025	0.454608	0.441585	0.429661	0.420067	0.410891	0.402129	0.394971	0.388122	0.381128	0.375221	0.372526	0.369609	0.366918	0.363809	0.360835	0.358369	0.355574	0.351804	0.348166	0.343324	0.338427	0.332186	0.325263	0.318166	0.310221	0.301484	0.291492	0.281001	0.270602	0.25968	0.247803	0.236282	0.224498	0.212543	0.200499	0.187907	0.17551	0.16387	0.15234	0.140987	0.129871	0.118512	0.108174	0.0981952
1.44613	1.42401	1.40332	1.38342	1.36368	1.34551	1.3275	1.31002	1.29261	1.2762	1.25965	1.24377	1.22756	1.21102	1.19383	1.1765	1.15849	1.13951	1.1203	1.10047	1.07948	1.05692	1.03437	1.01128	0.98787	0.963539	0.939687	0.914741	0.88904	0.864699	0.841693	0.817587	0.795596	0.773557	0.752091	0.731198	0.711894	0.693503	0.676083	0.658396	0.64278	0.627825	0.613707	0.600798	0.587621	0.575501	0.563594	0.551058	0.539789	0.528973
0.588071	0.587334	0.586902	0.585696	0.584294	0.583158	0.581281	0.579189	0.576316	0.5746	0.572067	0.569789	0.567493	0.564778	0.561771	0.559398	0.557778	0.556639	0.555549	0.554997	0.55573	0.557957	0.559258	0.561932	0.566343	0.572072	0.576353	0.582768	0.590678	0.598251	0.606214	0.614312	0.621581	0.630886	0.639662	0.647264	0.654515	0.662246	0.668858	0.67426	0.678471	0.682884	0.686053	0.689303	0.690976	0.691476	0.69135	0.690211	0.687679	0.684329
1.83758	1.82026	1.80267	1.78406	1.76322	1.7417	1.71976	1.69662	1.6719	1.64765	1.62187	1.59528	1.56811	1.54093	1.51541	1.48906	1.46145	1.43438	1.40812	1.38117	1.35391	1.32707	1.29999	1.27187	1.2446	1.21904	1.19293	1.16787	1.14258	1.11812	1.09533	1.07287	1.05121	1.03187	1.01311	0.995011	0.979959	0.964653	0.951683	0.939151	0.927364	0.916327	0.906032	0.896573	0.886856	0.878301	0.867881	0.857522	0.846834	0.835281
0.380654	0.380696	0.380425	0.378943	0.37626	0.373912	0.370684	0.366638	0.362191	0.357448	0.352453	0.347868	0.343577	0.33946	0.33609	0.333451	0.331725	0.33095	0.330862	0.33182	0.333615	0.336457	0.339662	0.343452	0.347695	0.351838	0.355651	0.359463	0.362612	0.36558	0.367349	0.368608	0.368958	0.368412	0.366905	0.364692	0.361722	0.357773	0.353676	0.349309	0.344954	0.339849	0.334862	0.329422	0.32402	0.318829	0.313371	0.30861	0.303864	0.299268
0	0	0	0	0	0	0	0	0	0	0	0	0	0	0	0	0	0	0	0	0	0	0	0	0	0	0	0	0	0	0	0	0	0	0	0	0	0	0	0	0	0	0	0	0	0	0	0	0	0
0.0887253	0.0857249	0.0824626	0.0789812	0.0753216	0.0715225	0.0676199	0.0636474	0.0596939	0.0557921	0.0519192	0.0481084	0.0446166	0.0410993	0.0377574	0.0346229	0.0317263	0.0290956	0.0265886	0.0244373	0.0228143	0.0215105	0.0201997	0.0196395	0.0192118	0.0192843	0.0198407	0.020481	0.0213434	0.022393	0.02359	0.024724	0.0261285	0.0275363	0.028906	0.0300311	0.0312549	0.0323254	0.0332206	0.0339246	0.0342604	0.0348278	0.0350319	0.0350535	0.0349102	0.0346228	0.0342141	0.0337078	0.0331274	0.0324953
0.131135	0.128954	0.126556	0.124206	0.121464	0.118777	0.115842	0.112849	0.109949	0.106905	0.104065	0.101244	0.0985372	0.0962168	0.0938466	0.0918673	0.0900045	0.0887767	0.0875889	0.0867613	0.0864234	0.0863894	0.0866434	0.0871584	0.0877632	0.0887189	0.0897963	0.0906728	0.0917685	0.0929737	0.0940564	0.0949664	0.0955205	0.0959787	0.0959861	0.0958138	0.0951193	0.0941877	0.0928268	0.0910325	0.0886737	0.0857981	0.0828576	0.0795251	0.0758425	0.0718583	0.0676261	0.063204	0.0586526	0.054034
0.0204313	0.0191455	0.0177621	0.0163147	0.0148362	0.0133574	0.0119063	0.0105073	0.00918037	0.00794122	0.00680098	0.00576651	0.00484074	0.00402316	0.00331039	0.0026968	0.00217508	0.00173684	0.00137309	0.00107473	0.000832824	0.000638948	0.000485327	0.000364973	0	0	0	0	0	0	0	0	0	0	0	0	0	0	0	0	0	0	0	0	0	0	0	0	0	0
0	0	0.000839024	0.0011157	0.00146886	0.00191455	0.00247066	0.00315656	0.00399277	0.00500023	0.0061996	0.00761016	0.00924871	0.0111282	0.0132565	0.0156346	0.0182558	0.0211045	0.0241548	0.027371	0.0307068	0.0341064	0.0375054	0.0408327	0.044013	0.0469688	0.0496245	0.0519086	0.0537576	0.0551184	0.0559514	0.0562319	0.0559514	0.0551184	0.0537576	0.0519086	0.0496245	0.0469688	0.044013	0.0408327	0.0375054	0.0341064	0.0307068	0.027371	0.0241548	0.0211045	0.0182558	0.0156346	0.0132565	0.0111282
0.0138566	0.0132017	0.0126413	0.012181	0.0118242	0.0115708	0.0114176	0.0112253	0.0112834	0.0114484	0.0118863	0.012243	0.0128187	0.0134835	0.0140658	0.0148738	0.0156109	0.0164166	0.0173015	0.0182797	0.0193682	0.0205855	0.0219508	0.0233493	0.0250953	0.0270228	0.0291363	0.0314317	0.0338948	0.0365007	0.0392136	0.0419871	0.0447656	0.0474856	0.0500786	0.0524731	0.0545983	0.0563872	0.0577793	0.0587241	0.0591833	0.0591327	0.0585632	0.0574816	0.0559102	0.0538853	0.0516337	0.0489172	0.0458052	0.042672
0.923184	0.938716	0.954316	0.967652	0.981977	0.994444	1.00514	1.01023	1.01659	1.01946	1.01877	1.01451	1.00674	0.995588	0.981206	0.963796	0.941872	0.917829	0.893512	0.866929	0.838374	0.808131	0.774767	0.742417	0.709076	0.675023	0.640521	0.605825	0.57117	0.536776	0.505136	0.472593	0.441049	0.410676	0.37992	0.351076	0.324157	0.300893	0.277444	0.257815	0.23985	0.221954	0.208071	0.195984	0.18573	0.179602	0.17372	0.169743	0.167583	0.169412
0.320521	0.322257	0.323615	0.324558	0.325843	0.326386	0.326866	0.327763	0.328658	0.3292	0.330343	0.331401	0.333142	0.334621	0.336594	0.338885	0.341245	0.344132	0.346607	0.349544	0.352617	0.355763	0.359914	0.36339	0.366332	0.36985	0.372897	0.375416	0.377601	0.379848	0.381388	0.382709	0.382717	0.382865	0.382123	0.380717	0.37908	0.376477	0.373369	0.36937	0.364359	0.3592	0.353131	0.34646	0.339235	0.331988	0.324085	0.31582	0.307287	0.298378
0.77232	0.747479	0.719904	0.688906	0.658317	0.62671	0.593588	0.56049	0.529237	0.499575	0.472119	0.446218	0.423203	0.402514	0.38799	0.376595	0.369083	0.364622	0.364342	0.368997	0.378437	0.390402	0.40551	0.423403	0.44366	0.463089	0.486404	0.510584	0.535922	0.560655	0.583319	0.605405	0.624272	0.64179	0.657553	0.66889	0.676471	0.680147	0.67986	0.675651	0.668869	0.657708	0.642498	0.625687	0.606536	0.585558	0.563288	0.540261	0.516992	0.493962
0.0918048	0.0940981	0.0960061	0.0975468	0.0987421	0.0996144	0.100183	0.100464	0.100464	0.100183	0.0996144	0.0987421	0.0975468	0.0960061	0.0940981	0.0918048	0.0891147	0.0860257	0.082547	0.0787004	0.0745203	0.0711289	0.066786	0.0623758	0.0579893	0.0537222	0.0496712	0.045931	0.0425902	0.0389277	0.0368248	0.0352729	0.0343217	0.0340012	0.0343217	0.0352729	0.0368248	0.0389277	0.0415142	0.0445001	0.0477875	0.0512669	0.0548209	0.0583277	0.0616656	0.0647164	0.0665697	0.0689409	0.0706861	0.0717544
0	0	0	0	0	0	0	0	0	0	0	0	0	0	0	0	0	0	0	0	0	0	0	0	0	0	0	0	0	0	0	0	0	0	0	0	0	0	0	0	0	0	0	0	0	0	0	0	0	0
0.179232	0.17825	0.17696	0.175477	0.173902	0.172321	0.170794	0.169356	0.168015	0.166754	0.166457	0.165509	0.164533	0.163455	0.163126	0.161917	0.1614	0.159989	0.159308	0.157833	0.156325	0.154881	0.152928	0.151474	0.151314	0.151686	0.152743	0.154617	0.15741	0.161182	0.165948	0.171672	0.178266	0.184896	0.192938	0.201243	0.209553	0.217587	0.225051	0.231652	0.237112	0.241177	0.243637	0.244327	0.24314	0.240029	0.234315	0.22764	0.219217	0.209236
0.217451	0.220119	0.221339	0.221135	0.220148	0.217465	0.213634	0.20878	0.203038	0.196551	0.189465	0.181921	0.174058	0.166004	0.157876	0.149783	0.141816	0.134057	0.127167	0.120208	0.113675	0.107605	0.102028	0.0969609	0.0919681	0.0880449	0.0845919	0.0815923	0.0790206	0.0764017	0.0742536	0.0725038	0.0715241	0.0706904	0.0695265	0.0689946	0.068471	0.067924	0.067322	0.066634	0.0658308	0.0648856	0.0633329	0.0621518	0.0607407	0.0590952	0.0572151	0.0546642	0.0524524	0.0500108
0.0704685	0.067991	0.0665248	0.0661046	0.0667405	0.0680059	0.0713416	0.0752108	0.0799448	0.0850277	0.0912628	0.0979584	0.104547	0.111791	0.118971	0.126057	0.13289	0.139188	0.145376	0.150424	0.15522	0.158791	0.161126	0.163172	0.164428	0.16552	0.165619	0.165252	0.164546	0.164181	0.163363	0.162629	0.162092	0.162951	0.163433	0.164424	0.167069	0.169535	0.172652	0.176956	0.18204	0.187348	0.193242	0.199664	0.207098	0.21455	0.222365	0.230471	0.237975	0.246661
0.14175	0.138129	0.134406	0.130174	0.126215	0.122011	0.117543	0.112071	0.107238	0.102092	0.0966624	0.0906289	0.08535	0.079586	0.0734123	0.0677294	0.0621354	0.0563512	0.0512778	0.0465059	0.0421047	0.0381318	0.0346323	0.031638	0.0291671	0.0272235	0.0254347	0.0246001	0.0238405	0.0239376	0.0243596	0.0250529	0.025957	0.0270064	0.028133	0.0292689	0.0303482	0.0313098	0.031736	0.0320394	0.0325236	0.0326866	0.0325236	0.0320394	0.0312483	0.0301735	0.0288458	0.0273021	0.025584	0.0237353
0.111615	0.107755	0.103965	0.100268	0.0966849	0.0927718	0.0891253	0.0861888	0.0833663	0.0806765	0.0781344	0.0757504	0.0735309	0.0714779	0.0695885	0.0673934	0.0659226	0.0645452	0.063243	0.0619916	0.0603006	0.059181	0.0579864	0.0566887	0.0552611	0.05368	0.0519269	0.0495289	0.0475261	0.0453114	0.0429047	0.0403327	0.037628	0.0354476	0.0327973	0.0301906	0.0276809	0.0253207	0.0231598	0.020783	0.0192746	0.0180569	0.017163	0.0166169	0.0164332	0.0166169	0.017163	0.0180569	0.0192746	0.020783
0.369351	0.364099	0.358996	0.354354	0.350036	0.346097	0.342567	0.340319	0.338322	0.336479	0.33509	0.334231	0.333871	0.3343	0.334114	0.335067	0.336267	0.337042	0.338925	0.340052	0.34247	0.344843	0.346798	0.348675	0.351559	0.353478	0.35499	0.356001	0.356091	0.355895	0.355007	0.353363	0.35016	0.346511	0.342283	0.337074	0.331367	0.324504	0.316899	0.308656	0.299889	0.290394	0.280697	0.270893	0.260751	0.251404	0.242088	0.232883	0.223847	0.214698
0.658937	0.64606	0.633515	0.620636	0.607935	0.595461	0.58272	0.570447	0.558414	0.545405	0.533133	0.521295	0.509649	0.498523	0.486447	0.475572	0.465197	0.454959	0.444672	0.435364	0.42615	0.417474	0.408888	0.400499	0.39298	0.385755	0.378535	0.372052	0.365816	0.360033	0.354283	0.349386	0.344796	0.341085	0.337705	0.334332	0.331083	0.32801	0.325155	0.322573	0.319814	0.316479	0.313007	0.308999	0.304866	0.300193	0.294963	0.288596	0.282388	0.27531
1.45288	1.4252	1.39589	1.36799	1.34083	1.31333	1.28544	1.25982	1.2355	1.21222	1.18913	1.16712	1.14706	1.12661	1.10701	1.08722	1.06893	1.0494	1.02986	1.01183	0.994212	0.975498	0.956993	0.939308	0.921674	0.905353	0.890218	0.876382	0.863221	0.85223	0.8427	0.834897	0.828885	0.823597	0.819209	0.815981	0.812639	0.810272	0.808156	0.805656	0.802444	0.797723	0.791628	0.7851	0.776117	0.765355	0.751899	0.736277	0.718443	0.698417
0.875572	0.850735	0.827841	0.805165	0.782952	0.760668	0.739256	0.717738	0.696579	0.675545	0.65569	0.635561	0.615218	0.595713	0.57603	0.556558	0.537992	0.519195	0.50047	0.48274	0.465432	0.449369	0.433821	0.418682	0.405038	0.392062	0.379896	0.368719	0.358113	0.348451	0.339335	0.331282	0.323531	0.316062	0.309133	0.302535	0.296819	0.290821	0.28477	0.278827	0.273282	0.26764	0.262058	0.256302	0.249846	0.243538	0.237481	0.230694	0.224216	0.217409
0.1525	0.141732	0.131646	0.12218	0.113062	0.1041	0.0956224	0.0879563	0.0803739	0.0738778	0.0676601	0.0615825	0.0564635	0.0524435	0.0489259	0.0454582	0.0430775	0.0411567	0.0396754	0.0386025	0.037898	0.0375146	0.0373994	0.0374955	0.0375138	0.0374555	0.0379987	0.0382508	0.0384606	0.0388056	0.0389514	0.0388774	0.0388785	0.0384305	0.0380772	0.0376235	0.0368078	0.0358973	0.034706	0.0338044	0.032941	0.0321746	0.0315634	0.0311627	0.0310223	0.0311846	0.0316822	0.0325357	0.0337528	0.0353261
1.29072	1.33851	1.39074	1.44893	1.50656	1.57046	1.63558	1.69681	1.76307	1.82138	1.87788	1.92919	1.97436	2.01257	2.04607	2.06717	2.0846	2.09389	2.09533	2.08939	2.07667	2.06018	2.03513	2.01022	1.98247	1.95054	1.91694	1.88061	1.84598	1.81349	1.77961	1.74455	1.71228	1.68053	1.64924	1.6183	1.58584	1.55555	1.52497	1.49395	1.46062	1.42931	1.39592	1.36203	1.32749	1.2905	1.25887	1.22427	1.18683	1.14885
0.350138	0.35292	0.35624	0.359141	0.361462	0.364894	0.368343	0.369562	0.368542	0.368562	0.367489	0.365347	0.361793	0.356954	0.350991	0.344935	0.336977	0.329395	0.321611	0.313879	0.306438	0.299504	0.293257	0.28784	0.283348	0.279201	0.276807	0.275279	0.273897	0.273932	0.274373	0.27502	0.275648	0.276023	0.27591	0.275085	0.273347	0.269898	0.265394	0.25908	0.252918	0.245273	0.236225	0.225897	0.214441	0.202041	0.1889	0.174611	0.160185	0.146426
0.126753	0.12481	0.123191	0.121745	0.120813	0.120173	0.119645	0.11955	0.119647	0.119899	0.120321	0.120719	0.121353	0.12167	0.122179	0.122625	0.123117	0.123412	0.123476	0.123269	0.122654	0.121793	0.120596	0.11919	0.117358	0.1151	0.112426	0.1092	0.105799	0.102056	0.0980217	0.0937497	0.0893007	0.0847369	0.079966	0.0752429	0.0707678	0.0663858	0.0619865	0.0579546	0.0541095	0.0504682	0.0468836	0.0435505	0.0404518	0.0377219	0.0351435	0.0327042	0.0303901	0.0281876
0.592329	0.597138	0.601294	0.604843	0.607115	0.608479	0.608457	0.607404	0.604833	0.601779	0.596816	0.590829	0.584181	0.576444	0.567949	0.559239	0.549518	0.539396	0.528989	0.518609	0.507675	0.496793	0.486208	0.475888	0.465385	0.455178	0.444781	0.434635	0.423603	0.413567	0.402965	0.392198	0.381944	0.371149	0.359512	0.347737	0.335323	0.32294	0.309458	0.295711	0.282215	0.268378	0.254922	0.241379	0.227499	0.214374	0.201407	0.189008	0.177299	0.166586
0.911233	0.898449	0.885913	0.872536	0.860868	0.848988	0.838555	0.828024	0.818879	0.810604	0.803045	0.795999	0.790423	0.785578	0.781982	0.778979	0.777184	0.775746	0.774491	0.773768	0.770859	0.769017	0.765798	0.763146	0.759569	0.755013	0.748919	0.741746	0.733993	0.723836	0.714026	0.703621	0.691797	0.67985	0.667931	0.656434	0.64454	0.632994	0.621742	0.611086	0.600852	0.591454	0.582372	0.573433	0.56505	0.556164	0.548138	0.54082	0.533023	0.5264
0.40449	0.394368	0.384691	0.374628	0.364617	0.355034	0.345924	0.337192	0.328634	0.32078	0.313195	0.306561	0.300701	0.294997	0.290375	0.285656	0.282104	0.278996	0.276319	0.273762	0.271091	0.269106	0.267197	0.265047	0.262574	0.260272	0.257756	0.254608	0.251419	0.247372	0.243178	0.239143	0.234663	0.229811	0.225047	0.220127	0.215379	0.210706	0.205906	0.201417	0.197566	0.194204	0.190884	0.18813	0.185733	0.183612	0.181574	0.179594	0.178063	0.176476
0.680348	0.684933	0.691043	0.697306	0.704094	0.711092	0.719531	0.726721	0.734718	0.742953	0.750566	0.757307	0.764584	0.770504	0.774856	0.777804	0.778883	0.778974	0.776892	0.772896	0.767776	0.760258	0.751426	0.739984	0.728063	0.714572	0.702165	0.688718	0.674509	0.660787	0.64729	0.634851	0.623468	0.611986	0.602068	0.593502	0.585315	0.577779	0.570834	0.565414	0.561077	0.55702	0.553822	0.549638	0.546939	0.5446	0.542544	0.540702	0.538921	0.537694
0.653748	0.655646	0.657027	0.656781	0.654578	0.650766	0.64565	0.638598	0.630488	0.620364	0.609582	0.597075	0.583422	0.569947	0.556562	0.541913	0.5278	0.514164	0.501133	0.488333	0.476411	0.465671	0.456393	0.448753	0.442565	0.438172	0.435379	0.435421	0.437061	0.439659	0.444286	0.451568	0.459105	0.46802	0.477765	0.48893	0.499997	0.510424	0.520378	0.530132	0.538874	0.546083	0.551355	0.556042	0.558395	0.559484	0.559382	0.557743	0.555567	0.552775
0.327976	0.31896	0.309443	0.299629	0.289311	0.279107	0.268425	0.257551	0.24636	0.235492	0.22419	0.21316	0.202233	0.191715	0.181275	0.170982	0.161122	0.152096	0.143317	0.135239	0.127548	0.120673	0.114392	0.108534	0.103254	0.0985234	0.0943032	0.0905495	0.0872148	0.0840724	0.0812991	0.0791938	0.0770792	0.0755751	0.0738494	0.0724702	0.0711915	0.0698287	0.068777	0.0676147	0.066559	0.0655886	0.0646816	0.0638153	0.0631442	0.0624195	0.061451	0.0606267	0.0596962	0.0586482
0.011456	0.0119156	0.0130969	0.014815	0.0170959	0.0207878	0.0245386	0.0289935	0.0335668	0.0396648	0.0464835	0.054027	0.0622815	0.0712127	0.0807645	0.0908571	0.101387	0.112227	0.123227	0.134219	0.145018	0.155425	0.165239	0.174255	0.182277	0.189122	0.194627	0.198655	0.201101	0.201899	0.20102	0.198477	0.194326	0.18866	0.181608	0.173333	0.164019	0.15387	0.143102	0.13193	0.120568	0.109218	0.0980639	0.0872691	0.0769717	0.067283	0.0582864	0.0500382	0.042569	0.0358865
0.466036	0.471479	0.47662	0.479987	0.482173	0.482688	0.482787	0.481099	0.478509	0.474241	0.468031	0.461704	0.454574	0.446848	0.438749	0.430997	0.422846	0.414991	0.408231	0.40225	0.39671	0.391706	0.387641	0.385388	0.384116	0.383344	0.383904	0.385408	0.38733	0.390107	0.394672	0.399298	0.404309	0.410004	0.416681	0.423789	0.430521	0.439225	0.447752	0.457484	0.466513	0.476457	0.486006	0.495926	0.505646	0.515099	0.523724	0.531434	0.53949	0.5465
0.323357	0.328018	0.332587	0.336591	0.340697	0.34348	0.345833	0.347182	0.348238	0.348694	0.347784	0.346214	0.343802	0.340594	0.33715	0.332868	0.32807	0.322875	0.317481	0.3121	0.30652	0.301301	0.295877	0.290854	0.28654	0.282539	0.279417	0.276738	0.274814	0.273646	0.272995	0.273506	0.274548	0.276605	0.278601	0.280613	0.282539	0.284889	0.286918	0.288449	0.288669	0.288224	0.287142	0.285716	0.282831	0.278957	0.274195	0.267846	0.260216	0.251912
1.19344	1.17906	1.16578	1.15022	1.13441	1.11801	1.1011	1.08333	1.06537	1.04791	1.03043	1.01307	0.995971	0.978403	0.961243	0.945873	0.930545	0.915832	0.90259	0.890536	0.879363	0.869119	0.858481	0.84959	0.841097	0.833356	0.825859	0.818634	0.810864	0.802777	0.794687	0.786496	0.776967	0.766504	0.756722	0.745763	0.733752	0.721127	0.708529	0.695851	0.682087	0.668384	0.653772	0.640546	0.6271	0.613938	0.600429	0.587362	0.574324	0.561801
1.18366	1.17354	1.16305	1.15228	1.14055	1.1279	1.11585	1.10195	1.08785	1.07465	1.06028	1.04771	1.03458	1.0225	1.00986	0.999119	0.989058	0.979963	0.970038	0.961465	0.954368	0.947771	0.941819	0.936854	0.932313	0.928151	0.923911	0.919219	0.915401	0.911568	0.907033	0.902802	0.89938	0.89455	0.889091	0.883228	0.876964	0.870005	0.862485	0.852932	0.841891	0.829511	0.814759	0.798553	0.78014	0.76055	0.738966	0.715249	0.690007	0.663486
[truncated: 301 more columns]

## Sheet: FigureS5f
Normalized firing rate, time from stimulus update (-100ms to 250ms), high to high
0.0552249	0.0554561	0.0560094	0.0566842	0.0575157	0.0585384	0.0596674	0.0612482	0.0631395	0.0651381	0.067344	0.0700794	0.073147	0.0764307	0.0800048	0.0837593	0.0878613	0.0920662	0.0965245	0.101181	0.105774	0.110322	0.114781	0.119072	0.123086	0.126656	0.130023	0.13271	0.134943	0.136549	0.137489	0.137732	0.137176	0.136021	0.134076	0.131571	0.128435	0.124726	0.12051	0.115863	0.110776	0.105528	0.100084	0.0945221	0.0889145	0.0832392	0.0777515	0.0723827	0.0670845	0.0619978
0.516688	0.514514	0.511399	0.507515	0.502784	0.49715	0.490596	0.483476	0.475663	0.46747	0.459196	0.450262	0.441108	0.431839	0.422284	0.413025	0.403573	0.39455	0.386112	0.377621	0.369642	0.361732	0.354054	0.346613	0.339797	0.333535	0.326797	0.320478	0.314036	0.307721	0.301554	0.29504	0.288582	0.281937	0.274611	0.267008	0.25911	0.251085	0.242497	0.233749	0.224762	0.215604	0.206349	0.196979	0.188002	0.17901	0.170216	0.161485	0.153227	0.14534
0.0702026	0.0694612	0.0687316	0.0680077	0.0670437	0.0659398	0.0647983	0.0636315	0.0624599	0.0611709	0.059885	0.0586119	0.0573324	0.0561624	0.0551203	0.0541678	0.0533186	0.0525808	0.0519012	0.0513866	0.0509319	0.0506072	0.0503422	0.0500775	0.0498884	0.0496562	0.049413	0.0491772	0.0488744	0.0484038	0.047899	0.0472894	0.0465226	0.0456864	0.0447632	0.043658	0.0423875	0.0410516	0.039644	0.0380799	0.0364687	0.0347697	0.0329993	0.0311319	0.0292367	0.0273694	0.0254906	0.0236168	0.0217634	0.0199031
0.803129	0.804884	0.805915	0.806676	0.807613	0.808002	0.808295	0.808024	0.807903	0.807212	0.805952	0.803581	0.801165	0.799196	0.796703	0.793519	0.789991	0.786402	0.781388	0.777234	0.772042	0.766259	0.761112	0.755692	0.749689	0.743038	0.736522	0.729562	0.722637	0.714856	0.707829	0.700783	0.692968	0.68572	0.678292	0.671532	0.665125	0.658559	0.652865	0.648283	0.64394	0.641497	0.639647	0.639346	0.640156	0.641738	0.645353	0.649832	0.655226	0.66102
1.26404	1.23262	1.20267	1.17432	1.14828	1.1238	1.10105	1.08082	1.06102	1.04392	1.02665	1.01294	1.00078	0.988974	0.979094	0.970588	0.962801	0.956776	0.952225	0.948264	0.946764	0.945487	0.946058	0.946771	0.948177	0.950249	0.952064	0.953979	0.955405	0.956275	0.956205	0.955028	0.95201	0.94773	0.940305	0.931854	0.920137	0.906067	0.890347	0.871706	0.850625	0.828272	0.804147	0.77871	0.75164	0.725737	0.698632	0.671117	0.643745	0.616768
0.562231	0.543644	0.525411	0.508606	0.492768	0.479284	0.466251	0.455102	0.444409	0.436349	0.428845	0.422188	0.41726	0.412719	0.410053	0.408557	0.406107	0.405043	0.404961	0.404244	0.404097	0.404943	0.404845	0.405595	0.405637	0.405547	0.405822	0.405482	0.404974	0.40467	0.403257	0.401978	0.40084	0.399515	0.397671	0.395939	0.393704	0.391312	0.389012	0.386435	0.383656	0.380386	0.377843	0.374159	0.370197	0.366189	0.361488	0.356693	0.351163	0.345231
1.80764	1.79214	1.7756	1.76005	1.74517	1.72922	1.71509	1.70071	1.68725	1.67445	1.66256	1.65087	1.64076	1.63004	1.62026	1.60942	1.59856	1.58748	1.57637	1.5637	1.55056	1.53594	1.52117	1.5058	1.48896	1.47219	1.4543	1.43773	1.41991	1.40282	1.38609	1.36966	1.35409	1.33889	1.32421	1.31103	1.29843	1.28613	1.27507	1.26397	1.25249	1.24139	1.22987	1.21847	1.20587	1.1931	1.18062	1.16764	1.15457	1.14111
0.425546	0.429054	0.432351	0.435129	0.437648	0.439946	0.441828	0.443673	0.444939	0.446013	0.446852	0.447296	0.447684	0.448148	0.448123	0.448294	0.448023	0.447986	0.447769	0.447639	0.447369	0.447412	0.447581	0.447836	0.44795	0.448687	0.449348	0.450201	0.451146	0.45194	0.453021	0.454074	0.45526	0.45624	0.457156	0.457956	0.459109	0.459923	0.461018	0.461901	0.462853	0.463781	0.464684	0.465958	0.467035	0.468025	0.469341	0.470396	0.471715	0.472744
0.0275912	0.0289009	0.0304173	0.0321205	0.0339817	0.0359642	0.038025	0.0401165	0.0421885	0.0441903	0.0460726	0.0477895	0.0492997	0.0508899	0.0519946	0.0528381	0.0534137	0.0534829	0.0535964	0.0534516	0.0530726	0.0524868	0.0517242	0.0508159	0.0497931	0.0486856	0.0475214	0.0463255	0.0451195	0.0439206	0.0427418	0.0415915	0.0404733	0.0393867	0.0383269	0.0372858	0.0362521	0.0352131	0.0341547	0.033063	0.031925	0.0304903	0.0292924	0.028009	0.0266425	0.0251987	0.0234475	0.0219436	0.0203846	0.0187915
0	0	0	0	0	0	0	0	0	0	0	0	0	0	0	0	0	0	0	0	0	0	0	0	0	0	0	0	0	0	0	0	0	0	0	0	0	0	0	0	0	0	0	0	0	0	0	0	0	0
0.207642	0.208756	0.209751	0.210714	0.211574	0.212431	0.213102	0.213531	0.213984	0.214264	0.214327	0.214284	0.214153	0.213765	0.213131	0.212526	0.21157	0.210459	0.209163	0.207626	0.205849	0.20386	0.201656	0.199263	0.19664	0.19385	0.190969	0.187809	0.184755	0.181506	0.178248	0.174946	0.171647	0.168218	0.164871	0.161524	0.15821	0.154997	0.151761	0.148485	0.145241	0.14227	0.139231	0.136236	0.133163	0.130163	0.127112	0.12407	0.120954	0.117932
0.231269	0.230739	0.230049	0.229073	0.228119	0.227065	0.225978	0.224798	0.223484	0.222142	0.220751	0.219439	0.218024	0.216525	0.215132	0.213889	0.212731	0.211512	0.21025	0.208907	0.207665	0.206388	0.205227	0.203992	0.202771	0.201759	0.200711	0.19976	0.198904	0.198021	0.197317	0.19664	0.196187	0.195806	0.195463	0.195331	0.195192	0.195124	0.195133	0.195367	0.195559	0.195803	0.196034	0.196236	0.196417	0.196393	0.196355	0.196161	0.195725	0.195016
0.136784	0.134252	0.132053	0.13021	0.128491	0.127388	0.126853	0.126298	0.12564	0.125073	0.124709	0.124759	0.124409	0.123531	0.122306	0.121015	0.118907	0.116531	0.11392	0.111367	0.108663	0.10569	0.103391	0.100829	0.0988693	0.0970743	0.0960458	0.0955351	0.0955729	0.096468	0.0974447	0.0991987	0.101346	0.10379	0.106727	0.109517	0.112269	0.114864	0.11719	0.119151	0.120666	0.121674	0.121906	0.121635	0.121078	0.120033	0.118316	0.1162	0.113968	0.1117
0.115015	0.116603	0.118231	0.12012	0.122239	0.124551	0.126903	0.129024	0.131469	0.133588	0.135469	0.137213	0.138799	0.140086	0.141189	0.141783	0.142071	0.141942	0.141441	0.140756	0.139582	0.138105	0.136351	0.134324	0.131968	0.129441	0.126686	0.12381	0.120859	0.117801	0.114718	0.111626	0.108411	0.105272	0.102253	0.0993241	0.0964188	0.0937115	0.0909787	0.0884908	0.0862118	0.0840303	0.0820351	0.0801181	0.0784857	0.0772022	0.0761186	0.0752386	0.0745099	0.0738991
0.101321	0.101125	0.100676	0.10007	0.0990728	0.0979311	0.0966745	0.0951842	0.0936595	0.0920103	0.0903702	0.0886887	0.0868617	0.0854486	0.0841126	0.0828747	0.081771	0.0808063	0.0799554	0.0792095	0.0784851	0.0780083	0.0775111	0.0770377	0.0766541	0.0761123	0.0755428	0.0749417	0.0742864	0.0736954	0.0728468	0.0718907	0.070845	0.0697334	0.0686076	0.06737	0.065972	0.0645214	0.0631282	0.0617272	0.0604139	0.0590604	0.0578515	0.0567471	0.0557047	0.0548336	0.0542174	0.0536911	0.0534462	0.0533334
0.745171	0.733375	0.721378	0.709596	0.697612	0.685245	0.673012	0.66031	0.647389	0.63432	0.620912	0.607376	0.593264	0.579204	0.564721	0.549928	0.534913	0.519823	0.504563	0.489227	0.473743	0.4585	0.443417	0.428602	0.413829	0.399446	0.385463	0.371874	0.35872	0.345925	0.333539	0.321526	0.309981	0.298547	0.287706	0.277405	0.267171	0.257303	0.247366	0.23771	0.228227	0.21894	0.209728	0.200645	0.19173	0.183086	0.174548	0.166133	0.158061	0.149977
0.766967	0.766239	0.765095	0.763655	0.76168	0.75879	0.756106	0.752644	0.749006	0.744291	0.738498	0.732094	0.724338	0.715551	0.706151	0.695568	0.684307	0.672341	0.659839	0.646224	0.631968	0.617061	0.602378	0.586898	0.571498	0.555949	0.540447	0.524713	0.508712	0.493668	0.478332	0.462719	0.44737	0.432355	0.417542	0.40284	0.388709	0.374464	0.360766	0.347462	0.33457	0.321974	0.310225	0.298823	0.287129	0.276332	0.265626	0.25581	0.245788	0.2364
0.810557	0.811557	0.812676	0.814442	0.817026	0.819553	0.821872	0.823651	0.825142	0.826955	0.828096	0.82823	0.82798	0.826814	0.824539	0.821064	0.816893	0.81133	0.804782	0.797676	0.78893	0.778866	0.768051	0.756298	0.744342	0.730893	0.716411	0.701729	0.686386	0.670838	0.654953	0.638575	0.621919	0.605483	0.589102	0.572863	0.556977	0.541488	0.526001	0.511371	0.496891	0.483782	0.471084	0.459492	0.447863	0.436976	0.42611	0.416155	0.406177	0.396227
1.25971	1.23712	1.21483	1.19609	1.17792	1.15982	1.14209	1.12507	1.10986	1.09496	1.08103	1.06759	1.0541	1.04076	1.02659	1.01356	1.00018	0.987182	0.974179	0.960418	0.946565	0.93239	0.917559	0.902422	0.886626	0.870907	0.854427	0.838011	0.821367	0.804135	0.786407	0.76754	0.748668	0.730517	0.711284	0.691639	0.672443	0.653079	0.634324	0.615465	0.597509	0.580162	0.563667	0.547594	0.532824	0.518019	0.504574	0.491969	0.47992	0.467711
0.199881	0.19893	0.198446	0.198425	0.198736	0.199703	0.20116	0.203237	0.205703	0.208307	0.211524	0.214831	0.218613	0.222255	0.225888	0.229495	0.232458	0.235107	0.237208	0.238612	0.239577	0.239667	0.239061	0.237629	0.235559	0.232812	0.229552	0.225633	0.221225	0.21672	0.211898	0.207144	0.202107	0.197522	0.192876	0.188395	0.184455	0.180668	0.17727	0.1744	0.171962	0.169797	0.168146	0.167027	0.166192	0.16568	0.165469	0.165744	0.166465	0.167302
0.139688	0.139558	0.1399	0.140489	0.141393	0.142488	0.144105	0.145446	0.147351	0.149444	0.151792	0.154402	0.157261	0.160017	0.162885	0.165755	0.16884	0.171989	0.174821	0.178023	0.181204	0.184279	0.187313	0.190347	0.193186	0.196213	0.198872	0.201427	0.203822	0.206054	0.207775	0.209164	0.210097	0.210569	0.210785	0.210643	0.210103	0.209066	0.207758	0.205929	0.203934	0.201748	0.19926	0.196589	0.193644	0.190691	0.187739	0.184588	0.181669	0.178537
0.0253488	0.0248918	0.0243897	0.0238654	0.0233133	0.0227172	0.0221205	0.0215033	0.0208705	0.0202271	0.0196025	0.0189795	0.0183226	0.0177185	0.0171481	0.0165575	0.0159723	0.0154338	0.0149361	0.0144802	0.0140498	0.0136286	0.0132161	0.0128466	0.0124961	0.0121528	0.0118576	0.0115635	0.0113187	0.0110651	0.01088	0.0107179	0.0105632	0.0104403	0.0103669	0.0103196	0.0102623	0.0102567	0.010293	0.0103262	0.0104167	0.0104952	0.0105803	0.0106661	0.0107408	0.0107985	0.0108577	0.0108795	0.0109024	0.0108782
0.236265	0.232987	0.22963	0.225826	0.221851	0.21784	0.213639	0.20916	0.204426	0.19955	0.194528	0.18929	0.183661	0.178086	0.172352	0.166626	0.160749	0.155008	0.14926	0.143809	0.138474	0.133481	0.128706	0.124199	0.120158	0.116378	0.113248	0.1104	0.108001	0.105824	0.104061	0.102541	0.101144	0.100126	0.0991641	0.0983275	0.0975145	0.0966751	0.0957618	0.0946566	0.093379	0.0920906	0.0905333	0.0886422	0.0867023	0.0845166	0.0821469	0.0794384	0.0765845	0.0735981
0.716787	0.712406	0.708027	0.703062	0.697579	0.691901	0.68593	0.680081	0.673477	0.666662	0.660067	0.652988	0.645842	0.638842	0.631432	0.624117	0.616984	0.609602	0.602397	0.594844	0.587363	0.579261	0.571581	0.563247	0.554457	0.545186	0.535711	0.525898	0.516094	0.505941	0.495198	0.484707	0.473623	0.462912	0.451953	0.440927	0.430385	0.420013	0.410116	0.400283	0.391115	0.382389	0.373844	0.365656	0.357785	0.350013	0.342644	0.33546	0.32827	0.321072
1.26278	1.24323	1.22331	1.20343	1.1836	1.1642	1.14469	1.12525	1.10541	1.08536	1.06536	1.04492	1.02452	1.00365	0.982994	0.96224	0.94125	0.920237	0.899059	0.877889	0.85697	0.835961	0.814991	0.794434	0.773905	0.753445	0.73341	0.713562	0.694248	0.675415	0.656892	0.63885	0.620898	0.603324	0.585891	0.569205	0.552639	0.536442	0.52054	0.504805	0.489486	0.47441	0.459467	0.444712	0.430213	0.415955	0.401766	0.387838	0.373769	0.360068
1.16618	1.15783	1.1502	1.14155	1.13195	1.1216	1.11276	1.10351	1.09473	1.08502	1.07497	1.06285	1.05174	1.0392	1.02767	1.01529	1.00114	0.984491	0.967849	0.95026	0.931045	0.912561	0.891894	0.872406	0.852174	0.831403	0.810536	0.789767	0.769992	0.749327	0.732129	0.71303	0.696795	0.681456	0.666438	0.65533	0.645287	0.636232	0.627316	0.621816	0.618166	0.617395	0.617284	0.620207	0.624337	0.632245	0.64234	0.653942	0.668626	0.683273
0.536158	0.525688	0.515739	0.508929	0.502824	0.49817	0.49497	0.491782	0.490978	0.492139	0.494165	0.496841	0.500845	0.503155	0.505941	0.509978	0.513142	0.515192	0.515909	0.514409	0.512131	0.508997	0.502716	0.495612	0.486858	0.476613	0.464375	0.451254	0.439086	0.425878	0.412617	0.399349	0.387272	0.376917	0.365347	0.355729	0.346588	0.339627	0.334005	0.32978	0.326976	0.325586	0.325573	0.326874	0.330336	0.334273	0.338556	0.344153	0.350852	0.3589
1.20733	1.18414	1.16205	1.14083	1.12084	1.10179	1.08447	1.06907	1.0539	1.03879	1.02468	1.01044	0.997163	0.983391	0.969332	0.954867	0.939761	0.923384	0.905545	0.888068	0.868318	0.848236	0.826554	0.803779	0.779883	0.755049	0.729862	0.703703	0.677952	0.652173	0.625797	0.60036	0.575271	0.550633	0.527364	0.504621	0.483081	0.463245	0.444611	0.426932	0.410957	0.395374	0.381327	0.368187	0.356157	0.345054	0.33427	0.324031	0.313609	0.304445
0.716842	0.712512	0.70849	0.704453	0.700686	0.697151	0.693469	0.689724	0.685909	0.682174	0.678089	0.673634	0.669206	0.664306	0.659034	0.653494	0.647325	0.640851	0.633789	0.626364	0.618479	0.610048	0.60129	0.592417	0.583233	0.573746	0.564075	0.554323	0.544414	0.534807	0.525551	0.516423	0.507474	0.499181	0.491322	0.484061	0.477397	0.471413	0.465833	0.461081	0.456569	0.452621	0.448948	0.445701	0.442401	0.438902	0.435496	0.431893	0.427802	0.42334
0.70635	0.699899	0.693436	0.687625	0.683187	0.678203	0.673044	0.667567	0.661895	0.655784	0.64914	0.642086	0.633812	0.62511	0.615371	0.604499	0.592656	0.58012	0.566816	0.552524	0.537935	0.522736	0.507388	0.491762	0.476015	0.460232	0.444411	0.428918	0.413926	0.398383	0.383915	0.37025	0.357279	0.344736	0.333089	0.321663	0.311153	0.301376	0.292104	0.283223	0.275112	0.267557	0.260492	0.254022	0.247894	0.241741	0.235845	0.230165	0.224535	0.218988
1.19951	1.18028	1.16225	1.14494	1.12766	1.11101	1.09466	1.07896	1.06286	1.04696	1.03101	1.01454	0.99794	0.981348	0.964036	0.946194	0.927956	0.909311	0.890103	0.870431	0.850887	0.831097	0.810849	0.790347	0.769962	0.750028	0.72995	0.710139	0.6907	0.671687	0.65286	0.634497	0.616642	0.599175	0.582365	0.565933	0.550288	0.534929	0.520264	0.505818	0.491911	0.478238	0.464988	0.452131	0.439298	0.426795	0.414167	0.401944	0.389758	0.377572
0.158517	0.155585	0.152681	0.149991	0.147883	0.145511	0.143285	0.141347	0.139315	0.137299	0.135323	0.13336	0.131421	0.129555	0.127846	0.125902	0.124376	0.122873	0.121663	0.12065	0.120072	0.119537	0.119145	0.119077	0.119358	0.119682	0.12042	0.121467	0.122478	0.123518	0.124668	0.125801	0.127084	0.128572	0.129943	0.131418	0.132864	0.134245	0.135557	0.136524	0.137464	0.138634	0.139585	0.140534	0.141307	0.141997	0.142484	0.142885	0.143193	0.143491
0.404679	0.398069	0.392391	0.386512	0.381872	0.37706	0.372901	0.368601	0.36492	0.361056	0.357099	0.353181	0.348821	0.34516	0.341477	0.337688	0.333978	0.330335	0.326396	0.322898	0.31985	0.316567	0.313742	0.31094	0.308609	0.305808	0.303427	0.301164	0.298724	0.296148	0.293282	0.290353	0.286698	0.283229	0.279719	0.27577	0.271376	0.266174	0.260872	0.255645	0.250041	0.244199	0.238075	0.231588	0.225003	0.218365	0.211296	0.203874	0.196786	0.189495
1.13292	1.12061	1.10787	1.09443	1.08007	1.06563	1.05064	1.03569	1.01963	1.00231	0.98435	0.964912	0.944966	0.924099	0.901828	0.879461	0.856744	0.834007	0.810941	0.787739	0.765032	0.742776	0.72163	0.701838	0.68266	0.665275	0.649179	0.634133	0.621128	0.609652	0.599785	0.590986	0.583157	0.577005	0.571679	0.566399	0.561829	0.557248	0.553064	0.548282	0.54281	0.53751	0.530927	0.523915	0.515845	0.506285	0.496594	0.486761	0.475724	0.463503
1.1469	1.12806	1.1097	1.09145	1.07352	1.05565	1.03771	1.02001	1.00195	0.984306	0.966513	0.948569	0.930656	0.912733	0.894857	0.876723	0.858594	0.840453	0.822687	0.804753	0.786588	0.769107	0.751579	0.734622	0.717621	0.700889	0.68446	0.668022	0.652323	0.636718	0.621525	0.606643	0.592038	0.577556	0.563276	0.549001	0.534616	0.520346	0.506354	0.492469	0.478268	0.464199	0.450071	0.435894	0.421656	0.407352	0.393267	0.379192	0.364761	0.35073
1.25348	1.22569	1.19847	1.17191	1.14635	1.121	1.09663	1.07272	1.04981	1.02737	1.00568	0.984734	0.964748	0.944859	0.925126	0.90624	0.887566	0.869126	0.850474	0.83195	0.813491	0.795032	0.776699	0.757986	0.739197	0.720539	0.701872	0.682477	0.66346	0.644098	0.624721	0.605293	0.585986	0.56615	0.546792	0.527662	0.508634	0.489653	0.470729	0.452368	0.434688	0.417175	0.4001	0.383442	0.367256	0.351328	0.336028	0.320877	0.306472	0.292716
1.72055	1.6984	1.67648	1.65373	1.6322	1.60957	1.58867	1.56626	1.54408	1.52298	1.49985	1.47709	1.45301	1.42837	1.40372	1.37857	1.35248	1.32658	1.29967	1.27362	1.24612	1.21936	1.19324	1.16762	1.14197	1.11746	1.09433	1.07007	1.04769	1.02505	1.00303	0.980152	0.956573	0.93348	0.910062	0.886365	0.862115	0.837371	0.812232	0.788004	0.764017	0.739799	0.716265	0.69388	0.672302	0.652474	0.633331	0.61585	0.599169	0.586151
0.539735	0.536503	0.533745	0.531704	0.530318	0.529104	0.528586	0.528337	0.528775	0.529738	0.530784	0.532196	0.533381	0.534639	0.536202	0.537166	0.538347	0.539357	0.539416	0.538873	0.5377	0.535507	0.532589	0.528939	0.524417	0.519135	0.513094	0.506403	0.499239	0.491943	0.484312	0.47704	0.469793	0.462979	0.456512	0.451129	0.445762	0.441101	0.436929	0.434499	0.432228	0.430642	0.429317	0.428949	0.428592	0.428454	0.428317	0.428165	0.427715	0.42759
1.24631	1.23313	1.21925	1.20344	1.18651	1.16886	1.15078	1.13159	1.11224	1.09352	1.07412	1.05513	1.03668	1.0187	1.00105	0.984594	0.968616	0.954147	0.940464	0.92807	0.91568	0.904992	0.894504	0.884997	0.875885	0.868053	0.859272	0.849817	0.839834	0.829423	0.818807	0.807282	0.794466	0.780414	0.765135	0.748151	0.729686	0.71009	0.68994	0.668436	0.646408	0.624134	0.601738	0.579532	0.557472	0.53558	0.515092	0.495674	0.477381	0.460856
1.65692	1.63077	1.60385	1.57635	1.54888	1.52089	1.49257	1.46433	1.43602	1.4074	1.379	1.35059	1.32271	1.29484	1.26725	1.24011	1.21369	1.1877	1.16201	1.1372	1.11278	1.08883	1.06555	1.04285	1.02077	0.999103	0.97732	0.956091	0.935472	0.915455	0.895174	0.875475	0.855237	0.835647	0.816122	0.796248	0.776471	0.756915	0.736995	0.717118	0.697462	0.677547	0.657342	0.636658	0.615715	0.594598	0.573333	0.551781	0.530273	0.508523
1.88431	1.87481	1.86354	1.85143	1.83783	1.82309	1.80625	1.78879	1.7695	1.74988	1.72962	1.70869	1.68603	1.66303	1.64013	1.61753	1.59445	1.57143	1.54926	1.52811	1.50698	1.48663	1.46678	1.4474	1.42833	1.41023	1.39139	1.37348	1.35515	1.33666	1.31832	1.2988	1.279	1.25829	1.23687	1.21433	1.19008	1.1651	1.13941	1.11243	1.08545	1.05728	1.02909	1.00044	0.971742	0.943142	0.914329	0.88601	0.857156	0.828814
0.89576	0.878326	0.862456	0.847247	0.834243	0.822434	0.810689	0.800433	0.790224	0.780688	0.771301	0.761488	0.752696	0.743288	0.734411	0.72469	0.715156	0.704357	0.693214	0.681814	0.67026	0.658476	0.64567	0.632395	0.618579	0.603792	0.588228	0.572297	0.555125	0.53772	0.518872	0.499669	0.480282	0.460038	0.439945	0.419588	0.398988	0.378153	0.357812	0.33759	0.31819	0.29968	0.281648	0.264901	0.249082	0.234075	0.220407	0.207655	0.196006	0.184582
1.85652	1.84186	1.82621	1.80985	1.79208	1.77399	1.75452	1.73499	1.71501	1.69451	1.67312	1.65201	1.6302	1.60886	1.58673	1.56414	1.54212	1.51963	1.49693	1.47426	1.45144	1.42921	1.40622	1.38315	1.36059	1.33797	1.31538	1.29319	1.27126	1.2493	1.22763	1.20607	1.18521	1.16524	1.14591	1.12718	1.10807	1.08984	1.072	1.05537	1.03873	1.02288	1.00745	0.991814	0.976588	0.961261	0.946338	0.930827	0.91481	0.898223
0.743844	0.753598	0.763606	0.774154	0.785371	0.797192	0.809073	0.821194	0.833552	0.844606	0.85494	0.864829	0.873162	0.881185	0.887383	0.89228	0.896784	0.899033	0.899506	0.897973	0.894907	0.889949	0.884175	0.87687	0.868504	0.859126	0.849711	0.839477	0.828975	0.818149	0.807344	0.796722	0.78666	0.777121	0.768039	0.759223	0.75113	0.742752	0.735025	0.728024	0.720883	0.7135	0.706695	0.699771	0.693561	0.686568	0.679068	0.67224	0.666282	0.660173
1.32859	1.32247	1.31619	1.30913	1.30222	1.2939	1.285	1.2755	1.26521	1.2542	1.24236	1.22991	1.21627	1.20296	1.18928	1.17497	1.16009	1.14534	1.13029	1.11518	1.09997	1.08449	1.06928	1.05363	1.03751	1.02227	1.00686	0.991322	0.975122	0.959222	0.943195	0.927517	0.911388	0.895233	0.878797	0.862302	0.845593	0.828733	0.812312	0.795418	0.778937	0.762593	0.746551	0.731001	0.715672	0.700577	0.685822	0.671355	0.657402	0.643654
0.34126	0.339139	0.336975	0.334866	0.333216	0.33117	0.329577	0.328196	0.326783	0.325318	0.324065	0.322806	0.321332	0.319965	0.318623	0.317119	0.315396	0.31375	0.312085	0.310245	0.308304	0.306366	0.304295	0.302451	0.30014	0.297987	0.29557	0.293147	0.290803	0.288553	0.286279	0.28402	0.281937	0.279987	0.277978	0.276393	0.274872	0.273523	0.272763	0.272055	0.271733	0.271921	0.272427	0.273091	0.274065	0.2752	0.276666	0.278329	0.279819	0.281583
0.0127142	0.0128564	0.012919	0.0129471	0.0129039	0.0129006	0.0128537	0.0128325	0.0127278	0.0125954	0.0124423	0.0122765	0.012107	0.0119434	0.0117954	0.0116728	0.0115841	0.011537	0.0114871	0.0116189	0.0117545	0.0119442	0.0121853	0.0124723	0.0127971	0.0131492	0.0135164	0.0138851	0.0142409	0.0145195	0.0148208	0.0150658	0.0152447	0.0153495	0.0153749	0.0153179	0.0151278	0.0149201	0.0146323	0.0142707	0.0138432	0.0133582	0.0128249	0.012202	0.0116119	0.0109963	0.0103637	0.00972142	0.0090762	0.00843377
0.0967242	0.0952754	0.0936779	0.0919537	0.0902639	0.0884924	0.0864595	0.0845074	0.0826053	0.0805392	0.0784342	0.076334	0.0741741	0.072063	0.0698472	0.067702	0.0653997	0.0629916	0.0605901	0.058045	0.0555338	0.0529568	0.0504356	0.0479248	0.0454453	0.0429719	0.0405875	0.0384065	0.0362807	0.0343563	0.0325894	0.0309318	0.0294999	0.0280919	0.0270268	0.0261075	0.0252746	0.0245709	0.023878	0.0234322	0.0230855	0.0227104	0.0222878	0.0219079	0.021399	0.0209662	0.0204778	0.0199336	0.0192892	0.0186104
0.110181	0.110086	0.109641	0.10912	0.10847	0.107571	0.106571	0.105577	0.104395	0.103154	0.101819	0.100469	0.0992104	0.0979003	0.0966104	0.0953916	0.0942035	0.0930603	0.0919415	0.0907331	0.0896235	0.0884329	0.0872002	0.0859193	0.0845703	0.0832248	0.0816663	0.0800319	0.0781829	0.0762314	0.0742047	0.0720648	0.0698829	0.0675592	0.0651579	0.0626569	0.0602258	0.057745	0.0552561	0.0529756	0.0506235	0.0484731	0.0463844	0.0444336	0.0426774	0.0411269	0.0396426	0.0383713	0.0372051	0.0361479
0.00655993	0.00700049	0.0073963	0.00773674	0.00801232	0.00821515	0.00833931	0.00838111	0.00833931	0.00821515	0.00801232	0.00773674	0.0073963	0.00700049	0.00655993	0.00608593	0.00559001	0.0050834	0.00457671	0.00407952	0.00360017	0.00314552	0.00272095	0.00233026	0.00197581	0.00165861	0.00137848	0.00113426	0.000924022	0.000745262	0.000595104	0.000470472	0.00036824	0.000285355	0.000218926	0.00016629	0.000125053	0	0	0	0	0	0	0	0	0	0	0	0	0
0.0262236	0.0250697	0.0237281	0.0222348	0.0206282	0.0189473	0.0172301	0.0155127	0.0138275	0.0122027	0.0106617	0.00922263	0.0078984	0.00669701	0.00562185	0.00509621	0.00440821	0.00387401	0.00349327	0.00326525	0.00318932	0.00326525	0.00349327	0.00387401	0.00440821	0.00509621	0.00562185	0.00669701	0.0078984	0.00922263	0.0106617	0.0122027	0.0142514	0.0160764	0.0179722	0.0199145	0.0218764	0.0238295	0.0257452	0.0275958	0.0293556	0.0310023	0.0325175	0.0338879	0.0351047	0.0361644	0.0370678	0.0378194	0.0384264	0.0388972
0.0187816	0.0192864	0.0194891	0.0196946	0.0196878	0.0196421	0.0197369	0.0197515	0.0198798	0.0200922	0.0204297	0.0208401	0.021611	0.0225524	0.0236722	0.0250592	0.0267248	0.028672	0.0308945	0.0333762	0.0360921	0.0390076	0.0421732	0.0453836	0.0486534	0.0519239	0.0551333	0.0582189	0.0611426	0.0638461	0.066346	0.06844	0.070159	0.0714039	0.0722415	0.0728188	0.0728887	0.0725329	0.0717728	0.0707313	0.0692902	0.0675635	0.0656	0.0634516	0.0611709	0.0588094	0.0564159	0.0540349	0.0517983	0.0495825
0.622849	0.619101	0.614457	0.610506	0.605877	0.601752	0.596758	0.589684	0.584582	0.578465	0.572722	0.566597	0.560148	0.553642	0.547154	0.54077	0.534577	0.529259	0.523539	0.517678	0.513071	0.508741	0.504297	0.501886	0.498533	0.49697	0.493815	0.492342	0.490926	0.489542	0.488975	0.488667	0.489686	0.48997	0.491387	0.492663	0.494481	0.495717	0.498545	0.50238	0.508628	0.514977	0.522038	0.530586	0.53921	0.547816	0.557029	0.56725	0.577499	0.58838
0.310824	0.309652	0.308464	0.306858	0.305077	0.303074	0.300924	0.298581	0.296011	0.293247	0.290852	0.288531	0.286177	0.283591	0.281399	0.279434	0.277577	0.276095	0.274588	0.273585	0.272573	0.27192	0.271575	0.271443	0.271372	0.271454	0.271795	0.272095	0.272845	0.273324	0.273895	0.274456	0.275037	0.275636	0.276424	0.277132	0.277772	0.27855	0.278836	0.27952	0.280034	0.280572	0.280899	0.281054	0.28119	0.281343	0.281393	0.281253	0.280881	0.280413
0.250479	0.251743	0.253362	0.25541	0.25767	0.260236	0.26316	0.266354	0.269329	0.272379	0.275328	0.277781	0.280267	0.282682	0.284722	0.286093	0.287184	0.287599	0.287776	0.287301	0.286383	0.28477	0.282717	0.279872	0.276672	0.273092	0.268644	0.263986	0.259103	0.253631	0.247603	0.241299	0.234644	0.227824	0.220376	0.212989	0.205312	0.197503	0.18972	0.181586	0.173944	0.166384	0.158718	0.151505	0.1444	0.137597	0.131135	0.125044	0.11913	0.113793
0.0402476	0.0402815	0.0403694	0.0406281	0.0410877	0.0416913	0.042478	0.0434866	0.0447539	0.0463129	0.0485607	0.050896	0.0539784	0.0571894	0.0607975	0.0647812	0.0691038	0.073714	0.0785467	0.0832489	0.0883578	0.0934136	0.098322	0.102988	0.107318	0.111226	0.114631	0.117466	0.119674	0.121582	0.122545	0.122828	0.12281	0.121892	0.12011	0.118141	0.115677	0.113163	0.110056	0.106719	0.103244	0.0997194	0.0962344	0.0928727	0.0897112	0.0868177	0.0842482	0.0820447	0.080234	0.0788257
0.0557658	0.0548819	0.0537364	0.0523708	0.0508298	0.0491596	0.0474063	0.0456143	0.0438247	0.0420741	0.0403929	0.0388049	0.0373266	0.0359666	0.034726	0.0335987	0.0325722	0.0316287	0.0307462	0.0299006	0.0290665	0.0282195	0.0270992	0.0262253	0.0252678	0.0242207	0.022845	0.0216835	0.020749	0.019524	0.0182709	0.0170171	0.0157914	0.0149428	0.0139661	0.0128938	0.0126149	0.0123074	0.0122422	0.012448	0.0129486	0.0137621	0.0149008	0.0163701	0.018168	0.0202848	0.0227024	0.025394	0.028324	0.0314483
0.115497	0.119559	0.123221	0.126001	0.128112	0.129855	0.130814	0.13126	0.131545	0.131291	0.130795	0.130147	0.129708	0.12909	0.129118	0.128918	0.128945	0.129228	0.129778	0.130593	0.131931	0.1333	0.134869	0.136596	0.138428	0.140311	0.142185	0.143785	0.145517	0.147048	0.148322	0.149286	0.149478	0.149579	0.149744	0.148792	0.147848	0.146353	0.144309	0.141725	0.138896	0.135663	0.131808	0.127589	0.12307	0.118598	0.114063	0.109088	0.104232	0.0997829
0.0494837	0.0480752	0.0467146	0.0454244	0.0442176	0.0434002	0.0424635	0.0416245	0.0408701	0.0401826	0.0395424	0.038929	0.0383234	0.0377093	0.0369622	0.0363673	0.0357752	0.0351557	0.0345211	0.0337744	0.0331871	0.0326276	0.0321527	0.0317796	0.0313734	0.0313498	0.0312009	0.0312969	0.031638	0.0319668	0.0323886	0.0328927	0.0334666	0.0342472	0.0349683	0.0358816	0.036725	0.0376047	0.0385161	0.039456	0.0403098	0.0413294	0.0423627	0.0435577	0.0445445	0.0456837	0.046705	0.0478517	0.0489607	0.0500164
0.842419	0.828566	0.814786	0.800828	0.786329	0.772978	0.760085	0.752025	0.745492	0.740223	0.738148	0.739931	0.744336	0.750779	0.760636	0.773904	0.789089	0.805534	0.8233	0.842416	0.862935	0.88167	0.90236	0.921127	0.939495	0.955237	0.97034	0.984136	0.995653	1.00421	1.01214	1.01896	1.02375	1.0273	1.03032	1.03225	1.03226	1.03145	1.02996	1.02884	1.02667	1.02432	1.02158	1.0185	1.01519	1.01216	1.00952	1.00597	1.00211	0.997471
0.0979174	0.0955841	0.0933306	0.0909815	0.088696	0.0861482	0.0837542	0.0813798	0.0788505	0.0761842	0.0736168	0.0708848	0.0680901	0.0653129	0.0623967	0.0595241	0.0566147	0.0536864	0.0506346	0.0477353	0.0448053	0.0420232	0.0393039	0.0367324	0.034227	0.0317286	0.029416	0.0271295	0.0250462	0.0230045	0.0211064	0.0194278	0.0178781	0.0164625	0.015184	0.0140425	0.0128886	0.0119754	0.011266	0.0105078	0.00994946	0.00947699	0.00914765	0.00885255	0.00858062	0.00832077	0.00806257	0.00779688	0.00751623	0.00721516
0.0433602	0.0437094	0.0440426	0.044363	0.044675	0.0449842	0.0452964	0.0457122	0.0460784	0.0463294	0.0467858	0.0472599	0.0478429	0.0482991	0.0489415	0.0495038	0.0500399	0.0506251	0.0510803	0.0513853	0.0516095	0.0518015	0.0518547	0.0517607	0.0516098	0.0512448	0.0507425	0.0501137	0.049373	0.048467	0.0475033	0.0465666	0.0455826	0.044569	0.0433999	0.0424045	0.0414028	0.0403996	0.0393952	0.0384107	0.0374413	0.0364577	0.0354537	0.0345175	0.0334859	0.0323567	0.0312892	0.0301928	0.029074	0.0279417
0.361166	0.365611	0.370686	0.375301	0.379809	0.384412	0.388651	0.392632	0.396168	0.399571	0.402431	0.404869	0.406827	0.408276	0.409436	0.410101	0.410679	0.41057	0.410335	0.409824	0.4087	0.407163	0.405246	0.403039	0.40032	0.397049	0.392997	0.388576	0.383407	0.377423	0.370751	0.363408	0.35568	0.34705	0.337789	0.327871	0.3175	0.30683	0.295754	0.284599	0.27317	0.261817	0.25054	0.23973	0.229308	0.21922	0.209611	0.20002	0.190935	0.182611
0.62226	0.6099	0.597125	0.584087	0.57081	0.557297	0.543712	0.530113	0.516561	0.503158	0.490041	0.477163	0.464453	0.452066	0.439564	0.427731	0.415991	0.404155	0.392464	0.38068	0.369642	0.35856	0.347346	0.336606	0.325966	0.315237	0.304633	0.294032	0.283827	0.27383	0.264189	0.254785	0.24556	0.23666	0.228089	0.219912	0.211929	0.204225	0.196618	0.189347	0.182246	0.175191	0.16824	0.161625	0.155135	0.148727	0.14241	0.136192	0.130313	0.124335
1.57181	1.55442	1.53821	1.52313	1.5087	1.49561	1.48332	1.47215	1.46242	1.45242	1.44338	1.43487	1.42676	1.41856	1.40979	1.40077	1.39158	1.38138	1.3707	1.35847	1.34494	1.33009	1.31445	1.29712	1.27838	1.25877	1.23771	1.21433	1.19117	1.16687	1.14157	1.11626	1.0906	1.06438	1.03907	1.0135	0.988231	0.962811	0.939042	0.91559	0.89262	0.870396	0.848981	0.827932	0.807994	0.787641	0.768018	0.749078	0.729886	0.710827
0.490978	0.4807	0.470343	0.45974	0.449213	0.438909	0.428337	0.417717	0.40713	0.396956	0.386768	0.376886	0.367307	0.357914	0.348829	0.340019	0.331708	0.323753	0.316155	0.308823	0.302302	0.296074	0.290174	0.284485	0.27927	0.274121	0.269137	0.264256	0.259468	0.254644	0.250067	0.245199	0.240009	0.234875	0.229353	0.223645	0.217602	0.211274	0.20476	0.198085	0.191273	0.184193	0.176927	0.169763	0.162406	0.15542	0.148461	0.141688	0.135109	0.128817
0.211217	0.200569	0.190535	0.181106	0.172454	0.164116	0.15688	0.149684	0.143066	0.136927	0.131176	0.125537	0.120113	0.114977	0.110058	0.105173	0.100085	0.0952203	0.0903274	0.0854212	0.0805255	0.075672	0.0708999	0.0663815	0.0619817	0.057847	0.0539949	0.0503752	0.0473383	0.0445696	0.0422156	0.0401865	0.0387884	0.03766	0.0371245	0.0367117	0.036695	0.0369013	0.0371857	0.0377128	0.0382077	0.038838	0.0394313	0.0398523	0.0401883	0.0405014	0.0405498	0.0405383	0.0400475	0.039728
0.240347	0.242981	0.245737	0.248602	0.251055	0.253789	0.25645	0.258581	0.260096	0.261406	0.261823	0.261778	0.2609	0.25963	0.257501	0.2545	0.251009	0.247204	0.24262	0.237767	0.232401	0.226929	0.22129	0.215926	0.210424	0.205593	0.200923	0.196797	0.193085	0.1899	0.187364	0.185549	0.184462	0.183861	0.183626	0.183938	0.184813	0.186144	0.187674	0.189546	0.191548	0.193795	0.195347	0.197121	0.198906	0.200548	0.201613	0.202354	0.202567	0.202325
0.304627	0.30651	0.307525	0.309554	0.310879	0.31292	0.314606	0.315914	0.31723	0.318321	0.319453	0.32006	0.320414	0.320504	0.320325	0.319665	0.318512	0.317335	0.316063	0.314429	0.312733	0.310797	0.30837	0.305678	0.302306	0.299496	0.295788	0.292708	0.289788	0.286299	0.282472	0.278733	0.274824	0.270771	0.266391	0.262266	0.257944	0.253669	0.249687	0.245632	0.242037	0.238671	0.235866	0.233112	0.230226	0.228172	0.226169	0.224673	0.223151	0.221816
0.136234	0.135125	0.133946	0.132331	0.130637	0.128692	0.126531	0.124465	0.122254	0.119997	0.117858	0.115611	0.113504	0.111537	0.109748	0.108119	0.106443	0.105126	0.103957	0.102898	0.101923	0.101246	0.100359	0.0996044	0.0988752	0.0981044	0.0972127	0.0961377	0.094946	0.0937555	0.0925467	0.0912927	0.089794	0.0882513	0.0867188	0.0853054	0.0836385	0.0821157	0.0804545	0.0788865	0.0772371	0.0756858	0.0740554	0.072392	0.0706899	0.0689098	0.0670577	0.065268	0.0633574	0.0613869
0.548579	0.543291	0.538152	0.532817	0.527599	0.522138	0.516624	0.511102	0.505456	0.499418	0.493226	0.486802	0.480414	0.474114	0.467573	0.46144	0.455623	0.449839	0.443816	0.4382	0.432715	0.427674	0.422773	0.418085	0.413331	0.408667	0.404122	0.400069	0.395609	0.391384	0.387287	0.382856	0.378371	0.373886	0.369351	0.364818	0.360147	0.355158	0.349894	0.344417	0.339005	0.33305	0.32708	0.320943	0.314723	0.308327	0.301709	0.294911	0.288177	0.28121
0.802605	0.794316	0.785286	0.776338	0.767154	0.757552	0.748093	0.738584	0.729202	0.719991	0.710801	0.702596	0.695033	0.687643	0.681196	0.674693	0.668677	0.66363	0.658906	0.654233	0.649803	0.645344	0.641277	0.636978	0.632325	0.627655	0.623091	0.61776	0.612206	0.606304	0.60025	0.593154	0.585444	0.576968	0.568262	0.559555	0.550135	0.540309	0.530431	0.520339	0.510055	0.499895	0.489447	0.479381	0.469344	0.459967	0.450705	0.44209	0.43386	0.426071
0.42926	0.424034	0.418596	0.412489	0.406349	0.400091	0.393298	0.386205	0.378804	0.371221	0.363695	0.35606	0.348467	0.340597	0.333148	0.326083	0.319119	0.312663	0.306382	0.300507	0.295106	0.289981	0.285417	0.28095	0.276976	0.273357	0.269759	0.266091	0.26297	0.259895	0.256874	0.253627	0.250561	0.247047	0.243585	0.240139	0.236397	0.232669	0.228793	0.224769	0.220356	0.216235	0.212108	0.207632	0.20338	0.199403	0.195353	0.191377	0.187572	0.183704
0.795119	0.801366	0.807787	0.814449	0.820056	0.825689	0.831005	0.836091	0.838826	0.841416	0.842518	0.842445	0.84154	0.840093	0.83671	0.831915	0.825429	0.817915	0.809162	0.801222	0.79096	0.780576	0.769469	0.758196	0.747543	0.736642	0.726076	0.715816	0.706153	0.697159	0.688176	0.680835	0.673338	0.666681	0.660792	0.655284	0.650023	0.64525	0.640548	0.635142	0.629949	0.624529	0.618614	0.612296	0.605922	0.599023	0.591823	0.58376	0.575099	0.565573
0.31224	0.312538	0.31323	0.314179	0.315331	0.316986	0.318517	0.319904	0.320837	0.321525	0.321867	0.321491	0.320321	0.318604	0.316065	0.312317	0.308196	0.303194	0.2978	0.291735	0.285683	0.278996	0.272183	0.265473	0.258944	0.252905	0.247425	0.242431	0.237912	0.234304	0.231314	0.229029	0.227657	0.226896	0.22689	0.227573	0.228821	0.230389	0.232561	0.235194	0.237895	0.240523	0.243107	0.245748	0.248194	0.250096	0.252028	0.253904	0.255282	0.256287
0.412956	0.401322	0.389134	0.377055	0.365139	0.352513	0.339714	0.326461	0.313254	0.29979	0.286481	0.27341	0.260579	0.248074	0.236037	0.224523	0.213426	0.203043	0.192986	0.183737	0.175074	0.16687	0.15974	0.153179	0.147018	0.14155	0.136714	0.132386	0.128677	0.125114	0.122055	0.119489	0.117198	0.115204	0.113354	0.111544	0.109748	0.108069	0.106115	0.10444	0.102661	0.10084	0.0990286	0.096833	0.0946399	0.0922821	0.0896204	0.0869708	0.0841815	0.0812144
0.0357149	0.0360771	0.0367531	0.0376387	0.0384003	0.0394942	0.0406148	0.0418943	0.0433262	0.0452659	0.0470951	0.0490804	0.0515823	0.0538551	0.0564815	0.0594699	0.0625248	0.0657913	0.06964	0.0734641	0.0777164	0.0819484	0.0867681	0.0918461	0.0971612	0.102865	0.108662	0.114467	0.12068	0.126636	0.132552	0.13856	0.144308	0.14989	0.155273	0.160428	0.165515	0.170212	0.175188	0.179519	0.183608	0.187676	0.191411	0.194891	0.198101	0.201016	0.203336	0.205818	0.207759	0.209257
0.529385	0.528895	0.528034	0.527648	0.52777	0.52785	0.528469	0.529861	0.531105	0.533097	0.535403	0.537751	0.540132	0.542743	0.546307	0.54873	0.550876	0.553187	0.555082	0.55704	0.558186	0.558455	0.558837	0.558875	0.557798	0.555514	0.552787	0.549826	0.545944	0.541666	0.536883	0.532241	0.526953	0.522197	0.518378	0.514611	0.510116	0.505615	0.50285	0.500015	0.497946	0.496134	0.494847	0.495088	0.496086	0.497527	0.499401	0.502004	0.506438	0.511115
0.256595	0.256033	0.25574	0.25602	0.256309	0.256813	0.257768	0.25892	0.260416	0.262083	0.263514	0.265078	0.26684	0.268532	0.270423	0.272214	0.273528	0.274752	0.275957	0.276739	0.277442	0.277783	0.278312	0.278824	0.279347	0.27965	0.279956	0.280346	0.280637	0.280864	0.280988	0.281159	0.281323	0.281446	0.281471	0.281724	0.281629	0.28174	0.281483	0.28111	0.280668	0.279924	0.27915	0.278156	0.276893	0.275614	0.274356	0.272782	0.270978	0.268902
0.640684	0.63124	0.622304	0.613495	0.605216	0.59686	0.589042	0.581325	0.574088	0.567039	0.560328	0.553835	0.547379	0.540863	0.534397	0.527493	0.520848	0.514268	0.507231	0.500216	0.493343	0.486126	0.478966	0.471435	0.463928	0.456621	0.449229	0.441475	0.433782	0.426223	0.41859	0.410843	0.40326	0.395555	0.387754	0.379958	0.372084	0.364241	0.356462	0.348641	0.341018	0.333334	0.325642	0.317962	0.310581	0.303512	0.296781	0.290426	0.284452	0.278781
0.661107	0.652589	0.6446	0.637199	0.630241	0.623709	0.61737	0.611157	0.605345	0.599146	0.593363	0.587428	0.581357	0.575158	0.568361	0.562157	0.555478	0.548041	0.541066	0.534251	0.527558	0.520387	0.513454	0.506648	0.499683	0.492715	0.486263	0.479739	0.473507	0.467358	0.461245	0.455705	0.45021	0.444795	0.438984	0.433735	0.42807	0.422573	0.417173	0.411724	0.406265	0.40025	0.394261	0.387617	0.381047	0.374405	0.367231	0.359763	0.352197	0.344017
Normalized firing rate, time from stimulus update (-100ms to 250ms), high to high shape change
0.0983044	0.1005	0.102306	0.103703	0.10468	0.105504	0.105722	0.105552	0.105013	0.104132	0.102943	0.101479	0.0997779	0.0978769	0.0958115	0.0936146	0.0913148	0.0889362	0.0864974	0.0838089	0.0813383	0.0788203	0.0762583	0.0736525	0.070798	0.0681515	0.0657139	0.0630312	0.0603134	0.0575701	0.0548135	0.0518557	0.0491737	0.0465181	0.0437107	0.0412357	0.0386458	0.0364268	0.0341308	0.0322405	0.0305057	0.0289429	0.0275623	0.0263675	0.0251524	0.0243669	0.0237261	0.0232121	0.022802	0.0224692
0.532213	0.530346	0.527616	0.523771	0.518266	0.513023	0.505656	0.498074	0.488999	0.478533	0.467924	0.456996	0.445064	0.433357	0.421284	0.409639	0.398305	0.386853	0.37597	0.366021	0.355897	0.347808	0.340448	0.33472	0.329282	0.325192	0.322096	0.32015	0.319033	0.318163	0.318372	0.318877	0.319041	0.319265	0.319564	0.319669	0.318646	0.316941	0.314168	0.3112	0.306823	0.301314	0.294899	0.28708	0.278449	0.268789	0.258212	0.246844	0.234355	0.221243
0.0809872	0.0816973	0.0821138	0.0821862	0.0818075	0.0811949	0.0802247	0.0788134	0.0773303	0.0755848	0.0733928	0.0710137	0.068581	0.0660121	0.0633553	0.0606578	0.0579648	0.0553185	0.0527568	0.0503127	0.0480129	0.0461387	0.0442683	0.0425095	0.0410862	0.0397711	0.0386806	0.0378941	0.0372684	0.0366895	0.0362597	0.0360479	0.0359032	0.035935	0.0357107	0.0357485	0.0357745	0.0357773	0.0356497	0.035603	0.0353079	0.0351998	0.0350185	0.0347649	0.034343	0.0339732	0.0335277	0.0330088	0.0324183	0.0317581
0.601399	0.603795	0.606115	0.60954	0.612838	0.616911	0.621349	0.62501	0.629032	0.633405	0.637269	0.640691	0.642963	0.647769	0.652639	0.657729	0.664406	0.670851	0.677601	0.685727	0.694598	0.704143	0.714236	0.724539	0.735436	0.746847	0.755934	0.766019	0.774689	0.782759	0.7888	0.793085	0.795012	0.796155	0.793913	0.790872	0.786518	0.778576	0.770824	0.76117	0.750888	0.73959	0.727643	0.715853	0.701801	0.689824	0.677753	0.665084	0.651857	0.6399
1.77745	1.75342	1.72899	1.70592	1.68099	1.65586	1.63068	1.60458	1.57744	1.54974	1.51917	1.49335	1.46568	1.43579	1.40849	1.38082	1.35341	1.32488	1.29686	1.26651	1.23884	1.21051	1.18257	1.15593	1.13	1.10235	1.07722	1.05169	1.02682	1.00151	0.97618	0.950761	0.925178	0.898892	0.871188	0.844676	0.818818	0.794118	0.767192	0.741202	0.714909	0.688024	0.660857	0.634618	0.609017	0.584236	0.559832	0.53702	0.515328	0.49534
0.698439	0.685774	0.672049	0.655766	0.63908	0.620823	0.601263	0.58067	0.560448	0.538948	0.518434	0.497256	0.477677	0.458043	0.439461	0.421315	0.405739	0.390931	0.378967	0.368823	0.360569	0.352518	0.347628	0.34547	0.34479	0.344566	0.346503	0.348355	0.351761	0.354424	0.357954	0.360898	0.36295	0.363826	0.362416	0.360429	0.357154	0.352523	0.345978	0.337607	0.327557	0.315182	0.303809	0.290699	0.277063	0.264424	0.251258	0.237956	0.226817	0.217044
1.82506	1.81132	1.79533	1.77996	1.76514	1.75138	1.73636	1.72372	1.7099	1.69722	1.68586	1.67419	1.66196	1.65157	1.63987	1.62852	1.61574	1.60196	1.58722	1.57216	1.55762	1.53983	1.5214	1.50265	1.4825	1.46186	1.4404	1.41996	1.39708	1.37633	1.35529	1.3344	1.31363	1.29408	1.27634	1.25837	1.24139	1.22568	1.21122	1.1969	1.1844	1.17223	1.16129	1.14967	1.13919	1.12998	1.11993	1.10918	1.10031	1.09042
0.33888	0.338782	0.339332	0.339534	0.34026	0.341115	0.342098	0.343562	0.34519	0.34701	0.348661	0.351043	0.353349	0.35587	0.358881	0.361933	0.365158	0.368589	0.371483	0.374817	0.377953	0.380855	0.38349	0.386087	0.388479	0.389957	0.390964	0.39183	0.391927	0.391971	0.391591	0.390643	0.389971	0.388737	0.387458	0.386441	0.385568	0.385413	0.385317	0.385749	0.386516	0.388088	0.390196	0.392722	0.395684	0.399456	0.403546	0.408085	0.413229	0.418365
0.0108787	0.011318	0.0121946	0.013504	0.0152385	0.0173858	0.0199278	0.0220838	0.0255297	0.0302347	0.0344599	0.0389224	0.0435739	0.0483584	0.0532132	0.0580718	0.0628662	0.0675295	0.0719989	0.0762177	0.0801375	0.0837197	0.0869357	0.0897674	0.0922056	0.0942494	0.0959033	0.0971755	0.0980754	0.0986114	0.0987894	0.0986114	0.0980754	0.0971755	0.0959033	0.0942494	0.0922056	0.0897674	0.0869357	0.0837197	0.0801375	0.0762177	0.0719989	0.0675295	0.0628662	0.0580718	0.0532132	0.0483584	0.0435739	0.0389224
0	0	0	0	0	0	0	0	0	0	0	0	0	0	0	0	0	0	0	0	0	0	0	0	0	0	0	0	0	0	0	0	0	0	0	0	0	0	0	0	0	0	0	0	0	0	0	0	0	0
0.190902	0.191389	0.191935	0.192181	0.192344	0.19232	0.1919	0.191359	0.190704	0.189735	0.188544	0.187281	0.185805	0.184022	0.182405	0.180487	0.178559	0.176477	0.174446	0.172487	0.170463	0.168363	0.166282	0.164253	0.162281	0.160366	0.158618	0.156901	0.155102	0.153235	0.151551	0.149816	0.147932	0.145984	0.143947	0.141714	0.139367	0.136963	0.134213	0.131476	0.128609	0.125504	0.122002	0.11848	0.114646	0.110698	0.106458	0.102046	0.0973934	0.0927012
0.256989	0.256488	0.255484	0.254335	0.252316	0.250277	0.247807	0.245029	0.241968	0.238467	0.23495	0.23142	0.228011	0.224515	0.221108	0.217449	0.21399	0.210871	0.207749	0.204839	0.201878	0.199016	0.196966	0.194885	0.192816	0.190896	0.188972	0.187091	0.185336	0.184143	0.18298	0.181842	0.180984	0.180121	0.179265	0.17858	0.178187	0.177925	0.177732	0.177697	0.177677	0.178025	0.178389	0.178554	0.17877	0.179104	0.179202	0.178822	0.178399	0.177686
0.22206	0.229731	0.236472	0.242096	0.24643	0.249322	0.251621	0.251612	0.249985	0.246749	0.24196	0.235719	0.228165	0.219476	0.209859	0.199542	0.188766	0.177775	0.166081	0.155547	0.145409	0.135847	0.127001	0.118972	0.111818	0.105555	0.100163	0.0955841	0.0917317	0.0884966	0.0867278	0.0856391	0.0842114	0.0823518	0.0808997	0.0804786	0.0801049	0.07979	0.0795659	0.0794825	0.0788792	0.0804443	0.0816653	0.0826407	0.0850989	0.0881483	0.0928198	0.0975137	0.102965	0.109152
0.150391	0.145445	0.140213	0.134884	0.129692	0.124552	0.119498	0.1146	0.109796	0.105416	0.101212	0.097491	0.0939827	0.0908466	0.0881895	0.0857073	0.0840233	0.0823895	0.0808555	0.0796637	0.0784901	0.077373	0.0767146	0.0761235	0.0755438	0.0748432	0.074295	0.0737364	0.0730507	0.0722798	0.0718289	0.0713863	0.0706005	0.0703193	0.0702281	0.0700596	0.0699404	0.0698664	0.069868	0.0699284	0.0703148	0.0706151	0.0711062	0.0712153	0.0714521	0.0718087	0.0720072	0.0721773	0.0723332	0.0724962
0.102316	0.100683	0.0985721	0.0960108	0.0934592	0.0907031	0.0877855	0.0847518	0.0816484	0.0785221	0.0754182	0.0721906	0.0693058	0.0665465	0.0639424	0.0615151	0.0590885	0.0570948	0.0552785	0.05344	0.0519887	0.0507132	0.0495891	0.0485265	0.0474989	0.0464794	0.0454433	0.0443696	0.0432425	0.0416743	0.0405178	0.039086	0.0378222	0.0364952	0.0351307	0.0337555	0.0323961	0.0308884	0.0296818	0.0285424	0.0274841	0.0265147	0.0258888	0.0249878	0.0244218	0.0239293	0.0234995	0.0231199	0.0230317	0.0227986
0.695988	0.683517	0.670899	0.658403	0.646099	0.63343	0.621266	0.609331	0.597106	0.584502	0.571749	0.559072	0.546427	0.533659	0.520466	0.507112	0.49293	0.478809	0.463864	0.44919	0.434314	0.419391	0.404094	0.388511	0.372699	0.356802	0.341304	0.326231	0.311336	0.296835	0.282616	0.269078	0.256233	0.243799	0.232417	0.221816	0.211566	0.201395	0.19206	0.183435	0.175214	0.167247	0.159501	0.152226	0.145119	0.138044	0.131277	0.124548	0.117849	0.110991
0.666712	0.668958	0.669404	0.66926	0.667304	0.665632	0.662542	0.658361	0.652489	0.646309	0.639581	0.632433	0.624869	0.61736	0.609193	0.600904	0.59288	0.585143	0.576526	0.568147	0.559464	0.550865	0.542048	0.531403	0.521503	0.510863	0.499092	0.48663	0.473113	0.459374	0.445	0.430441	0.415011	0.399319	0.383865	0.36799	0.351954	0.336689	0.321831	0.307472	0.293318	0.280562	0.267574	0.255966	0.244764	0.233925	0.223386	0.212716	0.202644	0.192622
0.704918	0.705768	0.707737	0.709682	0.712129	0.714256	0.716288	0.717541	0.718727	0.719689	0.71967	0.719436	0.718011	0.714601	0.711227	0.706667	0.701163	0.694279	0.686835	0.678799	0.670189	0.660073	0.64893	0.637053	0.625452	0.613842	0.602066	0.590059	0.577735	0.566495	0.555524	0.545506	0.535955	0.527595	0.519878	0.512917	0.506495	0.502022	0.498325	0.495	0.492752	0.490399	0.488058	0.485735	0.482543	0.478296	0.472532	0.466481	0.459142	0.449761
1.11465	1.09214	1.07156	1.05213	1.03304	1.01461	0.997075	0.984436	0.970735	0.958725	0.948493	0.939313	0.929621	0.920121	0.909687	0.899222	0.889229	0.878774	0.8663	0.852593	0.837508	0.821933	0.804367	0.785279	0.765325	0.743285	0.721675	0.698257	0.6734	0.649784	0.625594	0.600651	0.577486	0.55466	0.531546	0.510203	0.489235	0.469688	0.451072	0.432168	0.415808	0.4003	0.384767	0.370616	0.356763	0.344453	0.332063	0.320444	0.308527	0.296329
0.159781	0.158935	0.157908	0.156725	0.155453	0.154485	0.15336	0.152255	0.151205	0.150063	0.148988	0.147723	0.146909	0.145914	0.145419	0.145252	0.145064	0.144997	0.144912	0.145483	0.146265	0.146901	0.147564	0.14855	0.149795	0.150742	0.152132	0.153718	0.155355	0.157038	0.158488	0.160329	0.161874	0.163758	0.165485	0.167062	0.16899	0.170641	0.172334	0.174384	0.176342	0.178345	0.180705	0.182972	0.185135	0.187308	0.18946	0.191557	0.193376	0.195562
0.0923423	0.0920023	0.0921496	0.092337	0.0927615	0.0932123	0.0941222	0.0951978	0.0967429	0.0980719	0.0997333	0.101423	0.102901	0.10458	0.106424	0.108218	0.109688	0.111015	0.112257	0.113413	0.114422	0.115097	0.116177	0.117501	0.118937	0.12002	0.121188	0.12228	0.123778	0.125446	0.127103	0.129485	0.13188	0.13449	0.137304	0.140301	0.143717	0.147061	0.150485	0.15373	0.157451	0.160862	0.164089	0.167058	0.169491	0.171764	0.173341	0.174611	0.175252	0.175223
0.01571	0.0153499	0.01492	0.0143745	0.0138372	0.0132506	0.0126275	0.011982	0.0113284	0.0106295	0.0100142	0.00949478	0.00896634	0.00848867	0.00801647	0.00766893	0.0073788	0.00714517	0.00696502	0.00683365	0.00674511	0.00669273	0.00666949	0.00666843	0.00675177	0.0067986	0.00685599	0.00686948	0.00695264	0.0070359	0.00706771	0.00716398	0.00727441	0.00740071	0.0075277	0.00765738	0.00779127	0.00793042	0.0080754	0.00822634	0.00838288	0.00854429	0.00870938	0.00887657	0.00904384	0.00920874	0.00936837	0.00951936	0.00965791	0.00977986
0.274319	0.269957	0.265223	0.259736	0.254321	0.24822	0.242474	0.236394	0.230449	0.224674	0.218983	0.213311	0.207957	0.202565	0.197465	0.192588	0.187826	0.183033	0.178339	0.173452	0.16858	0.163551	0.158132	0.15273	0.146988	0.141371	0.135622	0.129459	0.123661	0.117744	0.112012	0.106775	0.101361	0.0959656	0.0911164	0.0866684	0.0825113	0.0785585	0.0750997	0.0717773	0.0690354	0.066575	0.0643787	0.0623166	0.060499	0.0588915	0.0575683	0.0563617	0.0551416	0.0539141
0.57983	0.569499	0.559891	0.550358	0.541578	0.532052	0.523339	0.514901	0.506269	0.498738	0.491129	0.482943	0.475267	0.467703	0.460397	0.453357	0.445511	0.43841	0.430921	0.423482	0.416097	0.408493	0.400103	0.391046	0.382766	0.374417	0.365804	0.357898	0.349982	0.34203	0.335544	0.329167	0.323059	0.31811	0.314496	0.311375	0.308802	0.307561	0.306949	0.306866	0.307183	0.307439	0.308002	0.308386	0.308185	0.307767	0.306198	0.303475	0.301002	0.297462
1.33615	1.30908	1.28166	1.25485	1.22895	1.2038	1.17903	1.15465	1.13026	1.10703	1.08409	1.06081	1.03873	1.01633	0.994049	0.972358	0.950502	0.928848	0.907555	0.885302	0.864489	0.843691	0.822226	0.801504	0.780361	0.759685	0.739199	0.719654	0.700202	0.681479	0.662752	0.644704	0.627344	0.610228	0.594016	0.578494	0.5637	0.549471	0.536079	0.522903	0.510568	0.498403	0.486915	0.475428	0.464468	0.454083	0.443807	0.433746	0.423733	0.413624
1.1039	1.09712	1.0926	1.09075	1.09172	1.09544	1.1016	1.10968	1.1246	1.13605	1.14737	1.15765	1.16599	1.17157	1.17366	1.17171	1.16814	1.15592	1.13985	1.12004	1.09678	1.07265	1.04559	1.01642	0.985955	0.957829	0.928757	0.899446	0.874566	0.851809	0.831542	0.813976	0.799177	0.787074	0.777484	0.770132	0.764673	0.766375	0.765379	0.768402	0.770424	0.771228	0.778238	0.781704	0.786384	0.792171	0.803947	0.814309	0.825547	0.83782
0.578116	0.592236	0.606384	0.62055	0.634719	0.646756	0.664101	0.67708	0.692379	0.707052	0.72089	0.733634	0.744988	0.75463	0.762238	0.767506	0.77016	0.769979	0.766803	0.760547	0.7512	0.738828	0.723568	0.705619	0.685232	0.662694	0.636231	0.610885	0.584207	0.554442	0.526619	0.498243	0.469585	0.440877	0.415119	0.387797	0.361188	0.335473	0.310822	0.287403	0.265382	0.242832	0.224633	0.208161	0.196379	0.184733	0.173369	0.167113	0.163266	0.15979
1.20568	1.17411	1.1432	1.11282	1.08099	1.04895	1.01643	0.986452	0.954486	0.924148	0.893534	0.86481	0.836176	0.808884	0.783576	0.760614	0.738379	0.717468	0.697422	0.678712	0.66206	0.646223	0.630644	0.615712	0.600368	0.586923	0.57365	0.560417	0.54583	0.531715	0.517251	0.5028	0.487796	0.473856	0.458301	0.443112	0.427326	0.412269	0.397171	0.382246	0.368679	0.35711	0.346808	0.337011	0.329428	0.323187	0.319192	0.316467	0.315949	0.316546
0.769964	0.760929	0.751731	0.742205	0.733344	0.724213	0.715376	0.707235	0.699861	0.693007	0.686479	0.680517	0.674691	0.668821	0.664083	0.659995	0.655631	0.650964	0.646632	0.642294	0.637849	0.632606	0.626904	0.621419	0.615089	0.608036	0.601063	0.593939	0.586168	0.579188	0.571685	0.564445	0.557473	0.550154	0.543188	0.536859	0.531194	0.525894	0.520451	0.515853	0.511003	0.506558	0.502277	0.497913	0.493216	0.488252	0.482801	0.477188	0.470258	0.463312
0.806127	0.790012	0.773885	0.757301	0.740095	0.723113	0.705747	0.688932	0.670688	0.653701	0.636281	0.618208	0.600929	0.583759	0.566756	0.550716	0.534135	0.518072	0.502329	0.486981	0.471861	0.457295	0.443036	0.42946	0.415647	0.402176	0.389169	0.376538	0.363809	0.351359	0.338783	0.326124	0.313251	0.301504	0.289445	0.277504	0.266058	0.25437	0.243105	0.232254	0.220957	0.210472	0.200188	0.190682	0.181518	0.172708	0.163741	0.155945	0.148403	0.141112
1.20361	1.18089	1.15909	1.13758	1.1163	1.09639	1.07664	1.05732	1.03813	1.01979	1.00102	0.982126	0.964044	0.946466	0.928316	0.910758	0.893209	0.875819	0.858654	0.842683	0.826579	0.811008	0.795633	0.780346	0.764822	0.749722	0.734364	0.718919	0.703055	0.687262	0.671279	0.655186	0.638964	0.622281	0.605511	0.588709	0.571793	0.554537	0.537524	0.52055	0.5037	0.486915	0.470601	0.453964	0.437631	0.421253	0.404944	0.388875	0.372634	0.356273
0.192716	0.184674	0.177412	0.170589	0.164488	0.158488	0.153202	0.148249	0.143327	0.139008	0.135245	0.131101	0.127778	0.124256	0.121135	0.116958	0.11383	0.11039	0.107273	0.103871	0.101205	0.0980769	0.0954338	0.0927044	0.0902968	0.0888912	0.0875717	0.0866644	0.0862086	0.0865924	0.0869379	0.0881242	0.0897632	0.0915419	0.0940179	0.0971236	0.100168	0.103342	0.106557	0.110091	0.112979	0.116034	0.118833	0.121056	0.123281	0.125121	0.126566	0.127615	0.128	0.12835
0.488263	0.471492	0.455094	0.43979	0.423896	0.408916	0.394505	0.381718	0.368965	0.357164	0.346406	0.336769	0.328325	0.320663	0.313571	0.308762	0.305308	0.303092	0.3021	0.301945	0.304183	0.307034	0.310769	0.314573	0.319883	0.32559	0.331143	0.33723	0.3428	0.34829	0.352996	0.355642	0.3584	0.359343	0.358783	0.356955	0.353352	0.34798	0.340892	0.332185	0.321992	0.310131	0.298528	0.285003	0.271288	0.257157	0.242845	0.227874	0.214033	0.200221
1.40084	1.38144	1.36114	1.34114	1.32172	1.30258	1.2818	1.26088	1.23897	1.2161	1.193	1.1695	1.14467	1.11985	1.09243	1.06588	1.03879	1.01181	0.984015	0.954995	0.927796	0.898845	0.870522	0.842807	0.815705	0.787218	0.760741	0.7353	0.710489	0.685475	0.661372	0.638199	0.616362	0.595344	0.574742	0.555452	0.536897	0.519301	0.502743	0.487301	0.471054	0.457249	0.442512	0.428239	0.414753	0.401882	0.388693	0.376121	0.362852	0.35036
1.2341	1.21523	1.19521	1.17572	1.15621	1.13635	1.11661	1.09721	1.07741	1.05823	1.03906	1.0204	1.0019	0.984446	0.966846	0.94959	0.932695	0.916096	0.899958	0.883356	0.866955	0.850545	0.83338	0.817252	0.800993	0.784528	0.767695	0.751204	0.734575	0.717696	0.700644	0.684591	0.667965	0.651309	0.634554	0.617925	0.601927	0.586011	0.570022	0.55393	0.538026	0.522063	0.506582	0.490508	0.47463	0.458987	0.443158	0.427233	0.41054	0.394548
1.27716	1.2516	1.22513	1.19889	1.17148	1.14403	1.11672	1.08856	1.06039	1.03267	1.00523	0.977857	0.951339	0.925013	0.899972	0.87511	0.851882	0.829863	0.808121	0.787261	0.767589	0.748259	0.729942	0.711983	0.695056	0.678466	0.662291	0.646238	0.630752	0.615017	0.599874	0.584034	0.568624	0.553048	0.537026	0.521394	0.5057	0.489408	0.473386	0.456963	0.440301	0.42446	0.408988	0.393217	0.377473	0.362236	0.346847	0.331944	0.317087	0.302765
1.80674	1.81404	1.82106	1.826	1.82771	1.82746	1.82282	1.81457	1.80383	1.79063	1.77602	1.75979	1.74402	1.72586	1.7076	1.68963	1.67201	1.65563	1.63971	1.62425	1.60933	1.59496	1.58265	1.56869	1.55313	1.53571	1.51684	1.49742	1.47393	1.44953	1.42089	1.38956	1.35695	1.32102	1.28369	1.24356	1.20085	1.15916	1.11693	1.07398	1.03392	0.992463	0.953106	0.914503	0.87908	0.845148	0.81209	0.77939	0.750733	0.722582
0.655377	0.645826	0.635113	0.622911	0.610364	0.597773	0.584934	0.572403	0.560357	0.549031	0.53826	0.528247	0.52026	0.513128	0.506834	0.502174	0.497842	0.493509	0.490776	0.488403	0.48681	0.484619	0.482866	0.480892	0.477708	0.47439	0.470746	0.465851	0.460867	0.454053	0.447554	0.440629	0.433204	0.424788	0.416622	0.408513	0.400303	0.392185	0.384706	0.376586	0.370398	0.364759	0.360442	0.35638	0.353873	0.352111	0.352231	0.353278	0.355819	0.360147
0.996637	0.992922	0.987535	0.981494	0.977066	0.971186	0.964536	0.958622	0.952355	0.945213	0.93734	0.930669	0.922581	0.914741	0.90658	0.89794	0.887951	0.878485	0.867965	0.857182	0.845561	0.832678	0.818234	0.804281	0.79015	0.775946	0.761128	0.746123	0.731374	0.715813	0.701119	0.687311	0.673023	0.659905	0.647087	0.634633	0.623827	0.614718	0.605834	0.599015	0.593621	0.588755	0.584872	0.581979	0.58077	0.57984	0.580935	0.581205	0.583977	0.588015
1.58623	1.5615	1.53724	1.51215	1.48652	1.46101	1.43583	1.41077	1.38499	1.3593	1.33352	1.30718	1.28059	1.25356	1.22655	1.20051	1.17387	1.14752	1.11998	1.09256	1.0661	1.0399	1.01422	0.988376	0.963078	0.937914	0.913585	0.889465	0.865681	0.842074	0.819536	0.797464	0.776068	0.755433	0.73535	0.714832	0.695693	0.676628	0.658048	0.639111	0.621486	0.603902	0.586596	0.569671	0.552673	0.536127	0.519143	0.503137	0.48641	0.470305
1.80322	1.79736	1.79139	1.78502	1.77885	1.77218	1.76405	1.7561	1.74498	1.73469	1.72213	1.70914	1.69412	1.67792	1.66008	1.63977	1.6188	1.59588	1.57257	1.54636	1.52024	1.49219	1.46313	1.43105	1.40014	1.37038	1.34027	1.31166	1.28119	1.25325	1.22662	1.19995	1.17692	1.15649	1.13704	1.11927	1.10349	1.08957	1.07728	1.06703	1.05629	1.04627	1.03775	1.02852	1.01888	1.00753	0.995049	0.982308	0.967113	0.949446
1.01231	0.97153	0.931087	0.89357	0.856986	0.822122	0.788826	0.75733	0.729002	0.702256	0.678593	0.656846	0.636268	0.617511	0.601766	0.587872	0.5754	0.565061	0.55548	0.547026	0.539897	0.53326	0.525972	0.519827	0.51339	0.506901	0.498701	0.490249	0.48127	0.469766	0.460149	0.448644	0.436115	0.422259	0.407365	0.393061	0.378354	0.36346	0.348137	0.333594	0.318956	0.304945	0.291658	0.279169	0.267525	0.2572	0.247622	0.238342	0.230349	0.222991
1.76536	1.7518	1.73948	1.7294	1.71952	1.70917	1.70247	1.69546	1.68818	1.68132	1.67438	1.66625	1.65821	1.64992	1.63915	1.62735	1.61451	1.60027	1.58391	1.56661	1.54871	1.52792	1.50526	1.48133	1.45562	1.42829	1.40053	1.37216	1.34259	1.31278	1.28306	1.25265	1.22281	1.19309	1.16345	1.13401	1.10546	1.07656	1.04805	1.02033	0.992902	0.965429	0.938899	0.912977	0.887349	0.86193	0.837471	0.812676	0.788963	0.765024
0.809138	0.804361	0.798477	0.79221	0.786693	0.780888	0.774164	0.768211	0.761718	0.755004	0.747139	0.739635	0.732102	0.724031	0.715598	0.707805	0.701015	0.693451	0.687174	0.680411	0.675217	0.671331	0.668096	0.665072	0.663256	0.662632	0.662174	0.664232	0.668161	0.670987	0.675842	0.680086	0.685459	0.690423	0.695224	0.699143	0.703538	0.706936	0.709249	0.710384	0.711634	0.712431	0.711419	0.709553	0.706539	0.704427	0.701062	0.696902	0.691986	0.686905
1.39663	1.37922	1.36045	1.33999	1.31892	1.29796	1.27686	1.25471	1.23328	1.21224	1.19206	1.17296	1.15591	1.1401	1.12606	1.11405	1.1029	1.09334	1.08518	1.07873	1.07274	1.06728	1.06323	1.05886	1.05382	1.04894	1.04337	1.03649	1.02896	1.01966	1.00884	0.997059	0.982007	0.967052	0.950768	0.932927	0.913835	0.893759	0.872207	0.851047	0.829413	0.807319	0.784913	0.762214	0.740141	0.718532	0.697841	0.676869	0.657098	0.637952
0.355671	0.352853	0.350684	0.349253	0.348144	0.347312	0.346934	0.34711	0.347123	0.347255	0.347309	0.347516	0.347767	0.347807	0.34719	0.346714	0.345396	0.344281	0.34241	0.340468	0.338144	0.335848	0.333119	0.329852	0.326554	0.323206	0.319801	0.316214	0.312312	0.308575	0.304698	0.301267	0.298296	0.294828	0.292538	0.29027	0.287953	0.286469	0.285731	0.285351	0.285156	0.285531	0.28646	0.287166	0.288983	0.290869	0.293017	0.295333	0.297713	0.300014
0	0	0	0	0	0	0	0	0	0	0	0	0	0	0	0	0	0	0	0	0	0	0	0	0	0	0	0	0	0	0	0	0	0	0	0	0	0	0	0	0	0	0	0	0	0	0	0	0	0
0.0665852	0.0643928	0.0622959	0.0600967	0.0578077	0.0554425	0.0528591	0.0506348	0.0482269	0.0458114	0.0434078	0.0408787	0.0385954	0.0362116	0.0340987	0.0320662	0.0299751	0.0281938	0.0267379	0.0252701	0.0239599	0.0228185	0.0216977	0.0209559	0.0203876	0.019993	0.019612	0.0195895	0.0197064	0.0199489	0.0202994	0.0205812	0.0211245	0.0216974	0.0221204	0.0227228	0.023274	0.0237537	0.0243528	0.0247044	0.0249539	0.0250942	0.0251218	0.025037	0.0248442	0.0243949	0.0240534	0.0236264	0.0231322	0.0225901
0.136739	0.13445	0.132342	0.129396	0.125966	0.122529	0.118825	0.114932	0.110927	0.106878	0.102849	0.0988946	0.0950638	0.0912688	0.0878253	0.0849258	0.0820183	0.0793656	0.0769703	0.0747011	0.072832	0.0713469	0.0698156	0.0686266	0.0673343	0.0662312	0.0654006	0.064644	0.0640605	0.0634665	0.062723	0.0621039	0.0613064	0.06061	0.0600127	0.0591037	0.05817	0.0573315	0.056424	0.0554516	0.054291	0.053229	0.0520987	0.0507754	0.0495457	0.0482433	0.0467455	0.0453421	0.0438711	0.0423411
0.0218563	0.0208946	0.0197764	0.0185318	0.0171928	0.0157918	0.0143606	0.0129292	0.0115247	0.0101705	0.0088861	0.00768668	0.00658299	0.00558167	0.00468557	0.0038942	0.00320428	0.00261036	0.00210536	0.00168117	0.00132908	0.00104028	0.000806129	0.000618467	0.00046977	0.000353274	0	0	0	0	0	0	0	0	0	0	0	0	0	0	0	0	0	0	0	0	0	0	0	0
0	0	0	0	0	0	0	0	0	0	0	0	0	0	0	0	0	0	0	0	0	0	0	0	0	0	0	0	0	0	0	0	0	0	0	0	0	0	0	0	0	0	0	0	0	0	0	0	0	0
0.0148968	0.0131125	0.0113304	0.0100413	0.00944087	0.00900477	0.00922862	0.0101097	0.0111468	0.0125608	0.0143487	0.0162832	0.0186342	0.0213724	0.0246863	0.0282577	0.0323536	0.0364359	0.0406799	0.0450303	0.0497221	0.0541894	0.0585857	0.0628423	0.0668916	0.0706701	0.0741202	0.0771929	0.0798489	0.0820599	0.0838091	0.0850913	0.0859117	0.0862852	0.0862347	0.0857886	0.0849795	0.0838413	0.0827057	0.0811076	0.0793027	0.0773222	0.0751938	0.0729422	0.0705892	0.0681546	0.0659547	0.0635108	0.0610679	0.058651
1.05688	1.06966	1.08184	1.09311	1.10573	1.11508	1.12538	1.13465	1.14294	1.14776	1.15104	1.15092	1.15186	1.14954	1.14661	1.14508	1.14268	1.14226	1.13976	1.13736	1.13333	1.13212	1.13385	1.13677	1.13846	1.14074	1.14347	1.14447	1.14782	1.15064	1.1526	1.15337	1.15069	1.1467	1.1429	1.13658	1.12761	1.11595	1.09966	1.08311	1.06383	1.04005	1.01624	0.990008	0.959615	0.929564	0.897465	0.863488	0.827793	0.788621
0.29662	0.297209	0.298679	0.300434	0.302274	0.304184	0.305827	0.307331	0.309451	0.311428	0.312801	0.313989	0.314571	0.314324	0.314474	0.313265	0.311813	0.309778	0.307799	0.304968	0.30182	0.298054	0.294514	0.29117	0.287508	0.284632	0.281716	0.279348	0.277458	0.275948	0.275135	0.274668	0.274708	0.27534	0.276285	0.277296	0.278296	0.279687	0.280937	0.281915	0.28295	0.28325	0.283021	0.282035	0.280786	0.278859	0.275872	0.272248	0.268291	0.264044
0.375903	0.369853	0.363024	0.356082	0.349077	0.340995	0.332983	0.325125	0.316779	0.308494	0.300059	0.292229	0.28557	0.278062	0.272404	0.267522	0.262763	0.258939	0.256068	0.254256	0.254248	0.255175	0.256592	0.258771	0.261309	0.264857	0.268549	0.27269	0.277471	0.282453	0.287966	0.292393	0.297888	0.302738	0.307181	0.311575	0.314766	0.317756	0.319384	0.320758	0.321378	0.321531	0.320774	0.319117	0.316582	0.313199	0.309011	0.304065	0.298416	0.292124
0.0745231	0.0741514	0.0730474	0.0712439	0.0687935	0.0657664	0.0622469	0.0583296	0.0541149	0.0497052	0.0452005	0.0406952	0.0362743	0.0320119	0.0279693	0.0241941	0.0207202	0.0175685	0.014748	0.0122571	0.0100856	0.00821621	0.00662671	0.00529154	0.00418334	0.00327432	0.00253732	0.00305859	0.00295724	0.00417053	0.00401594	0.00633291	0.00819928	0.0105125	0.0133474	0.0167821	0.0208957	0.0257649	0.0314603	0.0380419	0.0455538	0.0540198	0.0634376	0.0737746	0.0849638	0.0969012	0.109444	0.122412	0.13559	0.14873
0.0230561	0.0269479	0.0312187	0.0358508	0.0408155	0.0460724	0.05157	0.0572464	0.06303	0.0688414	0.0745954	0.0802025	0.0855722	0.0906145	0.095243	0.0993766	0.102942	0.105875	0.108123	0.109645	0.110412	0.110412	0.109645	0.109082	0.10715	0.104621	0.101565	0.0980671	0.0942227	0.0901362	0.0859181	0.0816819	0.0775404	0.0736019	0.0699667	0.066723	0.0639437	0.0616831	0.0599746	0.0588293	0.0582348	0.058156	0.0585362	0.0592994	0.0603538	0.0608816	0.0623874	0.0638106	0.0650505	0.0660124
0.16671	0.1694	0.171274	0.172301	0.172452	0.171707	0.170054	0.167491	0.164027	0.159686	0.154507	0.148543	0.142696	0.135664	0.12901	0.121474	0.113825	0.106223	0.0988316	0.0918129	0.0853223	0.0795042	0.0744864	0.0697567	0.0667988	0.0648459	0.063931	0.064054	0.0651814	0.0666277	0.0696968	0.0734416	0.0777208	0.0823712	0.0880462	0.0931687	0.098182	0.102917	0.107217	0.110329	0.114374	0.116442	0.118529	0.119821	0.120369	0.120254	0.119579	0.11847	0.117063	0.1155
0.0770256	0.0799767	0.0826112	0.0849112	0.086862	0.0884517	0.0896697	0.0905059	0.0909508	0.0909944	0.0906274	0.0898416	0.0886305	0.0869916	0.0849268	0.0828975	0.0801633	0.0770933	0.0737292	0.0701222	0.0663322	0.0624265	0.0584773	0.0550124	0.0513507	0.0479087	0.0452138	0.042577	0.040063	0.0384879	0.0374453	0.0369665	0.0370673	0.0378634	0.0393456	0.0418339	0.0445408	0.0477673	0.0514671	0.0555851	0.0600593	0.0648216	0.0697998	0.0749184	0.0800999	0.0849288	0.0897524	0.0948086	0.0995791	0.103999
0.996625	0.977079	0.957069	0.938638	0.919508	0.899357	0.885795	0.872955	0.861338	0.855746	0.852194	0.850965	0.853761	0.863391	0.875459	0.889805	0.908882	0.931077	0.955895	0.983968	1.01354	1.0428	1.07226	1.10082	1.12659	1.15167	1.17265	1.19179	1.20465	1.21646	1.22381	1.22708	1.22678	1.22268	1.2163	1.20691	1.19503	1.17962	1.164	1.14592	1.12709	1.10835	1.08891	1.0715	1.05486	1.03927	1.02661	1.01433	1.00256	0.994115
0.145147	0.14674	0.147674	0.148162	0.148204	0.147809	0.147004	0.145827	0.14433	0.142576	0.140638	0.138894	0.137219	0.135412	0.133773	0.132365	0.131008	0.130014	0.129599	0.129227	0.129376	0.129698	0.130128	0.130891	0.131397	0.131564	0.131819	0.131788	0.131413	0.130646	0.129456	0.127601	0.12559	0.122913	0.120109	0.116919	0.113246	0.109653	0.105607	0.101678	0.0976327	0.0935298	0.0891989	0.0851939	0.0812572	0.0774244	0.0737243	0.0704798	0.0672038	0.0641357
0.039838	0.0420265	0.0440281	0.0458237	0.047401	0.0487548	0.0501749	0.0511862	0.0520195	0.0526945	0.0532326	0.053655	0.0539816	0.0542293	0.0544109	0.0545343	0.0546029	0.0546147	0.0545639	0.0544409	0.0542339	0.0539294	0.053514	0.052975	0.0523014	0.0514844	0.0505183	0.0494004	0.048131	0.0467136	0.0451546	0.0434629	0.0416497	0.0395134	0.0375553	0.0352916	0.0332291	0.0311037	0.0289393	0.0267593	0.0245862	0.0224416	0.0203457	0.0183172	0.0163726	0.0145265	0.0127908	0.011175	0.00968549	0.0081113
0.38696	0.392424	0.398028	0.404337	0.410286	0.416366	0.423047	0.429115	0.435048	0.439821	0.44419	0.447233	0.449179	0.450284	0.450484	0.44901	0.445586	0.44155	0.435926	0.429468	0.421633	0.413212	0.404069	0.394363	0.384635	0.375548	0.365607	0.355824	0.346246	0.33642	0.327463	0.319348	0.311769	0.304789	0.298162	0.292562	0.28733	0.28311	0.2795	0.276463	0.273659	0.271089	0.268719	0.267338	0.266053	0.265013	0.263134	0.261575	0.259437	0.256304
0.566585	0.560305	0.553534	0.546636	0.540216	0.533864	0.526959	0.519423	0.511182	0.503067	0.494045	0.484222	0.47468	0.464834	0.454318	0.443683	0.432864	0.422194	0.411967	0.401756	0.391487	0.381387	0.371418	0.361529	0.351697	0.342132	0.332525	0.323013	0.313007	0.302917	0.292834	0.282461	0.27171	0.261307	0.250674	0.23985	0.228672	0.218391	0.207742	0.197402	0.187271	0.177658	0.168471	0.159125	0.150254	0.142112	0.134511	0.126936	0.119976	0.113568
1.61448	1.60825	1.60184	1.59507	1.58796	1.58119	1.57247	1.56365	1.55268	1.54186	1.52997	1.51629	1.502	1.48801	1.4724	1.45782	1.44291	1.4277	1.41282	1.39759	1.38228	1.36756	1.35309	1.33816	1.32332	1.3071	1.29027	1.2727	1.25483	1.2351	1.21492	1.19388	1.17167	1.14969	1.12573	1.1022	1.0788	1.05481	1.03179	1.00881	0.985141	0.962699	0.939284	0.916502	0.894387	0.872341	0.849311	0.826381	0.802663	0.777195
0.464005	0.457101	0.450225	0.443355	0.436584	0.429714	0.422862	0.415245	0.407688	0.400035	0.391667	0.38272	0.374676	0.366128	0.356804	0.347541	0.338486	0.328923	0.319336	0.309777	0.300388	0.291099	0.281896	0.273125	0.264553	0.256127	0.248088	0.240183	0.232754	0.225652	0.218689	0.212363	0.206013	0.200153	0.194682	0.189354	0.184041	0.178692	0.173186	0.167972	0.162177	0.15662	0.150894	0.145159	0.139079	0.13297	0.126528	0.119913	0.113262	0.106421
0.107936	0.10492	0.102353	0.101893	0.101693	0.102273	0.103429	0.105529	0.106606	0.109307	0.111708	0.113731	0.115393	0.116997	0.117498	0.117755	0.117377	0.116359	0.114716	0.112479	0.109701	0.106454	0.102824	0.0989116	0.0948231	0.0906691	0.0865575	0.0825883	0.0788488	0.0754098	0.0723216	0.0693375	0.0670865	0.0649118	0.063404	0.0621479	0.0610834	0.0601405	0.0592446	0.0583211	0.0573	0.0561203	0.0547328	0.0531027	0.0512106	0.049053	0.0460907	0.0435949	0.0405958	0.0377691
0.363101	0.367032	0.370909	0.375653	0.380323	0.38514	0.389786	0.394843	0.399863	0.404981	0.409475	0.412928	0.416074	0.41898	0.420647	0.421275	0.420999	0.41881	0.416181	0.411348	0.405448	0.398224	0.39015	0.380304	0.370651	0.359905	0.348898	0.338122	0.327227	0.316766	0.30692	0.298434	0.29051	0.28348	0.277111	0.271445	0.267572	0.264127	0.260979	0.258639	0.256345	0.254423	0.252117	0.249862	0.247879	0.244919	0.241523	0.237411	0.232664	0.227891
0.202878	0.200628	0.198526	0.195971	0.194344	0.193652	0.19253	0.190371	0.189918	0.190354	0.190296	0.190339	0.190456	0.190826	0.191425	0.192033	0.194276	0.195417	0.196702	0.198167	0.199249	0.201377	0.203797	0.206569	0.209743	0.213359	0.217433	0.221963	0.226916	0.231624	0.236765	0.242786	0.248741	0.254473	0.259802	0.264537	0.268477	0.271428	0.274024	0.274734	0.274048	0.271882	0.268197	0.262999	0.255732	0.247876	0.238155	0.228136	0.217227	0.205672
0.13253	0.12917	0.125854	0.122103	0.118265	0.114686	0.110884	0.107027	0.103139	0.0992466	0.0952331	0.0914456	0.0877244	0.0839585	0.0804982	0.0775646	0.0744101	0.0715265	0.0690716	0.0665966	0.064806	0.0633348	0.0620007	0.061122	0.0603585	0.0600131	0.0597316	0.0598054	0.0600128	0.0601774	0.0605821	0.0610017	0.0612598	0.0616428	0.0619802	0.0622481	0.0623794	0.0623586	0.0621731	0.0615309	0.0610658	0.060258	0.0594315	0.0584054	0.0571904	0.0558	0.0542498	0.0525575	0.0506016	0.0487236
0.651791	0.646807	0.639569	0.630994	0.620101	0.607437	0.594025	0.579329	0.56276	0.545695	0.528389	0.510528	0.493148	0.474902	0.457075	0.439609	0.422498	0.406447	0.391347	0.377263	0.36484	0.353102	0.342411	0.332795	0.325506	0.319001	0.313837	0.310362	0.30781	0.305807	0.304433	0.303093	0.302317	0.301515	0.301045	0.301098	0.300911	0.299992	0.2989	0.298666	0.298104	0.297708	0.29697	0.29617	0.295304	0.294356	0.293293	0.292066	0.29041	0.288906
0.808626	0.799543	0.788754	0.777962	0.766389	0.753847	0.74129	0.728446	0.715106	0.701807	0.688518	0.676018	0.663328	0.650927	0.639205	0.628435	0.618437	0.608195	0.59989	0.592338	0.585653	0.579746	0.574972	0.570122	0.565939	0.562283	0.559528	0.557267	0.554877	0.552823	0.550278	0.547785	0.544645	0.541599	0.537236	0.533337	0.528697	0.524938	0.520427	0.515426	0.509898	0.504475	0.499053	0.493933	0.488498	0.483192	0.478215	0.473015	0.468552	0.464369
0.42395	0.428588	0.43304	0.437202	0.440806	0.443922	0.446675	0.448745	0.450129	0.450644	0.450068	0.447983	0.445167	0.441176	0.435989	0.429811	0.422674	0.413631	0.403978	0.393384	0.382247	0.370705	0.358274	0.345418	0.332456	0.318962	0.305943	0.29351	0.280981	0.269246	0.257772	0.24744	0.238071	0.229223	0.221468	0.214605	0.208667	0.203822	0.199472	0.195897	0.193013	0.19108	0.189314	0.188122	0.187055	0.186515	0.186065	0.185475	0.184656	0.183564
1.02208	1.02075	1.01909	1.01829	1.01799	1.01783	1.01656	1.01558	1.01335	1.01177	1.01064	1.00863	1.00601	1.00279	0.999311	0.994557	0.988745	0.982198	0.975271	0.965156	0.954442	0.943035	0.928617	0.915596	0.898946	0.881353	0.863279	0.843794	0.823369	0.80182	0.779885	0.757173	0.735899	0.713638	0.693489	0.674343	0.656432	0.640275	0.625195	0.611335	0.599882	0.589131	0.580013	0.571816	0.564237	0.5559	0.549247	0.541766	0.533821	0.524337
0.335721	0.333186	0.330179	0.327219	0.324328	0.321031	0.317793	0.313813	0.310157	0.306005	0.302228	0.298581	0.29445	0.290404	0.286194	0.281825	0.276983	0.272539	0.267929	0.262785	0.258052	0.253244	0.24813	0.242599	0.237975	0.233608	0.228673	0.224599	0.220563	0.216305	0.212553	0.209157	0.205902	0.203452	0.201416	0.19921	0.19799	0.197347	0.197577	0.198289	0.199647	0.201872	0.20436	0.207804	0.211939	0.216676	0.221774	0.227853	0.234011	0.241026
0.256759	0.242601	0.229283	0.217649	0.205918	0.195636	0.185892	0.176965	0.168291	0.161169	0.154435	0.149191	0.144782	0.141121	0.137661	0.135031	0.132907	0.131408	0.130281	0.129081	0.128551	0.127744	0.127738	0.127169	0.127072	0.126916	0.126501	0.126063	0.125778	0.125202	0.124579	0.124088	0.123282	0.122401	0.121614	0.12117	0.120194	0.119057	0.117556	0.116626	0.115141	0.113486	0.111672	0.109521	0.107489	0.105353	0.10315	0.100925	0.098982	0.0969371
0.0689931	0.0695513	0.0691938	0.0683232	0.0665699	0.0648725	0.0627653	0.0603258	0.0576403	0.0548003	0.0518993	0.0490282	0.0462726	0.0437092	0.0419339	0.0401102	0.0386775	0.0376644	0.0370839	0.0369335	0.0371964	0.037843	0.0388324	0.0401151	0.0416348	0.0433314	0.0451425	0.0470063	0.0489986	0.0516024	0.0537585	0.0563728	0.0585438	0.0606699	0.0623664	0.0650783	0.0674177	0.0698238	0.0723429	0.0755533	0.079144	0.082673	0.0865883	0.090935	0.0957474	0.101046	0.106836	0.113101	0.119808	0.127431
0.503178	0.498139	0.492498	0.486447	0.481559	0.476422	0.47112	0.465344	0.461582	0.458616	0.457418	0.457592	0.458358	0.460212	0.462575	0.466662	0.472331	0.478775	0.485173	0.491332	0.497701	0.504052	0.511374	0.517683	0.524745	0.530161	0.533871	0.537637	0.541235	0.543989	0.545912	0.546508	0.54643	0.545645	0.544629	0.542867	0.540352	0.537583	0.532876	0.528567	0.522806	0.516102	0.510518	0.502627	0.494024	0.486165	0.476857	0.466758	0.456681	0.447288
0.281312	0.275699	0.269686	0.263907	0.257615	0.250954	0.244902	0.238684	0.232293	0.226002	0.219713	0.213904	0.208039	0.202802	0.197983	0.194025	0.189951	0.18659	0.183879	0.181817	0.180233	0.178942	0.178337	0.178161	0.177787	0.177977	0.178423	0.178872	0.179475	0.180323	0.181524	0.182683	0.183772	0.184779	0.185462	0.186421	0.186682	0.186679	0.187264	0.187604	0.188421	0.188968	0.189485	0.190434	0.191863	0.193643	0.195035	0.197444	0.200384	0.203252
0.536691	0.528163	0.519802	0.512371	0.505576	0.499073	0.493731	0.488983	0.484891	0.481627	0.479155	0.476972	0.475635	0.474284	0.473791	0.473525	0.473341	0.472466	0.471651	0.470122	0.468069	0.46467	0.461051	0.45666	0.451286	0.444672	0.437504	0.429482	0.420412	0.410621	0.400231	0.389638	0.378482	0.367275	0.35579	0.34448	0.334265	0.324067	0.314509	0.305571	0.29688	0.288831	0.281798	0.275238	0.269138	0.263647	0.258687	0.254463	0.250526	0.2473
0.592135	0.577358	0.562854	0.54886	0.536219	0.524142	0.514257	0.505039	0.497183	0.490191	0.483847	0.478792	0.474882	0.471585	0.468995	0.467458	0.465392	0.464069	0.463472	0.462963	0.462821	0.462818	0.461884	0.461176	0.460056	0.458219	0.456393	0.453533	0.450154	0.445953	0.440452	0.434337	0.427484	0.419676	0.410784	0.401134	0.391528	0.381008	0.369702	0.358368	0.347065	0.335667	0.323905	0.312382	0.301161	0.290295	0.280011	0.270083	0.260523	0.251524
[truncated: 301 more columns]

## Sheet: FigureS5g
Normalized firing rate, time from stimulus update (-100ms to 250ms), low to low
0.072079	0.0723378	0.0726824	0.0726153	0.0723301	0.0717785	0.0711175	0.0703689	0.0694182	0.0683535	0.067284	0.0660974	0.0649017	0.0636596	0.0625117	0.0613334	0.0602797	0.0592799	0.0583417	0.0574064	0.0565502	0.0558254	0.0552244	0.0546803	0.0540419	0.0534964	0.0529468	0.0523779	0.0517129	0.0510152	0.0502061	0.0494726	0.0485824	0.0476936	0.0466019	0.045571	0.0443835	0.0431909	0.0419249	0.0406008	0.0392342	0.0378407	0.036435	0.0349689	0.0335936	0.0321137	0.0307548	0.0294987	0.0282685	0.0270059
0.150306	0.146352	0.142386	0.138505	0.134665	0.131012	0.127549	0.124208	0.120956	0.118028	0.115264	0.112873	0.110366	0.108139	0.106044	0.104216	0.102269	0.100481	0.0988191	0.0971978	0.0956119	0.0941057	0.0926811	0.0910464	0.0895209	0.0882054	0.0870687	0.0859301	0.0848395	0.083813	0.0828326	0.0819254	0.0810251	0.0800791	0.0790921	0.0782063	0.0771947	0.0762169	0.0752489	0.0742248	0.0731428	0.0719544	0.0706708	0.0693476	0.0679779	0.0666493	0.0651421	0.0635742	0.0619834	0.0603483
0.567493	0.560591	0.552616	0.543352	0.533492	0.523094	0.512347	0.500801	0.488571	0.476664	0.46476	0.452811	0.440375	0.428262	0.416359	0.404704	0.393001	0.381845	0.371348	0.360937	0.350615	0.340747	0.331325	0.321806	0.312542	0.303504	0.294662	0.286148	0.27724	0.269187	0.260631	0.252186	0.244142	0.235734	0.227856	0.21954	0.211371	0.203294	0.194944	0.186539	0.178246	0.169375	0.160727	0.152467	0.144032	0.135452	0.127289	0.118995	0.110827	0.102826
0.945759	0.928535	0.909521	0.889475	0.86761	0.844722	0.820744	0.796148	0.77207	0.746566	0.721223	0.695662	0.671167	0.648651	0.627596	0.607062	0.589165	0.574128	0.560771	0.549787	0.540304	0.534096	0.53023	0.528709	0.5292	0.530544	0.533591	0.537892	0.542614	0.547319	0.552175	0.555303	0.558749	0.561189	0.562448	0.561708	0.558956	0.555689	0.551823	0.546479	0.541326	0.533981	0.526384	0.517735	0.509593	0.50198	0.494137	0.487335	0.480552	0.475651
0.466855	0.466041	0.465582	0.465483	0.465523	0.465013	0.464834	0.464883	0.464056	0.462942	0.460745	0.458659	0.455504	0.452028	0.44701	0.44178	0.4361	0.429939	0.423391	0.41606	0.408154	0.39987	0.391442	0.382856	0.373849	0.364656	0.355434	0.346236	0.336646	0.327609	0.318611	0.309682	0.300625	0.292098	0.283717	0.275603	0.268303	0.261479	0.255081	0.249118	0.243729	0.238967	0.235026	0.231619	0.228917	0.226754	0.224986	0.223698	0.222819	0.222153
0.289025	0.285413	0.281387	0.277022	0.272296	0.267096	0.261503	0.255514	0.249424	0.242621	0.235528	0.227927	0.220444	0.212802	0.204829	0.197662	0.190793	0.183714	0.177571	0.171544	0.166925	0.162772	0.159514	0.157836	0.156744	0.156512	0.157102	0.158162	0.160239	0.16284	0.165934	0.169764	0.173458	0.176883	0.179979	0.183527	0.186766	0.189613	0.19191	0.193613	0.194409	0.194926	0.194793	0.19375	0.192187	0.19041	0.187814	0.185097	0.182323	0.179296
0.997754	0.991544	0.984666	0.978356	0.972037	0.965283	0.959397	0.954311	0.948795	0.944057	0.939698	0.935582	0.933149	0.930507	0.927801	0.925901	0.924099	0.922336	0.920127	0.917554	0.913844	0.910288	0.905632	0.900023	0.893471	0.886162	0.877588	0.867377	0.856862	0.845128	0.831596	0.817609	0.802082	0.786875	0.770591	0.754085	0.736756	0.719958	0.703679	0.68741	0.67189	0.656673	0.642493	0.629398	0.617095	0.606557	0.596156	0.587392	0.579364	0.572107
0.239091	0.241517	0.243788	0.245917	0.247848	0.24965	0.251191	0.252449	0.253552	0.254362	0.254905	0.255247	0.255308	0.255462	0.255378	0.255385	0.255231	0.255246	0.255229	0.255281	0.25553	0.256029	0.256879	0.258092	0.25959	0.261304	0.263397	0.265783	0.268241	0.27112	0.274388	0.277785	0.281654	0.285319	0.289159	0.292799	0.296578	0.300285	0.303659	0.306989	0.309743	0.312301	0.314383	0.315853	0.317012	0.317529	0.317763	0.317228	0.316366	0.314879
0.0268143	0.0269144	0.0270122	0.027097	0.0271576	0.0271843	0.0271692	0.0271077	0.0269992	0.0268468	0.0266576	0.026442	0.026213	0.0259844	0.0257704	0.0255835	0.0254334	0.0250842	0.0250842	0.0251087	0.0251517	0.025202	0.0252435	0.0252568	0.0252204	0.0251123	0.0249116	0.0245998	0.0241624	0.0235897	0.0228774	0.0220271	0.021046	0.0199468	0.0187465	0.0174658	0.0161279	0.0145154	0.0132	0.0118842	0.0105932	0.00934848	0.00816791	0.00706543	0.00605094	0.00513055	0.00430688	0.00357947	0.00294531	0.00239939
0	0	0	0	0	0	0	0	0	0	0	0	0	0	0	0	0	0	0	0	0	0	0	0	0	0	0	0	0	0	0	0	0	0	0	0	0	0	0	0	0	0	0	0	0	0	0	0	0	0
0.115345	0.11637	0.117304	0.118022	0.118414	0.118562	0.118712	0.118503	0.118238	0.117772	0.117229	0.116688	0.116179	0.115626	0.115099	0.114533	0.114099	0.113691	0.113186	0.112833	0.112563	0.112175	0.11172	0.111156	0.110644	0.109864	0.108876	0.107822	0.106557	0.10512	0.103408	0.101318	0.0991742	0.096874	0.094404	0.0917562	0.0890799	0.0863119	0.0834548	0.0805978	0.0777753	0.0749785	0.072334	0.0698224	0.0674054	0.065165	0.0630492	0.0610903	0.0591484	0.0573849
0.172677	0.171959	0.170926	0.169894	0.168948	0.167973	0.166843	0.165758	0.164537	0.16319	0.16193	0.160666	0.159394	0.158175	0.156972	0.155788	0.154611	0.153673	0.15257	0.151536	0.1508	0.150054	0.149414	0.148694	0.148117	0.147524	0.147145	0.146639	0.146143	0.145516	0.144727	0.143772	0.142646	0.141488	0.140162	0.138529	0.136939	0.13521	0.13329	0.131309	0.129307	0.127268	0.125095	0.122993	0.120866	0.118715	0.116573	0.114343	0.1121	0.109665
0.041743	0.0432752	0.0450261	0.046491	0.0478477	0.049347	0.0504927	0.0514761	0.052286	0.0529178	0.0536553	0.0540388	0.0542984	0.0544602	0.0545549	0.0546154	0.054675	0.0547656	0.0547062	0.0549932	0.0553649	0.0558324	0.0563967	0.0570497	0.0577733	0.0585407	0.0593171	0.0603427	0.0611025	0.0617627	0.0622809	0.0626174	0.0627375	0.0626134	0.0622258	0.0615649	0.0606308	0.0590155	0.0576854	0.0561133	0.0543398	0.0524088	0.0503661	0.0482569	0.046124	0.0440055	0.0419337	0.0399338	0.0380232	0.0360022
0.0700071	0.0706431	0.0714494	0.0722549	0.0731026	0.0740851	0.0750302	0.0761025	0.0769814	0.0779901	0.0790887	0.0800948	0.0811611	0.0821	0.0830589	0.0839186	0.0845089	0.0851367	0.0855803	0.0858147	0.0858151	0.085558	0.0849493	0.0841377	0.0829397	0.0816134	0.0798956	0.077794	0.0754887	0.072902	0.0699137	0.0668881	0.0636664	0.0602901	0.0567297	0.053196	0.0496363	0.0460216	0.0424866	0.0391385	0.035915	0.0326997	0.0298496	0.027188	0.0246553	0.0224245	0.0204977	0.0187061	0.0171159	0.0156424
0.0756872	0.0734149	0.0712793	0.069181	0.0673233	0.0655761	0.0640865	0.06253	0.0611514	0.0598531	0.0589765	0.0581567	0.0576369	0.0571828	0.0569247	0.0568493	0.0570405	0.0572397	0.057552	0.0580419	0.0586745	0.0593177	0.0598031	0.060195	0.0604561	0.0604852	0.060489	0.060278	0.0598443	0.0590851	0.0582421	0.057196	0.0559724	0.0545001	0.053048	0.0514148	0.0498731	0.0483243	0.0467003	0.0452635	0.0438991	0.0426223	0.0414399	0.0403498	0.0393422	0.0382977	0.0374276	0.0365702	0.0357002	0.0347923
0.500577	0.491976	0.483801	0.476093	0.468514	0.461201	0.453932	0.446576	0.439393	0.432316	0.425171	0.418023	0.410712	0.403194	0.395638	0.387983	0.380173	0.372182	0.364273	0.355754	0.347422	0.338911	0.330117	0.321182	0.312145	0.302676	0.293172	0.283554	0.273927	0.264275	0.254469	0.24461	0.23508	0.225512	0.216005	0.206676	0.197537	0.188323	0.179528	0.170919	0.162621	0.15469	0.146959	0.139551	0.132344	0.125453	0.118578	0.112125	0.105904	0.0999458
0.115634	0.115743	0.115863	0.116177	0.116868	0.117544	0.118612	0.119794	0.121056	0.12238	0.123743	0.125101	0.126296	0.127427	0.128224	0.128932	0.129422	0.129574	0.129329	0.128822	0.127973	0.126757	0.125278	0.123459	0.121401	0.11893	0.116234	0.113356	0.110212	0.106837	0.103423	0.0999172	0.096255	0.0927053	0.0892019	0.085702	0.0822819	0.0788998	0.0757662	0.07273	0.0698826	0.0671519	0.064514	0.0621498	0.0598444	0.0576007	0.055515	0.0535476	0.0515585	0.0496077
0.174264	0.172161	0.170196	0.168638	0.167299	0.166083	0.165324	0.164855	0.164646	0.164941	0.165413	0.166127	0.16708	0.168351	0.169728	0.171039	0.172601	0.174017	0.17538	0.176489	0.177376	0.177697	0.177988	0.177803	0.17715	0.176119	0.174489	0.172622	0.170278	0.167542	0.164551	0.161086	0.157474	0.15366	0.149861	0.146005	0.142068	0.138181	0.134451	0.130751	0.127226	0.123805	0.120532	0.117474	0.114524	0.111509	0.108681	0.105729	0.10283	0.100039
0.40668	0.398034	0.389787	0.382115	0.375278	0.368752	0.362957	0.357589	0.352309	0.347862	0.343957	0.340569	0.337403	0.334771	0.332047	0.329776	0.328082	0.326488	0.324916	0.32306	0.32131	0.319426	0.317175	0.314544	0.311658	0.308613	0.30486	0.300402	0.295613	0.290529	0.285122	0.279183	0.272798	0.266098	0.259111	0.251955	0.244734	0.237269	0.229636	0.222037	0.214354	0.206638	0.198922	0.19143	0.18392	0.176676	0.169296	0.161948	0.154684	0.147138
0.0390566	0.0402805	0.0415238	0.0428189	0.0441525	0.0454677	0.0468139	0.048156	0.0494249	0.0505696	0.0516735	0.0526522	0.0535347	0.0543202	0.0550787	0.0556857	0.0562561	0.0567905	0.0572476	0.0576638	0.0580522	0.058464	0.0588611	0.0592466	0.0596358	0.0600802	0.0605293	0.0609901	0.0614611	0.0619331	0.0623889	0.0627934	0.0631486	0.0634846	0.0637565	0.0638593	0.063931	0.0638467	0.0637109	0.0634273	0.0630574	0.0625991	0.0620714	0.061407	0.0606649	0.0598376	0.0590179	0.0581729	0.0572533	0.0563353
0.0281429	0.028389	0.028642	0.0289952	0.029366	0.0297782	0.0302059	0.0306434	0.0311778	0.031679	0.0321933	0.0327381	0.0333684	0.0338928	0.03447	0.0350672	0.0356313	0.0362354	0.0367616	0.0372943	0.0377756	0.0382461	0.0386478	0.0390218	0.0393249	0.0395799	0.0397327	0.039779	0.0397645	0.0396878	0.0395295	0.0392429	0.0389882	0.0386037	0.0381685	0.0377129	0.0371549	0.0366527	0.0360827	0.035555	0.0350035	0.034417	0.0339022	0.03341	0.0329262	0.0324834	0.0321055	0.0317662	0.0314656	0.0311662
0.00844027	0.00820879	0.00796415	0.00770912	0.00746083	0.00723276	0.00701287	0.00680413	0.00659791	0.00641079	0.00624383	0.006109	0.00598072	0.00587347	0.00579714	0.00573535	0.00568606	0.00564647	0.00561316	0.00558225	0.0055269	0.00548276	0.00542992	0.00537544	0.00530134	0.00520539	0.00508603	0.00493117	0.00476648	0.00456651	0.00435875	0.00413072	0.00388575	0.00361623	0.00335185	0.0030704	0.0028018	0.00253512	0.00226295	0.00201439	0.00177733	0.00155428	0.00134713	0.00115715	0.000985037	0.000830955	0.000694621	0.000575369	0.000472234	0.000372703
0.12872	0.12764	0.126657	0.125708	0.124801	0.123943	0.122994	0.121987	0.120869	0.119634	0.118189	0.116703	0.115053	0.113177	0.111116	0.108964	0.106709	0.104194	0.101591	0.0988043	0.0959781	0.0930535	0.0901083	0.0871284	0.0840782	0.0811267	0.0781815	0.0752495	0.0723339	0.0695114	0.0667651	0.0640904	0.0615872	0.0590847	0.0567639	0.0545204	0.0523617	0.0503426	0.0483887	0.0465508	0.0448216	0.043251	0.0417344	0.0402948	0.0388963	0.0376308	0.0363717	0.0351839	0.034026	0.0328503
0.195377	0.194072	0.192799	0.191357	0.189929	0.188524	0.186979	0.185369	0.183513	0.18173	0.179814	0.177808	0.17561	0.173365	0.171069	0.168839	0.16657	0.164125	0.161614	0.15931	0.157088	0.154808	0.152476	0.150201	0.147834	0.145528	0.143324	0.141089	0.138958	0.136642	0.134353	0.131955	0.129436	0.126772	0.124059	0.121336	0.118366	0.115252	0.112106	0.108781	0.105375	0.102004	0.0984882	0.0950399	0.091349	0.0878679	0.0844283	0.0809082	0.0775565	0.074186
0.556235	0.544254	0.532494	0.521252	0.510548	0.500108	0.490017	0.480224	0.470904	0.461587	0.452712	0.444224	0.435772	0.427384	0.41929	0.411041	0.403108	0.394936	0.386726	0.378397	0.370065	0.361906	0.353698	0.34528	0.337133	0.328975	0.3209	0.312717	0.304636	0.296468	0.288623	0.280906	0.273501	0.266318	0.259276	0.252431	0.245771	0.239158	0.232707	0.226387	0.220184	0.214159	0.20816	0.202099	0.196051	0.189946	0.183839	0.177644	0.17143	0.1651
0.116542	0.11746	0.118648	0.119958	0.121465	0.123046	0.124673	0.126346	0.127899	0.129256	0.130595	0.131813	0.132874	0.133819	0.134537	0.134895	0.134792	0.134681	0.134346	0.133847	0.133084	0.132285	0.131357	0.130241	0.129198	0.128158	0.12715	0.126157	0.12509	0.124072	0.123181	0.122268	0.121306	0.120194	0.119121	0.117883	0.116448	0.114782	0.112857	0.110359	0.107976	0.105315	0.102356	0.0989223	0.0954904	0.0918346	0.0880327	0.0840354	0.079986	0.0760292
0.0653205	0.0629751	0.060902	0.0587358	0.0565068	0.0544636	0.0526184	0.051155	0.0496809	0.0486014	0.0476841	0.0467478	0.046174	0.0457093	0.0453292	0.0450054	0.0447071	0.0444031	0.0440634	0.0436604	0.0431701	0.0423979	0.0415501	0.0407809	0.0398554	0.0387779	0.0375556	0.0360236	0.0345908	0.0330394	0.0313879	0.0294804	0.0277323	0.0259311	0.0240984	0.0222552	0.0204213	0.0186153	0.0168544	0.0151541	0.0135281	0.011988	0.0105433	0.00920121	0.00796658	0.00684197	0.0058878	0.00510584	0.00443938	0.00389032
0.762616	0.727715	0.693593	0.661474	0.63159	0.602952	0.575579	0.550815	0.527625	0.506945	0.487993	0.470815	0.455166	0.440085	0.426836	0.415485	0.404317	0.394881	0.386193	0.377917	0.371045	0.364735	0.358943	0.353431	0.348367	0.343456	0.338914	0.333428	0.328762	0.323278	0.318176	0.312042	0.305604	0.298307	0.29045	0.281565	0.272309	0.261931	0.251361	0.240306	0.228822	0.216889	0.204952	0.192675	0.180967	0.168982	0.157663	0.146881	0.136547	0.126599
0.649608	0.642972	0.636212	0.629435	0.62265	0.616086	0.609362	0.602868	0.595911	0.589152	0.58268	0.57656	0.570017	0.563489	0.556924	0.550453	0.543623	0.536949	0.530201	0.523196	0.516499	0.509837	0.503331	0.496971	0.490805	0.484797	0.478911	0.473532	0.46806	0.46284	0.457806	0.453163	0.448658	0.444056	0.439416	0.434522	0.429157	0.423745	0.417985	0.411627	0.404624	0.397014	0.388804	0.380029	0.370961	0.361407	0.35144	0.341219	0.330596	0.31981
0.737001	0.719575	0.702839	0.686607	0.670895	0.655293	0.639994	0.625419	0.610688	0.596544	0.582292	0.56827	0.554215	0.539566	0.52482	0.509927	0.494557	0.47885	0.46292	0.447067	0.431019	0.414971	0.398805	0.383249	0.367381	0.351587	0.336902	0.32306	0.309349	0.296567	0.284532	0.273232	0.262355	0.252071	0.242622	0.233731	0.225261	0.21728	0.209152	0.20126	0.193542	0.186208	0.178531	0.17108	0.163482	0.155658	0.147867	0.140172	0.131994	0.124135
0.643373	0.631091	0.618823	0.607195	0.595423	0.583676	0.572361	0.561137	0.550114	0.539199	0.528512	0.517609	0.507101	0.496465	0.486016	0.475604	0.465378	0.455235	0.445111	0.435223	0.425424	0.415773	0.406308	0.396998	0.388019	0.378953	0.370494	0.362019	0.353982	0.345977	0.338351	0.330591	0.323146	0.31578	0.308513	0.301452	0.294445	0.287628	0.280681	0.273721	0.266777	0.25974	0.252775	0.245679	0.238576	0.231331	0.224131	0.216912	0.209541	0.202206
0.104117	0.103175	0.102488	0.10181	0.101599	0.101488	0.10138	0.101457	0.101756	0.102095	0.102293	0.102511	0.102788	0.10273	0.102767	0.102608	0.102191	0.101824	0.101227	0.100385	0.0995953	0.0986713	0.0978351	0.0970051	0.0960993	0.095284	0.0946096	0.0942318	0.0939547	0.093791	0.0938116	0.0940769	0.0945672	0.0952033	0.0957689	0.0965107	0.0972354	0.0979151	0.0985035	0.0988826	0.099139	0.099165	0.0988239	0.0983678	0.0975848	0.0965274	0.09522	0.0936947	0.0920284	0.0901038
0.335188	0.328891	0.322288	0.315521	0.308607	0.301611	0.294639	0.287694	0.280814	0.273576	0.26678	0.260287	0.254237	0.247968	0.242248	0.236798	0.231579	0.22647	0.221583	0.216779	0.212364	0.207924	0.203667	0.199421	0.195156	0.190982	0.186422	0.181923	0.177416	0.172635	0.167798	0.162994	0.157529	0.151908	0.146223	0.140337	0.134477	0.128189	0.121889	0.115585	0.10909	0.102702	0.0963424	0.0902138	0.0841386	0.0781718	0.0725307	0.0669362	0.0620956	0.0576131
0.504911	0.500828	0.496813	0.492535	0.487857	0.48275	0.476675	0.470206	0.462981	0.454883	0.446145	0.436293	0.425831	0.414776	0.402913	0.390348	0.377585	0.364397	0.350779	0.337656	0.324694	0.31205	0.299736	0.288016	0.276988	0.266673	0.257603	0.249731	0.242799	0.236712	0.231663	0.227823	0.224664	0.222611	0.221347	0.220325	0.219818	0.21984	0.219945	0.220289	0.220436	0.220004	0.219536	0.218669	0.217119	0.215001	0.211985	0.208414	0.204058	0.199012
0.691315	0.679516	0.66714	0.655057	0.64264	0.630039	0.61727	0.604349	0.591341	0.578235	0.565156	0.552223	0.539302	0.526228	0.51329	0.500766	0.488384	0.476347	0.464233	0.452916	0.441704	0.43095	0.420561	0.410342	0.400476	0.390886	0.381604	0.372648	0.363886	0.35547	0.34701	0.338825	0.330579	0.322685	0.314974	0.307237	0.299553	0.292092	0.284562	0.277112	0.269563	0.261981	0.254414	0.246564	0.238928	0.23129	0.223391	0.215384	0.207249	0.199072
6.64739	6.5167	6.38491	6.25049	6.11221	5.97442	5.83472	5.69113	5.5475	5.40329	5.25993	5.11619	4.97492	4.83573	4.69551	4.55943	4.42613	4.29458	4.16522	4.03695	3.91322	3.78983	3.669	3.55253	3.43777	3.32806	3.21969	3.11702	3.01494	2.91741	2.82116	2.72849	2.6388	2.55129	2.46536	2.38275	2.30194	2.22277	2.1458	2.07039	1.99519	1.92239	1.85053	1.77767	1.70598	1.63404	1.56226	1.4904	1.41923	1.34909
1.10857	1.08638	1.06333	1.03898	1.01353	0.98724	0.961711	0.936351	0.910859	0.886125	0.861281	0.83743	0.814914	0.793402	0.772526	0.752603	0.733689	0.716884	0.700461	0.68527	0.671605	0.65795	0.644289	0.631438	0.61942	0.607627	0.59636	0.584688	0.573245	0.56142	0.549436	0.537335	0.524981	0.512918	0.500763	0.489076	0.47768	0.466858	0.456414	0.445853	0.436851	0.428058	0.41944	0.410988	0.403739	0.396122	0.388089	0.380434	0.37249	0.364348
0.321287	0.322309	0.322712	0.322661	0.322611	0.322386	0.321747	0.320662	0.319309	0.317549	0.315174	0.312262	0.308798	0.305251	0.300922	0.296312	0.291069	0.28562	0.279861	0.273978	0.268189	0.262072	0.25615	0.25048	0.244856	0.239579	0.234467	0.230219	0.225684	0.222088	0.218926	0.216202	0.213886	0.212056	0.210808	0.209606	0.208738	0.208227	0.207604	0.207181	0.207082	0.207188	0.20744	0.207528	0.207633	0.207757	0.207721	0.207344	0.207212	0.206895
1.33242	1.30943	1.28873	1.26864	1.24914	1.23208	1.21585	1.20233	1.19078	1.18098	1.17359	1.16838	1.16484	1.16263	1.16146	1.16143	1.16144	1.16144	1.1631	1.16304	1.16192	1.16037	1.1563	1.1502	1.14326	1.13386	1.12207	1.10626	1.089	1.06873	1.04695	1.02199	0.994796	0.966278	0.935978	0.903469	0.869525	0.835137	0.800038	0.764537	0.730028	0.695275	0.660728	0.626933	0.594044	0.562605	0.533133	0.504777	0.478729	0.453945
2.57634	2.53153	2.48627	2.43909	2.39069	2.34294	2.2951	2.24625	2.19783	2.14951	2.10201	2.05403	2.00771	1.96214	1.9177	1.8739	1.83203	1.79109	1.75123	1.7125	1.67415	1.6368	1.60077	1.5654	1.52997	1.49617	1.46218	1.42919	1.39672	1.3647	1.3311	1.29853	1.26574	1.23338	1.20109	1.16871	1.13599	1.10281	1.06951	1.03624	1.00209	0.968035	0.933958	0.899784	0.86512	0.830609	0.795862	0.760617	0.726849	0.692682
0.857482	0.850414	0.844068	0.837782	0.832269	0.827198	0.82262	0.818485	0.814257	0.810675	0.807538	0.804712	0.801752	0.799297	0.795963	0.793478	0.790477	0.786904	0.782514	0.777803	0.771704	0.765321	0.758534	0.75071	0.741744	0.732006	0.721704	0.710252	0.698058	0.685277	0.671488	0.657669	0.642977	0.627745	0.612858	0.597096	0.581476	0.565319	0.549373	0.533685	0.517456	0.501476	0.486003	0.470743	0.455059	0.440375	0.425614	0.411418	0.397805	0.384214
0.811895	0.797009	0.781056	0.765815	0.749862	0.733643	0.716821	0.700581	0.682772	0.665508	0.648555	0.631413	0.615137	0.60008	0.584493	0.569047	0.554317	0.539921	0.525173	0.511528	0.497874	0.484377	0.470803	0.457463	0.444234	0.430499	0.416472	0.402821	0.388508	0.3743	0.359587	0.344607	0.329385	0.313619	0.297955	0.282722	0.266485	0.251148	0.235894	0.22059	0.205711	0.191285	0.17701	0.163186	0.149708	0.136848	0.124985	0.113557	0.102488	0.0924059
1.55184	1.53139	1.51223	1.49407	1.47672	1.46142	1.44599	1.43137	1.41757	1.40435	1.39186	1.3792	1.36598	1.35315	1.33998	1.32639	1.31198	1.29675	1.28013	1.26328	1.24481	1.22557	1.20543	1.18359	1.16165	1.13938	1.11652	1.09311	1.06964	1.04611	1.02233	0.998841	0.97549	0.952431	0.929521	0.906666	0.884286	0.862432	0.840286	0.81942	0.798136	0.77735	0.756196	0.735642	0.71534	0.695401	0.676111	0.657021	0.638196	0.620068
0.543759	0.531131	0.5188	0.507844	0.497804	0.48835	0.480037	0.47334	0.468673	0.466053	0.46499	0.46563	0.468193	0.472623	0.478686	0.486088	0.495486	0.505734	0.517227	0.528991	0.541736	0.554229	0.566466	0.578806	0.590351	0.600936	0.610383	0.619075	0.626314	0.632393	0.637688	0.64166	0.645102	0.648016	0.650565	0.652713	0.653895	0.655165	0.65657	0.657924	0.659404	0.660984	0.662998	0.665059	0.667318	0.669723	0.67269	0.67524	0.678069	0.680609
1.89528	1.87785	1.86041	1.84258	1.82334	1.80396	1.78418	1.76454	1.74533	1.72552	1.70505	1.68538	1.66531	1.64467	1.62322	1.60216	1.58026	1.55819	1.53564	1.5127	1.48884	1.46444	1.43943	1.41503	1.38987	1.36352	1.33659	1.30968	1.28259	1.25527	1.22859	1.2018	1.17572	1.14997	1.12509	1.10087	1.0774	1.05539	1.03489	1.01514	0.996296	0.978907	0.962479	0.947132	0.932442	0.918935	0.906311	0.893909	0.882395	0.870941
0.296639	0.293211	0.289625	0.285986	0.282567	0.279236	0.275874	0.272721	0.269773	0.266855	0.264279	0.261946	0.259836	0.258075	0.256369	0.255001	0.253621	0.252323	0.251208	0.250168	0.249274	0.248235	0.247661	0.247045	0.246368	0.245668	0.244779	0.244154	0.243588	0.242924	0.242454	0.241947	0.24131	0.240886	0.24028	0.239714	0.239003	0.238092	0.237075	0.235997	0.234828	0.233581	0.232198	0.230564	0.2286	0.226531	0.224228	0.221863	0.219328	0.216722
0.0210135	0.0204707	0.0199494	0.0194522	0.0189778	0.0185216	0.0180761	0.0176319	0.0171782	0.0167044	0.0162002	0.0156569	0.0150679	0.0144295	0.0137406	0.012862	0.0121181	0.0113289	0.0105058	0.00966137	0.00880861	0.00796058	0.00712971	0.00618615	0.00545926	0.00476984	0.00412602	0.00353359	0.00299611	0.0025151	0.00209031	0.00171998	0.00140118	0.00113011	0.00090241	0.000713419	0.000558396	0.00043271	0.000331978	0.000252161	0.000189629	0	0	0	0	0	0	0	0	0
0.0679197	0.0676192	0.0674284	0.0673256	0.0673374	0.067368	0.0672304	0.0672518	0.0671898	0.0669618	0.0666049	0.0660882	0.0654378	0.0644592	0.0633252	0.0619546	0.0603959	0.0586562	0.0564712	0.0542709	0.0518167	0.0492591	0.0465623	0.043711	0.040934	0.038082	0.0353184	0.0324574	0.0298269	0.0273907	0.0249554	0.0229097	0.0210874	0.0194416	0.0180572	0.0169621	0.016145	0.0155905	0.0152967	0.0152574	0.0153043	0.0157815	0.016409	0.0171823	0.0182487	0.0194443	0.0207438	0.0220666	0.0235016	0.0248412
0.0940411	0.0909828	0.0880107	0.0852741	0.0826149	0.0799025	0.0774587	0.0752689	0.073178	0.0711187	0.0693446	0.0677418	0.066423	0.0652369	0.0642375	0.0634166	0.0627323	0.0622858	0.0620726	0.0620583	0.0622796	0.0625474	0.0630522	0.063672	0.0644628	0.065107	0.0659901	0.0669688	0.0678004	0.0686243	0.0695677	0.0703515	0.0711894	0.0719156	0.0725597	0.0730793	0.0735806	0.0740094	0.0743269	0.0745949	0.0747688	0.0749481	0.0751128	0.0751527	0.0752204	0.0751564	0.0749902	0.0748092	0.0743471	0.0737776
0.0073899	0.00744064	0.00754466	0.0076858	0.00784707	0.00801143	0.00816254	0.00828537	0.00836687	0.00839633	0.00839688	0.00827467	0.00820509	0.00807239	0.00788493	0.00765319	0.00738937	0.00722851	0.00698141	0.00675468	0.00656405	0.00642427	0.00634863	0.00634836	0.00643222	0.00660613	0.00687288	0.00723199	0.00767961	0.00820861	0.00880869	0.00946671	0.010167	0.0108918	0.0117436	0.0124992	0.0132308	0.0139209	0.0145536	0.0151147	0.0155023	0.0159126	0.0162204	0.0164249	0.0165287	0.0165369	0.0164576	0.0163006	0.0160774	0.0158003
0.00319501	0.00384429	0.0045795	0.00540103	0.00630656	0.00729063	0.0083444	0.00945544	0.0106078	0.0117822	0.0129564	0.0141059	0.0152045	0.0162256	0.017143	0.0179321	0.0185708	0.0190409	0.0193287	0.0194256	0.0193287	0.0190409	0.0185708	0.0179321	0.017143	0.0162256	0.0152045	0.0141059	0.0129564	0.0117822	0.0106078	0.00945544	0.0083444	0.00729063	0.00630656	0.00540103	0.0045795	0.00384429	0.00319501	0.00262896	0.00214168	0.00172735	0.00137932	0.00109045	0.0008535	0.000661391	0.000507423	0.000385425	0.000289845	0
0.0238912	0.0230875	0.0222305	0.0213849	0.0206313	0.0198862	0.0192152	0.0186523	0.0182146	0.017856	0.0177534	0.0177052	0.0178656	0.0181279	0.0185911	0.0191847	0.0198946	0.0207022	0.0215848	0.0225169	0.0234861	0.0244641	0.0253618	0.026256	0.027015	0.0277206	0.0283092	0.0288287	0.0291524	0.0293228	0.0293408	0.0292119	0.0288991	0.0285186	0.0279789	0.0274013	0.0267439	0.0260266	0.0252687	0.0244883	0.0237633	0.023005	0.0222713	0.0215717	0.0209126	0.0202973	0.0197263	0.0191976	0.0187067	0.0182478
0.723241	0.722806	0.720841	0.720037	0.717147	0.712594	0.706982	0.700353	0.69278	0.683776	0.674813	0.665266	0.654731	0.644737	0.63351	0.624702	0.614992	0.605873	0.597617	0.590856	0.584642	0.579955	0.575408	0.571293	0.567469	0.563169	0.559527	0.555552	0.549866	0.544957	0.539105	0.532208	0.524405	0.515892	0.505343	0.497712	0.487804	0.478413	0.467091	0.457377	0.447977	0.439958	0.432245	0.425063	0.419935	0.415632	0.413595	0.412708	0.414329	0.417455
0.401586	0.401203	0.400142	0.398872	0.397062	0.39503	0.392841	0.390623	0.388431	0.385964	0.383868	0.382086	0.381178	0.379939	0.378839	0.377856	0.377201	0.376724	0.376266	0.375996	0.375943	0.375957	0.375891	0.37613	0.376009	0.375749	0.375882	0.37595	0.375709	0.375428	0.374479	0.373797	0.372897	0.371598	0.37019	0.36825	0.366417	0.364495	0.362208	0.359505	0.356552	0.354124	0.351467	0.348842	0.346054	0.343753	0.341677	0.339512	0.337986	0.336659
0.725576	0.724569	0.722727	0.71912	0.713574	0.705437	0.696935	0.685905	0.672752	0.658309	0.6411	0.623911	0.605824	0.586978	0.569075	0.550319	0.532881	0.514367	0.496988	0.481003	0.466368	0.452808	0.440814	0.430532	0.42239	0.41524	0.411731	0.410363	0.410436	0.413633	0.418378	0.425711	0.433175	0.443299	0.45546	0.467814	0.481507	0.495418	0.508595	0.522477	0.535879	0.549069	0.56094	0.571648	0.579958	0.58638	0.591054	0.593164	0.593773	0.591881
0.0592158	0.0577123	0.0560206	0.0547981	0.05372	0.0528242	0.0521441	0.0517084	0.0515407	0.0516593	0.0520767	0.0527994	0.0535538	0.0549496	0.0566085	0.0585089	0.0606186	0.0628951	0.0652852	0.067726	0.070146	0.072194	0.0744053	0.0763343	0.0779035	0.0794071	0.0798965	0.0802173	0.0799784	0.0791725	0.0778111	0.0759245	0.0735609	0.0707845	0.0676728	0.0643128	0.0607971	0.0572194	0.0536703	0.0502331	0.0469805	0.0436985	0.0410483	0.0386947	0.0366514	0.0349159	0.0334702	0.0322839	0.0320498	0.0314959
0.0392075	0.0398498	0.0406794	0.0420271	0.0433388	0.0448592	0.0465823	0.0482507	0.0504022	0.0526856	0.0550719	0.0572785	0.0598184	0.0623166	0.0647236	0.0669869	0.0690535	0.0708714	0.0723923	0.0735729	0.0743767	0.0747755	0.0747502	0.0742912	0.0737286	0.0725206	0.0709371	0.0690108	0.0665365	0.0641171	0.0614782	0.0586783	0.0557766	0.0528322	0.0499016	0.0470383	0.0442902	0.0416995	0.0393006	0.03712	0.0351751	0.033474	0.0320158	0.0307905	0.0295339	0.0287768	0.0281617	0.0276561	0.0272245	0.0268298
0.0673018	0.0651696	0.0630533	0.0609907	0.059014	0.0571479	0.055806	0.0544717	0.0533133	0.052101	0.0513679	0.0507956	0.050378	0.0501056	0.0499671	0.0499506	0.0503604	0.0506561	0.0510675	0.0515899	0.0522189	0.0527142	0.0536844	0.0548132	0.0560212	0.0573053	0.0586574	0.0598287	0.0613347	0.0628398	0.0643209	0.065751	0.0671006	0.0683391	0.0694358	0.0703611	0.0710874	0.0715903	0.0718487	0.071846	0.0715694	0.070775	0.0703089	0.0693298	0.0684027	0.0670158	0.0654307	0.063678	0.0617922	0.0598117
0.0584612	0.0598749	0.0616066	0.0636677	0.0662589	0.0690275	0.0720994	0.075639	0.07926	0.0830567	0.0869646	0.0911146	0.0950931	0.0991777	0.102956	0.106508	0.109469	0.112866	0.115574	0.117864	0.119565	0.121011	0.122002	0.122756	0.122958	0.122791	0.122499	0.121786	0.120903	0.120105	0.119053	0.117949	0.116837	0.115754	0.114729	0.113781	0.112922	0.112151	0.111461	0.110687	0.110146	0.109611	0.109051	0.108284	0.107613	0.106652	0.105708	0.104398	0.103035	0.101394
0.233279	0.238454	0.244236	0.249322	0.254191	0.259036	0.263465	0.266906	0.269848	0.272152	0.273573	0.274263	0.273897	0.272632	0.270699	0.267565	0.26428	0.260301	0.256073	0.251779	0.247096	0.242288	0.238119	0.234769	0.230889	0.227684	0.225229	0.223551	0.222397	0.221962	0.222291	0.22323	0.224985	0.227612	0.231444	0.235511	0.240575	0.24697	0.253878	0.261237	0.269415	0.278203	0.287144	0.296455	0.305494	0.314574	0.323634	0.332027	0.339571	0.34618
0.115727	0.11102	0.106328	0.101579	0.0971483	0.0929202	0.0889015	0.0851354	0.0815331	0.0782778	0.0753778	0.0729564	0.0707215	0.0689838	0.067599	0.0663743	0.0653919	0.0646049	0.0642553	0.063858	0.0635004	0.0628998	0.0627557	0.0624363	0.0619314	0.0615192	0.0609145	0.0604103	0.0597336	0.0590623	0.0584099	0.0579147	0.0575991	0.0573679	0.0570794	0.0567418	0.0566378	0.0564728	0.056518	0.0565932	0.0566805	0.0567588	0.0568057	0.0567989	0.0568841	0.0567641	0.0565506	0.0562352	0.0558137	0.0551616
0.0736269	0.0713038	0.0692833	0.0672173	0.0656919	0.0641564	0.0627816	0.0614171	0.0604222	0.0594264	0.0589918	0.0585431	0.0582267	0.0580271	0.0577674	0.0579952	0.0581785	0.05846	0.0587742	0.0589527	0.0593435	0.0595725	0.0599937	0.0603963	0.0612056	0.0617153	0.0622494	0.0628158	0.0632635	0.0639546	0.0645244	0.0653311	0.0661626	0.0670135	0.0678738	0.0687284	0.069558	0.0703391	0.0708874	0.0715312	0.0720309	0.072358	0.0724845	0.0723839	0.0720322	0.0714091	0.0704989	0.0692912	0.0676239	0.0656982
0.369984	0.370833	0.371909	0.372967	0.374051	0.375222	0.377008	0.378934	0.381158	0.383875	0.386515	0.389164	0.391857	0.39435	0.397129	0.399737	0.402355	0.404693	0.406893	0.408797	0.409905	0.41132	0.411879	0.411655	0.411048	0.409524	0.407389	0.404793	0.401376	0.396685	0.391167	0.385145	0.378267	0.370572	0.36201	0.352743	0.342943	0.332259	0.321589	0.3103	0.298738	0.286911	0.274953	0.263296	0.251565	0.240316	0.228951	0.218467	0.208481	0.198703
0.691333	0.679802	0.66814	0.656438	0.644667	0.632264	0.619969	0.60762	0.595095	0.582438	0.569701	0.556803	0.543644	0.530801	0.518055	0.505432	0.492398	0.47954	0.466859	0.454038	0.440947	0.428296	0.415502	0.402666	0.390243	0.377478	0.365331	0.352832	0.341204	0.329813	0.318512	0.307654	0.297067	0.287236	0.277682	0.26874	0.26008	0.251921	0.244077	0.236618	0.229715	0.223014	0.216189	0.209837	0.203439	0.196931	0.190639	0.184134	0.177621	0.171063
1.42411	1.4082	1.39173	1.37625	1.36121	1.34769	1.33368	1.32041	1.30712	1.29495	1.28234	1.27047	1.25786	1.24581	1.23347	1.22092	1.20784	1.19481	1.18122	1.16722	1.15251	1.13774	1.12206	1.10561	1.0892	1.07255	1.05519	1.03819	1.02164	1.00479	0.988144	0.971273	0.954096	0.937416	0.920324	0.903183	0.886077	0.86909	0.852025	0.834509	0.816495	0.798518	0.779881	0.760926	0.741325	0.720772	0.700147	0.67908	0.657697	0.636018
0.918691	0.900662	0.881644	0.863318	0.844715	0.826218	0.807047	0.788446	0.770245	0.751894	0.733808	0.715593	0.697119	0.678892	0.661016	0.643107	0.625879	0.608596	0.591615	0.575282	0.559096	0.543199	0.528179	0.513663	0.499449	0.486126	0.472911	0.460195	0.448008	0.436285	0.424922	0.413216	0.402045	0.390559	0.379161	0.368186	0.35698	0.345638	0.334283	0.322709	0.311215	0.299651	0.288512	0.277463	0.266638	0.255643	0.245353	0.235408	0.225904	0.216617
0.237388	0.23287	0.228258	0.223672	0.219071	0.214419	0.209765	0.204615	0.199642	0.194483	0.189381	0.184164	0.179049	0.173666	0.168281	0.162988	0.157792	0.152479	0.1474	0.142308	0.137306	0.132539	0.127749	0.123028	0.118441	0.113813	0.109082	0.104492	0.0998577	0.0953307	0.0909518	0.086535	0.0821154	0.0774892	0.0729954	0.0686448	0.064459	0.0602028	0.0562118	0.0522536	0.0483799	0.0447083	0.041331	0.0381752	0.0353345	0.0326625	0.0302681	0.0281586	0.0263362	0.0247978
1.49528	1.47274	1.45016	1.43173	1.41346	1.39601	1.38238	1.37007	1.35967	1.35172	1.34551	1.33956	1.33535	1.33029	1.32904	1.32605	1.32074	1.31724	1.31431	1.30935	1.30319	1.29749	1.29154	1.28558	1.27828	1.26845	1.26121	1.25055	1.24194	1.23271	1.22306	1.21355	1.20046	1.18849	1.17493	1.16245	1.14816	1.13233	1.11757	1.1025	1.08882	1.0739	1.05966	1.04693	1.03604	1.02551	1.01679	1.00888	1.00442	0.999733
0.417389	0.408477	0.398841	0.389411	0.379322	0.369066	0.358553	0.348477	0.337931	0.327684	0.31741	0.307488	0.298166	0.288789	0.280699	0.272536	0.265257	0.258002	0.251701	0.245465	0.23994	0.234463	0.229905	0.225328	0.221395	0.217995	0.214244	0.210846	0.208309	0.205947	0.203994	0.201846	0.199476	0.197558	0.195691	0.193411	0.191083	0.188683	0.186069	0.183683	0.181405	0.179009	0.176799	0.174381	0.172004	0.169719	0.167183	0.165134	0.16353	0.161943
0.140554	0.139622	0.138593	0.138017	0.13746	0.137107	0.136947	0.136665	0.136551	0.136268	0.136043	0.135544	0.134954	0.134105	0.132999	0.13156	0.129648	0.127527	0.125117	0.122351	0.119254	0.115839	0.1121	0.108084	0.104141	0.0997066	0.0952047	0.0906796	0.0860847	0.0815489	0.0770866	0.0728682	0.0689013	0.0652847	0.0619827	0.0590305	0.0563537	0.0540372	0.0522311	0.0507896	0.0497512	0.0489698	0.0484006	0.0479074	0.0478589	0.0478291	0.0478761	0.0478849	0.0477599	0.0474727
0.590582	0.586069	0.581814	0.578147	0.574405	0.570582	0.566632	0.562507	0.558774	0.554365	0.550369	0.546468	0.541937	0.537052	0.531986	0.526751	0.521368	0.516195	0.510885	0.505288	0.49958	0.493248	0.487368	0.481256	0.475122	0.46872	0.462479	0.456573	0.450627	0.444496	0.438399	0.432216	0.42644	0.420444	0.414275	0.408389	0.402569	0.396483	0.390542	0.384643	0.378617	0.372454	0.36604	0.359628	0.353354	0.346916	0.34044	0.333441	0.326553	0.319381
1.01125	1.00033	0.989861	0.979927	0.970211	0.960459	0.951354	0.94379	0.937076	0.931037	0.926064	0.922026	0.919008	0.917204	0.91593	0.916154	0.916909	0.918413	0.920428	0.922761	0.925334	0.927171	0.929078	0.930142	0.930227	0.929663	0.926958	0.923364	0.918598	0.911883	0.903488	0.893223	0.881378	0.86735	0.852571	0.836873	0.819711	0.801691	0.782169	0.762731	0.743038	0.723368	0.703517	0.683731	0.664389	0.645347	0.62675	0.608683	0.591497	0.575022
0.384558	0.382582	0.380524	0.378406	0.376508	0.374399	0.372066	0.369613	0.36691	0.364138	0.360909	0.357549	0.353615	0.349311	0.344618	0.339411	0.334072	0.328494	0.322536	0.316349	0.309844	0.30323	0.296586	0.289776	0.283007	0.276114	0.269465	0.263147	0.256965	0.250831	0.244823	0.239439	0.23416	0.228793	0.223754	0.218992	0.214396	0.209802	0.205433	0.201167	0.197294	0.193341	0.189593	0.185758	0.182222	0.178787	0.17519	0.171933	0.16885	0.165639
0.799447	0.798949	0.796905	0.793448	0.788215	0.782283	0.774973	0.765856	0.75586	0.744783	0.732866	0.720342	0.70678	0.693454	0.679462	0.665277	0.651584	0.638224	0.625321	0.612946	0.601435	0.590711	0.581124	0.571804	0.563669	0.556484	0.549992	0.543838	0.538697	0.533652	0.52919	0.524806	0.520616	0.515814	0.510881	0.506122	0.500472	0.494601	0.487622	0.480763	0.472416	0.464456	0.456482	0.447941	0.439182	0.430422	0.421845	0.413342	0.405146	0.39757
0.370116	0.369003	0.368505	0.368592	0.368412	0.368745	0.368572	0.367958	0.367566	0.367182	0.36663	0.365489	0.364247	0.363036	0.361666	0.360063	0.35903	0.35802	0.357451	0.357001	0.357216	0.357728	0.358518	0.359883	0.362221	0.364771	0.367713	0.371203	0.375024	0.379406	0.383836	0.388613	0.39348	0.398007	0.403179	0.407991	0.412976	0.418087	0.422897	0.427347	0.431939	0.436241	0.440471	0.444816	0.449041	0.453221	0.457197	0.460825	0.464231	0.46736
0.506632	0.492256	0.477897	0.463548	0.448686	0.433812	0.419235	0.40496	0.391014	0.377255	0.364239	0.351296	0.339019	0.327521	0.316386	0.305707	0.295808	0.286436	0.277435	0.269226	0.261725	0.254452	0.247746	0.241663	0.235899	0.230247	0.22516	0.220381	0.215592	0.211338	0.207439	0.203702	0.200224	0.196617	0.193337	0.189749	0.186222	0.182879	0.179653	0.176101	0.172573	0.168768	0.164958	0.160789	0.156289	0.151994	0.147378	0.1428	0.137913	0.132904
0.127407	0.128736	0.130033	0.131298	0.132314	0.133554	0.134715	0.136061	0.137082	0.137955	0.138713	0.139314	0.139645	0.140311	0.140327	0.140033	0.139215	0.138363	0.137502	0.136191	0.134982	0.133742	0.132282	0.130894	0.129663	0.128954	0.128147	0.127788	0.128412	0.129078	0.130289	0.13224	0.13491	0.137777	0.140993	0.144476	0.148417	0.152801	0.156778	0.160955	0.164543	0.168152	0.171422	0.174084	0.176364	0.178434	0.180076	0.181588	0.182233	0.182746
0.443764	0.439517	0.435619	0.431977	0.429174	0.427563	0.42652	0.425614	0.425606	0.42576	0.426133	0.426597	0.426634	0.426731	0.427179	0.426308	0.425582	0.424329	0.422386	0.419224	0.415885	0.412002	0.407495	0.402774	0.397163	0.390824	0.384845	0.378676	0.372417	0.366117	0.360211	0.354195	0.348443	0.342892	0.33815	0.333469	0.32924	0.325586	0.322626	0.320229	0.318301	0.317036	0.316319	0.316408	0.317306	0.319063	0.320695	0.324297	0.327475	0.332184
0.31739	0.314425	0.31199	0.309538	0.307433	0.305424	0.303621	0.301548	0.299551	0.297223	0.294968	0.292578	0.289492	0.286196	0.282458	0.278767	0.274811	0.270792	0.266483	0.262176	0.257685	0.253328	0.249187	0.245367	0.241704	0.238233	0.235414	0.233364	0.231708	0.230227	0.2296	0.229406	0.229769	0.230637	0.231829	0.233296	0.234951	0.236773	0.238954	0.240958	0.243199	0.245443	0.247828	0.250045	0.252065	0.253935	0.255469	0.256777	0.257801	0.258683
1.14451	1.12966	1.115	1.09937	1.08367	1.0673	1.051	1.03457	1.01702	0.999595	0.982082	0.964539	0.946974	0.92989	0.912277	0.895194	0.878305	0.861111	0.844729	0.829557	0.814441	0.800353	0.786818	0.774514	0.763024	0.75204	0.742543	0.732993	0.724362	0.716572	0.708893	0.70165	0.694445	0.687583	0.680592	0.673333	0.666313	0.658666	0.651416	0.643856	0.635744	0.628041	0.619417	0.61121	0.602821	0.594707	0.587154	0.578979	0.571048	0.563162
1.11775	1.10344	1.08951	1.07575	1.06157	1.04714	1.03274	1.01831	1.00343	0.988828	0.973948	0.959054	0.94347	0.92759	0.9122	0.896184	0.879924	0.863556	0.847498	0.832021	0.81567	0.801174	0.785986	0.771326	0.757183	0.743829	0.730834	0.719233	0.70765	0.697155	0.687824	0.679233	0.67106	0.664339	0.658732	0.653722	0.649036	0.644885	0.642064	0.639015	0.636229	0.633208	0.629483	0.62587	0.621778	0.616326	0.610761	0.604203	0.596531	0.588203
Normalized firing rate, time from stimulus update (-100ms to 250ms), high to low shape change
0.0164491	0.0173593	0.0182366	0.0190742	0.0198648	0.0206006	0.021273	0.0218726	0.0223893	0.0228127	0.0231322	0.0233374	0.0234188	0.0233685	0.0231803	0.0228509	0.0223798	0.0217697	0.0210271	0.0201615	0.0191859	0.0181162	0.0169702	0.0157676	0.0145289	0.0134256	0.0122257	0.0112135	0.0101569	0.0091884	0.00836476	0.00770414	0.00718588	0.00682533	0.00663522	0.00662557	0.00680362	0.00717363	0.00773667	0.0084904	0.0094287	0.0105414	0.011814	0.0131152	0.0146755	0.016318	0.0180119	0.0197228	0.0213009	0.0229609
0.139069	0.137464	0.135923	0.134822	0.133879	0.132808	0.132155	0.131453	0.130855	0.130121	0.129518	0.128732	0.127674	0.12668	0.125533	0.124141	0.122554	0.120772	0.118631	0.116616	0.114405	0.111941	0.10936	0.106684	0.104051	0.101294	0.0986069	0.0959046	0.0932119	0.0905493	0.0878464	0.0851359	0.082611	0.0802387	0.0779029	0.0755974	0.0732261	0.0709986	0.0687873	0.0664654	0.0642158	0.0616582	0.0592838	0.0568579	0.0544669	0.0519221	0.049433	0.0469043	0.0442721	0.041668
0.318162	0.315143	0.313066	0.311487	0.309689	0.308315	0.306353	0.304725	0.302706	0.301038	0.299016	0.297206	0.294622	0.292609	0.290092	0.288146	0.285524	0.283207	0.280414	0.277825	0.27475	0.271562	0.268927	0.265776	0.262402	0.258503	0.254741	0.250718	0.246537	0.242204	0.237637	0.232854	0.227878	0.221846	0.216498	0.211352	0.206053	0.200636	0.195134	0.188978	0.183527	0.178006	0.17243	0.166508	0.160913	0.154952	0.148997	0.143322	0.137535	0.131638
0.837118	0.834103	0.831007	0.827719	0.82676	0.826213	0.824506	0.821977	0.820381	0.817593	0.814746	0.810893	0.806919	0.801963	0.796997	0.79218	0.786658	0.780649	0.775611	0.770694	0.764999	0.762748	0.761219	0.760551	0.760269	0.761597	0.763737	0.767277	0.770245	0.77562	0.779935	0.784157	0.788882	0.793857	0.795635	0.797533	0.798103	0.796682	0.795717	0.792423	0.788003	0.781733	0.775821	0.769534	0.761998	0.753555	0.748286	0.743169	0.739102	0.737105
0.580696	0.572041	0.563064	0.553829	0.545249	0.535893	0.525888	0.516581	0.507251	0.498187	0.488438	0.479871	0.470448	0.461129	0.452139	0.442854	0.434009	0.425554	0.417246	0.409367	0.401471	0.393622	0.386322	0.379222	0.37203	0.365429	0.358867	0.352046	0.345182	0.338291	0.33152	0.324178	0.316946	0.309466	0.301529	0.293385	0.285234	0.276638	0.268285	0.259775	0.251248	0.242716	0.234189	0.225147	0.216809	0.208494	0.200695	0.193376	0.186309	0.179316
0.526045	0.521803	0.514849	0.506432	0.496127	0.484165	0.470783	0.456222	0.440712	0.423999	0.407356	0.390331	0.373086	0.355758	0.338461	0.321449	0.304807	0.28845	0.272445	0.256377	0.241371	0.226845	0.212852	0.198488	0.18547	0.173649	0.161967	0.151066	0.141582	0.132448	0.124611	0.117464	0.110546	0.105097	0.100006	0.0957121	0.092647	0.0901668	0.0882542	0.0868831	0.0860205	0.0856278	0.0851879	0.0857281	0.0860954	0.0873181	0.0882432	0.0898979	0.0916011	0.0928285
1.07697	1.08162	1.08702	1.09215	1.09651	1.1014	1.10561	1.10964	1.11137	1.11296	1.11283	1.1104	1.10708	1.10125	1.09425	1.08453	1.07342	1.06132	1.04758	1.03244	1.01529	0.998549	0.980671	0.961587	0.943646	0.925428	0.90698	0.889399	0.872214	0.855623	0.839579	0.825804	0.812868	0.800669	0.789908	0.779258	0.769727	0.762841	0.754555	0.747326	0.740105	0.733054	0.726651	0.720628	0.71404	0.707818	0.701371	0.693864	0.687431	0.680258
0.223464	0.224586	0.225641	0.226598	0.228058	0.229557	0.231236	0.233235	0.235543	0.23777	0.240019	0.243018	0.245939	0.249095	0.252418	0.255781	0.25896	0.262241	0.265536	0.268761	0.271492	0.273784	0.276062	0.278046	0.279706	0.280849	0.281341	0.281366	0.281148	0.280526	0.279323	0.277826	0.27599	0.27431	0.272144	0.269952	0.267531	0.265284	0.263067	0.261166	0.259696	0.258422	0.257701	0.257597	0.257814	0.258643	0.260127	0.262206	0.264479	0.267765
0	0	0	0	0	0	0	0	0	0	0	0	0	0	0	0	0	0	0	0	0	0	0	0	0	0	0	0	0	0	0	0	0	0	0	0	0	0	0	0	0	0	0	0	0	0	0	0	0	0
0	0	0	0	0	0	0	0	0	0	0	0	0	0	0	0	0	0	0	0	0	0	0	0	0	0	0	0	0	0	0	0	0	0	0	0	0	0	0	0	0	0	0	0	0	0	0	0	0	0
0.175987	0.175601	0.174667	0.173601	0.1722	0.170548	0.168711	0.166502	0.16425	0.16186	0.159675	0.157186	0.154668	0.152159	0.149714	0.147515	0.145425	0.143474	0.141689	0.140088	0.138465	0.137118	0.13597	0.13494	0.134071	0.13342	0.132831	0.132467	0.132107	0.131681	0.131244	0.130739	0.130136	0.129337	0.128549	0.127511	0.126288	0.124952	0.123386	0.121655	0.119351	0.117098	0.114644	0.11205	0.10919	0.106242	0.103021	0.0998577	0.0966135	0.0931935
0.225097	0.225748	0.226052	0.225984	0.226043	0.225663	0.224967	0.223937	0.222517	0.220984	0.219316	0.217205	0.21518	0.21297	0.210778	0.208561	0.206144	0.203772	0.201643	0.199485	0.197497	0.19546	0.193412	0.191656	0.189773	0.187896	0.186273	0.184648	0.18301	0.181249	0.179719	0.177961	0.176166	0.174486	0.172626	0.17076	0.168965	0.167186	0.165036	0.162885	0.160765	0.158599	0.156663	0.154463	0.152283	0.150059	0.147829	0.145422	0.143255	0.140967
0.0519849	0.0505833	0.0492567	0.0480046	0.0468254	0.0457183	0.0446837	0.0437239	0.0428428	0.0420455	0.0418088	0.0413488	0.0410265	0.0409691	0.041187	0.0415723	0.0421326	0.0425197	0.0435264	0.0446809	0.0459788	0.0474121	0.0489701	0.0506397	0.0524064	0.0542535	0.0561626	0.0581127	0.0600798	0.062036	0.0639492	0.0657827	0.0674952	0.0690416	0.0700225	0.0711832	0.072009	0.0724589	0.0724964	0.0720921	0.071226	0.0698891	0.0680854	0.0658318	0.0631585	0.0601077	0.0567324	0.0530944	0.049261	0.0453031
0.111001	0.108836	0.106701	0.104507	0.102556	0.100694	0.0987953	0.0970022	0.0954058	0.0938118	0.0921856	0.0904892	0.0888504	0.086834	0.0849807	0.0828301	0.080499	0.0778667	0.0751016	0.0722172	0.0692368	0.0664801	0.0634282	0.0605336	0.0573129	0.0546524	0.0522717	0.0499378	0.0478123	0.0459247	0.0441718	0.0428436	0.0416546	0.0408783	0.0405028	0.0402314	0.0403294	0.0404914	0.0408108	0.041256	0.0417948	0.0421487	0.0428455	0.043407	0.0439673	0.0446232	0.0450735	0.0455876	0.045994	0.0462886
0.0698597	0.0664014	0.0630431	0.0598221	0.0567668	0.0540016	0.0515457	0.0493143	0.0473225	0.0455826	0.0441049	0.0428978	0.0419684	0.0413215	0.0409592	0.0408796	0.0410759	0.0415348	0.041932	0.0426234	0.0438577	0.044888	0.0463594	0.0478189	0.0492159	0.0504968	0.0516069	0.0524937	0.0531093	0.053821	0.0539147	0.0536796	0.0531133	0.0522263	0.051041	0.0495918	0.0479226	0.0457813	0.0439133	0.0419756	0.0404409	0.0386881	0.0370831	0.0356806	0.0345259	0.033654	0.033088	0.0328391	0.0329062	0.0332769
0.646384	0.633717	0.621075	0.608487	0.596311	0.584632	0.573105	0.561868	0.550536	0.539368	0.528717	0.518294	0.508083	0.498103	0.488537	0.478845	0.469264	0.459882	0.450475	0.440886	0.431292	0.421569	0.411324	0.40113	0.390583	0.379923	0.36834	0.35667	0.344357	0.33226	0.319582	0.30715	0.294638	0.281901	0.26909	0.256962	0.244842	0.23297	0.221529	0.210763	0.200534	0.190872	0.181662	0.172459	0.163889	0.156088	0.148619	0.141249	0.134213	0.127362
0.168723	0.166583	0.163931	0.160862	0.157251	0.153192	0.148625	0.143763	0.138538	0.133022	0.127093	0.12129	0.115325	0.109507	0.103678	0.098134	0.0927978	0.0875501	0.0828826	0.0784179	0.0740969	0.070473	0.0671389	0.0640833	0.0612865	0.0587575	0.0563679	0.0542833	0.0523421	0.0505192	0.048489	0.0466135	0.0451592	0.0437169	0.0420843	0.0407529	0.0393595	0.0380075	0.0367015	0.0355477	0.0344249	0.0332439	0.0322421	0.0312923	0.0302991	0.0294923	0.0287378	0.0280336	0.0273751	0.0266553
0.262412	0.258706	0.255397	0.251833	0.248828	0.245651	0.243012	0.240409	0.23767	0.235616	0.233488	0.2316	0.22992	0.227977	0.226287	0.224526	0.222909	0.221154	0.218877	0.216527	0.213986	0.210884	0.207458	0.203857	0.199714	0.195422	0.190445	0.185537	0.180051	0.174629	0.168769	0.163045	0.157594	0.152019	0.14689	0.141995	0.13735	0.132782	0.128805	0.125043	0.121682	0.118356	0.115287	0.112621	0.109939	0.107426	0.104797	0.102141	0.0995196	0.0966676
0.496852	0.484197	0.471172	0.458579	0.445989	0.433887	0.421718	0.410275	0.399766	0.389825	0.380333	0.371329	0.36308	0.35576	0.349139	0.343357	0.337819	0.33262	0.328157	0.323911	0.319689	0.315369	0.310435	0.305674	0.300273	0.294615	0.288596	0.281953	0.274514	0.266575	0.258188	0.24942	0.239562	0.230492	0.221249	0.212126	0.202958	0.193629	0.184653	0.175613	0.166791	0.158186	0.149788	0.14158	0.133737	0.125986	0.118319	0.110534	0.103078	0.0956964
0.0301272	0.0298467	0.029663	0.0295301	0.0297623	0.0299585	0.030269	0.0308269	0.0313572	0.0320701	0.0328967	0.0337335	0.0347997	0.0359059	0.0372226	0.0386278	0.0401806	0.0416605	0.0432821	0.0449474	0.0466234	0.0484253	0.0501097	0.0517567	0.0533461	0.0549248	0.0563622	0.0576415	0.0588608	0.059892	0.0608387	0.0615788	0.0622879	0.0627868	0.0631266	0.0633094	0.0633376	0.0632133	0.0629378	0.0625115	0.0619338	0.0611531	0.0602796	0.059195	0.0579604	0.0566883	0.0552028	0.0535095	0.0517288	0.0498058
0.0149669	0.0152492	0.0157275	0.0161848	0.0166796	0.0172106	0.0177764	0.0183755	0.0190062	0.0196662	0.0203523	0.02106	0.0217834	0.0224542	0.0231978	0.0239223	0.0246138	0.0252565	0.0257732	0.0262813	0.0266833	0.027043	0.027211	0.027236	0.0272709	0.0271234	0.026782	0.0263159	0.0257394	0.0250716	0.0243354	0.0235569	0.0227645	0.0219872	0.0211937	0.020627	0.0200968	0.0197054	0.019551	0.0194912	0.0195937	0.0199401	0.0203906	0.020995	0.0217379	0.0225992	0.0235554	0.0245803	0.0256465	0.026666
0.00476459	0.00484913	0.00487521	0.00498597	0.0050981	0.00521271	0.00533054	0.0054519	0.00557668	0.00570429	0.00583365	0.00596322	0.00609101	0.00621458	0.0063311	0.00643741	0.00653012	0.00660564	0.00666039	0.00669085	0.00669376	0.00666623	0.00660594	0.00651123	0.0063497	0.00619272	0.0059994	0.00577204	0.00551376	0.00522842	0.00496287	0.00465134	0.00433136	0.00400916	0.003691	0.003383	0.00309091	0.00282	0.00257489	0.00232789	0.00215335	0.00201151	0.00190393	0.0018311	0.00179252	0.00178667	0.00181115	0.00186273	0.00193742	0.00203067
0.0704993	0.0703095	0.0704134	0.0707326	0.0713248	0.0718464	0.0726725	0.0737829	0.0747027	0.0759347	0.0772121	0.0785083	0.079676	0.0809	0.0822112	0.0833712	0.0844408	0.085342	0.0861151	0.0868024	0.0872728	0.0876738	0.0878988	0.0879231	0.0878238	0.0875434	0.0869456	0.0861075	0.0852242	0.0842225	0.0829769	0.0815004	0.0799443	0.0782468	0.0764285	0.0745117	0.0724594	0.0704307	0.0683082	0.0661892	0.0640885	0.0620782	0.0600909	0.0580148	0.0562061	0.0543092	0.0524578	0.0507022	0.048976	0.0472722
0.173552	0.17516	0.176757	0.178217	0.179313	0.18043	0.181715	0.182717	0.183515	0.183974	0.184205	0.184196	0.184287	0.183835	0.183246	0.182118	0.181033	0.179833	0.178371	0.176593	0.174971	0.173058	0.170839	0.168672	0.166175	0.163551	0.160693	0.157738	0.154735	0.151925	0.148971	0.146004	0.142903	0.139943	0.137304	0.13471	0.132313	0.130196	0.128381	0.126573	0.125079	0.123765	0.12236	0.121476	0.120483	0.119767	0.119035	0.118149	0.117087	0.115918
0.684797	0.671907	0.659048	0.646228	0.633876	0.621625	0.609629	0.597766	0.585904	0.574339	0.562889	0.551378	0.540152	0.528854	0.517517	0.506272	0.495075	0.483848	0.472569	0.461775	0.450926	0.440282	0.429937	0.419576	0.409122	0.399064	0.388895	0.379094	0.369681	0.360203	0.351183	0.342266	0.333565	0.325137	0.316786	0.308761	0.300635	0.292842	0.285382	0.277673	0.270464	0.263199	0.255906	0.24883	0.241784	0.234884	0.227698	0.220629	0.21359	0.206429
0.0583359	0.0642143	0.0700927	0.0764441	0.0828239	0.0891195	0.0952128	0.10073	0.106125	0.110945	0.115087	0.118795	0.121423	0.123164	0.123983	0.123864	0.122816	0.12087	0.118083	0.114529	0.110644	0.105969	0.100883	0.0955198	0.0900139	0.0844975	0.0794351	0.0743712	0.0696616	0.0653914	0.0616258	0.0584098	0.0557672	0.0537018	0.0521987	0.0512261	0.0510781	0.0508758	0.0511315	0.052016	0.0531284	0.0544062	0.0557874	0.0572125	0.0589657	0.0601754	0.061628	0.062449	0.0637621	0.0646268
0.140875	0.143058	0.144378	0.145272	0.145734	0.145767	0.145377	0.144578	0.143388	0.14138	0.139599	0.13748	0.135062	0.132384	0.129484	0.1264	0.123769	0.120613	0.117417	0.114819	0.111836	0.108953	0.106202	0.10316	0.100872	0.0987644	0.0968645	0.0951957	0.0933278	0.0928977	0.0923099	0.0920343	0.0920844	0.0924654	0.0931734	0.0941945	0.0950541	0.0967337	0.0985895	0.101174	0.102968	0.105377	0.107743	0.110005	0.112104	0.113984	0.115595	0.116894	0.117847	0.117984
1.03557	1.02655	1.01689	1.01052	1.00416	0.996165	0.989957	0.982539	0.974973	0.966543	0.958245	0.948648	0.936473	0.924245	0.909561	0.893595	0.87673	0.858942	0.839069	0.818213	0.796534	0.775059	0.75271	0.729711	0.707452	0.68483	0.662137	0.64033	0.619521	0.598253	0.57893	0.560635	0.542571	0.523639	0.507065	0.490629	0.474735	0.459538	0.444501	0.428492	0.413916	0.398584	0.382681	0.368528	0.353523	0.339006	0.324188	0.309947	0.296235	0.282304
0.716263	0.710334	0.704831	0.7	0.695207	0.691322	0.686579	0.682836	0.678686	0.674225	0.670051	0.665489	0.660764	0.655428	0.649992	0.644604	0.638666	0.632264	0.626474	0.621329	0.615935	0.610724	0.605612	0.601073	0.597154	0.593202	0.589329	0.58603	0.582867	0.579914	0.577116	0.574367	0.571362	0.568597	0.565136	0.561183	0.556907	0.55185	0.546219	0.540367	0.53241	0.524965	0.516363	0.506831	0.496434	0.485969	0.474997	0.463328	0.45142	0.438701
0.718623	0.718026	0.717138	0.717725	0.717311	0.716852	0.715218	0.712741	0.70858	0.703864	0.696839	0.688797	0.679115	0.667845	0.654547	0.640136	0.624127	0.607146	0.588569	0.569689	0.550122	0.530931	0.511377	0.491359	0.472295	0.452813	0.434756	0.41707	0.399638	0.383514	0.367637	0.352487	0.338654	0.325051	0.311899	0.299395	0.287308	0.276186	0.265324	0.2551	0.244869	0.235668	0.225651	0.216492	0.208007	0.199686	0.191874	0.183728	0.176083	0.168281
0.742362	0.72924	0.716346	0.703308	0.689961	0.676725	0.663318	0.649889	0.636965	0.624043	0.611094	0.598379	0.585718	0.573697	0.56133	0.549634	0.537753	0.526323	0.514646	0.50355	0.49243	0.481455	0.470755	0.460272	0.449854	0.439538	0.429551	0.419683	0.410032	0.400943	0.392118	0.383368	0.375104	0.366945	0.358801	0.350668	0.342413	0.334487	0.326366	0.318087	0.309571	0.301043	0.292234	0.282965	0.273592	0.263913	0.254092	0.243904	0.233681	0.223442
0.169336	0.166819	0.164136	0.161137	0.158139	0.154954	0.151587	0.148101	0.14423	0.141176	0.137493	0.134173	0.130617	0.127205	0.12384	0.121031	0.118446	0.116317	0.114354	0.112434	0.111259	0.110306	0.109842	0.109516	0.109479	0.109827	0.110519	0.111186	0.111919	0.112714	0.113518	0.114423	0.114918	0.115285	0.115335	0.115497	0.115228	0.1147	0.114043	0.113074	0.111663	0.110152	0.108374	0.106357	0.103988	0.101618	0.0989425	0.0963125	0.0937535	0.0909661
0.346607	0.344078	0.341676	0.340209	0.339219	0.338582	0.33825	0.33807	0.337528	0.33654	0.335912	0.334355	0.332899	0.331028	0.328186	0.324363	0.319288	0.314477	0.308926	0.302733	0.296466	0.289645	0.282588	0.275257	0.268135	0.261607	0.255444	0.24967	0.244107	0.239432	0.235327	0.231805	0.228584	0.226234	0.224336	0.222541	0.221092	0.220133	0.219194	0.217888	0.216174	0.214532	0.212487	0.21021	0.207277	0.20364	0.198997	0.193945	0.187588	0.180905
0.484318	0.480117	0.47553	0.469998	0.463695	0.456311	0.448722	0.441261	0.433235	0.424781	0.416076	0.40769	0.399911	0.392329	0.384514	0.376969	0.369962	0.363053	0.356622	0.350272	0.343956	0.337688	0.331202	0.324223	0.317443	0.31074	0.303597	0.296701	0.289297	0.281472	0.273946	0.265984	0.257904	0.249738	0.241301	0.233171	0.225584	0.21753	0.209522	0.201567	0.193458	0.18589	0.178316	0.170543	0.163071	0.15543	0.148127	0.140912	0.133822	0.126684
0.832171	0.816687	0.800777	0.784921	0.768157	0.750718	0.733923	0.716273	0.698773	0.681083	0.663313	0.646102	0.629086	0.612288	0.595566	0.579432	0.564122	0.54922	0.534682	0.521264	0.507914	0.49524	0.482794	0.471338	0.459927	0.448639	0.43841	0.4284	0.418409	0.408134	0.398036	0.387907	0.378135	0.368142	0.358448	0.349039	0.339585	0.329757	0.320387	0.311006	0.302079	0.293609	0.285359	0.277562	0.27013	0.262817	0.255619	0.248899	0.242243	0.235762
7.58676	7.4155	7.25044	7.08354	6.91622	6.75473	6.59145	6.43301	6.27618	6.12493	5.98171	5.84372	5.70584	5.57446	5.45171	5.32804	5.20979	5.09411	4.98101	4.87185	4.76829	4.66432	4.55948	4.45422	4.34773	4.24413	4.13691	4.03284	3.92842	3.82206	3.71398	3.60196	3.49181	3.37865	3.26693	3.1535	3.04037	2.92925	2.81778	2.70719	2.59772	2.49179	2.386	2.28157	2.17498	2.07473	1.97529	1.87847	1.78265	1.68814
1.18044	1.16103	1.13953	1.11657	1.0926	1.06742	1.04198	1.01658	0.990479	0.962904	0.936147	0.909236	0.881855	0.856434	0.82983	0.803049	0.777067	0.752249	0.728212	0.704197	0.681787	0.659949	0.640142	0.620692	0.60355	0.586988	0.572229	0.558872	0.549103	0.540427	0.532662	0.525417	0.520715	0.516007	0.512102	0.509529	0.505826	0.50308	0.500396	0.497064	0.492918	0.487017	0.480637	0.473131	0.465347	0.455446	0.443551	0.431873	0.418113	0.403781
0.407682	0.406148	0.404744	0.402398	0.399804	0.396938	0.393435	0.38986	0.385123	0.380096	0.374666	0.3687	0.362581	0.356075	0.349688	0.342897	0.336634	0.330153	0.324063	0.318142	0.312783	0.30791	0.303243	0.299746	0.296612	0.293689	0.291111	0.289213	0.287003	0.285649	0.284193	0.282769	0.281011	0.279967	0.278264	0.276261	0.274239	0.271544	0.268853	0.265772	0.262143	0.258307	0.254433	0.250341	0.245949	0.241488	0.237278	0.233065	0.228954	0.22514
1.23441	1.21505	1.19885	1.18687	1.17749	1.17091	1.16827	1.16767	1.17125	1.17656	1.18455	1.19414	1.20448	1.21606	1.22756	1.23867	1.24899	1.25792	1.26353	1.26624	1.26585	1.26485	1.25969	1.25046	1.23857	1.22437	1.2068	1.18667	1.16396	1.13927	1.11393	1.08651	1.05784	1.02886	0.998961	0.968052	0.938056	0.909214	0.88106	0.853658	0.826741	0.801664	0.777521	0.754187	0.733029	0.71164	0.692431	0.674334	0.655567	0.640706
2.87328	2.84032	2.80799	2.7754	2.74052	2.70605	2.67047	2.63418	2.59796	2.559	2.51788	2.47546	2.43115	2.38322	2.33536	2.28482	2.23355	2.18063	2.12459	2.06853	2.01197	1.95511	1.89871	1.84113	1.7849	1.7292	1.67426	1.62144	1.56993	1.52025	1.47202	1.42688	1.38277	1.34151	1.30234	1.26665	1.23356	1.20203	1.17229	1.14382	1.11683	1.09114	1.06574	1.04019	1.01347	0.988541	0.961983	0.935384	0.907322	0.876946
1.13196	1.12517	1.11849	1.11135	1.10426	1.09719	1.09041	1.08251	1.07486	1.06666	1.05725	1.04944	1.04093	1.03232	1.02219	1.01207	1.00024	0.989271	0.976944	0.965587	0.953777	0.941932	0.929134	0.9172	0.905543	0.893797	0.882068	0.870718	0.859939	0.848664	0.838272	0.827735	0.816974	0.805749	0.794543	0.782753	0.770292	0.758036	0.745158	0.73159	0.716396	0.701393	0.684844	0.668583	0.65177	0.634462	0.616493	0.59864	0.580157	0.561164
1.0022	0.995344	0.992911	0.991312	0.993294	0.995809	0.999725	1.00489	1.01144	1.01775	1.02475	1.03144	1.03686	1.04128	1.04389	1.04594	1.04491	1.04244	1.03765	1.02969	1.0195	1.00581	0.989178	0.969525	0.947822	0.922414	0.89458	0.863901	0.830661	0.794698	0.757473	0.718734	0.678576	0.638534	0.597749	0.557749	0.518293	0.478782	0.441744	0.403743	0.370029	0.338184	0.308344	0.281084	0.255347	0.232265	0.211182	0.191575	0.173986	0.156832
1.91377	1.89683	1.8814	1.8643	1.84864	1.83162	1.81461	1.79681	1.77936	1.76075	1.74241	1.72323	1.70252	1.68051	1.65855	1.63524	1.61195	1.58759	1.56262	1.53734	1.51243	1.48711	1.46087	1.43522	1.41009	1.38678	1.3642	1.34125	1.31956	1.29823	1.27722	1.25803	1.23892	1.21991	1.20014	1.18026	1.16231	1.14384	1.12461	1.10515	1.0837	1.06269	1.041	1.01792	0.995261	0.972254	0.948716	0.923958	0.898788	0.873999
0.804553	0.803684	0.79998	0.793397	0.783233	0.770335	0.754759	0.736897	0.717973	0.696682	0.675236	0.652655	0.629822	0.606092	0.58448	0.564899	0.546012	0.529001	0.514089	0.501805	0.490987	0.482101	0.475888	0.472683	0.471443	0.47235	0.473438	0.475658	0.479324	0.484672	0.488742	0.493405	0.498078	0.502222	0.506071	0.510789	0.514402	0.517813	0.521836	0.524849	0.528589	0.531822	0.535169	0.539229	0.543604	0.547862	0.552012	0.557384	0.56307	0.567377
1.95481	1.93995	1.92495	1.90987	1.89399	1.87896	1.8637	1.84852	1.83477	1.82081	1.80681	1.79352	1.78052	1.76642	1.75542	1.74216	1.73054	1.71897	1.70639	1.69416	1.68074	1.66733	1.65357	1.64062	1.62627	1.61232	1.59811	1.58321	1.56787	1.55302	1.53754	1.52283	1.50756	1.49145	1.47536	1.45863	1.44196	1.42432	1.40529	1.38689	1.3673	1.347	1.32543	1.30323	1.27928	1.25453	1.23078	1.20525	1.18119	1.15734
0.257649	0.253209	0.248956	0.245024	0.241682	0.23848	0.236283	0.234572	0.233327	0.232437	0.232174	0.233036	0.234159	0.235741	0.238059	0.24063	0.243533	0.247251	0.250678	0.254317	0.257854	0.261291	0.264399	0.266717	0.269384	0.271332	0.273011	0.27394	0.274223	0.273973	0.273382	0.272285	0.271313	0.270348	0.268816	0.267147	0.265492	0.264003	0.262769	0.261294	0.26039	0.259843	0.259915	0.260184	0.261026	0.262124	0.263851	0.266231	0.268968	0.271779
0.100437	0.0941199	0.0881334	0.0825362	0.0773645	0.0731585	0.0690333	0.0653655	0.0621271	0.0592801	0.0567812	0.0541928	0.0523575	0.0507152	0.0488458	0.0476136	0.0464839	0.0454538	0.0441332	0.0434136	0.04239	0.0419597	0.0416105	0.0413493	0.0411758	0.0406892	0.040759	0.0408404	0.0409077	0.0409292	0.0408703	0.0406951	0.0403699	0.0398646	0.0391559	0.0382277	0.0370734	0.0356955	0.0341056	0.0323243	0.0303792	0.0283038	0.0261357	0.0235227	0.0213909	0.0192587	0.0171666	0.0151495	0.0132363	0.0114497
0.0439917	0.043522	0.0430733	0.042606	0.0424089	0.0420981	0.0418188	0.0416712	0.041431	0.0409294	0.0404816	0.0398846	0.0389923	0.0381428	0.0371548	0.0360483	0.0348464	0.0334278	0.0320028	0.0307327	0.0294475	0.0281694	0.0269159	0.0256992	0.0245263	0.0233995	0.0223166	0.0212724	0.0202594	0.0192686	0.018291	0.0173184	0.0163441	0.0152173	0.0142672	0.0133002	0.0123215	0.0113381	0.0103584	0.00939172	0.0084479	0.00739013	0.00641211	0.00565866	0.00494406	0.00427673	0.00366265	0.00310554	0.00260697	0.00216666
0.127637	0.126441	0.124845	0.123317	0.121411	0.119311	0.11725	0.114981	0.112566	0.110235	0.108357	0.106505	0.104734	0.103395	0.102206	0.101495	0.101272	0.101225	0.101337	0.101877	0.102618	0.103501	0.104323	0.105315	0.105948	0.106758	0.107312	0.107412	0.107353	0.107277	0.106506	0.10517	0.103447	0.101486	0.0991447	0.0963397	0.0934352	0.090499	0.0871643	0.0839459	0.0807833	0.0776139	0.0749458	0.0723553	0.0700297	0.0680091	0.066502	0.0652201	0.0643026	0.0637417
0	0	0	0	0	0	0	0	0	0	0	0	0	0	0	0	0	0	0	0	0	0	0	0	0	0	0	0	0	0	0	0	0	0	0	0	0	0	0	0	0	0	0	0	0	0	0	0	0	0
0	0	0	0.000885637	0.00117769	0.00155046	0.00202092	0.00260792	0.00333193	0.00421459	0.00527802	0.00654402	0.00803295	0.00976253	0.0117465	0.0139929	0.0165032	0.01927	0.0222769	0.0254968	0.0288916	0.0324127	0.0360012	0.039589	0.0431012	0.0464581	0.0495782	0.0523814	0.0547924	0.0567441	0.0581806	0.0590599	0.0593559	0.0590599	0.0581806	0.0567441	0.0547924	0.0523814	0.0495782	0.0464581	0.0431012	0.039589	0.0360012	0.0324127	0.0288916	0.0254968	0.0222769	0.01927	0.0165032	0.0139929
0.0221123	0.0235528	0.0250728	0.0266649	0.0283201	0.0302156	0.0320244	0.0337333	0.0356429	0.0375489	0.0394317	0.0412685	0.0430348	0.0447042	0.0462501	0.0476462	0.0488674	0.0498915	0.0506991	0.0512746	0.051607	0.0516893	0.0515194	0.0510992	0.0504348	0.0495356	0.0484143	0.047086	0.0455679	0.043879	0.0420392	0.03993	0.0378895	0.0357546	0.0335497	0.031299	0.0290263	0.0267545	0.0245059	0.0223014	0.0201602	0.0182877	0.0163857	0.01461	0.0131626	0.0116015	0.0103954	0.00922924	0.00842978	0.00781926
0.611514	0.613737	0.610877	0.607088	0.600113	0.590162	0.577481	0.562342	0.545034	0.525856	0.505105	0.483071	0.460031	0.436243	0.411946	0.38736	0.362682	0.338091	0.313748	0.2898	0.26638	0.24361	0.221603	0.198658	0.178949	0.162589	0.146248	0.131883	0.119053	0.107921	0.098636	0.0913321	0.0861247	0.0831101	0.0805584	0.0807948	0.085525	0.0947867	0.104522	0.116512	0.130681	0.146902	0.164993	0.184716	0.205782	0.227851	0.250543	0.271637	0.294777	0.317121
0.34507	0.345842	0.346717	0.347227	0.34742	0.348271	0.348801	0.349227	0.349563	0.350027	0.35045	0.350861	0.350817	0.350641	0.351238	0.351887	0.352868	0.353204	0.353531	0.353813	0.354006	0.354065	0.354411	0.354295	0.353754	0.353486	0.352686	0.351412	0.350113	0.348254	0.346561	0.343923	0.341722	0.33925	0.335667	0.333348	0.329949	0.326814	0.322842	0.319228	0.316003	0.312501	0.308515	0.304347	0.300958	0.297494	0.295031	0.292831	0.290749	0.289008
0.453459	0.437694	0.428972	0.423024	0.422318	0.425397	0.431032	0.441196	0.453353	0.469111	0.485901	0.505008	0.522951	0.542464	0.563052	0.583121	0.60202	0.618531	0.634424	0.648259	0.658042	0.66773	0.676038	0.680901	0.683244	0.684336	0.682224	0.677937	0.67162	0.663432	0.653546	0.641235	0.628729	0.615008	0.600263	0.584673	0.568409	0.551627	0.534469	0.517058	0.499502	0.481887	0.46428	0.444919	0.427929	0.410013	0.394456	0.378029	0.361662	0.345374
0	0	0	0	0	0	0	0	0	0	0	0	0	0	0	0	0	0	0	0	0	0	0	0	0	0	0	0	0	0	0	0	0	0	0	0	0	0	0	0	0	0	0	0	0	0	0	0	0	0
0.0620694	0.0599346	0.0572973	0.054231	0.0508181	0.0471462	0.0433044	0.0393798	0.0354546	0.031603	0.0278896	0.0243676	0.0210785	0.0180519	0.0153061	0.0128488	0.0106787	0.00878683	0.00715816	0.00577336	0.00461012	0.00364463	0.00285266	0.00221058	0.00169597	0.00128821	0.000968752	0	0	0	0	0	0	0	0	0	0	0	0	0	0	0	0	0	0	0	0	0	0	0
0.0897837	0.0827456	0.0755297	0.0682833	0.0611412	0.0542218	0.0476249	0.0414297	0.0356949	0.0304589	0.0257415	0.0215459	0.0178608	0.0146638	0.0119232	0.00960155	0.00765752	0.00604827	0.00473116	0.00366518	0.0021202	0.00162663	0.00123554	0.000929146	0	0	0	0	0	0	0	0	0	0	0	0	0	0	0	0	0	0	0	0	0	0	0	0	0	0
0.0532791	0.0509706	0.049122	0.0476977	0.0466456	0.0459005	0.0453881	0.045029	0.0443012	0.0441263	0.0438474	0.043409	0.0427666	0.0418879	0.040313	0.0390361	0.0374795	0.0356695	0.0331993	0.03111	0.0288621	0.0265102	0.0241076	0.0217047	0.0205329	0.0186508	0.0169939	0.0156104	0.0145438	0.0138325	0.0135103	0.013606	0.0141433	0.0151404	0.016609	0.0185539	0.0209715	0.0238485	0.027161	0.030873	0.0349357	0.0392867	0.0434094	0.0482153	0.0530203	0.0577242	0.06222	0.0663986	0.0701528	0.0733818
0.324273	0.324729	0.324501	0.324134	0.32416	0.323406	0.322253	0.320642	0.318086	0.3161	0.313098	0.31009	0.306117	0.30122	0.296443	0.291295	0.287045	0.280996	0.276117	0.27256	0.26911	0.267555	0.265117	0.263787	0.263656	0.265225	0.267986	0.271979	0.277785	0.284398	0.292187	0.300626	0.310567	0.321282	0.33216	0.344127	0.356973	0.369352	0.382047	0.394425	0.405853	0.416543	0.425709	0.433711	0.441373	0.447022	0.451018	0.453475	0.453978	0.454011
0.0501123	0.0493034	0.0487503	0.0484373	0.0483568	0.0485105	0.0489096	0.0491914	0.0502488	0.0512221	0.0530138	0.0551478	0.0576521	0.0605406	0.0634273	0.0671545	0.0711689	0.075408	0.0797871	0.0842017	0.0885314	0.092645	0.0964064	0.0996809	0.102342	0.104278	0.105398	0.105635	0.104951	0.103338	0.100819	0.0974465	0.0932983	0.088475	0.0827117	0.0770035	0.0709776	0.0652879	0.059209	0.0532547	0.0475428	0.042175	0.0372356	0.0327905	0.0288875	0.0255574	0.0228145	0.020659	0.0190781	0.0180481
0.219624	0.223639	0.226836	0.229174	0.230634	0.231228	0.230989	0.22997	0.227754	0.225032	0.22234	0.219119	0.215451	0.211407	0.207039	0.202382	0.197454	0.192257	0.18678	0.181005	0.174907	0.168464	0.16166	0.154487	0.147603	0.139454	0.131673	0.123681	0.115081	0.107725	0.0999866	0.0924814	0.0853396	0.0786862	0.0721506	0.0669352	0.0615077	0.0587926	0.056457	0.0550336	0.0545423	0.0549765	0.0563044	0.0584702	0.0613967	0.0649877	0.0691308	0.0732148	0.0782055	0.0833182
0.541729	0.535741	0.528898	0.521643	0.513998	0.505784	0.498598	0.490847	0.48324	0.474819	0.466045	0.457663	0.449277	0.442073	0.434664	0.426692	0.419641	0.412084	0.405502	0.398779	0.392362	0.385752	0.379354	0.374404	0.369683	0.364922	0.361296	0.3577	0.354156	0.350752	0.34817	0.346261	0.34425	0.342796	0.340768	0.339507	0.337746	0.33609	0.333363	0.330877	0.327357	0.3231	0.31831	0.312182	0.305389	0.297487	0.288172	0.278193	0.266876	0.25503
0.620924	0.611411	0.602937	0.594944	0.587794	0.580998	0.575005	0.569325	0.563457	0.557831	0.553157	0.548258	0.543122	0.538538	0.533815	0.528339	0.522457	0.516291	0.50877	0.501786	0.493811	0.485246	0.476665	0.466818	0.457013	0.446684	0.436112	0.424948	0.413224	0.401109	0.388649	0.37516	0.361501	0.347383	0.333444	0.319242	0.30471	0.289956	0.275363	0.260763	0.245669	0.231414	0.217237	0.203255	0.189531	0.176865	0.164329	0.152649	0.141398	0.130828
1.61429	1.59648	1.57713	1.55755	1.53895	1.51977	1.50084	1.48128	1.46243	1.44395	1.42619	1.40936	1.39334	1.37737	1.36245	1.34888	1.33548	1.32399	1.31135	1.30072	1.28971	1.27935	1.26826	1.25641	1.24414	1.23156	1.2173	1.20061	1.18377	1.1646	1.14251	1.12033	1.09428	1.06689	1.03843	1.00848	0.976104	0.943153	0.909247	0.874716	0.839199	0.804821	0.770673	0.736824	0.703358	0.671515	0.640364	0.61105	0.582547	0.556139
0.890139	0.872031	0.854907	0.838362	0.823333	0.807741	0.793409	0.779922	0.767205	0.755175	0.743517	0.731901	0.720201	0.708384	0.697098	0.684967	0.672714	0.660399	0.647155	0.633201	0.618308	0.603512	0.588092	0.57211	0.555145	0.537915	0.520249	0.502279	0.483802	0.465168	0.447464	0.429588	0.4119	0.39456	0.378391	0.3628	0.347692	0.333505	0.320036	0.307518	0.295602	0.283908	0.273499	0.263454	0.253928	0.245012	0.236062	0.227275	0.219298	0.211568
0.218647	0.210698	0.201821	0.192412	0.182888	0.172931	0.163119	0.153355	0.14381	0.134437	0.126127	0.118536	0.111784	0.105687	0.100504	0.0961218	0.0928017	0.0904369	0.0891808	0.0886987	0.088919	0.0895494	0.0905522	0.0924966	0.0947332	0.0971718	0.0995147	0.101938	0.104347	0.10665	0.108976	0.110775	0.112048	0.113409	0.11426	0.114359	0.114147	0.113328	0.111891	0.109833	0.107167	0.103912	0.100104	0.0957892	0.0910249	0.0858797	0.0804299	0.0747581	0.0689499	0.0630916
1.45094	1.48472	1.51898	1.55258	1.58434	1.61153	1.6365	1.65455	1.66826	1.67478	1.67193	1.66127	1.64609	1.62345	1.59379	1.55514	1.50875	1.46111	1.40566	1.34869	1.2936	1.23686	1.17798	1.12343	1.07463	1.02937	0.990381	0.958676	0.93504	0.922106	0.916679	0.918791	0.931701	0.953345	0.98349	1.02064	1.06364	1.10963	1.1586	1.21052	1.26391	1.31281	1.35943	1.40353	1.4442	1.47567	1.50098	1.52134	1.53313	1.54008
0.203182	0.197209	0.189986	0.182155	0.173241	0.164627	0.15568	0.146532	0.13732	0.128378	0.11985	0.111695	0.104053	0.0970506	0.0907962	0.0861372	0.081871	0.0780502	0.0759817	0.0749192	0.0756078	0.0761759	0.0784178	0.0815146	0.0853885	0.0899461	0.0945168	0.100265	0.106319	0.112564	0.119639	0.126352	0.133174	0.139833	0.14626	0.152392	0.157608	0.163142	0.168966	0.17455	0.179191	0.183472	0.187422	0.191074	0.194467	0.197645	0.200649	0.204276	0.207293	0.2103
0.140191	0.138056	0.1369	0.135876	0.135007	0.134479	0.134132	0.134393	0.134569	0.135243	0.13584	0.13684	0.137526	0.138237	0.138716	0.13909	0.138988	0.138513	0.137637	0.136209	0.134596	0.132631	0.130301	0.127369	0.12438	0.121522	0.118354	0.1148	0.111411	0.108375	0.105099	0.102087	0.0991872	0.0964285	0.0938285	0.0913957	0.0891301	0.0870242	0.0850637	0.0832294	0.0814977	0.0797023	0.0781324	0.0764337	0.0747572	0.0730692	0.0710596	0.0694767	0.0677507	0.0657374
0.588536	0.58447	0.579407	0.572899	0.565527	0.557113	0.548596	0.539165	0.529532	0.520283	0.510943	0.502603	0.49441	0.487123	0.480877	0.476199	0.472358	0.470147	0.468515	0.467993	0.468627	0.470075	0.471395	0.47268	0.474356	0.475285	0.475709	0.475106	0.472841	0.469086	0.464263	0.458216	0.450354	0.440777	0.430777	0.419727	0.406909	0.393251	0.378681	0.36421	0.349506	0.334591	0.320184	0.305909	0.292439	0.279416	0.267453	0.256132	0.246002	0.236585
1.14528	1.1295	1.11318	1.09624	1.07929	1.06278	1.04754	1.03405	1.02031	1.00804	0.997135	0.986539	0.976588	0.967661	0.958103	0.948407	0.939052	0.929189	0.91899	0.907701	0.895497	0.882031	0.867954	0.853717	0.838138	0.823943	0.808178	0.792635	0.777569	0.762335	0.748194	0.733564	0.720374	0.707213	0.695471	0.684273	0.67223	0.66161	0.651618	0.641801	0.632199	0.623102	0.614168	0.603589	0.595254	0.5859	0.576463	0.568188	0.559033	0.550174
0.484368	0.483936	0.483235	0.481962	0.479758	0.477081	0.473196	0.468743	0.463286	0.45652	0.448804	0.439815	0.430148	0.420236	0.409295	0.398115	0.385992	0.373616	0.360812	0.348248	0.336286	0.324707	0.313185	0.302168	0.291832	0.281986	0.273085	0.264159	0.256057	0.248916	0.24171	0.23545	0.22994	0.224947	0.219877	0.215277	0.21139	0.208287	0.205103	0.202524	0.199836	0.197783	0.196371	0.194305	0.193336	0.192609	0.191935	0.191871	0.191873	0.19199
0.794244	0.785024	0.774483	0.763354	0.752484	0.740083	0.72806	0.717651	0.706602	0.69626	0.686079	0.677158	0.668601	0.662321	0.656615	0.651507	0.647659	0.64413	0.6412	0.639204	0.637292	0.636274	0.63491	0.633933	0.633319	0.631797	0.629669	0.627537	0.624562	0.621796	0.618569	0.614624	0.61059	0.605424	0.600929	0.596184	0.590858	0.585586	0.579028	0.573534	0.567436	0.560945	0.555441	0.549392	0.54324	0.537431	0.532444	0.526622	0.520929	0.514836
0.617191	0.604705	0.591572	0.578108	0.56498	0.551899	0.539316	0.526597	0.516066	0.505969	0.497	0.489194	0.483148	0.477625	0.473406	0.469773	0.466925	0.46495	0.463681	0.461823	0.459854	0.458408	0.457205	0.454704	0.451772	0.448862	0.444835	0.44014	0.434139	0.426818	0.419237	0.411484	0.402071	0.392374	0.382338	0.372195	0.362817	0.353552	0.344607	0.337206	0.330407	0.325385	0.322166	0.32047	0.319772	0.322069	0.327357	0.333373	0.341404	0.3514
0.241253	0.237078	0.233822	0.2316	0.230462	0.229528	0.228832	0.228207	0.227297	0.226805	0.22548	0.223887	0.221498	0.218243	0.214698	0.210183	0.204978	0.199327	0.193141	0.186536	0.179393	0.172086	0.164364	0.157196	0.150381	0.143778	0.13729	0.131408	0.125921	0.120847	0.116435	0.112236	0.108214	0.104746	0.101525	0.098495	0.0955984	0.0927819	0.0898103	0.0866944	0.0836308	0.0807674	0.078029	0.0749889	0.0720926	0.0687373	0.0658032	0.0626315	0.0596809	0.0567313
0.035467	0.0414233	0.0479462	0.0558735	0.0636969	0.0720081	0.0807325	0.0897798	0.0990455	0.109285	0.118917	0.128475	0.137846	0.146917	0.155586	0.163758	0.171354	0.178304	0.184555	0.190065	0.194804	0.198754	0.201904	0.204249	0.205788	0.206524	0.206458	0.205593	0.203933	0.20148	0.198242	0.194227	0.189452	0.183938	0.177717	0.170833	0.16334	0.155303	0.146801	0.137922	0.128762	0.119424	0.110015	0.100642	0.0907598	0.0819341	0.0742655	0.0663857	0.0583824	0.051798
0.343685	0.335291	0.326975	0.318733	0.311215	0.303651	0.297202	0.290694	0.285375	0.280807	0.278116	0.274803	0.273083	0.273355	0.273835	0.275807	0.278725	0.282542	0.287187	0.292301	0.299185	0.307223	0.31451	0.322716	0.331701	0.340442	0.348811	0.357444	0.365311	0.373205	0.380517	0.387708	0.394898	0.400296	0.406107	0.410549	0.414946	0.418824	0.422234	0.424831	0.428068	0.430562	0.432858	0.434957	0.436713	0.438091	0.440092	0.440883	0.441317	0.44186
0.274912	0.272419	0.270667	0.269482	0.268899	0.268181	0.26833	0.269219	0.270504	0.272807	0.27535	0.277484	0.280385	0.283683	0.2868	0.290495	0.293459	0.296217	0.299739	0.30265	0.305964	0.308102	0.311119	0.313606	0.316104	0.318117	0.320496	0.322239	0.323898	0.325795	0.327444	0.328864	0.330506	0.33185	0.333406	0.335467	0.336545	0.338087	0.340064	0.341421	0.342875	0.343949	0.344604	0.34531	0.345734	0.345773	0.345481	0.344617	0.343989	0.342791
1.23213	1.21425	1.19677	1.18011	1.16486	1.1501	1.13738	1.12502	1.11369	1.10348	1.09458	1.08536	1.07697	1.06926	1.06183	1.054	1.04464	1.03668	1.02848	1.01923	1.01003	1.00057	0.989563	0.97723	0.963407	0.948918	0.933159	0.916435	0.899162	0.879863	0.86131	0.84236	0.823302	0.804205	0.785286	0.766519	0.748288	0.731176	0.715163	0.700274	0.686654	0.674502	0.662373	0.651548	0.641428	0.632195	0.624239	0.616188	0.609152	0.602417
1.24801	1.23467	1.21919	1.20245	1.1827	1.1641	1.14336	1.12152	1.09999	1.07606	1.05261	1.02795	1.00233	0.975298	0.94918	0.923644	0.898199	0.872714	0.847742	0.822922	0.798916	0.777662	0.756246	0.736027	0.717513	0.699805	0.685013	0.672958	0.66371	0.65607	0.65061	0.647507	0.645739	0.646276	0.64869	0.651855	0.65597	0.661091	0.666481	0.670815	0.676275	0.679485	0.68366	0.686383	0.688596	0.68855	0.687707	0.685067	0.680234	0.673269
[truncated: 301 more columns]

## Sheet: FigureS5h
Normalized firing rate, time from stimulus update (-100ms to 250ms), high to high
0.0552249	0.0554561	0.0560094	0.0566842	0.0575157	0.0585384	0.0596674	0.0612482	0.0631395	0.0651381	0.067344	0.0700794	0.073147	0.0764307	0.0800048	0.0837593	0.0878613	0.0920662	0.0965245	0.101181	0.105774	0.110322	0.114781	0.119072	0.123086	0.126656	0.130023	0.13271	0.134943	0.136549	0.137489	0.137732	0.137176	0.136021	0.134076	0.131571	0.128435	0.124726	0.12051	0.115863	0.110776	0.105528	0.100084	0.0945221	0.0889145	0.0832392	0.0777515	0.0723827	0.0670845	0.0619978
0.516688	0.514514	0.511399	0.507515	0.502784	0.49715	0.490596	0.483476	0.475663	0.46747	0.459196	0.450262	0.441108	0.431839	0.422284	0.413025	0.403573	0.39455	0.386112	0.377621	0.369642	0.361732	0.354054	0.346613	0.339797	0.333535	0.326797	0.320478	0.314036	0.307721	0.301554	0.29504	0.288582	0.281937	0.274611	0.267008	0.25911	0.251085	0.242497	0.233749	0.224762	0.215604	0.206349	0.196979	0.188002	0.17901	0.170216	0.161485	0.153227	0.14534
0.0702026	0.0694612	0.0687316	0.0680077	0.0670437	0.0659398	0.0647983	0.0636315	0.0624599	0.0611709	0.059885	0.0586119	0.0573324	0.0561624	0.0551203	0.0541678	0.0533186	0.0525808	0.0519012	0.0513866	0.0509319	0.0506072	0.0503422	0.0500775	0.0498884	0.0496562	0.049413	0.0491772	0.0488744	0.0484038	0.047899	0.0472894	0.0465226	0.0456864	0.0447632	0.043658	0.0423875	0.0410516	0.039644	0.0380799	0.0364687	0.0347697	0.0329993	0.0311319	0.0292367	0.0273694	0.0254906	0.0236168	0.0217634	0.0199031
0.803129	0.804884	0.805915	0.806676	0.807613	0.808002	0.808295	0.808024	0.807903	0.807212	0.805952	0.803581	0.801165	0.799196	0.796703	0.793519	0.789991	0.786402	0.781388	0.777234	0.772042	0.766259	0.761112	0.755692	0.749689	0.743038	0.736522	0.729562	0.722637	0.714856	0.707829	0.700783	0.692968	0.68572	0.678292	0.671532	0.665125	0.658559	0.652865	0.648283	0.64394	0.641497	0.639647	0.639346	0.640156	0.641738	0.645353	0.649832	0.655226	0.66102
1.26404	1.23262	1.20267	1.17432	1.14828	1.1238	1.10105	1.08082	1.06102	1.04392	1.02665	1.01294	1.00078	0.988974	0.979094	0.970588	0.962801	0.956776	0.952225	0.948264	0.946764	0.945487	0.946058	0.946771	0.948177	0.950249	0.952064	0.953979	0.955405	0.956275	0.956205	0.955028	0.95201	0.94773	0.940305	0.931854	0.920137	0.906067	0.890347	0.871706	0.850625	0.828272	0.804147	0.77871	0.75164	0.725737	0.698632	0.671117	0.643745	0.616768
0.562231	0.543644	0.525411	0.508606	0.492768	0.479284	0.466251	0.455102	0.444409	0.436349	0.428845	0.422188	0.41726	0.412719	0.410053	0.408557	0.406107	0.405043	0.404961	0.404244	0.404097	0.404943	0.404845	0.405595	0.405637	0.405547	0.405822	0.405482	0.404974	0.40467	0.403257	0.401978	0.40084	0.399515	0.397671	0.395939	0.393704	0.391312	0.389012	0.386435	0.383656	0.380386	0.377843	0.374159	0.370197	0.366189	0.361488	0.356693	0.351163	0.345231
1.80764	1.79214	1.7756	1.76005	1.74517	1.72922	1.71509	1.70071	1.68725	1.67445	1.66256	1.65087	1.64076	1.63004	1.62026	1.60942	1.59856	1.58748	1.57637	1.5637	1.55056	1.53594	1.52117	1.5058	1.48896	1.47219	1.4543	1.43773	1.41991	1.40282	1.38609	1.36966	1.35409	1.33889	1.32421	1.31103	1.29843	1.28613	1.27507	1.26397	1.25249	1.24139	1.22987	1.21847	1.20587	1.1931	1.18062	1.16764	1.15457	1.14111
0.425546	0.429054	0.432351	0.435129	0.437648	0.439946	0.441828	0.443673	0.444939	0.446013	0.446852	0.447296	0.447684	0.448148	0.448123	0.448294	0.448023	0.447986	0.447769	0.447639	0.447369	0.447412	0.447581	0.447836	0.44795	0.448687	0.449348	0.450201	0.451146	0.45194	0.453021	0.454074	0.45526	0.45624	0.457156	0.457956	0.459109	0.459923	0.461018	0.461901	0.462853	0.463781	0.464684	0.465958	0.467035	0.468025	0.469341	0.470396	0.471715	0.472744
0.0275912	0.0289009	0.0304173	0.0321205	0.0339817	0.0359642	0.038025	0.0401165	0.0421885	0.0441903	0.0460726	0.0477895	0.0492997	0.0508899	0.0519946	0.0528381	0.0534137	0.0534829	0.0535964	0.0534516	0.0530726	0.0524868	0.0517242	0.0508159	0.0497931	0.0486856	0.0475214	0.0463255	0.0451195	0.0439206	0.0427418	0.0415915	0.0404733	0.0393867	0.0383269	0.0372858	0.0362521	0.0352131	0.0341547	0.033063	0.031925	0.0304903	0.0292924	0.028009	0.0266425	0.0251987	0.0234475	0.0219436	0.0203846	0.0187915
0	0	0	0	0	0	0	0	0	0	0	0	0	0	0	0	0	0	0	0	0	0	0	0	0	0	0	0	0	0	0	0	0	0	0	0	0	0	0	0	0	0	0	0	0	0	0	0	0	0
0.207642	0.208756	0.209751	0.210714	0.211574	0.212431	0.213102	0.213531	0.213984	0.214264	0.214327	0.214284	0.214153	0.213765	0.213131	0.212526	0.21157	0.210459	0.209163	0.207626	0.205849	0.20386	0.201656	0.199263	0.19664	0.19385	0.190969	0.187809	0.184755	0.181506	0.178248	0.174946	0.171647	0.168218	0.164871	0.161524	0.15821	0.154997	0.151761	0.148485	0.145241	0.14227	0.139231	0.136236	0.133163	0.130163	0.127112	0.12407	0.120954	0.117932
0.231269	0.230739	0.230049	0.229073	0.228119	0.227065	0.225978	0.224798	0.223484	0.222142	0.220751	0.219439	0.218024	0.216525	0.215132	0.213889	0.212731	0.211512	0.21025	0.208907	0.207665	0.206388	0.205227	0.203992	0.202771	0.201759	0.200711	0.19976	0.198904	0.198021	0.197317	0.19664	0.196187	0.195806	0.195463	0.195331	0.195192	0.195124	0.195133	0.195367	0.195559	0.195803	0.196034	0.196236	0.196417	0.196393	0.196355	0.196161	0.195725	0.195016
0.136784	0.134252	0.132053	0.13021	0.128491	0.127388	0.126853	0.126298	0.12564	0.125073	0.124709	0.124759	0.124409	0.123531	0.122306	0.121015	0.118907	0.116531	0.11392	0.111367	0.108663	0.10569	0.103391	0.100829	0.0988693	0.0970743	0.0960458	0.0955351	0.0955729	0.096468	0.0974447	0.0991987	0.101346	0.10379	0.106727	0.109517	0.112269	0.114864	0.11719	0.119151	0.120666	0.121674	0.121906	0.121635	0.121078	0.120033	0.118316	0.1162	0.113968	0.1117
0.115015	0.116603	0.118231	0.12012	0.122239	0.124551	0.126903	0.129024	0.131469	0.133588	0.135469	0.137213	0.138799	0.140086	0.141189	0.141783	0.142071	0.141942	0.141441	0.140756	0.139582	0.138105	0.136351	0.134324	0.131968	0.129441	0.126686	0.12381	0.120859	0.117801	0.114718	0.111626	0.108411	0.105272	0.102253	0.0993241	0.0964188	0.0937115	0.0909787	0.0884908	0.0862118	0.0840303	0.0820351	0.0801181	0.0784857	0.0772022	0.0761186	0.0752386	0.0745099	0.0738991
0.101321	0.101125	0.100676	0.10007	0.0990728	0.0979311	0.0966745	0.0951842	0.0936595	0.0920103	0.0903702	0.0886887	0.0868617	0.0854486	0.0841126	0.0828747	0.081771	0.0808063	0.0799554	0.0792095	0.0784851	0.0780083	0.0775111	0.0770377	0.0766541	0.0761123	0.0755428	0.0749417	0.0742864	0.0736954	0.0728468	0.0718907	0.070845	0.0697334	0.0686076	0.06737	0.065972	0.0645214	0.0631282	0.0617272	0.0604139	0.0590604	0.0578515	0.0567471	0.0557047	0.0548336	0.0542174	0.0536911	0.0534462	0.0533334
0.745171	0.733375	0.721378	0.709596	0.697612	0.685245	0.673012	0.66031	0.647389	0.63432	0.620912	0.607376	0.593264	0.579204	0.564721	0.549928	0.534913	0.519823	0.504563	0.489227	0.473743	0.4585	0.443417	0.428602	0.413829	0.399446	0.385463	0.371874	0.35872	0.345925	0.333539	0.321526	0.309981	0.298547	0.287706	0.277405	0.267171	0.257303	0.247366	0.23771	0.228227	0.21894	0.209728	0.200645	0.19173	0.183086	0.174548	0.166133	0.158061	0.149977
0.766967	0.766239	0.765095	0.763655	0.76168	0.75879	0.756106	0.752644	0.749006	0.744291	0.738498	0.732094	0.724338	0.715551	0.706151	0.695568	0.684307	0.672341	0.659839	0.646224	0.631968	0.617061	0.602378	0.586898	0.571498	0.555949	0.540447	0.524713	0.508712	0.493668	0.478332	0.462719	0.44737	0.432355	0.417542	0.40284	0.388709	0.374464	0.360766	0.347462	0.33457	0.321974	0.310225	0.298823	0.287129	0.276332	0.265626	0.25581	0.245788	0.2364
0.810557	0.811557	0.812676	0.814442	0.817026	0.819553	0.821872	0.823651	0.825142	0.826955	0.828096	0.82823	0.82798	0.826814	0.824539	0.821064	0.816893	0.81133	0.804782	0.797676	0.78893	0.778866	0.768051	0.756298	0.744342	0.730893	0.716411	0.701729	0.686386	0.670838	0.654953	0.638575	0.621919	0.605483	0.589102	0.572863	0.556977	0.541488	0.526001	0.511371	0.496891	0.483782	0.471084	0.459492	0.447863	0.436976	0.42611	0.416155	0.406177	0.396227
1.25971	1.23712	1.21483	1.19609	1.17792	1.15982	1.14209	1.12507	1.10986	1.09496	1.08103	1.06759	1.0541	1.04076	1.02659	1.01356	1.00018	0.987182	0.974179	0.960418	0.946565	0.93239	0.917559	0.902422	0.886626	0.870907	0.854427	0.838011	0.821367	0.804135	0.786407	0.76754	0.748668	0.730517	0.711284	0.691639	0.672443	0.653079	0.634324	0.615465	0.597509	0.580162	0.563667	0.547594	0.532824	0.518019	0.504574	0.491969	0.47992	0.467711
0.199881	0.19893	0.198446	0.198425	0.198736	0.199703	0.20116	0.203237	0.205703	0.208307	0.211524	0.214831	0.218613	0.222255	0.225888	0.229495	0.232458	0.235107	0.237208	0.238612	0.239577	0.239667	0.239061	0.237629	0.235559	0.232812	0.229552	0.225633	0.221225	0.21672	0.211898	0.207144	0.202107	0.197522	0.192876	0.188395	0.184455	0.180668	0.17727	0.1744	0.171962	0.169797	0.168146	0.167027	0.166192	0.16568	0.165469	0.165744	0.166465	0.167302
0.139688	0.139558	0.1399	0.140489	0.141393	0.142488	0.144105	0.145446	0.147351	0.149444	0.151792	0.154402	0.157261	0.160017	0.162885	0.165755	0.16884	0.171989	0.174821	0.178023	0.181204	0.184279	0.187313	0.190347	0.193186	0.196213	0.198872	0.201427	0.203822	0.206054	0.207775	0.209164	0.210097	0.210569	0.210785	0.210643	0.210103	0.209066	0.207758	0.205929	0.203934	0.201748	0.19926	0.196589	0.193644	0.190691	0.187739	0.184588	0.181669	0.178537
0.0253488	0.0248918	0.0243897	0.0238654	0.0233133	0.0227172	0.0221205	0.0215033	0.0208705	0.0202271	0.0196025	0.0189795	0.0183226	0.0177185	0.0171481	0.0165575	0.0159723	0.0154338	0.0149361	0.0144802	0.0140498	0.0136286	0.0132161	0.0128466	0.0124961	0.0121528	0.0118576	0.0115635	0.0113187	0.0110651	0.01088	0.0107179	0.0105632	0.0104403	0.0103669	0.0103196	0.0102623	0.0102567	0.010293	0.0103262	0.0104167	0.0104952	0.0105803	0.0106661	0.0107408	0.0107985	0.0108577	0.0108795	0.0109024	0.0108782
0.236265	0.232987	0.22963	0.225826	0.221851	0.21784	0.213639	0.20916	0.204426	0.19955	0.194528	0.18929	0.183661	0.178086	0.172352	0.166626	0.160749	0.155008	0.14926	0.143809	0.138474	0.133481	0.128706	0.124199	0.120158	0.116378	0.113248	0.1104	0.108001	0.105824	0.104061	0.102541	0.101144	0.100126	0.0991641	0.0983275	0.0975145	0.0966751	0.0957618	0.0946566	0.093379	0.0920906	0.0905333	0.0886422	0.0867023	0.0845166	0.0821469	0.0794384	0.0765845	0.0735981
0.716787	0.712406	0.708027	0.703062	0.697579	0.691901	0.68593	0.680081	0.673477	0.666662	0.660067	0.652988	0.645842	0.638842	0.631432	0.624117	0.616984	0.609602	0.602397	0.594844	0.587363	0.579261	0.571581	0.563247	0.554457	0.545186	0.535711	0.525898	0.516094	0.505941	0.495198	0.484707	0.473623	0.462912	0.451953	0.440927	0.430385	0.420013	0.410116	0.400283	0.391115	0.382389	0.373844	0.365656	0.357785	0.350013	0.342644	0.33546	0.32827	0.321072
1.26278	1.24323	1.22331	1.20343	1.1836	1.1642	1.14469	1.12525	1.10541	1.08536	1.06536	1.04492	1.02452	1.00365	0.982994	0.96224	0.94125	0.920237	0.899059	0.877889	0.85697	0.835961	0.814991	0.794434	0.773905	0.753445	0.73341	0.713562	0.694248	0.675415	0.656892	0.63885	0.620898	0.603324	0.585891	0.569205	0.552639	0.536442	0.52054	0.504805	0.489486	0.47441	0.459467	0.444712	0.430213	0.415955	0.401766	0.387838	0.373769	0.360068
1.16618	1.15783	1.1502	1.14155	1.13195	1.1216	1.11276	1.10351	1.09473	1.08502	1.07497	1.06285	1.05174	1.0392	1.02767	1.01529	1.00114	0.984491	0.967849	0.95026	0.931045	0.912561	0.891894	0.872406	0.852174	0.831403	0.810536	0.789767	0.769992	0.749327	0.732129	0.71303	0.696795	0.681456	0.666438	0.65533	0.645287	0.636232	0.627316	0.621816	0.618166	0.617395	0.617284	0.620207	0.624337	0.632245	0.64234	0.653942	0.668626	0.683273
0.536158	0.525688	0.515739	0.508929	0.502824	0.49817	0.49497	0.491782	0.490978	0.492139	0.494165	0.496841	0.500845	0.503155	0.505941	0.509978	0.513142	0.515192	0.515909	0.514409	0.512131	0.508997	0.502716	0.495612	0.486858	0.476613	0.464375	0.451254	0.439086	0.425878	0.412617	0.399349	0.387272	0.376917	0.365347	0.355729	0.346588	0.339627	0.334005	0.32978	0.326976	0.325586	0.325573	0.326874	0.330336	0.334273	0.338556	0.344153	0.350852	0.3589
1.20733	1.18414	1.16205	1.14083	1.12084	1.10179	1.08447	1.06907	1.0539	1.03879	1.02468	1.01044	0.997163	0.983391	0.969332	0.954867	0.939761	0.923384	0.905545	0.888068	0.868318	0.848236	0.826554	0.803779	0.779883	0.755049	0.729862	0.703703	0.677952	0.652173	0.625797	0.60036	0.575271	0.550633	0.527364	0.504621	0.483081	0.463245	0.444611	0.426932	0.410957	0.395374	0.381327	0.368187	0.356157	0.345054	0.33427	0.324031	0.313609	0.304445
0.716842	0.712512	0.70849	0.704453	0.700686	0.697151	0.693469	0.689724	0.685909	0.682174	0.678089	0.673634	0.669206	0.664306	0.659034	0.653494	0.647325	0.640851	0.633789	0.626364	0.618479	0.610048	0.60129	0.592417	0.583233	0.573746	0.564075	0.554323	0.544414	0.534807	0.525551	0.516423	0.507474	0.499181	0.491322	0.484061	0.477397	0.471413	0.465833	0.461081	0.456569	0.452621	0.448948	0.445701	0.442401	0.438902	0.435496	0.431893	0.427802	0.42334
0.70635	0.699899	0.693436	0.687625	0.683187	0.678203	0.673044	0.667567	0.661895	0.655784	0.64914	0.642086	0.633812	0.62511	0.615371	0.604499	0.592656	0.58012	0.566816	0.552524	0.537935	0.522736	0.507388	0.491762	0.476015	0.460232	0.444411	0.428918	0.413926	0.398383	0.383915	0.37025	0.357279	0.344736	0.333089	0.321663	0.311153	0.301376	0.292104	0.283223	0.275112	0.267557	0.260492	0.254022	0.247894	0.241741	0.235845	0.230165	0.224535	0.218988
1.19951	1.18028	1.16225	1.14494	1.12766	1.11101	1.09466	1.07896	1.06286	1.04696	1.03101	1.01454	0.99794	0.981348	0.964036	0.946194	0.927956	0.909311	0.890103	0.870431	0.850887	0.831097	0.810849	0.790347	0.769962	0.750028	0.72995	0.710139	0.6907	0.671687	0.65286	0.634497	0.616642	0.599175	0.582365	0.565933	0.550288	0.534929	0.520264	0.505818	0.491911	0.478238	0.464988	0.452131	0.439298	0.426795	0.414167	0.401944	0.389758	0.377572
0.158517	0.155585	0.152681	0.149991	0.147883	0.145511	0.143285	0.141347	0.139315	0.137299	0.135323	0.13336	0.131421	0.129555	0.127846	0.125902	0.124376	0.122873	0.121663	0.12065	0.120072	0.119537	0.119145	0.119077	0.119358	0.119682	0.12042	0.121467	0.122478	0.123518	0.124668	0.125801	0.127084	0.128572	0.129943	0.131418	0.132864	0.134245	0.135557	0.136524	0.137464	0.138634	0.139585	0.140534	0.141307	0.141997	0.142484	0.142885	0.143193	0.143491
0.404679	0.398069	0.392391	0.386512	0.381872	0.37706	0.372901	0.368601	0.36492	0.361056	0.357099	0.353181	0.348821	0.34516	0.341477	0.337688	0.333978	0.330335	0.326396	0.322898	0.31985	0.316567	0.313742	0.31094	0.308609	0.305808	0.303427	0.301164	0.298724	0.296148	0.293282	0.290353	0.286698	0.283229	0.279719	0.27577	0.271376	0.266174	0.260872	0.255645	0.250041	0.244199	0.238075	0.231588	0.225003	0.218365	0.211296	0.203874	0.196786	0.189495
1.13292	1.12061	1.10787	1.09443	1.08007	1.06563	1.05064	1.03569	1.01963	1.00231	0.98435	0.964912	0.944966	0.924099	0.901828	0.879461	0.856744	0.834007	0.810941	0.787739	0.765032	0.742776	0.72163	0.701838	0.68266	0.665275	0.649179	0.634133	0.621128	0.609652	0.599785	0.590986	0.583157	0.577005	0.571679	0.566399	0.561829	0.557248	0.553064	0.548282	0.54281	0.53751	0.530927	0.523915	0.515845	0.506285	0.496594	0.486761	0.475724	0.463503
1.1469	1.12806	1.1097	1.09145	1.07352	1.05565	1.03771	1.02001	1.00195	0.984306	0.966513	0.948569	0.930656	0.912733	0.894857	0.876723	0.858594	0.840453	0.822687	0.804753	0.786588	0.769107	0.751579	0.734622	0.717621	0.700889	0.68446	0.668022	0.652323	0.636718	0.621525	0.606643	0.592038	0.577556	0.563276	0.549001	0.534616	0.520346	0.506354	0.492469	0.478268	0.464199	0.450071	0.435894	0.421656	0.407352	0.393267	0.379192	0.364761	0.35073
1.25348	1.22569	1.19847	1.17191	1.14635	1.121	1.09663	1.07272	1.04981	1.02737	1.00568	0.984734	0.964748	0.944859	0.925126	0.90624	0.887566	0.869126	0.850474	0.83195	0.813491	0.795032	0.776699	0.757986	0.739197	0.720539	0.701872	0.682477	0.66346	0.644098	0.624721	0.605293	0.585986	0.56615	0.546792	0.527662	0.508634	0.489653	0.470729	0.452368	0.434688	0.417175	0.4001	0.383442	0.367256	0.351328	0.336028	0.320877	0.306472	0.292716
1.72055	1.6984	1.67648	1.65373	1.6322	1.60957	1.58867	1.56626	1.54408	1.52298	1.49985	1.47709	1.45301	1.42837	1.40372	1.37857	1.35248	1.32658	1.29967	1.27362	1.24612	1.21936	1.19324	1.16762	1.14197	1.11746	1.09433	1.07007	1.04769	1.02505	1.00303	0.980152	0.956573	0.93348	0.910062	0.886365	0.862115	0.837371	0.812232	0.788004	0.764017	0.739799	0.716265	0.69388	0.672302	0.652474	0.633331	0.61585	0.599169	0.586151
0.539735	0.536503	0.533745	0.531704	0.530318	0.529104	0.528586	0.528337	0.528775	0.529738	0.530784	0.532196	0.533381	0.534639	0.536202	0.537166	0.538347	0.539357	0.539416	0.538873	0.5377	0.535507	0.532589	0.528939	0.524417	0.519135	0.513094	0.506403	0.499239	0.491943	0.484312	0.47704	0.469793	0.462979	0.456512	0.451129	0.445762	0.441101	0.436929	0.434499	0.432228	0.430642	0.429317	0.428949	0.428592	0.428454	0.428317	0.428165	0.427715	0.42759
1.24631	1.23313	1.21925	1.20344	1.18651	1.16886	1.15078	1.13159	1.11224	1.09352	1.07412	1.05513	1.03668	1.0187	1.00105	0.984594	0.968616	0.954147	0.940464	0.92807	0.91568	0.904992	0.894504	0.884997	0.875885	0.868053	0.859272	0.849817	0.839834	0.829423	0.818807	0.807282	0.794466	0.780414	0.765135	0.748151	0.729686	0.71009	0.68994	0.668436	0.646408	0.624134	0.601738	0.579532	0.557472	0.53558	0.515092	0.495674	0.477381	0.460856
1.65692	1.63077	1.60385	1.57635	1.54888	1.52089	1.49257	1.46433	1.43602	1.4074	1.379	1.35059	1.32271	1.29484	1.26725	1.24011	1.21369	1.1877	1.16201	1.1372	1.11278	1.08883	1.06555	1.04285	1.02077	0.999103	0.97732	0.956091	0.935472	0.915455	0.895174	0.875475	0.855237	0.835647	0.816122	0.796248	0.776471	0.756915	0.736995	0.717118	0.697462	0.677547	0.657342	0.636658	0.615715	0.594598	0.573333	0.551781	0.530273	0.508523
1.88431	1.87481	1.86354	1.85143	1.83783	1.82309	1.80625	1.78879	1.7695	1.74988	1.72962	1.70869	1.68603	1.66303	1.64013	1.61753	1.59445	1.57143	1.54926	1.52811	1.50698	1.48663	1.46678	1.4474	1.42833	1.41023	1.39139	1.37348	1.35515	1.33666	1.31832	1.2988	1.279	1.25829	1.23687	1.21433	1.19008	1.1651	1.13941	1.11243	1.08545	1.05728	1.02909	1.00044	0.971742	0.943142	0.914329	0.88601	0.857156	0.828814
0.89576	0.878326	0.862456	0.847247	0.834243	0.822434	0.810689	0.800433	0.790224	0.780688	0.771301	0.761488	0.752696	0.743288	0.734411	0.72469	0.715156	0.704357	0.693214	0.681814	0.67026	0.658476	0.64567	0.632395	0.618579	0.603792	0.588228	0.572297	0.555125	0.53772	0.518872	0.499669	0.480282	0.460038	0.439945	0.419588	0.398988	0.378153	0.357812	0.33759	0.31819	0.29968	0.281648	0.264901	0.249082	0.234075	0.220407	0.207655	0.196006	0.184582
1.85652	1.84186	1.82621	1.80985	1.79208	1.77399	1.75452	1.73499	1.71501	1.69451	1.67312	1.65201	1.6302	1.60886	1.58673	1.56414	1.54212	1.51963	1.49693	1.47426	1.45144	1.42921	1.40622	1.38315	1.36059	1.33797	1.31538	1.29319	1.27126	1.2493	1.22763	1.20607	1.18521	1.16524	1.14591	1.12718	1.10807	1.08984	1.072	1.05537	1.03873	1.02288	1.00745	0.991814	0.976588	0.961261	0.946338	0.930827	0.91481	0.898223
0.743844	0.753598	0.763606	0.774154	0.785371	0.797192	0.809073	0.821194	0.833552	0.844606	0.85494	0.864829	0.873162	0.881185	0.887383	0.89228	0.896784	0.899033	0.899506	0.897973	0.894907	0.889949	0.884175	0.87687	0.868504	0.859126	0.849711	0.839477	0.828975	0.818149	0.807344	0.796722	0.78666	0.777121	0.768039	0.759223	0.75113	0.742752	0.735025	0.728024	0.720883	0.7135	0.706695	0.699771	0.693561	0.686568	0.679068	0.67224	0.666282	0.660173
1.32859	1.32247	1.31619	1.30913	1.30222	1.2939	1.285	1.2755	1.26521	1.2542	1.24236	1.22991	1.21627	1.20296	1.18928	1.17497	1.16009	1.14534	1.13029	1.11518	1.09997	1.08449	1.06928	1.05363	1.03751	1.02227	1.00686	0.991322	0.975122	0.959222	0.943195	0.927517	0.911388	0.895233	0.878797	0.862302	0.845593	0.828733	0.812312	0.795418	0.778937	0.762593	0.746551	0.731001	0.715672	0.700577	0.685822	0.671355	0.657402	0.643654
0.34126	0.339139	0.336975	0.334866	0.333216	0.33117	0.329577	0.328196	0.326783	0.325318	0.324065	0.322806	0.321332	0.319965	0.318623	0.317119	0.315396	0.31375	0.312085	0.310245	0.308304	0.306366	0.304295	0.302451	0.30014	0.297987	0.29557	0.293147	0.290803	0.288553	0.286279	0.28402	0.281937	0.279987	0.277978	0.276393	0.274872	0.273523	0.272763	0.272055	0.271733	0.271921	0.272427	0.273091	0.274065	0.2752	0.276666	0.278329	0.279819	0.281583
0.0127142	0.0128564	0.012919	0.0129471	0.0129039	0.0129006	0.0128537	0.0128325	0.0127278	0.0125954	0.0124423	0.0122765	0.012107	0.0119434	0.0117954	0.0116728	0.0115841	0.011537	0.0114871	0.0116189	0.0117545	0.0119442	0.0121853	0.0124723	0.0127971	0.0131492	0.0135164	0.0138851	0.0142409	0.0145195	0.0148208	0.0150658	0.0152447	0.0153495	0.0153749	0.0153179	0.0151278	0.0149201	0.0146323	0.0142707	0.0138432	0.0133582	0.0128249	0.012202	0.0116119	0.0109963	0.0103637	0.00972142	0.0090762	0.00843377
0.0967242	0.0952754	0.0936779	0.0919537	0.0902639	0.0884924	0.0864595	0.0845074	0.0826053	0.0805392	0.0784342	0.076334	0.0741741	0.072063	0.0698472	0.067702	0.0653997	0.0629916	0.0605901	0.058045	0.0555338	0.0529568	0.0504356	0.0479248	0.0454453	0.0429719	0.0405875	0.0384065	0.0362807	0.0343563	0.0325894	0.0309318	0.0294999	0.0280919	0.0270268	0.0261075	0.0252746	0.0245709	0.023878	0.0234322	0.0230855	0.0227104	0.0222878	0.0219079	0.021399	0.0209662	0.0204778	0.0199336	0.0192892	0.0186104
0.110181	0.110086	0.109641	0.10912	0.10847	0.107571	0.106571	0.105577	0.104395	0.103154	0.101819	0.100469	0.0992104	0.0979003	0.0966104	0.0953916	0.0942035	0.0930603	0.0919415	0.0907331	0.0896235	0.0884329	0.0872002	0.0859193	0.0845703	0.0832248	0.0816663	0.0800319	0.0781829	0.0762314	0.0742047	0.0720648	0.0698829	0.0675592	0.0651579	0.0626569	0.0602258	0.057745	0.0552561	0.0529756	0.0506235	0.0484731	0.0463844	0.0444336	0.0426774	0.0411269	0.0396426	0.0383713	0.0372051	0.0361479
0.00655993	0.00700049	0.0073963	0.00773674	0.00801232	0.00821515	0.00833931	0.00838111	0.00833931	0.00821515	0.00801232	0.00773674	0.0073963	0.00700049	0.00655993	0.00608593	0.00559001	0.0050834	0.00457671	0.00407952	0.00360017	0.00314552	0.00272095	0.00233026	0.00197581	0.00165861	0.00137848	0.00113426	0.000924022	0.000745262	0.000595104	0.000470472	0.00036824	0.000285355	0.000218926	0.00016629	0.000125053	0	0	0	0	0	0	0	0	0	0	0	0	0
0.0262236	0.0250697	0.0237281	0.0222348	0.0206282	0.0189473	0.0172301	0.0155127	0.0138275	0.0122027	0.0106617	0.00922263	0.0078984	0.00669701	0.00562185	0.00509621	0.00440821	0.00387401	0.00349327	0.00326525	0.00318932	0.00326525	0.00349327	0.00387401	0.00440821	0.00509621	0.00562185	0.00669701	0.0078984	0.00922263	0.0106617	0.0122027	0.0142514	0.0160764	0.0179722	0.0199145	0.0218764	0.0238295	0.0257452	0.0275958	0.0293556	0.0310023	0.0325175	0.0338879	0.0351047	0.0361644	0.0370678	0.0378194	0.0384264	0.0388972
0.0187816	0.0192864	0.0194891	0.0196946	0.0196878	0.0196421	0.0197369	0.0197515	0.0198798	0.0200922	0.0204297	0.0208401	0.021611	0.0225524	0.0236722	0.0250592	0.0267248	0.028672	0.0308945	0.0333762	0.0360921	0.0390076	0.0421732	0.0453836	0.0486534	0.0519239	0.0551333	0.0582189	0.0611426	0.0638461	0.066346	0.06844	0.070159	0.0714039	0.0722415	0.0728188	0.0728887	0.0725329	0.0717728	0.0707313	0.0692902	0.0675635	0.0656	0.0634516	0.0611709	0.0588094	0.0564159	0.0540349	0.0517983	0.0495825
0.622849	0.619101	0.614457	0.610506	0.605877	0.601752	0.596758	0.589684	0.584582	0.578465	0.572722	0.566597	0.560148	0.553642	0.547154	0.54077	0.534577	0.529259	0.523539	0.517678	0.513071	0.508741	0.504297	0.501886	0.498533	0.49697	0.493815	0.492342	0.490926	0.489542	0.488975	0.488667	0.489686	0.48997	0.491387	0.492663	0.494481	0.495717	0.498545	0.50238	0.508628	0.514977	0.522038	0.530586	0.53921	0.547816	0.557029	0.56725	0.577499	0.58838
0.310824	0.309652	0.308464	0.306858	0.305077	0.303074	0.300924	0.298581	0.296011	0.293247	0.290852	0.288531	0.286177	0.283591	0.281399	0.279434	0.277577	0.276095	0.274588	0.273585	0.272573	0.27192	0.271575	0.271443	0.271372	0.271454	0.271795	0.272095	0.272845	0.273324	0.273895	0.274456	0.275037	0.275636	0.276424	0.277132	0.277772	0.27855	0.278836	0.27952	0.280034	0.280572	0.280899	0.281054	0.28119	0.281343	0.281393	0.281253	0.280881	0.280413
0.250479	0.251743	0.253362	0.25541	0.25767	0.260236	0.26316	0.266354	0.269329	0.272379	0.275328	0.277781	0.280267	0.282682	0.284722	0.286093	0.287184	0.287599	0.287776	0.287301	0.286383	0.28477	0.282717	0.279872	0.276672	0.273092	0.268644	0.263986	0.259103	0.253631	0.247603	0.241299	0.234644	0.227824	0.220376	0.212989	0.205312	0.197503	0.18972	0.181586	0.173944	0.166384	0.158718	0.151505	0.1444	0.137597	0.131135	0.125044	0.11913	0.113793
0.0402476	0.0402815	0.0403694	0.0406281	0.0410877	0.0416913	0.042478	0.0434866	0.0447539	0.0463129	0.0485607	0.050896	0.0539784	0.0571894	0.0607975	0.0647812	0.0691038	0.073714	0.0785467	0.0832489	0.0883578	0.0934136	0.098322	0.102988	0.107318	0.111226	0.114631	0.117466	0.119674	0.121582	0.122545	0.122828	0.12281	0.121892	0.12011	0.118141	0.115677	0.113163	0.110056	0.106719	0.103244	0.0997194	0.0962344	0.0928727	0.0897112	0.0868177	0.0842482	0.0820447	0.080234	0.0788257
0.0557658	0.0548819	0.0537364	0.0523708	0.0508298	0.0491596	0.0474063	0.0456143	0.0438247	0.0420741	0.0403929	0.0388049	0.0373266	0.0359666	0.034726	0.0335987	0.0325722	0.0316287	0.0307462	0.0299006	0.0290665	0.0282195	0.0270992	0.0262253	0.0252678	0.0242207	0.022845	0.0216835	0.020749	0.019524	0.0182709	0.0170171	0.0157914	0.0149428	0.0139661	0.0128938	0.0126149	0.0123074	0.0122422	0.012448	0.0129486	0.0137621	0.0149008	0.0163701	0.018168	0.0202848	0.0227024	0.025394	0.028324	0.0314483
0.115497	0.119559	0.123221	0.126001	0.128112	0.129855	0.130814	0.13126	0.131545	0.131291	0.130795	0.130147	0.129708	0.12909	0.129118	0.128918	0.128945	0.129228	0.129778	0.130593	0.131931	0.1333	0.134869	0.136596	0.138428	0.140311	0.142185	0.143785	0.145517	0.147048	0.148322	0.149286	0.149478	0.149579	0.149744	0.148792	0.147848	0.146353	0.144309	0.141725	0.138896	0.135663	0.131808	0.127589	0.12307	0.118598	0.114063	0.109088	0.104232	0.0997829
0.0494837	0.0480752	0.0467146	0.0454244	0.0442176	0.0434002	0.0424635	0.0416245	0.0408701	0.0401826	0.0395424	0.038929	0.0383234	0.0377093	0.0369622	0.0363673	0.0357752	0.0351557	0.0345211	0.0337744	0.0331871	0.0326276	0.0321527	0.0317796	0.0313734	0.0313498	0.0312009	0.0312969	0.031638	0.0319668	0.0323886	0.0328927	0.0334666	0.0342472	0.0349683	0.0358816	0.036725	0.0376047	0.0385161	0.039456	0.0403098	0.0413294	0.0423627	0.0435577	0.0445445	0.0456837	0.046705	0.0478517	0.0489607	0.0500164
0.842419	0.828566	0.814786	0.800828	0.786329	0.772978	0.760085	0.752025	0.745492	0.740223	0.738148	0.739931	0.744336	0.750779	0.760636	0.773904	0.789089	0.805534	0.8233	0.842416	0.862935	0.88167	0.90236	0.921127	0.939495	0.955237	0.97034	0.984136	0.995653	1.00421	1.01214	1.01896	1.02375	1.0273	1.03032	1.03225	1.03226	1.03145	1.02996	1.02884	1.02667	1.02432	1.02158	1.0185	1.01519	1.01216	1.00952	1.00597	1.00211	0.997471
0.0979174	0.0955841	0.0933306	0.0909815	0.088696	0.0861482	0.0837542	0.0813798	0.0788505	0.0761842	0.0736168	0.0708848	0.0680901	0.0653129	0.0623967	0.0595241	0.0566147	0.0536864	0.0506346	0.0477353	0.0448053	0.0420232	0.0393039	0.0367324	0.034227	0.0317286	0.029416	0.0271295	0.0250462	0.0230045	0.0211064	0.0194278	0.0178781	0.0164625	0.015184	0.0140425	0.0128886	0.0119754	0.011266	0.0105078	0.00994946	0.00947699	0.00914765	0.00885255	0.00858062	0.00832077	0.00806257	0.00779688	0.00751623	0.00721516
0.0433602	0.0437094	0.0440426	0.044363	0.044675	0.0449842	0.0452964	0.0457122	0.0460784	0.0463294	0.0467858	0.0472599	0.0478429	0.0482991	0.0489415	0.0495038	0.0500399	0.0506251	0.0510803	0.0513853	0.0516095	0.0518015	0.0518547	0.0517607	0.0516098	0.0512448	0.0507425	0.0501137	0.049373	0.048467	0.0475033	0.0465666	0.0455826	0.044569	0.0433999	0.0424045	0.0414028	0.0403996	0.0393952	0.0384107	0.0374413	0.0364577	0.0354537	0.0345175	0.0334859	0.0323567	0.0312892	0.0301928	0.029074	0.0279417
0.361166	0.365611	0.370686	0.375301	0.379809	0.384412	0.388651	0.392632	0.396168	0.399571	0.402431	0.404869	0.406827	0.408276	0.409436	0.410101	0.410679	0.41057	0.410335	0.409824	0.4087	0.407163	0.405246	0.403039	0.40032	0.397049	0.392997	0.388576	0.383407	0.377423	0.370751	0.363408	0.35568	0.34705	0.337789	0.327871	0.3175	0.30683	0.295754	0.284599	0.27317	0.261817	0.25054	0.23973	0.229308	0.21922	0.209611	0.20002	0.190935	0.182611
0.62226	0.6099	0.597125	0.584087	0.57081	0.557297	0.543712	0.530113	0.516561	0.503158	0.490041	0.477163	0.464453	0.452066	0.439564	0.427731	0.415991	0.404155	0.392464	0.38068	0.369642	0.35856	0.347346	0.336606	0.325966	0.315237	0.304633	0.294032	0.283827	0.27383	0.264189	0.254785	0.24556	0.23666	0.228089	0.219912	0.211929	0.204225	0.196618	0.189347	0.182246	0.175191	0.16824	0.161625	0.155135	0.148727	0.14241	0.136192	0.130313	0.124335
1.57181	1.55442	1.53821	1.52313	1.5087	1.49561	1.48332	1.47215	1.46242	1.45242	1.44338	1.43487	1.42676	1.41856	1.40979	1.40077	1.39158	1.38138	1.3707	1.35847	1.34494	1.33009	1.31445	1.29712	1.27838	1.25877	1.23771	1.21433	1.19117	1.16687	1.14157	1.11626	1.0906	1.06438	1.03907	1.0135	0.988231	0.962811	0.939042	0.91559	0.89262	0.870396	0.848981	0.827932	0.807994	0.787641	0.768018	0.749078	0.729886	0.710827
0.490978	0.4807	0.470343	0.45974	0.449213	0.438909	0.428337	0.417717	0.40713	0.396956	0.386768	0.376886	0.367307	0.357914	0.348829	0.340019	0.331708	0.323753	0.316155	0.308823	0.302302	0.296074	0.290174	0.284485	0.27927	0.274121	0.269137	0.264256	0.259468	0.254644	0.250067	0.245199	0.240009	0.234875	0.229353	0.223645	0.217602	0.211274	0.20476	0.198085	0.191273	0.184193	0.176927	0.169763	0.162406	0.15542	0.148461	0.141688	0.135109	0.128817
0.211217	0.200569	0.190535	0.181106	0.172454	0.164116	0.15688	0.149684	0.143066	0.136927	0.131176	0.125537	0.120113	0.114977	0.110058	0.105173	0.100085	0.0952203	0.0903274	0.0854212	0.0805255	0.075672	0.0708999	0.0663815	0.0619817	0.057847	0.0539949	0.0503752	0.0473383	0.0445696	0.0422156	0.0401865	0.0387884	0.03766	0.0371245	0.0367117	0.036695	0.0369013	0.0371857	0.0377128	0.0382077	0.038838	0.0394313	0.0398523	0.0401883	0.0405014	0.0405498	0.0405383	0.0400475	0.039728
0.240347	0.242981	0.245737	0.248602	0.251055	0.253789	0.25645	0.258581	0.260096	0.261406	0.261823	0.261778	0.2609	0.25963	0.257501	0.2545	0.251009	0.247204	0.24262	0.237767	0.232401	0.226929	0.22129	0.215926	0.210424	0.205593	0.200923	0.196797	0.193085	0.1899	0.187364	0.185549	0.184462	0.183861	0.183626	0.183938	0.184813	0.186144	0.187674	0.189546	0.191548	0.193795	0.195347	0.197121	0.198906	0.200548	0.201613	0.202354	0.202567	0.202325
0.304627	0.30651	0.307525	0.309554	0.310879	0.31292	0.314606	0.315914	0.31723	0.318321	0.319453	0.32006	0.320414	0.320504	0.320325	0.319665	0.318512	0.317335	0.316063	0.314429	0.312733	0.310797	0.30837	0.305678	0.302306	0.299496	0.295788	0.292708	0.289788	0.286299	0.282472	0.278733	0.274824	0.270771	0.266391	0.262266	0.257944	0.253669	0.249687	0.245632	0.242037	0.238671	0.235866	0.233112	0.230226	0.228172	0.226169	0.224673	0.223151	0.221816
0.136234	0.135125	0.133946	0.132331	0.130637	0.128692	0.126531	0.124465	0.122254	0.119997	0.117858	0.115611	0.113504	0.111537	0.109748	0.108119	0.106443	0.105126	0.103957	0.102898	0.101923	0.101246	0.100359	0.0996044	0.0988752	0.0981044	0.0972127	0.0961377	0.094946	0.0937555	0.0925467	0.0912927	0.089794	0.0882513	0.0867188	0.0853054	0.0836385	0.0821157	0.0804545	0.0788865	0.0772371	0.0756858	0.0740554	0.072392	0.0706899	0.0689098	0.0670577	0.065268	0.0633574	0.0613869
0.548579	0.543291	0.538152	0.532817	0.527599	0.522138	0.516624	0.511102	0.505456	0.499418	0.493226	0.486802	0.480414	0.474114	0.467573	0.46144	0.455623	0.449839	0.443816	0.4382	0.432715	0.427674	0.422773	0.418085	0.413331	0.408667	0.404122	0.400069	0.395609	0.391384	0.387287	0.382856	0.378371	0.373886	0.369351	0.364818	0.360147	0.355158	0.349894	0.344417	0.339005	0.33305	0.32708	0.320943	0.314723	0.308327	0.301709	0.294911	0.288177	0.28121
0.802605	0.794316	0.785286	0.776338	0.767154	0.757552	0.748093	0.738584	0.729202	0.719991	0.710801	0.702596	0.695033	0.687643	0.681196	0.674693	0.668677	0.66363	0.658906	0.654233	0.649803	0.645344	0.641277	0.636978	0.632325	0.627655	0.623091	0.61776	0.612206	0.606304	0.60025	0.593154	0.585444	0.576968	0.568262	0.559555	0.550135	0.540309	0.530431	0.520339	0.510055	0.499895	0.489447	0.479381	0.469344	0.459967	0.450705	0.44209	0.43386	0.426071
0.42926	0.424034	0.418596	0.412489	0.406349	0.400091	0.393298	0.386205	0.378804	0.371221	0.363695	0.35606	0.348467	0.340597	0.333148	0.326083	0.319119	0.312663	0.306382	0.300507	0.295106	0.289981	0.285417	0.28095	0.276976	0.273357	0.269759	0.266091	0.26297	0.259895	0.256874	0.253627	0.250561	0.247047	0.243585	0.240139	0.236397	0.232669	0.228793	0.224769	0.220356	0.216235	0.212108	0.207632	0.20338	0.199403	0.195353	0.191377	0.187572	0.183704
0.795119	0.801366	0.807787	0.814449	0.820056	0.825689	0.831005	0.836091	0.838826	0.841416	0.842518	0.842445	0.84154	0.840093	0.83671	0.831915	0.825429	0.817915	0.809162	0.801222	0.79096	0.780576	0.769469	0.758196	0.747543	0.736642	0.726076	0.715816	0.706153	0.697159	0.688176	0.680835	0.673338	0.666681	0.660792	0.655284	0.650023	0.64525	0.640548	0.635142	0.629949	0.624529	0.618614	0.612296	0.605922	0.599023	0.591823	0.58376	0.575099	0.565573
0.31224	0.312538	0.31323	0.314179	0.315331	0.316986	0.318517	0.319904	0.320837	0.321525	0.321867	0.321491	0.320321	0.318604	0.316065	0.312317	0.308196	0.303194	0.2978	0.291735	0.285683	0.278996	0.272183	0.265473	0.258944	0.252905	0.247425	0.242431	0.237912	0.234304	0.231314	0.229029	0.227657	0.226896	0.22689	0.227573	0.228821	0.230389	0.232561	0.235194	0.237895	0.240523	0.243107	0.245748	0.248194	0.250096	0.252028	0.253904	0.255282	0.256287
0.412956	0.401322	0.389134	0.377055	0.365139	0.352513	0.339714	0.326461	0.313254	0.29979	0.286481	0.27341	0.260579	0.248074	0.236037	0.224523	0.213426	0.203043	0.192986	0.183737	0.175074	0.16687	0.15974	0.153179	0.147018	0.14155	0.136714	0.132386	0.128677	0.125114	0.122055	0.119489	0.117198	0.115204	0.113354	0.111544	0.109748	0.108069	0.106115	0.10444	0.102661	0.10084	0.0990286	0.096833	0.0946399	0.0922821	0.0896204	0.0869708	0.0841815	0.0812144
0.0357149	0.0360771	0.0367531	0.0376387	0.0384003	0.0394942	0.0406148	0.0418943	0.0433262	0.0452659	0.0470951	0.0490804	0.0515823	0.0538551	0.0564815	0.0594699	0.0625248	0.0657913	0.06964	0.0734641	0.0777164	0.0819484	0.0867681	0.0918461	0.0971612	0.102865	0.108662	0.114467	0.12068	0.126636	0.132552	0.13856	0.144308	0.14989	0.155273	0.160428	0.165515	0.170212	0.175188	0.179519	0.183608	0.187676	0.191411	0.194891	0.198101	0.201016	0.203336	0.205818	0.207759	0.209257
0.529385	0.528895	0.528034	0.527648	0.52777	0.52785	0.528469	0.529861	0.531105	0.533097	0.535403	0.537751	0.540132	0.542743	0.546307	0.54873	0.550876	0.553187	0.555082	0.55704	0.558186	0.558455	0.558837	0.558875	0.557798	0.555514	0.552787	0.549826	0.545944	0.541666	0.536883	0.532241	0.526953	0.522197	0.518378	0.514611	0.510116	0.505615	0.50285	0.500015	0.497946	0.496134	0.494847	0.495088	0.496086	0.497527	0.499401	0.502004	0.506438	0.511115
0.256595	0.256033	0.25574	0.25602	0.256309	0.256813	0.257768	0.25892	0.260416	0.262083	0.263514	0.265078	0.26684	0.268532	0.270423	0.272214	0.273528	0.274752	0.275957	0.276739	0.277442	0.277783	0.278312	0.278824	0.279347	0.27965	0.279956	0.280346	0.280637	0.280864	0.280988	0.281159	0.281323	0.281446	0.281471	0.281724	0.281629	0.28174	0.281483	0.28111	0.280668	0.279924	0.27915	0.278156	0.276893	0.275614	0.274356	0.272782	0.270978	0.268902
0.640684	0.63124	0.622304	0.613495	0.605216	0.59686	0.589042	0.581325	0.574088	0.567039	0.560328	0.553835	0.547379	0.540863	0.534397	0.527493	0.520848	0.514268	0.507231	0.500216	0.493343	0.486126	0.478966	0.471435	0.463928	0.456621	0.449229	0.441475	0.433782	0.426223	0.41859	0.410843	0.40326	0.395555	0.387754	0.379958	0.372084	0.364241	0.356462	0.348641	0.341018	0.333334	0.325642	0.317962	0.310581	0.303512	0.296781	0.290426	0.284452	0.278781
0.661107	0.652589	0.6446	0.637199	0.630241	0.623709	0.61737	0.611157	0.605345	0.599146	0.593363	0.587428	0.581357	0.575158	0.568361	0.562157	0.555478	0.548041	0.541066	0.534251	0.527558	0.520387	0.513454	0.506648	0.499683	0.492715	0.486263	0.479739	0.473507	0.467358	0.461245	0.455705	0.45021	0.444795	0.438984	0.433735	0.42807	0.422573	0.417173	0.411724	0.406265	0.40025	0.394261	0.387617	0.381047	0.374405	0.367231	0.359763	0.352197	0.344017
Normalized firing rate, time from stimulus update (-100ms to 250ms), low to high shape change
0.125309	0.121015	0.11665	0.112343	0.107899	0.104573	0.101754	0.0988163	0.0968615	0.0955118	0.0947871	0.0946804	0.0951588	0.0961666	0.0976288	0.0994549	0.101544	0.103472	0.105847	0.108144	0.110267	0.11213	0.113657	0.114469	0.114913	0.114932	0.114802	0.114096	0.113247	0.111559	0.109377	0.10642	0.103446	0.100083	0.0963874	0.0924215	0.0882496	0.0839391	0.0795585	0.0751765	0.0708602	0.0666727	0.0626717	0.058907	0.0554191	0.052237	0.0493779	0.0468461	0.0443164	0.0424854
0.562264	0.554563	0.54585	0.536284	0.527916	0.519372	0.510372	0.501443	0.49298	0.484177	0.475515	0.466966	0.458482	0.449995	0.441545	0.433398	0.424514	0.415635	0.405111	0.395333	0.385286	0.374126	0.361852	0.349308	0.335699	0.321927	0.30689	0.292362	0.276799	0.262014	0.246849	0.232065	0.21781	0.204468	0.192193	0.179937	0.168625	0.158675	0.149655	0.141229	0.134218	0.128116	0.122156	0.117924	0.114385	0.111107	0.108833	0.107002	0.105171	0.103721
0.193319	0.192124	0.190804	0.188864	0.187005	0.184895	0.182361	0.179576	0.176565	0.173054	0.169759	0.166008	0.162522	0.158781	0.155163	0.151496	0.147655	0.144002	0.140196	0.136587	0.132824	0.128941	0.125414	0.12188	0.118331	0.114554	0.110883	0.107106	0.103218	0.0992173	0.0949543	0.0904763	0.0861296	0.0818764	0.0775466	0.0727225	0.0684713	0.064231	0.0600481	0.0558151	0.0519142	0.0480273	0.0445266	0.0410817	0.038051	0.035241	0.032653	0.0302811	0.0278098	0.0257557
0.721112	0.716872	0.709146	0.699709	0.687098	0.67321	0.657647	0.640762	0.622685	0.603785	0.584411	0.565847	0.547724	0.529392	0.51203	0.494377	0.479586	0.466812	0.454512	0.443457	0.433664	0.425122	0.417801	0.41165	0.407574	0.40316	0.399244	0.398048	0.397101	0.397245	0.398833	0.403006	0.407413	0.410852	0.415608	0.421623	0.42818	0.433608	0.440221	0.446317	0.4528	0.461315	0.470279	0.478848	0.488772	0.499459	0.510069	0.521372	0.532665	0.545558
0.980162	0.948469	0.917499	0.890679	0.863849	0.838772	0.815494	0.793311	0.773861	0.75615	0.740372	0.726451	0.714041	0.703004	0.693165	0.684316	0.675493	0.670744	0.663927	0.657927	0.650842	0.644357	0.636609	0.628859	0.619322	0.609589	0.597962	0.584677	0.571417	0.558033	0.543746	0.529742	0.514862	0.499348	0.485811	0.471883	0.458755	0.446617	0.435385	0.425425	0.416102	0.408867	0.402783	0.397123	0.393499	0.390898	0.388532	0.387961	0.388131	0.388217
0.30841	0.323801	0.338443	0.351932	0.363876	0.37391	0.381708	0.386998	0.389566	0.389272	0.384455	0.380866	0.372907	0.362388	0.349592	0.334866	0.318601	0.301223	0.28318	0.264925	0.246896	0.22951	0.213139	0.198106	0.184669	0.173019	0.163268	0.155458	0.149552	0.145447	0.142973	0.141912	0.140407	0.141768	0.143576	0.14554	0.147376	0.148822	0.149642	0.149643	0.147083	0.145468	0.142639	0.137031	0.132318	0.126496	0.119726	0.112192	0.104085	0.0977422
1.61355	1.60441	1.59792	1.59222	1.58786	1.58557	1.58084	1.57654	1.57314	1.57031	1.56576	1.5616	1.55777	1.55174	1.5473	1.5414	1.53531	1.52939	1.52343	1.51708	1.51065	1.50446	1.4951	1.48565	1.47695	1.46576	1.45316	1.43876	1.42388	1.40793	1.39099	1.36938	1.34628	1.32236	1.29841	1.27111	1.24511	1.21693	1.19147	1.16419	1.13865	1.11677	1.0949	1.07528	1.05573	1.03864	1.02211	1.00927	0.997796	0.986759
0.395704	0.400306	0.404624	0.409646	0.41455	0.419638	0.425306	0.430213	0.435867	0.441321	0.446909	0.453211	0.459141	0.465267	0.471985	0.479294	0.48712	0.494418	0.502167	0.50997	0.517727	0.525237	0.53244	0.539505	0.546289	0.552107	0.556588	0.560468	0.563559	0.564913	0.56568	0.565063	0.563987	0.561113	0.557828	0.553488	0.548827	0.54316	0.53779	0.531637	0.52622	0.521063	0.51607	0.511821	0.507586	0.505227	0.50366	0.501932	0.501667	0.501774
0	0	0	0	0	0	0	0	0	0	0	0	0	0	0	0	0	0	0	0	0	0	0	0	0	0	0	0	0	0	0	0	0	0	0	0	0	0	0	0	0	0	0	0	0	0	0	0	0	0
0	0	0	0	0	0	0	0	0	0	0	0	0	0	0	0	0	0	0	0	0	0	0	0	0	0	0	0	0	0	0	0	0	0	0	0	0	0	0	0	0	0	0	0	0	0	0	0	0	0
0.1883	0.192461	0.1959	0.198526	0.200313	0.201199	0.20114	0.200119	0.198087	0.195073	0.191332	0.186594	0.181312	0.175254	0.168547	0.161676	0.154579	0.147602	0.140385	0.133555	0.127023	0.120733	0.11511	0.109851	0.105338	0.101223	0.0978476	0.0950299	0.0929351	0.0911129	0.0896555	0.0883411	0.0874452	0.0863854	0.0857895	0.0848821	0.0843082	0.0834658	0.0825209	0.0814449	0.079913	0.0787656	0.077402	0.07569	0.0740005	0.0721537	0.0701752	0.0679348	0.0657998	0.0635833
0.183376	0.184381	0.185143	0.185764	0.186118	0.186409	0.186665	0.186626	0.186001	0.185137	0.184019	0.182498	0.180321	0.177881	0.175055	0.171885	0.168346	0.164912	0.161355	0.157492	0.153813	0.15024	0.146846	0.143351	0.140551	0.138184	0.136064	0.134093	0.132757	0.131741	0.13102	0.130444	0.130225	0.130153	0.130169	0.129977	0.130071	0.129968	0.129722	0.129389	0.128432	0.127483	0.126203	0.124686	0.12266	0.120389	0.11773	0.114738	0.111325	0.107628
0	0	0	0	0	0	0	0	0	0	0	0	0	0	0	0	0	0	0	0	0	0	0	0	0	0	0	0	0	0	0	0	0	0	0	0	0	0	0	0	0	0	0	0	0	0	0	0	0	0
0.0288433	0.0280995	0.0274205	0.0267829	0.026161	0.0255287	0.0248615	0.0241378	0.0233408	0.0224588	0.0214862	0.0204233	0.0192763	0.0178261	0.0166083	0.0153361	0.0138028	0.0125519	0.0113008	0.0100731	0.0088895	0.0077669	0.00671854	0.00575386	0.00487866	0.00409543	0.00340373	0.0028007	0.00228159	0.00184019	0.00146942	0.00116168	0.000909256	0.000704597	0.000540571	0.000410603	0.000308779	0.000308779	0.000410603	0.000540571	0.000704597	0.000909256	0.00116168	0.00146942	0.00184019	0.00228159	0.0028007	0.00340373	0.00409543	0.00487866
0.049244	0.0496617	0.0501996	0.0508376	0.0515481	0.0522969	0.0528275	0.0538812	0.0546368	0.0552748	0.0557602	0.0563536	0.0565414	0.0565269	0.0563046	0.0556606	0.0550998	0.0543552	0.0534593	0.0524501	0.0513696	0.0502617	0.0489522	0.0479736	0.0470724	0.0462794	0.0456157	0.0450918	0.044707	0.0444495	0.0442971	0.0442186	0.0441757	0.0441253	0.0440222	0.0438214	0.0432637	0.0428047	0.0421269	0.0412132	0.040056	0.0386572	0.0370286	0.0351906	0.032954	0.0308452	0.0286144	0.0263055	0.0237448	0.0214667
0.461484	0.449691	0.437934	0.426433	0.415297	0.404481	0.394144	0.384109	0.375195	0.366239	0.358045	0.350684	0.343292	0.33649	0.330385	0.324365	0.31921	0.313973	0.309183	0.304494	0.299808	0.295353	0.290853	0.286509	0.282208	0.277744	0.272881	0.267922	0.263069	0.257896	0.252667	0.247042	0.241543	0.235945	0.23039	0.224627	0.218827	0.2129	0.207216	0.201058	0.195204	0.189456	0.183766	0.177872	0.1719	0.165611	0.15937	0.15323	0.146792	0.14031
0.336961	0.338808	0.341342	0.344369	0.347957	0.351385	0.354065	0.356749	0.35832	0.360663	0.361281	0.361617	0.359908	0.358299	0.355762	0.352941	0.34904	0.34461	0.338991	0.334193	0.329283	0.324007	0.319422	0.315091	0.310687	0.307182	0.304046	0.301259	0.29877	0.296084	0.294018	0.291896	0.289168	0.28661	0.283527	0.27978	0.275241	0.269393	0.263081	0.255709	0.246447	0.236758	0.225723	0.214751	0.202892	0.190313	0.177198	0.163332	0.149835	0.136358
0.501889	0.500875	0.500931	0.499932	0.498566	0.497793	0.496749	0.495809	0.493912	0.492433	0.491153	0.488647	0.485808	0.483032	0.480442	0.477799	0.474669	0.471747	0.468414	0.464751	0.461226	0.458199	0.454702	0.452716	0.450562	0.448887	0.448016	0.447563	0.447534	0.447918	0.448577	0.449453	0.450463	0.451301	0.452239	0.453334	0.453731	0.453996	0.453268	0.452119	0.449397	0.445783	0.441462	0.436259	0.429429	0.421056	0.412157	0.402376	0.391094	0.378722
0.841978	0.819817	0.797912	0.776051	0.755726	0.737631	0.7196	0.701901	0.687386	0.67479	0.662349	0.651532	0.641063	0.632004	0.62319	0.61551	0.607983	0.600461	0.592347	0.58401	0.575379	0.566431	0.557824	0.54805	0.539885	0.531273	0.522856	0.513189	0.505189	0.497664	0.490198	0.483909	0.478633	0.473725	0.46914	0.464314	0.460214	0.456063	0.451705	0.446978	0.441718	0.435285	0.428623	0.42049	0.411398	0.400769	0.390275	0.378656	0.364855	0.351138
0.0933013	0.0971467	0.101071	0.104673	0.108029	0.11112	0.113932	0.116463	0.118713	0.1209	0.122514	0.12472	0.126088	0.127892	0.129222	0.130836	0.132036	0.133154	0.134207	0.13521	0.136177	0.137126	0.138072	0.139245	0.140304	0.141425	0.14262	0.144108	0.145529	0.147087	0.148976	0.1506	0.152437	0.154072	0.155807	0.157209	0.158625	0.159781	0.160779	0.161052	0.161081	0.160629	0.159685	0.158254	0.156354	0.154018	0.151129	0.148097	0.14482	0.141362
0.0925735	0.0947805	0.0968938	0.0986829	0.100998	0.102995	0.104911	0.106741	0.108476	0.110101	0.111599	0.113266	0.114552	0.115673	0.117243	0.118188	0.118973	0.119594	0.120053	0.12035	0.120492	0.12025	0.120166	0.119939	0.119583	0.119112	0.118302	0.117697	0.117305	0.116687	0.116087	0.115434	0.114733	0.113983	0.113179	0.112311	0.111368	0.110336	0.109199	0.107943	0.106874	0.104984	0.103338	0.101849	0.100221	0.0984762	0.0966376	0.0947291	0.0927732	0.0907905
0.0164458	0.0152087	0.0139649	0.0126701	0.0114756	0.0103146	0.0091998	0.00814146	0.00714796	0.00622546	0.00537806	0.00460787	0.00391518	0.00329865	0.00269525	0.00223767	0.00178086	0.00145685	0.00112035	0.000903405	0.000721369	0.000570395	0.000446618	0.000346289	0.000265878	0.000141829	0.000107729	8.10139e-05	0	0	0	0	0	0	0	0	0	0	0	0	0	0	0	0	0	0	0	8.10139e-05	0.000107729	0.000141829
0.162056	0.164734	0.16726	0.16972	0.171711	0.173554	0.175074	0.176403	0.177137	0.177698	0.177932	0.177724	0.177121	0.176536	0.175643	0.174621	0.173363	0.171713	0.169805	0.167639	0.165218	0.162712	0.159712	0.156635	0.153322	0.149658	0.145987	0.141782	0.137886	0.133824	0.129506	0.125255	0.12094	0.11647	0.112167	0.107938	0.103813	0.0995245	0.0956697	0.0918035	0.0879747	0.084598	0.0812158	0.0779916	0.0750418	0.0721941	0.0694421	0.0667767	0.0640605	0.0614421
0.473765	0.469166	0.463229	0.457821	0.451366	0.445033	0.438627	0.431769	0.424893	0.418431	0.411997	0.40557	0.398934	0.392488	0.38653	0.380726	0.374824	0.369842	0.364613	0.360425	0.355917	0.351718	0.347794	0.344476	0.341364	0.338046	0.335099	0.331536	0.327987	0.32462	0.320702	0.317062	0.312912	0.307935	0.303105	0.297135	0.291308	0.284373	0.276997	0.26949	0.261548	0.252967	0.244173	0.235501	0.226109	0.217329	0.208222	0.198931	0.19041	0.18198
0.933426	0.912225	0.891934	0.871806	0.85166	0.831752	0.812826	0.794449	0.775756	0.757999	0.74129	0.724457	0.70825	0.693437	0.678724	0.664493	0.651014	0.637126	0.624057	0.610244	0.598072	0.585358	0.572634	0.561234	0.549062	0.53713	0.525064	0.512395	0.499471	0.486869	0.474263	0.461752	0.44862	0.43553	0.423016	0.410181	0.397583	0.384743	0.372726	0.361183	0.349843	0.339051	0.328243	0.317487	0.307452	0.297304	0.287915	0.278502	0.269371	0.260531
1.36843	1.35657	1.35228	1.35445	1.35691	1.37357	1.39602	1.42263	1.44972	1.48304	1.51769	1.55265	1.58785	1.6223	1.658	1.68749	1.71301	1.72811	1.74273	1.75546	1.76233	1.76346	1.76304	1.75478	1.74206	1.72538	1.70233	1.68008	1.65524	1.62829	1.59966	1.56969	1.53571	1.50455	1.47241	1.43934	1.40534	1.37033	1.33817	1.30211	1.26208	1.22469	1.186	1.15005	1.1103	1.06699	1.02706	0.983996	0.948848	0.908606
0.431588	0.443233	0.454006	0.46383	0.472652	0.477518	0.485017	0.49126	0.496269	0.500057	0.502618	0.503929	0.503953	0.502634	0.499907	0.495699	0.489937	0.482551	0.473485	0.462698	0.450175	0.435932	0.420019	0.402523	0.383571	0.367249	0.347206	0.326659	0.303016	0.283245	0.26384	0.245216	0.22777	0.211875	0.197862	0.186014	0.176555	0.169642	0.165358	0.163706	0.164613	0.165001	0.171252	0.179189	0.188491	0.198778	0.209627	0.220588	0.231204	0.241022
0.777164	0.750681	0.727099	0.704752	0.684344	0.662582	0.644987	0.627057	0.609815	0.592707	0.57756	0.560725	0.545067	0.530929	0.517594	0.502622	0.488261	0.476584	0.464811	0.453121	0.443027	0.433859	0.425114	0.417598	0.410676	0.405025	0.402492	0.400025	0.397496	0.396095	0.394836	0.393519	0.391337	0.389448	0.386869	0.383446	0.379049	0.373793	0.367028	0.359309	0.351234	0.341486	0.330937	0.320284	0.308291	0.29649	0.283663	0.271346	0.258912	0.246524
0.633167	0.629438	0.625902	0.623407	0.621799	0.620971	0.620311	0.620487	0.620714	0.620425	0.621064	0.621593	0.622425	0.622545	0.622376	0.622152	0.620486	0.618417	0.61561	0.611458	0.606605	0.600926	0.593926	0.586477	0.578041	0.568453	0.558498	0.548239	0.536966	0.525295	0.513391	0.501466	0.489427	0.478124	0.466831	0.455457	0.444279	0.433452	0.423314	0.413803	0.404913	0.396179	0.388166	0.380522	0.373432	0.367014	0.360727	0.354752	0.349797	0.344837
0.531641	0.5267	0.522646	0.520196	0.519009	0.519198	0.519981	0.521177	0.523121	0.524798	0.527391	0.5295	0.531802	0.532545	0.532646	0.532406	0.531312	0.528976	0.525433	0.519942	0.514135	0.507081	0.498037	0.48846	0.478105	0.466841	0.454711	0.441527	0.427728	0.413197	0.398842	0.384487	0.369818	0.355217	0.340497	0.326326	0.312496	0.298626	0.285642	0.273033	0.261618	0.250553	0.23992	0.230248	0.221186	0.212453	0.204058	0.196945	0.190108	0.183496
0.911991	0.892454	0.874386	0.857159	0.840706	0.825671	0.81183	0.79866	0.786928	0.775779	0.765351	0.755539	0.746998	0.739243	0.731427	0.723874	0.716445	0.709587	0.702545	0.695063	0.687007	0.678818	0.67014	0.660799	0.651211	0.641077	0.629448	0.618447	0.606827	0.594813	0.581935	0.56895	0.555303	0.541461	0.527444	0.512775	0.497988	0.483365	0.468619	0.453546	0.438876	0.424068	0.409449	0.39472	0.379694	0.365362	0.350953	0.336396	0.322014	0.307917
0.237726	0.225825	0.215763	0.205849	0.197858	0.190784	0.184605	0.179263	0.175178	0.171382	0.168645	0.165219	0.163595	0.161789	0.160091	0.158424	0.156728	0.154201	0.151022	0.149625	0.148527	0.147443	0.145972	0.144197	0.143064	0.141764	0.141233	0.141025	0.141185	0.141739	0.142685	0.144001	0.146152	0.148213	0.150104	0.152595	0.155077	0.157447	0.1596	0.161436	0.162863	0.16393	0.16458	0.164646	0.163731	0.162696	0.161056	0.158847	0.156121	0.152939
0.34704	0.343673	0.342867	0.342916	0.344514	0.348329	0.352092	0.358466	0.366714	0.37512	0.384145	0.395157	0.406132	0.41744	0.429267	0.440677	0.451386	0.460622	0.469883	0.477169	0.482769	0.486517	0.487797	0.487144	0.484979	0.481319	0.47578	0.467361	0.45781	0.446159	0.433722	0.420073	0.404959	0.389736	0.373996	0.357985	0.341932	0.326709	0.311405	0.296193	0.28233	0.269277	0.257122	0.245914	0.23567	0.226542	0.218001	0.210445	0.204257	0.198871
0.90734	0.880741	0.854517	0.828452	0.804117	0.78099	0.759636	0.740613	0.722064	0.706571	0.692637	0.6797	0.668458	0.660725	0.654463	0.649122	0.644644	0.642783	0.640447	0.640618	0.640295	0.640716	0.642721	0.644013	0.645083	0.64566	0.646248	0.645343	0.643884	0.641001	0.63662	0.6307	0.622108	0.612871	0.603593	0.592355	0.579295	0.565274	0.550399	0.534784	0.519102	0.502738	0.486579	0.469464	0.451499	0.434059	0.416483	0.39773	0.379888	0.363586
0.90974	0.896421	0.883171	0.869933	0.856387	0.842739	0.828805	0.813957	0.799618	0.783876	0.768672	0.753819	0.738128	0.722526	0.706353	0.69031	0.67383	0.657378	0.641099	0.624709	0.608473	0.59277	0.577868	0.563087	0.548856	0.535185	0.522191	0.509787	0.497583	0.486357	0.475483	0.465121	0.455212	0.445809	0.436805	0.42769	0.418577	0.409329	0.400644	0.391769	0.382932	0.373537	0.363587	0.353478	0.343025	0.332095	0.320843	0.309396	0.297865	0.286101
1.09529	1.07474	1.05416	1.03367	1.01332	0.993217	0.973043	0.953161	0.932811	0.912434	0.891234	0.870129	0.848802	0.827672	0.806845	0.785246	0.764175	0.743887	0.72376	0.703505	0.684243	0.664791	0.645702	0.62775	0.610038	0.593249	0.57585	0.56015	0.544018	0.528321	0.513288	0.498834	0.4847	0.470346	0.455694	0.441698	0.42775	0.41354	0.398981	0.385173	0.371327	0.357587	0.343476	0.329665	0.315926	0.301804	0.28784	0.274007	0.26	0.24604
1.25641	1.24199	1.22771	1.21322	1.1986	1.18165	1.1634	1.14422	1.12314	1.10109	1.08039	1.05653	1.03549	1.01327	0.988774	0.965147	0.942645	0.919305	0.898111	0.877167	0.856517	0.836807	0.82293	0.808376	0.79901	0.791491	0.788318	0.788313	0.790524	0.797121	0.805913	0.820174	0.835581	0.853957	0.872456	0.890411	0.908366	0.925523	0.941113	0.955417	0.965545	0.972287	0.976213	0.975774	0.97088	0.960566	0.947234	0.92981	0.908643	0.883148
0.578127	0.57983	0.581204	0.582645	0.583807	0.585974	0.587716	0.589476	0.591312	0.593402	0.59541	0.598738	0.601805	0.606256	0.610238	0.614982	0.62046	0.626402	0.631879	0.638039	0.644777	0.650611	0.657152	0.662895	0.668071	0.67177	0.675686	0.678807	0.680524	0.682505	0.682485	0.680442	0.678604	0.674755	0.67019	0.664095	0.657033	0.648688	0.641382	0.632497	0.622897	0.613692	0.602501	0.591499	0.580604	0.569889	0.558691	0.547205	0.536229	0.524819
1.38624	1.37082	1.35292	1.33435	1.31328	1.29124	1.2691	1.24617	1.22292	1.19882	1.17557	1.14984	1.12508	1.09895	1.0717	1.0448	1.01733	0.988217	0.959162	0.931498	0.903226	0.874762	0.849129	0.82298	0.79734	0.772541	0.751484	0.731269	0.712561	0.695344	0.679535	0.665802	0.652782	0.642282	0.631918	0.622098	0.612627	0.60272	0.59362	0.58443	0.57492	0.563896	0.553584	0.542646	0.532592	0.523383	0.513209	0.505042	0.497444	0.489955
1.57871	1.55057	1.52112	1.49397	1.46547	1.43736	1.40916	1.38048	1.35255	1.32367	1.29505	1.26522	1.23613	1.20562	1.17478	1.14376	1.11305	1.08166	1.05101	1.02016	0.990018	0.960489	0.93248	0.904177	0.877892	0.852297	0.827052	0.802773	0.778685	0.754965	0.733684	0.712736	0.692811	0.672904	0.653584	0.635825	0.619135	0.603235	0.587093	0.571934	0.557173	0.542723	0.528549	0.514174	0.500664	0.486943	0.472385	0.45821	0.443431	0.428069
1.74144	1.74633	1.74921	1.75003	1.75084	1.74808	1.74434	1.73916	1.73092	1.71935	1.70435	1.68609	1.66441	1.63991	1.61308	1.58308	1.55068	1.5158	1.4805	1.4418	1.40334	1.36461	1.32458	1.28429	1.24424	1.20523	1.16666	1.12664	1.09091	1.05452	1.02219	0.989834	0.959663	0.932292	0.903226	0.876793	0.853245	0.830598	0.809488	0.790361	0.772445	0.755674	0.738899	0.724448	0.71027	0.697479	0.684721	0.673622	0.662129	0.649204
0.796781	0.797488	0.797368	0.797532	0.797089	0.797346	0.795627	0.792843	0.790086	0.784663	0.77842	0.770502	0.760644	0.748809	0.735001	0.719281	0.700104	0.681387	0.661146	0.639663	0.617239	0.593641	0.569326	0.545808	0.522595	0.500453	0.478301	0.457537	0.436965	0.417868	0.398388	0.380963	0.363478	0.347076	0.330906	0.314855	0.297716	0.281907	0.265358	0.249313	0.233065	0.215576	0.198886	0.182892	0.166455	0.150432	0.134392	0.120253	0.105594	0.0930499
1.66911	1.65302	1.63755	1.62141	1.60653	1.59147	1.57668	1.56208	1.5471	1.53138	1.51559	1.49895	1.48207	1.46612	1.44885	1.43139	1.41326	1.39379	1.3755	1.35634	1.33573	1.31531	1.29434	1.27304	1.25232	1.23143	1.21034	1.18872	1.16681	1.1446	1.1222	1.10049	1.07794	1.05648	1.03497	1.01364	0.992701	0.972726	0.953004	0.933714	0.913105	0.893804	0.874481	0.855801	0.836384	0.817349	0.799269	0.781181	0.763374	0.746016
0.725343	0.719558	0.715423	0.712593	0.712304	0.714035	0.717691	0.721898	0.72871	0.736616	0.745251	0.754042	0.762053	0.769493	0.778472	0.784647	0.788392	0.791598	0.792044	0.790784	0.786592	0.780143	0.772005	0.761141	0.748061	0.735334	0.720746	0.705827	0.690638	0.674905	0.660536	0.645582	0.63208	0.619858	0.608529	0.598816	0.590364	0.585118	0.580788	0.578029	0.579118	0.582836	0.586773	0.592966	0.600727	0.61002	0.619422	0.630992	0.643278	0.656706
1.27476	1.26143	1.2459	1.23164	1.21661	1.20315	1.18871	1.17534	1.16252	1.15167	1.14036	1.12961	1.11829	1.10757	1.09696	1.08723	1.0769	1.06586	1.0558	1.04584	1.03495	1.02475	1.01389	1.00229	0.989483	0.977103	0.96519	0.95282	0.940449	0.928088	0.915932	0.903482	0.891599	0.879744	0.86901	0.857856	0.846719	0.836705	0.826224	0.816051	0.805689	0.795508	0.785185	0.774334	0.763816	0.753004	0.741339	0.729141	0.716854	0.704636
0.421447	0.419696	0.417207	0.415128	0.412429	0.409171	0.406016	0.403114	0.399726	0.396394	0.392699	0.388592	0.384245	0.379973	0.375142	0.369874	0.364954	0.359562	0.354188	0.348384	0.342429	0.336225	0.329921	0.324062	0.317788	0.312195	0.306333	0.300817	0.29592	0.291044	0.287049	0.283836	0.281156	0.278976	0.278007	0.277526	0.27741	0.278135	0.279312	0.280733	0.282312	0.284091	0.285528	0.288082	0.290142	0.292204	0.294202	0.295802	0.297058	0.297793
0	0	0	0	0	0	0	0	0	0	0	0	0	0	0	0	0	0	0	0	0	0	0	0	0	0	0	0	0	0	0	0	0	0	0	0	0	0	0	0	0	0	0	0	0	0	0	0	0	0
0.0745998	0.0740488	0.0734002	0.0726305	0.0715697	0.0703838	0.0691935	0.0676438	0.0660625	0.064252	0.0622166	0.059965	0.0575105	0.0547232	0.0519586	0.0490469	0.0458719	0.0426531	0.0397614	0.0367079	0.0336822	0.0307246	0.0278731	0.0251627	0.0226242	0.020284	0.0181636	0.0162792	0.0143468	0.013039	0.0119647	0.0111225	0.0103584	0.00999391	0.0100149	0.0100719	0.0102933	0.0106575	0.0111412	0.01172	0.0120745	0.012848	0.0136265	0.0143933	0.015133	0.0158325	0.0163333	0.0169607	0.0175132	0.0179889
0.103066	0.100203	0.0968946	0.0936568	0.0900811	0.0863557	0.0824096	0.0785908	0.0746502	0.0714499	0.0679893	0.0648757	0.061728	0.0591774	0.0567911	0.0549002	0.0534109	0.0521822	0.0512324	0.050738	0.0510024	0.0515687	0.0524395	0.0539033	0.0555171	0.0578467	0.0605191	0.0633683	0.0666388	0.0701002	0.0735555	0.0771357	0.0808802	0.0846639	0.0881131	0.0912762	0.0940759	0.0966153	0.0985433	0.0998144	0.10069	0.100985	0.100702	0.0998625	0.0985454	0.0968022	0.0946534	0.092172	0.0894353	0.0865222
0	0	0	0	0	0	0	0	0	0	0	0	0	0	0	0	0	0	0	0	0	0	0	0	0	0	0	0	0	0	0	0	0	0	0	0	0	0	0	0	0	0	0	0	0	0	0	0	0	0
0.146886	0.152556	0.157114	0.16045	0.162485	0.163169	0.162485	0.16045	0.157114	0.152556	0.146886	0.140234	0.132752	0.124604	0.115959	0.106991	0.0978677	0.0887495	0.0797822	0.0710951	0.062798	0.0549798	0.047708	0.0410287	0.0349681	0.029534	0.0247183	0.0204993	0.0168448	0.0137144	0.0110626	0.00785885	0.00627542	0.00496116	0.00388313	0.0030091	0.0023086	0.00175355	0.00131869	0	0	0	0	0	0	0	0	0	0	0
0.0975576	0.0955787	0.0937285	0.0913787	0.0893074	0.0873009	0.085428	0.0837474	0.0823056	0.0811351	0.0802532	0.0794468	0.0791908	0.0791734	0.0793596	0.0797039	0.0799375	0.0807785	0.0813961	0.0819515	0.0823923	0.0826702	0.0827428	0.0825746	0.081923	0.0812575	0.0802833	0.0787882	0.0768404	0.0751483	0.0731691	0.0709428	0.0685117	0.0659192	0.0632086	0.0604215	0.0575964	0.0547676	0.0519644	0.0492101	0.0465223	0.0439125	0.0413868	0.0387312	0.0364309	0.034195	0.0320201	0.0299017	0.0276203	0.0256603
0.660819	0.632239	0.604639	0.578301	0.553454	0.530276	0.508893	0.489378	0.471753	0.454121	0.443119	0.431962	0.420539	0.412917	0.406445	0.400944	0.394356	0.390696	0.383562	0.381226	0.378594	0.378091	0.375476	0.372612	0.369522	0.366255	0.362876	0.359467	0.354251	0.35153	0.348911	0.34648	0.342433	0.341018	0.33976	0.338647	0.340134	0.33996	0.33992	0.339933	0.339904	0.339739	0.34185	0.341973	0.341948	0.341772	0.339605	0.339708	0.342183	0.342959
0.301934	0.302635	0.303088	0.303399	0.30389	0.303776	0.303536	0.303559	0.302563	0.301368	0.300231	0.29864	0.296573	0.294274	0.29109	0.288533	0.285812	0.28279	0.280393	0.27776	0.275075	0.272984	0.271398	0.269696	0.269086	0.268441	0.268843	0.269196	0.270018	0.271433	0.272872	0.275499	0.278541	0.281705	0.284736	0.28794	0.290922	0.294715	0.298255	0.301704	0.304846	0.307992	0.311147	0.313688	0.315722	0.31772	0.319268	0.32017	0.320598	0.320672
0.25099	0.252962	0.254987	0.257418	0.260947	0.263852	0.267166	0.270304	0.273151	0.275244	0.27692	0.278886	0.280279	0.280611	0.279851	0.278777	0.276925	0.273963	0.270367	0.266512	0.26199	0.25687	0.250877	0.244529	0.238232	0.231597	0.224702	0.21762	0.210409	0.203123	0.1958	0.188118	0.180892	0.173664	0.166438	0.159213	0.151628	0.143768	0.136744	0.130095	0.123516	0.116592	0.110184	0.103201	0.0961478	0.0902206	0.0845712	0.0792965	0.0744922	0.0702493
0.0461801	0.0503618	0.0546736	0.0589923	0.0623066	0.066491	0.0702505	0.073484	0.0761014	0.0780279	0.0792072	0.0796042	0.0792072	0.0780279	0.0761014	0.073484	0.0702505	0.066491	0.0623066	0.0589923	0.0558614	0.0519412	0.0482595	0.0449554	0.0421607	0.0399972	0.0385746	0.0379879	0.038316	0.0396197	0.0419393	0.046481	0.0512552	0.0571346	0.0640827	0.072037	0.0809082	0.09058	0.10091	0.111732	0.12286	0.133204	0.144551	0.155508	0.165867	0.175429	0.184006	0.19143	0.197559	0.202281
0.0612032	0.0636083	0.0657182	0.0674315	0.068662	0.0693413	0.0686593	0.0683168	0.0672997	0.0656381	0.0633805	0.061616	0.0587113	0.0555334	0.0521945	0.0488108	0.0454981	0.0423682	0.0395253	0.0370628	0.0350606	0.0346075	0.0340397	0.0341658	0.0350151	0.0365998	0.0389148	0.041938	0.0456306	0.049938	0.0547901	0.0601035	0.0657821	0.0717195	0.0778011	0.0839064	0.0891491	0.0951312	0.10072	0.10581	0.110303	0.114111	0.117157	0.119378	0.12073	0.121183	0.12073	0.119378	0.117157	0.114111
0.0698342	0.0726711	0.0753614	0.0779493	0.0804886	0.0830379	0.0856555	0.0883947	0.0912974	0.0943899	0.0976776	0.101143	0.105631	0.10959	0.113605	0.117582	0.121414	0.124989	0.128193	0.130922	0.133084	0.134606	0.135442	0.135568	0.134991	0.133741	0.131875	0.129465	0.126599	0.123371	0.119876	0.11554	0.111941	0.108265	0.104568	0.100887	0.0972393	0.0936252	0.0900319	0.0864367	0.0828117	0.0791283	0.0753614	0.0714921	0.0675112	0.0634199	0.0592304	0.0549659	0.0506583	0.046347
0.0988679	0.101542	0.10384	0.105732	0.107196	0.108219	0.108794	0.108563	0.108349	0.107686	0.1066	0.105118	0.103272	0.101095	0.0986239	0.0958967	0.0929508	0.0903071	0.0871937	0.0840117	0.0808003	0.0775956	0.0744305	0.0713344	0.0683333	0.0654496	0.0631863	0.060752	0.0581687	0.0562715	0.0542416	0.0529156	0.0523178	0.0516595	0.0513219	0.0513201	0.0516627	0.0523505	0.0533764	0.0547241	0.0563689	0.0582772	0.059687	0.0621786	0.0647413	0.0673246	0.0698726	0.0723259	0.0746237	0.0767052
0.527728	0.552991	0.582899	0.618821	0.657796	0.700503	0.746306	0.794419	0.842768	0.891805	0.940362	0.989973	1.03537	1.07551	1.11206	1.14417	1.16853	1.18578	1.19715	1.1999	1.19684	1.18566	1.1684	1.15044	1.12435	1.09464	1.06121	1.02779	0.995501	0.962783	0.931807	0.905031	0.880595	0.860285	0.844549	0.833652	0.829234	0.828573	0.832568	0.84235	0.855128	0.871406	0.89005	0.910653	0.931229	0.953203	0.973076	0.990432	1.00602	1.02147
0.0365416	0.0339427	0.0314536	0.0290692	0.026784	0.0245927	0.0222759	0.0203187	0.0184352	0.0166297	0.0149077	0.0132752	0.0117382	0.0103022	0.00832603	0.00727458	0.00629267	0.00538914	0.00456942	0.00383583	0.00318798	0.00262318	0.00213696	0.00172355	0.00137628	0.00108805	0.000851621	0.000659935	0.000506306	0.000384576	0.000289207	0	0	0	0	0	0	0	0	0	0	0	0	0	0	0	0	0	0	0
0.048963	0.0479881	0.0469792	0.0463908	0.0459366	0.0456071	0.0453925	0.0452823	0.0450584	0.0447619	0.0450378	0.0453234	0.0456059	0.0458681	0.0460889	0.0462441	0.0461005	0.0460978	0.0459347	0.0455889	0.0450406	0.0445518	0.0436496	0.0425418	0.0412375	0.0397537	0.0381148	0.0361458	0.0343505	0.0324961	0.0306283	0.0287931	0.0270342	0.0253912	0.0238985	0.0225831	0.0214644	0.0203464	0.0196979	0.0192377	0.0189534	0.0188246	0.0188246	0.0189215	0.0190805	0.0192653	0.01944	0.0195708	0.0196275	0.0195847
0.333152	0.33758	0.342643	0.347926	0.352827	0.357826	0.362153	0.36595	0.369199	0.371916	0.373691	0.375047	0.37564	0.374968	0.374066	0.372902	0.371019	0.368856	0.366661	0.364143	0.360803	0.358284	0.35524	0.351935	0.348334	0.344753	0.340509	0.335807	0.330305	0.324562	0.31789	0.311252	0.303752	0.295693	0.286763	0.277661	0.267571	0.257578	0.2477	0.237711	0.227198	0.216987	0.207708	0.198462	0.189962	0.18191	0.174346	0.166463	0.160118	0.154186
0.556316	0.549876	0.54335	0.536516	0.528942	0.520774	0.512083	0.502785	0.492908	0.482745	0.47194	0.461095	0.450093	0.4391	0.427718	0.416117	0.404155	0.392132	0.380034	0.367768	0.355384	0.343276	0.331035	0.318482	0.306813	0.295027	0.283165	0.271417	0.260049	0.248567	0.237314	0.2262	0.215397	0.205035	0.194861	0.18515	0.175752	0.166433	0.157946	0.149441	0.141096	0.13327	0.125639	0.118192	0.110685	0.103522	0.0966521	0.0898084	0.0833806	0.0768474
1.58099	1.57279	1.56414	1.55407	1.5426	1.52912	1.51438	1.49843	1.4814	1.46272	1.44366	1.42364	1.40277	1.38122	1.35995	1.33781	1.31621	1.29455	1.27346	1.25207	1.23104	1.21065	1.19041	1.17046	1.1508	1.13095	1.11139	1.09229	1.07356	1.05562	1.0377	1.02032	1.00323	0.986431	0.96851	0.952908	0.93693	0.920628	0.903493	0.887291	0.870888	0.854106	0.836071	0.818454	0.800386	0.781462	0.761106	0.740451	0.718506	0.696105
0.408509	0.398857	0.389811	0.381173	0.373797	0.3664	0.359698	0.353155	0.346803	0.340548	0.334295	0.327983	0.321266	0.314494	0.307805	0.300535	0.292979	0.28522	0.277248	0.26928	0.260687	0.251994	0.243321	0.234684	0.22578	0.217195	0.208874	0.200592	0.192861	0.185209	0.177931	0.171166	0.164787	0.158981	0.153444	0.148086	0.142945	0.138475	0.134299	0.130298	0.126551	0.123012	0.119639	0.116476	0.113107	0.110096	0.106887	0.103766	0.100766	0.0972965
0.238223	0.220982	0.205346	0.189385	0.175126	0.160921	0.147848	0.13585	0.124594	0.11383	0.103364	0.0944826	0.0863973	0.0793675	0.0724174	0.0668151	0.0614693	0.0569855	0.0533171	0.0498665	0.0466901	0.0443094	0.0422254	0.0401414	0.0384167	0.037037	0.0362864	0.0358087	0.0353485	0.0355872	0.0361738	0.0371366	0.0382087	0.0400476	0.0422672	0.0448502	0.0474748	0.050738	0.0541897	0.0577491	0.0613227	0.0648069	0.0680931	0.0710725	0.0736403	0.0757015	0.0771747	0.0783818	0.0790216	0.0787235
0.213046	0.206043	0.198652	0.191212	0.183836	0.175784	0.167533	0.159275	0.151982	0.14532	0.139053	0.13327	0.128393	0.123583	0.119718	0.116779	0.114126	0.112329	0.11081	0.110129	0.109531	0.109229	0.109268	0.109614	0.110522	0.111121	0.113106	0.114952	0.116891	0.119052	0.122705	0.126329	0.130852	0.135956	0.141662	0.148324	0.155043	0.162636	0.170669	0.179394	0.188443	0.19734	0.206199	0.214856	0.223143	0.230894	0.237949	0.24416	0.249395	0.253276
0.563474	0.576398	0.587406	0.595639	0.602325	0.607298	0.609001	0.607994	0.604253	0.598662	0.589886	0.578716	0.56536	0.550075	0.533151	0.515757	0.496804	0.477272	0.456868	0.438201	0.418031	0.400994	0.384219	0.36856	0.354187	0.341217	0.329083	0.319243	0.310831	0.303161	0.297578	0.293123	0.28966	0.286397	0.283964	0.282772	0.281798	0.278963	0.2784	0.277411	0.274593	0.272688	0.270749	0.26664	0.26238	0.257103	0.250822	0.243572	0.234786	0.225992
0.13978	0.139857	0.139751	0.139401	0.138897	0.138001	0.136681	0.134615	0.132454	0.129996	0.126917	0.123141	0.119367	0.115199	0.110695	0.105921	0.100947	0.0958444	0.0906888	0.0852584	0.0802902	0.0755087	0.0709786	0.0667077	0.0627435	0.0589753	0.055761	0.0529179	0.0504492	0.0483469	0.0461502	0.0448324	0.0437718	0.0429335	0.0422775	0.041613	0.0412287	0.0408849	0.0402466	0.0399437	0.0394052	0.0387938	0.0382294	0.0375058	0.0366704	0.0357278	0.0344921	0.0333132	0.0320158	0.0306251
0.579908	0.573456	0.566157	0.558077	0.548964	0.539195	0.527806	0.517643	0.506833	0.4958	0.485851	0.475582	0.465868	0.456375	0.447084	0.438293	0.430216	0.422499	0.415415	0.408252	0.401533	0.394787	0.388931	0.383364	0.378195	0.372987	0.367569	0.362585	0.358416	0.353794	0.349185	0.344337	0.339833	0.335637	0.330884	0.326449	0.321329	0.316474	0.311097	0.305465	0.300062	0.29414	0.28772	0.281309	0.27402	0.26712	0.260283	0.253065	0.245568	0.238513
0.866011	0.860024	0.853854	0.848312	0.84249	0.836544	0.830979	0.825036	0.819504	0.81338	0.807196	0.801713	0.796709	0.790781	0.78512	0.779466	0.774345	0.769215	0.764181	0.758734	0.753776	0.747451	0.741686	0.735895	0.730661	0.724564	0.717913	0.710109	0.702944	0.694429	0.684852	0.674857	0.663724	0.652491	0.639769	0.626985	0.613857	0.600605	0.586811	0.573014	0.559157	0.544995	0.531631	0.517712	0.5049	0.492405	0.480085	0.468301	0.456624	0.444651
0.311657	0.304008	0.296802	0.289887	0.283958	0.278466	0.273316	0.269489	0.266231	0.263595	0.262063	0.26179	0.261706	0.263006	0.264986	0.267508	0.270669	0.274236	0.277913	0.282344	0.286297	0.290469	0.294311	0.297544	0.300897	0.303184	0.304947	0.305592	0.305789	0.304445	0.302828	0.300137	0.297177	0.293213	0.288845	0.283434	0.277607	0.271319	0.264478	0.257198	0.24979	0.24251	0.23525	0.228104	0.220835	0.214072	0.207644	0.201579	0.19605	0.191118
0.904814	0.902397	0.898974	0.894408	0.889174	0.880527	0.872075	0.861249	0.850478	0.839156	0.826995	0.812063	0.796431	0.779688	0.761927	0.743628	0.724108	0.704847	0.684863	0.664722	0.643063	0.622991	0.603584	0.584294	0.565363	0.54842	0.531409	0.515681	0.500895	0.487047	0.472908	0.460407	0.448147	0.437237	0.426672	0.415696	0.405555	0.395363	0.386275	0.377338	0.368336	0.360112	0.351004	0.343488	0.336741	0.329242	0.322149	0.316126	0.309835	0.303832
0.322575	0.31552	0.308969	0.303212	0.297804	0.293136	0.288796	0.28528	0.282013	0.279334	0.276922	0.274446	0.272236	0.270224	0.268424	0.266614	0.265055	0.263308	0.261398	0.259554	0.258279	0.257249	0.256143	0.255411	0.255764	0.255747	0.256972	0.258475	0.260735	0.263022	0.265829	0.269303	0.273594	0.278281	0.282601	0.28735	0.29247	0.297519	0.303185	0.308453	0.313955	0.31947	0.324781	0.329456	0.334623	0.340171	0.345824	0.350652	0.355274	0.360446
0.464723	0.447944	0.431718	0.415583	0.400241	0.385672	0.370797	0.357162	0.34462	0.331802	0.320049	0.30826	0.297638	0.287227	0.277129	0.267626	0.259	0.250606	0.243105	0.236226	0.230361	0.22525	0.220031	0.215392	0.211808	0.20871	0.20552	0.203372	0.201228	0.198838	0.197668	0.196035	0.195038	0.193742	0.192797	0.191947	0.190941	0.190059	0.189519	0.189362	0.189172	0.188588	0.188605	0.189153	0.190175	0.191412	0.192855	0.194476	0.196222	0.198021
0.0271058	0.0292169	0.0311791	0.032942	0.0344582	0.0356856	0.036589	0.0371419	0.0373281	0.0371419	0.036589	0.0356856	0.0344582	0.032942	0.0311791	0.0292169	0.0271058	0.024897	0.0226407	0.0203839	0.0181695	0.0160346	0.0145666	0.0128593	0.0113537	0.0100709	0.00902727	0.00879189	0.00844294	0.00840979	0.00870565	0.00934239	0.0103303	0.0116778	0.0133902	0.0154691	0.0179111	0.0207061	0.0234218	0.0269695	0.0307625	0.0347593	0.0389067	0.0431403	0.0473864	0.051563	0.0555826	0.0593552	0.0627914	0.0663628
0.474216	0.477812	0.481745	0.485322	0.487885	0.490015	0.492503	0.49316	0.494521	0.496492	0.499205	0.501035	0.503832	0.506417	0.509503	0.513587	0.517908	0.523821	0.528784	0.535156	0.541062	0.546186	0.552315	0.556319	0.559793	0.563107	0.566895	0.568164	0.569208	0.568828	0.568335	0.567328	0.565975	0.565003	0.562863	0.562396	0.561863	0.561246	0.561876	0.563291	0.565509	0.568317	0.572342	0.576417	0.580907	0.586151	0.590728	0.594424	0.59824	0.602174
0.334034	0.333808	0.332872	0.330967	0.328218	0.324454	0.320202	0.315524	0.310268	0.304305	0.297629	0.290848	0.28439	0.278152	0.272362	0.267	0.261535	0.256877	0.252673	0.249033	0.246587	0.24465	0.243436	0.24313	0.243408	0.243736	0.244852	0.246382	0.247837	0.249275	0.250506	0.251034	0.251225	0.250957	0.250317	0.249429	0.2474	0.244711	0.2418	0.238026	0.234141	0.229562	0.224212	0.218627	0.213043	0.207338	0.201775	0.196491	0.191494	0.186911
0.597702	0.586979	0.576585	0.566369	0.555678	0.545316	0.53515	0.525236	0.515298	0.505395	0.495879	0.486032	0.47681	0.467212	0.458133	0.448916	0.439685	0.430712	0.422432	0.413742	0.405641	0.398029	0.390332	0.382964	0.376484	0.370052	0.363774	0.358704	0.353786	0.349366	0.345622	0.342027	0.338887	0.336121	0.334201	0.332605	0.330995	0.329461	0.328458	0.327826	0.327011	0.325969	0.324794	0.323533	0.322353	0.321217	0.320041	0.31826	0.31601	0.314051
0.685685	0.672312	0.65727	0.640314	0.621899	0.603123	0.582929	0.561711	0.540568	0.518441	0.497708	0.477226	0.457135	0.438303	0.42131	0.404761	0.390603	0.377494	0.365281	0.355456	0.347277	0.340377	0.335412	0.331731	0.329512	0.328331	0.328005	0.328658	0.329613	0.332337	0.335646	0.339158	0.343138	0.346811	0.351423	0.355442	0.359096	0.362937	0.366092	0.368544	0.370856	0.372703	0.37338	0.373283	0.372547	0.370864	0.368	0.364176	0.359359	0.353529
[truncated: 301 more columns]
