# Supplementary material for: Foveal neurons of the monkey superior colliculus signal trans-saccadic prediction errors
Source: PLoS Biol. 2025 Jun 23;23(6):e3003246. doi: 10.1371/journal.pbio.3003246 (PMC12212877; doi:10.1371/journal.pbio.3003246)
Supplement: S15 Data — (XLSX) [file pbio.3003246.s022.xlsx]

## Sheet: FigureS6a
Peak firing rate in low to low	Peak firing rate in low to low shape change
78.3717	82.7681
84.3353	80.8984
27.5671	36.5533
55.1398	55.1096
48.4624	54.0861
62.7374	78.3342
14.22	20.552
38.3144	31.8831
13.6325	17.3483
82.9455	90.5041
107.423	103.152
63.2272	74.3988
23.1948	19.2128
24.0411	25.7457
21.658	20.555
103.189	109.125
68.0125	70.6144
60.1077	60.5485
47.7059	42.8968
120.197	116.913
101.704	85.2318
177.609	164.823
141.229	130.189
60.7157	55.0907
152.133	133.334
34.832	44.1177
37.5812	38.767
56.3672	56.6476
56.1598	56.6757
153.421	147.643
45.728	45.3885
25.4144	32.256
56.8524	62.7364
87.609	82.7991
90.5606	83.5402
22.6719	18.9284
32.8026	28.9726
53.2676	59.2035
95.1973	94.3062
45.2055	52.7805
70.3785	87.5019
11.2667	20.5779
49.9124	52.0586
25.7196	27.8321
70.1204	64.455
30.4005	27.7973
12.3093	11.0109
38.921	36.2991
31.6301	25.8472
31.1252	36.1389
16.378	15.5695
16.272	10.8876
31.9306	24.0964
24.8742	19.4793
12.7338	18.6895
11.4844	8.5767
55.0969	62.3346
34.7965	31.8494
30.6373	21.9195

## Sheet: FigureS6b
Peak firing rate in high to high	Peak firing rate in high to high shape change
43.6166	59.1789
47.7008	55.3317
38.2793	45.6882
41.8753	59.2012
40.8085	50.1897
83.7268	96.4526
14.9147	18.5093
21.3306	17.5559
24.0494	32.1048
78.6269	75.1515
107.941	113.368
47.6205	52.2454
10.4433	11.3448
9.76085	11.4543
15.9688	21.087
92.8367	99.1867
44.6311	45.6618
39.228	46.6385
22.5833	35.017
49.0329	44.4152
40.9253	30.1554
129.184	118.074
110.652	100.128
39.6921	44.9713
132.509	149.189
25.8242	21.2542
42.0474	46.3299
74.1946	75.4345
58.8205	59.1953
147.542	148.046
24.838	46.3018
29.3991	26.7696
56.2156	55.5126
103.653	101.765
104.917	93.3588
19.0959	23.6746
30.6353	31.201
48.2229	54.6428
103.214	92.1895
36.3616	40.967
99.4463	98.0369
13.9285	12.8924
52.5494	54.0938
31.7464	29.8474
77.1928	82.9621
30.3516	34.4201
14.7474	11.3344
23.6423	25.2058
40.7823	35.3859
36.4997	55.6344
33.6402	37.4376
9.92643	14.6149
20.9257	13.9407
14.9756	8.5767
12.4676	9.29436
9.31648	10.8243
84.8042	89.5191
45.2837	44.5131
21.7	19.1952

## Sheet: FigureS6c
Peak firing rate in low to low	Peak firing rate in high to low shape change
78.3717	74.383
84.3353	72.5527
27.5671	23.0778
55.1398	63.8783
48.4624	53.2103
62.7374	89.7674
14.22	20.0209
38.3144	32.1931
13.6325	21.0458
82.9455	91.8577
107.423	119.309
63.2272	72.0505
23.1948	29.165
24.0411	18.7914
21.658	30.2776
103.189	90.8766
68.0125	49.7068
60.1077	56.4635
47.7059	49.4538
120.197	96.3054
101.704	86.2058
177.609	168.84
141.229	119.841
60.7157	57.0567
152.133	141.214
34.832	43.4283
37.5812	50.9775
56.3672	69.2139
56.1598	58.2928
153.421	155.31
45.728	48.8289
25.4144	29.7891
56.8524	62.5834
87.609	91.8659
90.5606	89.3627
22.6719	23.5652
32.8026	32.5389
53.2676	54.2237
95.1973	99.4317
45.2055	45.3481
70.3785	86.1938
11.2667	14.4971
49.9124	46.5065
25.7196	25.9855
70.1204	61.2078
30.4005	25.3415
12.3093	18.1884
38.921	45.8204
31.6301	31.0182
31.1252	40.1449
16.378	13.163
16.272	13.1473
31.9306	26.8193
24.8742	34.2644
12.7338	7.89577
11.4844	10.7857
55.0969	65.4255
34.7965	42.105
30.6373	33.6042

## Sheet: FigureS6d
Peak firing rate in high to high	Peak firing rate in low to high shape change
43.6166	51.7361
47.7008	46.698
38.2793	22.5889
41.8753	53.2215
40.8085	51.9292
83.7268	81.7828
14.9147	15.4488
21.3306	9.87255
24.0494	26.9858
78.6269	72.7487
107.941	108.6
47.6205	50.412
10.4433	10.2941
9.76085	12.8892
15.9688	18.7079
92.8367	97.4556
44.6311	49.1097
39.228	48.7829
22.5833	34.6263
49.0329	48.4566
40.9253	29.8903
129.184	115.432
110.652	97.846
39.6921	49.5965
132.509	141.968
25.8242	20.0455
42.0474	49.7396
74.1946	80.0692
58.8205	60.6818
147.542	159.148
24.838	34.9652
29.3991	21.3055
56.2156	46.1533
103.653	125.209
104.917	94.1294
19.0959	20.9565
30.6353	28.6423
48.2229	62.0902
103.214	90.335
36.3616	42.2322
99.4463	112.035
13.9285	16.4691
52.5494	44.7281
31.7464	28.0262
77.1928	91.7074
30.3516	32.3746
14.7474	9.6607
23.6423	20.7011
40.7823	36.6346
36.4997	51.8047
33.6402	30.6482
9.92643	9.6138
20.9257	22.6601
14.9756	12.5162
12.4676	9.34924
9.31648	11.2274
84.8042	84.0011
45.2837	43.2271
21.7	28.8631

## Sheet: FigureS6e
Simulated saccade task
Modulation index	Significant modulation index
0.027283	0.11056
-0.0208004	-0.0916183
0.140146	0.0811736
-0.000274533	-0.0881189
0.0548398	-0.0658522
0.11056	0.117616
0.182102	-0.0619987
-0.0916183	0.108458
0.119939	0.292393
0.043578	0.0394481
-0.020282
0.0811736
-0.0938978
0.0342383
-0.0261289
0.0279603
0.0187694
0.0036532
-0.0530796
-0.0138504
-0.0881189
-0.0373387
-0.0406729
-0.0485723
-0.0658522
0.117616
0.0155315
0.00248102
0.004572
-0.019191
-0.00372584
0.118633
0.049202
-0.0282259
-0.0403233
-0.0899895
-0.0619987
0.0527778
-0.00470216
0.0773068
0.108458
0.292393
0.0210471
0.0394481
-0.0420981
-0.0447297
-0.0556747
-0.0348569
-0.100613
0.0745386
-0.0253084
-0.198249
-0.13983
-0.121633
0.189528
-0.144944
0.0616334
-0.0442191
-0.165873

## Sheet: FigureS6f
Simulated saccade task
Modulation index	Significant modulation index
0.151391	0.171414
0.0740631	0.103093
0.0882356	-0.151516
0.171414	-0.0449339
0.103093	0.301713
0.0706286	0.207682
0.107546	-0.200335
-0.0970715	0.0748644
0.143452
-0.0226003
0.0245201
0.0463111
0.0413773
0.0798247
0.138122
0.0330687
0.0114159
0.0863027
0.215862
-0.0494155
-0.151516
-0.0449339
-0.0499274
0.0623548
0.0592115
-0.0970708
0.0484565
0.00828659
0.00317655
0.00170747
0.301713
-0.046813
-0.00629245
-0.00919247
-0.0582944
0.107052
0.00914888
0.062411
-0.0564171
0.0595567
-0.00713668
-0.038629
0.0144822
-0.0308301
0.0360228
0.0628133
-0.130858
0.0320075
-0.0708482
0.207682
0.053426
0.191044
-0.200335
-0.271688
-0.145817
0.0748644
0.0270465
-0.00858219
-0.0612495

## Sheet: FigureS6g
Simulated saccade task
Modulation index	Significant modulation index
-0.026112	-0.0751022
-0.0751022	0.17724
-0.0886433	-0.0868185
0.0734214	0.0524237
0.0466982	0.0652237
0.17724	-0.110354
0.169415	-0.0824791
-0.0868185	-0.0819237
0.213775	0.15127
0.0509839	0.102298
0.0524237	0.10101
0.0652237	-0.106212
0.114023	0.0856992
-0.122564	0.0950382
0.165967	0.0461844
-0.0634431
-0.155503
-0.0312618
0.0179897
-0.110354
-0.0824791
-0.0253111
-0.0819237
-0.0310681
-0.0372212
0.109843
0.15127
0.102298
0.0186364
0.00612132
0.0327939
0.0792463
0.0479841
0.0237188
-0.00665777
0.0193196
-0.00403499
0.00889515
0.0217564
0.00157481
0.10101
0.125384
-0.0353237
0.00514319
-0.0678648
-0.0907574
0.192774
0.0814171
-0.00976786
0.126557
-0.108833
-0.106212
-0.0870017
0.158783
-0.234521
-0.0313751
0.0856992
0.0950382
0.0461844

## Sheet: FigureS6h
Simulated saccade task
Modulation index	Significant modulation index
0.0851527	0.119916
-0.0106227	-0.367209
-0.257777	-0.0562178
0.119312	-0.12598
0.119916	0.0838052
-0.0117457	0.169342
0.0175905	0.0941884
-0.367209	0.125709
0.0575369	0.0746964
-0.0388322	0.0859357
0.00304163	-0.0535763
0.0284754
-0.00719323
0.138116
0.0789892
0.0242726
0.0477767
0.108566
0.210507
-0.00591187
-0.155827
-0.0562178
-0.0614185
0.110925
0.0344623
-0.12598
0.0838052
0.038082
0.0155761
0.0378443
0.169342
-0.159623
-0.0982949
0.0941884
-0.0541971
0.0464528
-0.0336205
0.125709
-0.0665393
0.0746964
0.059525
0.0835807
-0.0804016
-0.0622389
0.0859357
0.0322506
-0.208401
-0.0663284
-0.0535763
0.17332
-0.0465407
-0.0159992
0.0397924
-0.08946
-0.142934
0.0930179
-0.00475766
-0.0232362
0.141668
