# Supplementary material for: Foveal neurons of the monkey superior colliculus signal trans-saccadic prediction errors
Source: PLoS Biol. 2025 Jun 23;23(6):e3003246. doi: 10.1371/journal.pbio.3003246 (PMC12212877; doi:10.1371/journal.pbio.3003246)
Supplement: S16 Data — (XLSX) [file pbio.3003246.s023.xlsx]

## Sheet: FigureS7a
Catch up saccade time in low to low	Catch up saccade time in high to low
NaN	177
NaN	176
210	199
176	NaN
262	143
164	NaN
154	211
NaN	252
222	245
NaN	247
231	257
271	200
200	244
NaN	NaN
NaN	NaN
151	230
262	197
NaN	242
280	243
281	197
213	201
150	172
NaN	200
NaN	162
195	NaN
199	272
NaN	220
221	277
196	167
203	196
NaN	178
276	212
208	227
168	230
260	178
263	194
238	244
231	206
NaN	157
269	199
NaN	173
222	166
182	226
NaN	275
232	NaN
248	231
176	175
255	176
185	187
186	259
136	225
231	242
180	261
258	182
215	160
217	234
272	162
153	218
NaN	167
161	187
227	188
264	200
150	175
280	232
296	171
NaN	287
NaN	NaN
125	172
274	162
190	250
197	198
NaN	206
178	165
NaN	285
NaN	156
203	192
203	172
NaN	197
NaN	154
242	170
205	NaN
NaN	201
293	227
198	208
NaN	NaN
189	180
265	157
183	216
189	161
NaN	206
292	200
191	173
267	285
242	NaN
222	NaN
286	243
272	NaN
NaN	204
269	NaN
259	251
NaN	200
257	183
NaN	266
190	180
256	176
213	251
247	194
NaN	140
NaN	NaN
NaN	216
210	233
170	204
171	281
210	NaN
264	NaN
NaN	168
222	NaN
NaN	NaN
181	182
250	219
145	223
273	203
251	NaN
230	280
165	273
NaN	277
223	200
260	231
NaN	NaN
197	129
232	NaN
269	253
265	237
246	193
196	196
164	209
NaN	244
NaN	170
243	188
175	189
184	239
167	NaN
287	225
NaN	210
256	196
238	148
276	165
280	184
NaN	210
162	161
244	NaN
223	222
179	NaN
173	167
222	181
NaN	NaN
194	148
271	NaN
NaN	255
NaN	201
250	195
188	232
266	NaN
220	260
194	188
267	170
212	266
NaN	NaN
214	233
NaN	281
171	267
264	262
184	251
253	181
186	182
184	165
217	201
151	220
293	167
235	239
187	275
224	NaN
230	225
286	193
227	250
228	165
282	197
NaN	186
NaN	171
203	218
25	10
NaN	296
NaN	213
NaN	274
NaN	50
173	135
NaN	226
NaN	237
275	168
197	NaN
149	NaN
294	237
291	188
NaN	276
232	171
NaN	197
NaN	NaN
175	242
NaN	194
NaN	185
248	174
181	235
229	289
NaN	174
233	277
226	206
272	180
176	189
239	206
202	162
217	NaN
230	277
182	186
175	171
NaN	186
189	294
NaN	192
247	216
NaN	176
NaN	171
268	189
NaN	171
263	272
298	177
286	219
NaN	236
200	206
NaN	NaN
NaN	182
270	NaN
NaN	290
187	NaN
231	260
NaN	145
196	144
279	199
144	NaN
265	259
NaN	206
206	NaN
215	187
252	230
NaN	195
230	NaN
NaN	169
NaN	232
NaN	185
187	266
243	208
254	152
238	184
NaN	235
NaN	231
269	128
234	NaN
246	216
273	NaN
192	179
NaN	NaN
240	205
236	NaN
296	NaN
245	NaN
201	215
NaN	232
228	218
NaN	NaN
186	NaN
286	238
247	241
237	217
246	144
185	NaN
237	NaN
174	191
NaN	NaN
256	162
164	189
236	240
224	248
227	201
NaN	216
NaN	218
233	207
260	238
NaN	249
NaN	230
215	179
232	228
226	182
226	174
284	189
230	143
242	NaN
239	186
249	152
NaN	171
188	NaN
NaN	NaN
201	233
NaN	209
216	159
203	177
218	233
NaN	196
271	153
NaN	NaN
NaN	224
260	155
249	264
NaN	NaN
218	299
219	252
242	221
226	166
NaN	194
NaN	267
NaN	187
NaN	283
211	293
237	234
279	NaN
284	231
185	NaN
NaN	264
201	251
243	234
289	232
NaN	213
293	205
239	NaN
226	257
NaN	165
274	155
285	182
NaN	240
NaN	199
NaN	NaN
233	223
275	146
221	225
220	231
NaN	NaN
244	158
179	NaN
183	NaN
NaN	215
NaN	187
207	161
215	253
207	178
233	185
208	240
207	NaN
NaN	174
270	196
NaN	185
NaN	NaN
224	NaN
235	NaN
NaN	136
NaN	276
NaN	NaN
NaN	170
255	176
NaN	NaN
NaN	NaN
NaN	156
217	142
NaN	219
NaN	171
175	183
210	247
231	181
NaN	184
NaN	250
NaN	NaN
NaN	221
NaN	NaN
208	199
260	NaN
NaN	242
NaN	227
186	203
260	260
193	202
253	177
274	268
227	230
230	NaN
236	NaN
NaN	232
280	NaN
288	140
NaN	NaN
266	NaN
274	NaN
189	NaN
267	290
20	266
NaN	200
172	207
NaN	138
192	176
208	174
NaN	NaN
268	NaN
287	229
NaN	211
256	NaN
255	175
242	298
285	299
275	166
269	205
NaN	180
238	162
243	184
223	207
244	222
291	181
268	231
273	NaN
293	NaN
295	176
223	97
273	152
NaN	NaN
271	163
192	187
230	254
NaN	NaN
268	164
238	279
NaN	152
289	188
NaN	217
221	136
161	216
290	NaN
257	NaN
235	139
262	236
NaN	148
236	290
252	168
268	213
243	190
NaN	259
173	NaN
286	NaN
214	185
195	294
NaN	184
210	155
NaN	298
203	NaN
284	125
298	210
253	NaN
276	244
245	NaN
231	213
242	134
215	253
NaN	231
234	179
268	192
156	NaN
NaN	189
245	NaN
NaN	219
NaN	164
253	245
NaN	176
240	NaN
182	161
NaN	266
297	176
149	118
243	213
234	286
260	250
221	204
204	NaN
214	NaN
254	148
248	197
NaN	155
NaN	244
177	224
244	268
NaN	154
248	146
NaN	220
230	152
221	221
NaN	186
245	198
NaN	NaN
284	209
260	203
NaN	116
267	165
222	NaN
289	207
229	206
220	195
11	231
215	244
234	237
NaN	259
171	165
191	256
242	270
259	203
NaN	207
205	224
240	131
232	NaN
263	159
220	155
227	223
208	200
216	223
276	193
NaN	156
195	282
242	125
NaN	244
228	NaN
274	184
188	180
NaN	206
224	199
NaN	238
188	192
NaN	152
297	221
NaN	196
NaN	NaN
192	144
285	NaN
NaN	NaN
NaN	NaN
174	167
NaN	157
168	231
254	207
266	167
258	38
NaN	219
NaN	210
232	219
227	218
269	167
NaN	206
NaN	174
191	169
190	202
215	NaN
NaN	179
NaN	225
145	240
175	247
219	175
148	NaN
252	281
NaN	161
162	178
217	209
NaN	197
228	153
NaN	225
277	276
297	159
NaN	193
229	163
158	165
276	157
163	184
260	222
194	193
NaN	200
160	188
235	179
265	208
241	210
254	NaN
NaN	232
162	278
NaN	144
202	268
258	155
212	165
NaN	195
NaN	186
170	211
283	224
196	174
202	NaN
NaN	214
NaN	209
236	207
154	241
175	213
195	182
NaN	205
NaN	171
224	NaN
209	185
204	214
220	239
140	261
221	184
246	276
266	NaN
173	252
13	NaN
NaN	NaN
284	230
196	297
221	251
132	270
NaN	270
222	NaN
256	237
208	274
227	NaN
199	207
NaN	236
208	200
223	NaN
211	264
282	180
NaN	193
NaN	NaN
222	NaN
218	168
NaN	NaN
226	NaN
262	268
216	209
NaN	179
NaN	254
198	202
NaN	208
243	222
NaN	NaN
282	264
NaN	243
242	177
254	NaN
NaN	223
236	274
211	290
187	221
NaN	297
NaN	NaN
238	NaN
NaN	202
230	234
209	NaN
222	NaN
272	284
253	163
227	203
276	NaN
147	193
291	NaN
253	181
261	196
NaN	228
NaN	NaN
214	191
257	164
NaN	214
190	219
NaN	NaN
NaN	267
248	158
255	215
254	150
194	166
NaN	206
289	188
243	144
191	200
233	217
227	NaN
213	194
NaN	255
263	175
NaN	NaN
214	263
243	151
245	NaN
NaN	144
NaN	216
252	292
241	NaN
164	241
166	194
282	161
186	172
214	226
267	238
230	137
NaN	189
288	170
188	NaN
231	203
131	NaN
179	199
252	212
NaN	166
NaN	177
NaN	213
NaN	142
249	NaN
NaN	NaN
NaN	98
166	NaN
219	171
249	183
NaN	NaN
NaN	140
NaN	172
251	138
NaN	161
262	202
NaN	236
282	170
NaN	NaN
240	157
234	159
248	NaN
295	165
215	124
174	152
192	NaN
178	139
231	228
246	124
NaN	241
NaN	161
255	163
216	NaN
NaN	256
162	NaN
NaN	NaN
293	142
216	171
287	167
298	142
217	146
273	132
253	157
241	276
NaN	154
274	187
297	215
284	NaN
227	144
297	125
NaN	218
244	NaN
231	204
213	NaN
291	164
293	178
NaN	209
217	NaN
237	124
250	140
NaN	166
NaN	186
164	144
210	93
196	158
NaN	190
295	NaN
NaN	227
226	NaN
241	189
252	108
145	166
257	134
225	167
NaN	NaN
249	142
260	200
173	147
238	NaN
218	NaN
276	151
272	183
NaN	179
266	NaN
294	172
218	182
263	209
254	NaN
242	204
NaN	205
NaN	NaN
221	190
232	145
NaN	NaN
NaN	NaN
NaN	190
288	109
281	NaN
NaN	113
249	NaN
239	185
267	NaN
294	139
189	120
259	155
224	266
244	175
206	189
251	NaN
238	NaN
208	NaN
253	143
200	178
257	140
188	131
168	195
286	75
231	225
207	121
292	14
222	260
238	NaN
178	187
259	NaN
231	252
203	122
NaN	244
238	127
193	196
299	NaN
240	NaN
182	161
277	NaN
172	159
286	258
193	153
NaN	NaN
NaN	157
NaN	274
261	163
NaN	134
165	113
NaN	124
NaN	NaN
165	126
NaN	165
199	177
182	NaN
230	144
224	188
250	171
170	NaN
286	143
NaN	248
222	NaN
270	NaN
23	186
258	180
209	166
248	NaN
NaN	133
246	165
241	160
227	131
190	115
278	127
202	NaN
NaN	238
NaN	170
147	149
272	NaN
268	140
185	131
232	NaN
213	195
239	132
217	190
NaN	194
180	133
NaN	144
203	124
221	113
201	NaN
NaN	NaN
188	139
240	NaN
290	206
209	187
NaN	254
215	201
239	154
178	145
217	191
NaN	NaN
NaN	258
NaN	260
174	161
214	NaN
214	NaN
276	NaN
242	151
173	145
207	NaN
NaN	133
239	141
293	240
291	192
160	178
186	155
227	200
NaN	187
253	138
197	69
206	119
263	186
NaN	214
272	144
279	206
191	94
229	151
267	145
250	183
NaN	220
216	NaN
192	171
241	189
179	152
234	NaN
257	179
195	157
226	143
291	156
261	140
223	146
272	183
185	NaN
210	NaN
169	137
186	136
171	148
162	NaN
220	NaN
NaN	222
236	135
NaN	109
NaN	134
196	223
243	145
204	150
164	210
171	236
199	175
246	277
185	157
150	NaN
170	153
242	130
190	108
164	194
173	163
247	NaN
167	258
258	NaN
257	NaN
132	158
168	NaN
217	NaN
213	196
171	190
202	NaN
NaN	NaN
192	125
170	NaN
NaN	202
270	184
151	222
244	144
229	204
212	176
264	163
184	139
173	214
234	139
NaN	226
224	NaN
250	NaN
165	151
219	149
159	215
276	189
220	155
253	109
186	215
NaN	130
271	197
191	187
154	143
188	116
183	152
243	253
118	NaN
204	171
178	144
149	125
248	228
150	171
207	159
210	NaN
210	NaN
280	202
287	117
200	NaN
NaN	190
212	164
225	186
179	107
NaN	145
NaN	141
203	149
155	NaN
171	197
186	135
145	189
190	132
264	249
238	194
NaN	140
NaN	185
NaN	133
208	199
250	NaN
228	197
148	90
152	221
199	140
NaN	134
177	263
164	212
235	NaN
190	134
206	NaN
242	163
175	NaN
219	141
260	180
201	159
227	211
NaN	122
191	141
NaN	135
217	111
NaN	NaN
138	166
266	199
281	183
167	150
214	177
178	173
175	140
177	110
254	143
260	195
187	NaN
NaN	148
255	133
239	NaN
250	180
NaN	205
216	136
222	188
NaN	125
215	157
219	238
220	33
177	170
196	127
204	169
238	NaN
244	NaN
NaN	296
NaN	140
NaN	150
247	197
238	146
262	120
221	186
154	170
203	197
141	193
258	130
141	217
266	200
240	191
203	NaN
191	218
209	151
222	175
248	195
NaN	133
193	134
NaN	284
194	172
170	160
214	202
NaN	NaN
221	194
170	246
231	192
NaN	NaN
256	187
283	132
184	NaN
222	NaN
213	218
242	164
NaN	150
278	135
NaN	217
206	61
220	210
252	158
292	170
160	129
NaN	NaN
140	NaN
195	156
288	125
209	118
NaN	NaN
219	150
156	NaN
NaN	168
185	144
NaN	154
246	150
NaN	138
291	134
185	173
259	145
229	196
158	143
187	180
208	168
199	145
214	138
294	136
225	126
205	139
220	125
NaN	130
213	151
176	134
261	189
172	97
156	139
167	210
294	157
192	191
206	NaN
171	NaN
154	NaN
223	208
164	132
166	NaN
NaN	138
NaN	175
184	145
NaN	241
254	256
224	257
254	179
204	200
164	245
115	NaN
216	212
159	115
176	191
214	NaN
286	232
222	NaN
156	165
270	196
250	134
197	125
183	161
219	117
205	188
145	150
220	169
193	281
241	NaN
192	134
178	167
162	137
254	141
199	112
162	NaN
275	186
197	185
174	NaN
224	239
204	137
223	115
262	NaN
171	NaN
219	133
257	194
276	NaN
234	166
NaN	189
NaN	173
NaN	238
231	139
238	114
251	181
136	128
195	230
187	183
NaN	114
185	NaN
186	158
154	NaN
171	217
206	133
NaN	205
192	135
248	221
246	155
194	223
206	243
219	160
287	142
225	NaN
224	123
248	249
194	NaN
186	134
276	155
174	214
289	164
246	143
209	NaN
207	203
205	261
186	171
297	NaN
190	146
214	NaN
208	134
NaN	143
NaN	181
188	200
NaN	NaN
199	108
291	134
232	162
205	180
196	182
286	168
209	NaN
171	173
NaN	211
208	197
243	203
235	82
194	157
241	192
203	131
NaN	163
195	134
295	NaN
203	153
226	170
243	156
215	179
234	128
278	116
210	115
198	104
NaN	135
NaN	211
254	NaN
NaN	213
237	NaN
201	119
155	189
187	111
225	170
156	113
212	NaN
174	125
200	50
187	141
NaN	NaN
201	154
NaN	NaN
230	240
NaN	129
221	145
189	171
203	161
NaN	163
NaN	150
290	166
198	173
185	43
291	166
239	174
171	107
NaN	NaN
NaN	223
186	179
182	168
180	NaN
218	122
NaN	157
234	159
252	162
183	194
281	168
NaN	147
181	132
201	NaN
206	142
203	168
NaN	143
239	192
196	NaN
180	154
233	197
233	254
208	NaN
NaN	197
206	213
246	124
203	172
216
234
NaN
263
211
262
166
NaN
244
179
223
193
208
201
NaN
248
191
194
275
175
173
218
210
227
177
273
222
196
234
196
200
254
177
175
275
251
241
227
212
185
190
NaN
245
227
247
231
203
251
202
224
191
225
181
236
223
NaN
241
250
NaN
170
254
173
219
222
263
205
226
232
252
174
235
167
196
181
195
207
178
192
273
224
198
183
233
295
200
218
196
194
197
226
197
189
208
NaN
226
NaN
NaN
171
157
197
204
204
213
182
204
188
176
213
219
240
NaN
NaN
201
192
193
239
252
177
184
267
236
187
276
188
222
187
214
174
207
190
233
199
292
167
179
262
NaN
174
253
187
191
185
278
209
297
234
230
188
175
282
200
195
216
NaN
243
189
266
189
230
188
281
183
238
183
NaN
NaN
242
202
NaN
212
230
174
222
217
171
215
206
208
223
NaN
212
253
223
284
217
177
285
190
152
215
186
231
234
213
202
NaN
NaN
177
169
190
142
227
203
NaN
NaN
NaN
243
NaN
160
262
NaN
161
NaN
89
140
NaN
186
NaN
204
185
NaN
142
150
NaN
293
162
270
199
114
164
159
163
NaN
202
235
154
185
189
NaN
178
131
256
265
158
193
265
NaN
128
172
172
211
163
163
269
204
197
245
145
NaN
187
NaN
146
NaN
123
166
NaN
263
179
NaN
158
NaN
166
NaN
222
159
172
NaN
159
162
NaN
NaN
168
271
NaN
186
192
259
181
NaN
NaN
NaN
NaN
145
166
NaN
NaN
190
152
158
138
204
183
114
169
NaN
175
244
170
130
137
152
126
214
192
NaN
141
134
209
138
188
182
169
166
218
204
248
156
NaN
144
143
200
171
NaN
NaN
272
NaN
178
147
NaN
132
194
191
232
124
NaN
179
177
140
NaN
109
NaN
94
170
139
175
NaN
151
204
127
161
163
178
164
208
151
NaN
104
175
NaN
NaN
190
161
154
112
169
138
NaN
157
183
NaN
204
119
163
NaN
197
208
153
150
173
167
176
197
158
NaN
NaN
187
202
130
113
186
165
NaN
173
NaN
177
254
185
155
270
137
166
NaN
182
135
170
176
239
248
137
162
192
164
173
165
178
171
161
154
179
NaN
161
NaN
202
167
218
133
236
154
160
144
136
190
105
236
NaN
209
140
140
196
264
232
NaN
NaN
251
NaN
187
144
141
186
194
188
152
NaN
153
206
183
146
NaN
160
215
267
171
134
NaN
153
184
211
147
144
148
168
216
136
120
126
NaN
131
219
186
NaN
142
160
233
155
155
147
230
140
153
187
108
184
201
131
163
131
106
189
185
136
215
259
NaN
169
131
NaN
147
133
122
149
209
154
229
216
130
293
139
NaN
120
NaN
119
137
NaN
212
149
126
NaN
146
179
209
NaN
151
225
160
NaN
136
88
204
NaN
135
NaN
NaN
NaN
145
144
227
116
NaN
157
123
212
154
112
NaN
122
98
NaN
153
166
162
NaN
NaN
176
118
153
153
NaN
180
200
183
NaN
147
177
NaN
173
NaN
136
NaN
154
165
178
NaN
133
145
113
NaN
143
87
147
NaN
150
147
139
170
163
96
186
157
190
188
NaN
NaN
165
169
260
145
137
112
NaN
111
170
141
NaN
141
139
160
218
188
164
129
159
221
NaN
133
132
144
125
93
[truncated: 1,641 more rows]

## Sheet: FigureS7b
Catch up saccade time in low to low	Catch up saccade time in low to low shape change
NaN	NaN
NaN	218
210	146
176	210
262	NaN
164	NaN
154	NaN
NaN	NaN
222	289
NaN	189
231	251
271	NaN
200	200
NaN	284
NaN	259
151	296
262	238
NaN	NaN
280	NaN
281	NaN
213	297
150	275
NaN	NaN
NaN	NaN
195	NaN
199	253
NaN	184
221	219
196	276
203	201
NaN	271
276	211
208	248
168	243
260	218
263	186
238	NaN
231	NaN
NaN	255
269	NaN
NaN	NaN
222	194
182	266
NaN	201
232	NaN
248	259
176	258
255	252
185	236
186	165
136	221
231	256
180	203
258	163
215	283
217	203
272	280
153	234
NaN	260
161	201
227	204
264	NaN
150	237
280	244
296	NaN
NaN	NaN
NaN	NaN
125	NaN
274	248
190	261
197	156
NaN	240
178	NaN
NaN	NaN
NaN	233
203	NaN
203	NaN
NaN	228
NaN	230
242	NaN
205	266
NaN	NaN
293	NaN
198	193
NaN	209
189	NaN
265	NaN
183	NaN
189	269
NaN	160
292	NaN
191	201
267	NaN
242	NaN
222	NaN
286	226
272	241
NaN	201
269	178
259	NaN
NaN	280
257	266
NaN	259
190	200
256	NaN
213	257
247	279
NaN	225
NaN	264
NaN	143
210	271
170	172
171	225
210	264
264	171
NaN	213
222	221
NaN	293
181	221
250	NaN
145	NaN
273	NaN
251	269
230	239
165	NaN
NaN	242
223	194
260	NaN
NaN	NaN
197	249
232	NaN
269	272
265	200
246	194
196	184
164	266
NaN	NaN
NaN	204
243	208
175	210
184	288
167	292
287	276
NaN	23
256	280
238	NaN
276	206
280	229
NaN	198
162	NaN
244	213
223	203
179	221
173	194
222	203
NaN	NaN
194	298
271	NaN
NaN	204
NaN	154
250	NaN
188	NaN
266	27
220	152
194	NaN
267	267
212	NaN
NaN	NaN
214	256
NaN	NaN
171	NaN
264	269
184	280
253	NaN
186	NaN
184	NaN
217	247
151	245
293	247
235	264
187	188
224	219
230	NaN
286	278
227	NaN
228	192
282	209
NaN	NaN
NaN	190
203	229
25	227
NaN	197
NaN	209
NaN	NaN
NaN	NaN
173	181
NaN	285
NaN	231
275	254
197	188
149	193
294	247
291	248
NaN	282
232	242
NaN	224
NaN	227
175	263
NaN	NaN
NaN	NaN
248	NaN
181	281
229	282
NaN	260
233	173
226	NaN
272	278
176	NaN
239	251
202	211
217	NaN
230	230
182	208
175	218
NaN	NaN
189	240
NaN	218
247	NaN
NaN	267
NaN	238
268	217
NaN	200
263	165
298	246
286	252
NaN	202
200	202
NaN	177
NaN	273
270	243
NaN	207
187	164
231	NaN
NaN	252
196	241
279	181
144	247
265	293
NaN	267
206	NaN
215	NaN
252	218
NaN	188
230	176
NaN	171
NaN	217
NaN	249
187	232
243	NaN
254	280
238	252
NaN	175
NaN	NaN
269	NaN
234	215
246	211
273	NaN
192	209
NaN	177
240	217
236	261
296	277
245	285
201	199
NaN	239
228	238
NaN	173
186	189
286	173
247	257
237	224
246	193
185	NaN
237	242
174	223
NaN	285
256	NaN
164	240
236	NaN
224	NaN
227	216
NaN	181
NaN	221
233	180
260	NaN
NaN	NaN
NaN	NaN
215	205
232	259
226	255
226	226
284	167
230	196
242	257
239	NaN
249	NaN
NaN	212
188	165
NaN	189
201	242
NaN	186
216	NaN
203	NaN
218	202
NaN	NaN
271	288
NaN	250
NaN	NaN
260	217
249	NaN
NaN	NaN
218	207
219	222
242	198
226	207
NaN	215
NaN	230
NaN	183
NaN	242
211	231
237	260
279	186
284	201
185	159
NaN	165
201	175
243	218
289	211
NaN	NaN
293	169
239	NaN
226	273
NaN	231
274	218
285	263
NaN	181
NaN	220
NaN	223
233	161
275	136
221	127
220	197
NaN	187
244	NaN
179	NaN
183	235
NaN	NaN
NaN	NaN
207	219
215	274
207	257
233	162
208	147
207	167
NaN	217
270	230
NaN	227
NaN	214
224	183
235	264
NaN	196
NaN	157
NaN	203
NaN	214
255	201
NaN	225
NaN	243
NaN	205
217	NaN
NaN	160
NaN	NaN
175	NaN
210	NaN
231	204
NaN	NaN
NaN	189
NaN	294
NaN	162
NaN	NaN
208	161
260	196
NaN	219
NaN	178
186	227
260	203
193	187
253	244
274	256
227	190
230	157
236	225
NaN	189
280	268
288	161
NaN	250
266	190
274	249
189	170
267	164
20	NaN
NaN	209
172	214
NaN	251
192	NaN
208	262
NaN	278
268	265
287	271
NaN	NaN
256	215
255	NaN
242	257
285	242
275	221
269	249
NaN	265
238	209
243	179
223	NaN
244	241
291	245
268	284
273	209
293	162
295	195
223	258
273	224
NaN	233
271	172
192	264
230	240
NaN	152
268	260
238	188
NaN	173
289	240
NaN	NaN
221	233
161	174
290	217
257	263
235	218
262	174
NaN	215
236	226
252	203
268	NaN
243	224
NaN	169
173	256
286	203
214	NaN
195	162
NaN	191
210	198
NaN	241
203	157
284	256
298	233
253	166
276	223
245	192
231	NaN
242	235
215	183
NaN	207
234	NaN
268	273
156	145
NaN	197
245	181
NaN	NaN
NaN	NaN
253	206
NaN	265
240	192
182	231
NaN	NaN
297	196
149	207
243	NaN
234	275
260	203
221	218
204	225
214	213
254	183
248	169
NaN	6
NaN	258
177	295
244	NaN
NaN	175
248	155
NaN	166
230	205
221	188
NaN	180
245	192
NaN	162
284	194
260	295
NaN	169
267	138
222	127
289	NaN
229	NaN
220	NaN
11	244
215	NaN
234	NaN
NaN	212
171	NaN
191	222
242	250
259	187
NaN	NaN
205	NaN
240	225
232	169
263	179
220	NaN
227	223
208	182
216	NaN
276	195
NaN	210
195	205
242	174
NaN	NaN
228	162
274	276
188	146
NaN	172
224	NaN
NaN	205
188	197
NaN	162
297	NaN
NaN	249
NaN	170
192	228
285	196
NaN	181
NaN	233
174	NaN
NaN	162
168	NaN
254	238
266	194
258	173
NaN	223
NaN	127
232	187
227	128
269	179
NaN	220
NaN	144
191	153
190	NaN
215	157
NaN	199
NaN	204
145	117
175	212
219	177
148	161
252	154
NaN	219
162	165
217	280
NaN	98
228	137
NaN	131
277	149
297	208
NaN	198
229	130
158	193
276	155
163	130
260	185
194	162
NaN	163
160	NaN
235	217
265	NaN
241	155
254	216
NaN	135
162	236
NaN	197
202	NaN
258	149
212	189
NaN	160
NaN	134
170	240
283	168
196	136
202	133
NaN	249
NaN	169
236	153
154	215
175	180
195	151
NaN	198
NaN	173
224	183
209	NaN
204	187
220	253
140	127
221	194
246	134
266	85
173	163
13	142
NaN	170
284	147
196	222
221	161
132	NaN
NaN	NaN
222	NaN
256	203
208	225
227	NaN
199	166
NaN	175
208	NaN
223	145
211	NaN
282	NaN
NaN	135
NaN	113
222	206
218	203
NaN	NaN
226	180
262	174
216	163
NaN	202
NaN	NaN
198	158
NaN	182
243	NaN
NaN	156
282	200
NaN	185
242	152
254	NaN
NaN	108
236	NaN
211	146
187	190
NaN	249
NaN	153
238	NaN
NaN	191
230	187
209	NaN
222	223
272	194
253	158
227	225
276	94
147	210
291	140
253	NaN
261	143
NaN	163
NaN	156
214	188
257	207
NaN	133
190	151
NaN	236
NaN	155
248	NaN
255	188
254	140
194	149
NaN	200
289	151
243	131
191	178
233	NaN
227	153
213	180
NaN	222
263	173
NaN	106
214	122
243	178
245	171
NaN	NaN
NaN	206
252	NaN
241	184
164	209
166	185
282	148
186	NaN
214	240
267	NaN
230	NaN
NaN	155
288	131
188	124
231	175
131	161
179	152
252	NaN
NaN	170
NaN	NaN
NaN	NaN
NaN	257
249	116
NaN	170
NaN	NaN
166	NaN
219	185
249	151
NaN	132
NaN	208
NaN	122
251	123
NaN	183
262	191
NaN	138
282	NaN
NaN	162
240	NaN
234	143
248	191
295	109
215	136
174	146
192	170
178	151
231	181
246	130
NaN	173
NaN	107
255	122
216	234
NaN	172
162	140
NaN	184
293	113
216	165
287	187
298	NaN
217	125
273	176
253	NaN
241	252
NaN	122
274	202
297	NaN
284	143
227	NaN
297	156
NaN	127
244	162
231	NaN
213	133
291	141
293	124
NaN	138
217	NaN
237	185
250	NaN
NaN	NaN
NaN	NaN
164	266
210	152
196	150
NaN	127
295	144
NaN	NaN
226	NaN
241	158
252	102
145	130
257	180
225	NaN
NaN	159
249	175
260	166
173	249
238	157
218	142
276	210
272	187
NaN	189
266	190
294	140
218	NaN
263	NaN
254	177
242	207
NaN	NaN
NaN	144
221	139
232	184
NaN	NaN
NaN	190
NaN	123
288	NaN
281	NaN
NaN	175
249	191
239	159
267	NaN
294	163
189	149
259	199
224	165
244	199
206	NaN
251	218
238	184
208	NaN
253	140
200	109
257	144
188	152
168	185
286	NaN
231	NaN
207	169
292	216
222	103
238	129
178	240
259	208
231	NaN
203	161
NaN	272
238	263
193	148
299	150
240	144
182	NaN
277	142
172	NaN
286	181
193	NaN
NaN	174
NaN	144
NaN	119
261	233
NaN	184
165	204
NaN	201
NaN	NaN
165	NaN
NaN	154
199	171
182	NaN
230	157
224	155
250	131
170	184
286	134
NaN	174
222	130
270	133
23	171
258	179
209	162
248	171
NaN	162
246	174
241	168
227	235
190	169
278	138
202	136
NaN	184
NaN	142
147	135
272	138
268	123
185	117
232	149
213	127
239	294
217	195
NaN	182
180	184
NaN	195
203	220
221	197
201	147
NaN	159
188	199
240	143
290	161
209	155
NaN	NaN
215	169
239	154
178	123
217	182
NaN	71
NaN	171
NaN	159
174	207
214	158
214	NaN
276	125
242	218
173	267
207	NaN
NaN	187
239	128
293	141
291	168
160	250
186	250
227	199
NaN	144
253	196
197	135
206	NaN
263	195
NaN	151
272	152
279	138
191	245
229	NaN
267	168
250	139
NaN	179
216	167
192	191
241	151
179	150
234	NaN
257	NaN
195	128
226	169
291	174
261	170
223	176
272	NaN
185	218
210	179
169	126
186	156
171	145
162	145
220	149
NaN	162
236	NaN
NaN	165
NaN	146
196	188
243	195
204	145
164	147
171	NaN
199	160
246	287
185	199
150	137
170	167
242	113
190	206
164	NaN
173	126
247	130
167	175
258	NaN
257	177
132	138
168	NaN
217	NaN
213	NaN
171	199
202	NaN
NaN	187
192	191
170	191
NaN	174
270	123
151	146
244	134
229	189
212	NaN
264	NaN
184	214
173	162
234	170
NaN	135
224	193
250	210
165	140
219	246
159	144
276	NaN
220	172
253	212
186	121
NaN	229
271	219
191	214
154	144
188	NaN
183	NaN
243	115
118	NaN
204	NaN
178	177
149	144
248	184
150	172
207	167
210	171
210	158
280	NaN
287	201
200	139
NaN	NaN
212	147
225	197
179	151
NaN	125
NaN	113
203	192
155	NaN
171	NaN
186	202
145	146
190	127
264	144
238	NaN
NaN	135
NaN	141
NaN	242
208	174
250	174
228	239
148	104
152	140
199	134
NaN	128
177	167
164	NaN
235	NaN
190	215
206	162
242	91
175	119
219	127
260	190
201	NaN
227	196
NaN	180
191	156
NaN	162
217	178
NaN	190
138	134
266	155
281	NaN
167	169
214	158
178	131
175	128
177	191
254	NaN
260	125
187	129
NaN	134
255	148
239	NaN
250	194
NaN	181
216	121
222	147
NaN	184
215	155
219	183
220	167
177	NaN
196	144
204	169
238	130
244	92
NaN	159
NaN	167
NaN	159
247	NaN
238	NaN
262	135
221	NaN
154	135
203	191
141	153
258	131
141	150
266	196
240	133
203	139
191	203
209	142
222	134
248	205
NaN	143
193	185
NaN	122
194	139
170	130
214	236
NaN	166
221	298
170	NaN
231	NaN
NaN	124
256	130
283	NaN
184	163
222	216
213	138
242	19
NaN	NaN
278	142
NaN	124
206	125
220	144
252	95
292	NaN
160	160
NaN	139
140	119
195	NaN
288	115
209	NaN
NaN	174
219	167
156	145
NaN	NaN
185	204
NaN	171
246	174
NaN	142
291	182
185	NaN
259	133
229	114
158	NaN
187	NaN
208	140
199	195
214	288
294	182
225	291
205	146
220	174
NaN	153
213	126
176	152
261	NaN
172	164
156	138
167	NaN
294	81
192	154
206	NaN
171	164
154	139
223	166
164	146
166	166
NaN	123
NaN	NaN
184	121
NaN	287
254	195
224
254
204
164
115
216
159
176
214
286
222
156
270
250
197
183
219
205
145
220
193
241
192
178
162
254
199
162
275
197
174
224
204
223
262
171
219
257
276
234
NaN
NaN
NaN
231
238
251
136
195
187
NaN
185
186
154
171
206
NaN
192
248
246
194
206
219
287
225
224
248
194
186
276
174
289
246
209
207
205
186
297
190
214
208
NaN
NaN
188
NaN
199
291
232
205
196
286
209
171
NaN
208
243
235
194
241
203
NaN
195
295
203
226
243
215
234
278
210
198
NaN
NaN
254
NaN
237
201
155
187
225
156
212
174
200
187
NaN
201
NaN
230
NaN
221
189
203
NaN
NaN
290
198
185
291
239
171
NaN
NaN
186
182
180
218
NaN
234
252
183
281
NaN
181
201
206
203
NaN
239
196
180
233
233
208
NaN
206
246
203
216
234
NaN
263
211
262
166
NaN
244
179
223
193
208
201
NaN
248
191
194
275
175
173
218
210
227
177
273
222
196
234
196
200
254
177
175
275
251
241
227
212
185
190
NaN
245
227
247
231
203
251
202
224
191
225
181
236
223
NaN
241
250
NaN
170
254
173
219
222
263
205
226
232
252
174
235
167
196
181
195
207
178
192
273
224
198
183
233
295
200
218
196
194
197
226
197
189
208
NaN
226
NaN
NaN
171
157
197
204
204
213
182
204
188
176
213
219
240
NaN
NaN
201
192
193
239
252
177
184
267
236
187
276
188
222
187
214
174
207
190
233
199
292
167
179
262
NaN
174
253
187
191
185
278
209
297
234
230
188
175
282
200
195
216
NaN
243
189
266
189
230
188
281
183
238
183
NaN
NaN
242
202
NaN
212
230
174
222
217
171
215
206
208
223
NaN
212
253
223
284
217
177
285
190
152
215
186
231
234
213
202
NaN
NaN
177
169
190
142
227
203
NaN
NaN
NaN
243
NaN
160
262
NaN
161
NaN
89
140
NaN
186
NaN
204
185
NaN
142
150
NaN
293
162
270
199
114
164
159
163
NaN
202
235
154
185
189
NaN
178
131
256
265
158
193
265
NaN
128
172
172
211
163
163
269
204
197
245
145
NaN
187
NaN
146
NaN
123
166
NaN
263
179
NaN
158
NaN
166
NaN
222
159
172
NaN
159
162
NaN
NaN
168
271
NaN
186
192
259
181
NaN
NaN
NaN
NaN
145
166
NaN
NaN
190
152
158
138
204
183
114
169
NaN
175
244
170
130
137
152
126
214
192
NaN
141
134
209
138
188
182
169
166
218
204
248
156
NaN
144
143
200
171
NaN
NaN
272
NaN
178
147
NaN
132
194
191
232
124
NaN
179
177
140
NaN
109
NaN
94
170
139
175
NaN
151
204
127
161
163
178
164
208
151
NaN
104
175
NaN
NaN
190
161
154
112
169
138
NaN
157
183
NaN
204
119
163
NaN
197
208
153
150
173
167
176
197
158
NaN
NaN
187
202
130
113
186
165
NaN
173
NaN
177
254
185
155
270
137
166
NaN
182
135
170
176
239
248
137
162
192
164
173
165
178
171
161
154
179
NaN
161
NaN
202
167
218
133
236
154
160
144
136
190
105
236
NaN
209
140
140
196
264
232
NaN
NaN
251
NaN
187
144
141
186
194
188
152
NaN
153
206
183
146
NaN
160
215
267
171
134
NaN
153
184
211
147
144
148
168
216
136
120
126
NaN
131
219
186
NaN
142
160
233
155
155
147
230
140
153
187
108
184
201
131
163
131
106
189
185
136
215
259
NaN
169
131
NaN
147
133
122
149
209
154
229
216
130
293
139
NaN
120
NaN
119
137
NaN
212
149
126
NaN
146
179
209
NaN
151
225
160
NaN
136
88
204
NaN
135
NaN
NaN
NaN
145
144
227
116
NaN
157
123
212
154
112
NaN
122
98
NaN
153
166
162
NaN
NaN
176
118
153
153
NaN
180
200
183
NaN
147
177
NaN
173
NaN
136
NaN
154
165
178
NaN
133
145
113
NaN
143
87
147
NaN
150
147
139
170
163
96
186
157
190
188
NaN
NaN
165
169
260
145
137
112
NaN
111
170
141
NaN
141
139
160
218
188
164
129
159
221
NaN
133
132
144
125
93
[truncated: 1,641 more rows]

## Sheet: FigureS7c
Catch up saccade time in low to low	Catch up saccade time in high to low shape change
NaN	187
NaN	293
210	237
176	155
262	188
164	181
154	235
NaN	NaN
222	NaN
NaN	227
231	NaN
271	214
200	183
NaN	195
NaN	296
151	266
262	218
NaN	214
280	162
281	196
213	282
150	NaN
NaN	230
NaN	236
195	NaN
199	165
NaN	241
221	253
196	190
203	252
NaN	227
276	245
208	233
168	240
260	278
263	NaN
238	185
231	NaN
NaN	261
269	294
NaN	212
222	259
182	NaN
NaN	254
232	NaN
248	258
176	225
255	210
185	193
186	236
136	187
231	NaN
180	274
258	223
215	209
217	266
272	240
153	270
NaN	280
161	36
227	165
264	187
150	292
280	8
296	198
NaN	199
NaN	286
125	185
274	NaN
190	239
197	185
NaN	194
178	262
NaN	NaN
NaN	178
203	150
203	255
NaN	259
NaN	198
242	194
205	260
NaN	185
293	NaN
198	261
NaN	179
189	170
265	173
183	174
189	163
NaN	196
292	217
191	230
267	236
242	NaN
222	199
286	174
272	NaN
NaN	191
269	220
259	252
NaN	247
257	202
NaN	217
190	187
256	182
213	166
247	183
NaN	169
NaN	185
NaN	177
210	NaN
170	283
171	209
210	295
264	255
NaN	271
222	235
NaN	188
181	179
250	274
145	253
273	170
251	201
230	23
165	202
NaN	227
223	268
260	NaN
NaN	NaN
197	253
232	161
269	198
265	NaN
246	199
196	NaN
164	192
NaN	NaN
NaN	221
243	238
175	177
184	217
167	174
287	191
NaN	203
256	NaN
238	223
276	243
280	263
NaN	275
162	204
244	192
223	NaN
179	146
173	177
222	293
NaN	232
194	NaN
271	186
NaN	275
NaN	185
250	NaN
188	11
266	247
220	245
194	NaN
267	244
212	NaN
NaN	217
214	231
NaN	233
171	207
264	188
184	NaN
253	219
186	NaN
184	221
217	231
151	293
293	236
235	289
187	200
224	217
230	142
286	NaN
227	167
228	207
282	238
NaN	217
NaN	184
203	245
25	NaN
NaN	240
NaN	232
NaN	NaN
NaN	NaN
173	183
NaN	246
NaN	154
275	275
197	258
149	292
294	192
291	272
NaN	200
232	NaN
NaN	242
NaN	193
175	235
NaN	296
NaN	188
248	198
181	206
229	199
NaN	258
233	280
226	171
272	221
176	222
239	192
202	190
217	161
230	169
182	258
175	NaN
NaN	260
189	235
NaN	266
247	265
NaN	181
NaN	204
268	180
NaN	176
263	176
298	178
286	177
NaN	156
200	NaN
NaN	188
NaN	241
270	180
NaN	175
187	206
231	298
NaN	197
196	190
279	256
144	NaN
265	238
NaN	172
206	156
215	176
252	155
NaN	170
230	160
NaN	266
NaN	273
NaN	190
187	190
243	251
254	213
238	194
NaN	154
NaN	269
269	165
234	218
246	158
273	193
192	290
NaN	197
240	247
236	NaN
296	203
245	229
201	270
NaN	215
228	294
NaN	145
186	279
286	NaN
247	185
237	NaN
246	210
185	170
237	213
174	267
NaN	212
256	253
164	221
236	186
224	238
227	223
NaN	204
NaN	166
233	289
260	197
NaN	224
NaN	202
215	204
232	164
226	220
226	250
284	221
230	202
242	184
239	168
249	174
NaN	205
188	251
NaN	NaN
201	188
NaN	254
216	NaN
203	295
218	222
NaN	170
271	NaN
NaN	171
NaN	228
260	191
249	238
NaN	186
218	262
219	216
242	221
226	NaN
NaN	228
NaN	231
NaN	NaN
NaN	217
211	NaN
237	170
279	180
284	221
185	287
NaN	NaN
201	239
243	206
289	212
NaN	184
293	267
239	193
226	192
NaN	187
274	184
285	260
NaN	197
NaN	287
NaN	273
233	175
275	212
221	233
220	155
NaN	185
244	270
179	189
183	251
NaN	256
NaN	219
207	202
215	296
207	287
233	268
208	NaN
207	171
NaN	245
270	NaN
NaN	292
NaN	148
224	NaN
235	251
NaN	150
NaN	175
NaN	282
NaN	286
255	275
NaN	182
NaN	NaN
NaN	279
217	200
NaN	164
NaN	276
175	246
210	NaN
231	266
NaN	153
NaN	NaN
NaN	276
NaN	171
NaN	189
208	264
260	204
NaN	144
NaN	267
186	165
260	250
193	NaN
253	198
274	NaN
227	196
230	211
236	198
NaN	180
280	276
288	NaN
NaN	216
266	196
274	NaN
189	NaN
267	137
20	187
NaN	NaN
172	221
NaN	242
192	268
208	181
NaN	123
268	190
287	298
NaN	246
256	155
255	213
242	217
285	269
275	282
269	178
NaN	NaN
238	130
243	178
223	249
244	225
291	170
268	197
273	201
293	274
295	235
223	177
273	256
NaN	140
271	NaN
192	209
230	187
NaN	183
268	265
238	203
NaN	187
289	290
NaN	157
221	NaN
161	231
290	265
257	259
235	NaN
262	219
NaN	166
236	155
252	152
268	221
243	232
NaN	243
173	197
286	188
214	182
195	259
NaN	NaN
210	209
NaN	NaN
203	191
284	281
298	228
253	260
276	299
245	198
231	191
242	129
215	243
NaN	210
234	255
268	199
156	181
NaN	182
245	222
NaN	180
NaN	243
253	276
NaN	NaN
240	272
182	249
NaN	260
297	170
149	165
243	165
234	165
260	185
221	194
204	228
214	257
254	236
248	NaN
NaN	189
NaN	NaN
177	262
244	158
NaN	233
248	197
NaN	182
230	223
221	NaN
NaN	274
245	197
NaN	230
284	213
260	196
NaN	246
267	210
222	182
289	234
229	198
220	231
11	NaN
215	171
234	199
NaN	211
171	181
191	175
242	208
259	181
NaN	220
205	207
240	143
232	148
263	225
220	290
227	278
208	241
216	240
276	NaN
NaN	160
195	268
242	NaN
NaN	255
228	187
274	NaN
188	240
NaN	276
224	214
NaN	201
188	212
NaN	202
297	201
NaN	164
NaN	209
192	264
285	260
NaN	167
NaN	260
174	NaN
NaN	232
168	NaN
254	NaN
266	205
258	212
NaN	200
NaN	202
232	253
227	NaN
269	174
NaN	235
NaN	205
191	225
190	160
215	209
NaN	216
NaN	289
145	163
175	235
219	162
148	238
252	NaN
NaN	220
162	NaN
217	209
NaN	172
228	233
NaN	NaN
277	221
297	NaN
NaN	179
229	217
158	160
276	168
163	193
260	178
194	279
NaN	202
160	228
235	215
265	NaN
241	202
254	221
NaN	NaN
162	226
NaN	198
202	261
258	210
212	224
NaN	213
NaN	254
170	NaN
283	156
196	288
202	235
NaN	NaN
NaN	214
236	183
154	183
175	167
195	268
NaN	NaN
NaN	203
224	257
209	200
204	NaN
220	194
140	NaN
221	275
246	NaN
266	213
173	NaN
13	205
NaN	NaN
284	208
196	192
221	275
132	NaN
NaN	NaN
222	228
256	240
208	225
227	224
199	NaN
NaN	276
208	251
223	NaN
211	173
282	NaN
NaN	NaN
NaN	220
222	231
218	201
NaN	281
226	220
262	237
216	NaN
NaN	185
NaN	189
198	257
NaN	221
243	223
NaN	NaN
282	176
NaN	257
242	224
254	244
NaN	NaN
236	285
211	147
187	253
NaN	NaN
NaN	163
238	292
NaN	272
230	201
209	146
222	186
272	NaN
253	NaN
227	195
276	238
147	NaN
291	NaN
253	195
261	168
NaN	NaN
NaN	244
214	NaN
257	NaN
NaN	161
190	NaN
NaN	216
NaN	NaN
248	228
255	226
254	243
194	211
NaN	NaN
289	NaN
243	178
191	208
233	189
227	177
213	NaN
NaN	186
263	220
NaN	184
214	209
243	NaN
245	168
NaN	174
NaN	150
252	214
241	223
164	112
166	164
282	168
186	142
214	NaN
267	196
230	NaN
NaN	204
288	170
188	195
231	162
131	170
179	165
252	190
NaN	168
NaN	229
NaN	174
NaN	174
249	187
NaN	NaN
NaN	121
166	188
219	177
249	220
NaN	167
NaN	184
NaN	177
251	190
NaN	159
262	138
NaN	152
282	140
NaN	214
240	158
234	102
248	116
295	223
215	210
174	148
192	164
178	195
231	175
246	173
NaN	195
NaN	171
255	187
216	169
NaN	184
162	263
NaN	202
293	166
216	133
287	NaN
298	243
217	217
273	266
253	146
241	156
NaN	172
274	178
297	178
284	132
227	130
297	179
NaN	NaN
244	149
231	173
213	123
291	176
293	158
NaN	180
217	169
237	158
250	171
NaN	NaN
NaN	140
164	127
210	139
196	124
NaN	126
295	167
NaN	NaN
226	NaN
241	219
252	250
145	NaN
257	183
225	NaN
NaN	178
249	140
260	161
173	136
238	188
218	90
276	190
272	155
NaN	166
266	145
294	162
218	221
263	164
254	154
242	187
NaN	242
NaN	NaN
221	237
232	173
NaN	NaN
NaN	167
NaN	229
288	NaN
281	192
NaN	172
249	NaN
239	222
267	252
294	144
189	NaN
259	207
224	144
244	199
206	141
251	135
238	197
208	182
253	176
200	175
257	229
188	NaN
168	171
286	NaN
231	164
207	176
292	156
222	NaN
238	183
178	195
259	176
231	136
203	NaN
NaN	186
238	140
193	156
299	NaN
240	156
182	180
277	NaN
172	117
286	136
193	NaN
NaN	NaN
NaN	142
NaN	NaN
261	NaN
NaN	156
165	183
NaN	137
NaN	156
165	NaN
NaN	NaN
199	165
182	160
230	175
224	NaN
250	117
170	134
286	NaN
NaN	190
222	NaN
270	189
23	173
258	150
209	118
248	NaN
NaN	170
246	164
241	145
227	154
190	NaN
278	299
202	NaN
NaN	145
NaN	149
147	149
272	218
268	112
185	170
232	252
213	139
239	179
217	163
NaN	255
180	NaN
NaN	NaN
203	188
221	130
201	177
NaN	125
188	176
240	257
290	157
209	NaN
NaN	NaN
215	236
239	132
178	153
217	189
NaN	NaN
NaN	161
NaN	139
174	195
214	NaN
214	NaN
276	106
242	165
173	160
207	199
NaN	155
239	NaN
293	165
291	NaN
160	126
186	140
227	205
NaN	161
253	NaN
197	201
206	159
263	147
NaN	174
272	NaN
279	131
191	NaN
229	NaN
267	120
250	145
NaN	147
216	127
192	150
241	174
179	139
234	190
257	153
195	167
226	177
291	NaN
261	180
223	89
272	145
185	194
210	140
169	NaN
186	NaN
171	NaN
162	NaN
220	242
NaN	191
236	130
NaN	234
NaN	231
196	170
243	197
204	165
164	202
171	146
199	152
246	157
185	155
150	171
170	NaN
242	NaN
190	NaN
164	180
173	153
247	135
167	NaN
258	182
257	141
132	NaN
168	134
217	159
213	185
171	NaN
202	252
NaN	161
192	159
170	168
NaN	246
270	227
151	159
244	NaN
229	150
212	167
264	NaN
184	147
173	126
234	187
NaN	NaN
224	134
250	193
165	NaN
219	166
159	133
276	152
220	85
253	158
186	165
NaN	221
271	156
191	161
154	192
188	151
183	195
243	180
118	NaN
204	183
178	132
149	201
248	191
150	NaN
207	155
210	198
210	172
280	162
287	183
200	168
NaN	225
212	145
225	276
179	NaN
NaN	184
NaN	NaN
203	152
155	185
171	242
186	143
145	190
190	140
264	130
238	181
NaN	134
NaN	219
NaN	191
208	139
250	175
228	143
148	139
152	200
199	137
NaN	215
177	170
164	192
235	152
190	176
206	118
242	164
175	165
219	149
260	169
201	NaN
227	149
NaN	59
191	NaN
NaN	NaN
217	259
NaN	NaN
138	152
266	NaN
281	133
167	131
214	145
178	189
175	177
177	174
254	154
260	180
187	272
NaN	117
255	177
239	178
250	281
NaN	176
216	NaN
222	149
NaN	145
215	175
219	119
220	NaN
177	148
196	148
204	161
238	145
244	213
NaN	129
NaN	NaN
NaN	177
247	202
238	168
262	138
221	173
154	NaN
203	148
141	NaN
258	211
141	152
266	172
240	181
203	151
191	168
209	248
222	NaN
248	NaN
NaN	NaN
193	230
NaN	99
194	153
170	145
214	258
NaN	209
221	184
170	203
231	NaN
NaN	148
256	172
283	146
184	132
222	NaN
213	174
242	190
NaN	275
278	185
NaN	182
206	137
220	137
252	160
292	155
160	178
NaN	132
140	109
195	147
288	106
209	181
NaN	141
219	146
156	145
NaN	127
185	147
NaN	152
246	148
NaN	126
291	164
185	178
259	171
229	123
158	149
187	141
208	NaN
199	187
214	134
294	184
225	152
205	126
220	153
NaN	NaN
213	190
176	212
261	230
172	153
156	135
167	181
294	NaN
192	229
206	169
171	218
154	NaN
223	164
164	177
166	150
NaN	175
NaN	178
184	151
NaN	248
254	NaN
224	134
254	175
204	137
164	234
115	198
216	190
159	163
176	182
214	190
286	138
222	151
156	209
270	165
250	NaN
197	187
183	171
219	200
205	NaN
145	141
220	156
193	144
241	156
192	144
178	165
162	94
254	140
199	75
162	NaN
275	156
197	186
174	125
224	NaN
204	NaN
223	139
262	175
171	172
219	191
257	137
276	157
234	NaN
NaN	288
NaN	224
NaN	235
231	161
238	148
251	179
136	146
195	208
187	160
NaN	245
185	173
186	174
154	212
171	141
206	141
NaN	149
192	115
248	172
246	205
194	176
206	126
219	66
287	50
225	141
224	145
248	92
194	137
186	153
276	138
174	114
289	162
246	159
209	201
207	130
205	168
186	134
297	154
190	136
214	153
208	141
NaN	165
NaN	143
188	124
NaN	150
199	196
291	181
232	119
205	145
196	188
286	173
209	136
171	202
NaN	123
208	124
243	129
235	188
194	124
241	119
203	241
NaN	138
195	134
295	168
203	NaN
226	146
243	264
215	160
234	177
278	186
210	163
198	160
NaN	162
NaN	139
254	155
NaN	117
237	193
201	191
155	132
187	176
225	128
156	154
212	135
174	132
200	151
187	144
NaN	171
201	232
NaN	145
230	181
NaN	120
221	147
189	159
203	130
NaN	131
NaN	179
290	NaN
198	179
185	118
291	NaN
239	267
171	115
NaN	174
NaN	135
186	129
182	164
180	139
218	146
NaN	172
234	210
252	170
183	141
281	164
NaN	95
181	146
201	221
206	194
203	137
NaN	187
239	173
196	143
180	153
233	167
233	149
208
NaN
206
246
203
216
234
NaN
263
211
262
166
NaN
244
179
223
193
208
201
NaN
248
191
194
275
175
173
218
210
227
177
273
222
196
234
196
200
254
177
175
275
251
241
227
212
185
190
NaN
245
227
247
231
203
251
202
224
191
225
181
236
223
NaN
241
250
NaN
170
254
173
219
222
263
205
226
232
252
174
235
167
196
181
195
207
178
192
273
224
198
183
233
295
200
218
196
194
197
226
197
189
208
NaN
226
NaN
NaN
171
157
197
204
204
213
182
204
188
176
213
219
240
NaN
NaN
201
192
193
239
252
177
184
267
236
187
276
188
222
187
214
174
207
190
233
199
292
167
179
262
NaN
174
253
187
191
185
278
209
297
234
230
188
175
282
200
195
216
NaN
243
189
266
189
230
188
281
183
238
183
NaN
NaN
242
202
NaN
212
230
174
222
217
171
215
206
208
223
NaN
212
253
223
284
217
177
285
190
152
215
186
231
234
213
202
NaN
NaN
177
169
190
142
227
203
NaN
NaN
NaN
243
NaN
160
262
NaN
161
NaN
89
140
NaN
186
NaN
204
185
NaN
142
150
NaN
293
162
270
199
114
164
159
163
NaN
202
235
154
185
189
NaN
178
131
256
265
158
193
265
NaN
128
172
172
211
163
163
269
204
197
245
145
NaN
187
NaN
146
NaN
123
166
NaN
263
179
NaN
158
NaN
166
NaN
222
159
172
NaN
159
162
NaN
NaN
168
271
NaN
186
192
259
181
NaN
NaN
NaN
NaN
145
166
NaN
NaN
190
152
158
138
204
183
114
169
NaN
175
244
170
130
137
152
126
214
192
NaN
141
134
209
138
188
182
169
166
218
204
248
156
NaN
144
143
200
171
NaN
NaN
272
NaN
178
147
NaN
132
194
191
232
124
NaN
179
177
140
NaN
109
NaN
94
170
139
175
NaN
151
204
127
161
163
178
164
208
151
NaN
104
175
NaN
NaN
190
161
154
112
169
138
NaN
157
183
NaN
204
119
163
NaN
197
208
153
150
173
167
176
197
158
NaN
NaN
187
202
130
113
186
165
NaN
173
NaN
177
254
185
155
270
137
166
NaN
182
135
170
176
239
248
137
162
192
164
173
165
178
171
161
154
179
NaN
161
NaN
202
167
218
133
236
154
160
144
136
190
105
236
NaN
209
140
140
196
264
232
NaN
NaN
251
NaN
187
144
141
186
194
188
152
NaN
153
206
183
146
NaN
160
215
267
171
134
NaN
153
184
211
147
144
148
168
216
136
120
126
NaN
131
219
186
NaN
142
160
233
155
155
147
230
140
153
187
108
184
201
131
163
131
106
189
185
136
215
259
NaN
169
131
NaN
147
133
122
149
209
154
229
216
130
293
139
NaN
120
NaN
119
137
NaN
212
149
126
NaN
146
179
209
NaN
151
225
160
NaN
136
88
204
NaN
135
NaN
NaN
NaN
145
144
227
116
NaN
157
123
212
154
112
NaN
122
98
NaN
153
166
162
NaN
NaN
176
118
153
153
NaN
180
200
183
NaN
147
177
NaN
173
NaN
136
NaN
154
165
178
NaN
133
145
113
NaN
143
87
147
NaN
150
147
139
170
163
96
186
157
190
188
NaN
NaN
165
169
260
145
137
112
NaN
111
170
141
NaN
141
139
160
218
188
164
129
159
221
NaN
133
132
144
125
93
[truncated: 1,641 more rows]

## Sheet: FigureS7e
Catch up saccade time in high to high	Catch up saccade time in low to high
169	139
106	159
145	203
98	178
125	191
200	163
171	160
124	147
242	143
233	173
151	172
190	145
207	215
182	159
141	153
195	134
120	NaN
138	185
235	130
152	161
125	142
168	169
148	160
131	216
127	155
103	178
104	163
125	235
124	122
147	192
168	204
147	135
149	144
166	170
194	112
171	182
144	178
165	148
124	148
115	154
125	136
153	180
127	187
129	198
131	157
173	132
179	150
166	150
NaN	186
126	124
138	153
149	12
161	166
208	135
124	113
133	158
141	150
110	130
134	148
128	177
132	148
164	143
167	143
125	141
128	129
178	185
118	115
146	142
197	140
136	153
221	119
138	162
172	159
139	134
148	135
167	165
178	170
145	139
126	122
238	118
182	164
208	145
190	137
190	136
145	138
246	204
117	155
142	155
212	114
242	158
124	185
213	136
116	153
188	113
147	147
121	140
161	170
145	152
206	177
148	129
188	255
116	117
243	136
165	145
170	135
126	103
208	153
173	196
115	105
111	141
152	203
134	146
153	147
120	133
24	136
118	164
109	135
201	149
145	156
116	152
128	152
166	130
180	157
178	157
113	130
116	135
94	146
112	124
165	149
184	113
136	149
153	126
109	180
116	142
234	153
106	224
105	131
153	160
142	139
143	120
137	168
120	161
144	141
114	162
152	186
123	174
111	125
144	166
227	142
105	139
100	166
120	179
181	159
123	215
116	216
206	143
109	117
236	157
175	177
59	151
73	214
184	133
145	147
200	185
117	180
126	181
142	161
123	246
NaN	155
191	164
139	153
158	166
195	182
213	177
63	131
208	179
166	161
192	185
178	138
179	191
192	115
98	7
158	194
150	151
103	147
138	185
228	147
113	138
128	163
173	159
132	162
129	143
160	217
107	151
106	212
207	177
NaN	134
129	175
135	176
133	104
172	167
107	162
186	162
117	161
135	175
176	156
153	163
120	187
166	228
163	147
159	171
214	154
164	130
135	150
260	141
126	189
149	162
37	196
125	154
208	158
171	137
177	131
192	125
102	136
189	173
126	156
157	156
166	173
101	149
136	187
168	151
169	127
151	180
124	135
NaN	125
166	145
133	157
97	164
111	126
102	157
115	159
NaN	171
203	188
145	157
166	112
152	156
130	154
181	126
185	150
134	153
129	142
128	133
219	252
NaN	153
194	157
179	191
133	193
146	191
158	217
232	163
116	186
107	176
130	246
134	166
NaN	188
171	133
187	121
226	121
149	151
120	176
104	203
142	145
140	143
108	170
151	155
116	139
161	132
200	156
125	174
145	268
173	198
105	187
150	151
191	133
154	153
129	132
137	146
129	164
190	129
237	164
190	138
214	227
143	149
100	195
200	153
108	126
117	173
145	137
134	157
140	184
207	141
122	188
134	186
179	149
203	176
159	187
27	172
163	197
144	189
171	161
156	189
136	170
148	208
132	190
139	161
196	185
136	166
144	124
34	170
155	142
131	134
122	190
137	142
109	185
247	150
189	155
184	125
137	209
232	152
132	209
169	NaN
123	150
124	144
130	142
127	225
168	120
105	131
184	162
124	145
112	14
124	138
109	116
151	166
105	145
212	159
173	157
168	173
NaN	130
105	150
169	160
187	164
NaN	202
216	156
148	179
113	115
119	151
113	161
119	154
147	217
212	155
170	132
119	128
182	114
189	136
105	165
152	208
176	175
124	173
132	154
169	166
111	133
200	176
180	156
105	202
163	158
149	148
251	158
292	137
105	199
118	147
171	142
65	142
177	177
135	158
155	177
168	169
117	147
131	118
149	131
127	143
122	146
104	148
112	211
131	143
120	158
112	151
58	165
114	129
NaN	181
117	123
193	123
178	140
93	158
272	170
183	160
164	150
105	121
120	158
174	140
224	168
130	175
231	165
119	140
128	172
105	133
142	144
115	163
129	136
116	125
106	186
163	145
117	125
152	115
125	130
199	246
19	130
195	180
157	153
117	182
173	133
173	121
208	149
129	213
128	179
125	132
98	148
214	160
175	175
110	157
148	144
105	140
107	176
114	159
118	167
105	171
263	136
208	148
131	133
152	144
105	163
142	153
126	156
182	113
192	170
246	170
133	168
267	169
151	150
189	177
130	158
132	160
109	136
114	184
151	142
154	121
168	147
103	133
111	169
203	165
113	132
169	124
180	128
121	179
159	128
193	201
159	155
89	146
199	149
160	135
175	152
116	153
119	116
127	139
160	129
191	144
140	184
121	163
205	153
177	164
139	139
116	153
125	134
113	143
107	143
106	139
138	168
182	170
104	128
169	138
131	146
202	142
183	143
157	163
127	135
163	161
111	149
224	143
127	138
235	136
118	150
283	130
112	165
152	131
123	154
118	152
107	127
109	133
112	131
140	135
149	158
134	155
110	130
130	163
210	134
183	128
112	143
195	105
240	155
197	139
105	130
181	165
133	145
168	145
218	147
120	138
199	146
204	146
132	126
110	155
135	139
116	159
181	192
121	148
157	161
162	143
129	178
141	NaN
59	234
177	NaN
115	153
131	164
121	190
117	NaN
130	182
150	109
121	153
181	145
140	194
152	226
187	165
160	133
121	113
145	NaN
141	NaN
129	NaN
160	166
156	179
115	NaN
143	233
133	NaN
138	167
213	142
108	186
52	NaN
227	167
123	219
178	NaN
164	184
163	NaN
214	NaN
228	123
134	192
244	156
163	191
NaN	208
183	154
140	243
115	181
119	212
153	230
112	NaN
299	156
118	196
139	108
189	142
165	136
146	235
171	157
156	130
176	272
146	144
211	201
183	182
184	189
124	135
168	140
209	137
167	NaN
127	224
177	215
137	277
153	NaN
123	148
164	130
135	NaN
226	141
116	146
129	NaN
143	162
125	150
145	120
191	150
151	NaN
161	176
182	129
108	107
146	211
145	154
146	NaN
232	134
116	160
132	142
112	176
144	150
159	NaN
29	NaN
118	NaN
199	192
175	161
105	NaN
103	161
228	137
242	NaN
152	102
209	169
122	197
183	154
165	133
165	168
126	130
124	196
263	196
166	115
191	172
162	253
218	NaN
216	NaN
170	183
130	195
148	192
212	182
119	NaN
172	157
149	258
125	193
125	143
112	119
132	151
191	153
227	294
288	140
195	NaN
176	139
175	162
235	NaN
173	117
265	178
138	143
245	116
194	176
110	151
171	151
128	133
226	77
174	159
107	NaN
176	192
107	185
133	162
218	150
173	200
154	167
106	205
259	NaN
NaN	NaN
NaN	117
244	159
193	NaN
NaN	138
121	131
260	NaN
227	86
109	136
112	188
237	160
200	187
119	NaN
160	176
183	NaN
119	156
103	123
143	NaN
118	NaN
204	130
176	161
138	272
207	244
129	NaN
98	NaN
128	250
110	NaN
158	161
168	281
123	115
18	164
197	162
240	173
158	137
236	298
128	NaN
159	NaN
129	120
259	181
126	NaN
134	158
111	146
268	NaN
183	NaN
116	298
185	122
130	140
119	146
191	250
127	NaN
112	210
291	140
207	177
239	125
121	296
182	NaN
209	190
103	168
156	235
267	170
139	198
197	205
152	164
123	259
178	235
212	151
249	201
186	131
124	148
244	129
185	213
138	143
115	143
115	NaN
162	129
123	156
112	265
258	112
215	179
134	201
169	185
153	224
152	NaN
132	145
118	138
150	145
137	140
172	118
112	85
124	215
172	NaN
191	133
113	289
120	NaN
130	148
108	NaN
111	140
142	273
171	114
138	199
194	NaN
129	161
155	NaN
181	133
138	170
166	143
184	188
104	120
66	177
197	162
158	221
181	174
168	198
157	NaN
82	186
158	124
117	141
104	157
268	145
119	NaN
128	246
149	148
141	166
205	123
110	214
184	271
101	172
217	210
123	137
137	199
175	134
144	181
115	186
150	267
257	186
113	222
121	166
150	181
141	163
NaN	136
153	147
222	127
143	192
114	NaN
180	159
235	250
113	176
111	175
109	134
213	146
183	142
108	NaN
113	182
216	NaN
139	177
113	178
193	127
183	145
150	NaN
195	NaN
153	242
139	163
154	128
212	162
251	96
139	166
237	192
182	158
146	145
130	157
173	141
160	168
160	162
151	202
103	216
137	158
115	199
187	89
153	181
294	206
146	217
273	150
120	124
143	141
134	161
165	185
130	148
108	138
127	121
137	93
96	140
207	244
105	138
240	198
150	175
236	121
139	95
158	179
44	231
128	130
171	175
164	195
140	137
156	187
152	257
164	191
205	118
117	NaN
157	175
138	159
175	77
157	162
204	162
149	166
143	149
104	283
205	177
215	185
116	NaN
150	167
142	180
241	194
248	125
113	NaN
223	227
218	116
137	206
116	149
142	176
152	216
217	148
158	168
97	142
11	136
178	125
131	170
148	144
261	193
158	186
169	265
144	204
110	112
190	86
109	162
144	63
178	147
115	100
136	150
174	144
259	161
103	158
123	160
166	142
136	158
152	NaN
185	194
191	233
265	160
162	120
112	127
96	NaN
156	133
127	109
145	179
235	193
126	244
125	196
127	144
213	141
299	112
146	252
163	176
206	201
140	195
191	112
148	173
188	173
116	138
141	151
110	NaN
154	NaN
133	217
153	157
NaN	119
135	201
119	148
130	158
156	120
151	145
240	244
170	144
162	154
154	167
278	175
236	116
279	204
179	242
210	128
NaN	157
139	126
164	165
149	177
148	NaN
120	225
243	148
228	263
236	200
177	175
181	129
160	188
177	152
99	141
293	238
149	209
136	171
111	134
169	201
146	102
164	177
NaN	143
200	170
109	175
150	169
159	151
169	194
273	148
132	NaN
63	268
183	211
133	NaN
153	153
193	194
124	177
183	243
132	170
149	103
137	168
139	206
189	180
179	88
263	105
190	162
126	142
NaN	97
179	115
149	200
186	172
190	181
247	113
134	158
142	NaN
250	153
182	218
139	191
177	265
179	NaN
205	NaN
162	170
142	295
167	183
120	119
184	195
136	181
178	140
158	218
NaN	146
204	146
109	NaN
182	136
119	153
111	193
185	166
122	157
230	131
125	122
181	193
162	119
110	126
117	NaN
112	NaN
145	199
147	170
128	NaN
176	125
120	171
124	147
143	140
NaN	NaN
NaN	188
206	160
248	183
145	221
130	175
172	NaN
162	270
148	191
241	NaN
194	178
135	144
121	156
152	NaN
154	117
188	139
166	112
127	231
99	117
123	220
153	150
128	141
167	223
122	140
107	103
161	208
142	183
168	126
149	191
173	206
144	184
NaN	140
143	NaN
177	202
172	199
179	206
201	184
206	123
127	162
131	139
113	100
138	207
180	139
122	156
132	131
119	NaN
182	161
154	221
135	NaN
120	NaN
227	115
240	123
172	139
185	142
204	106
271	134
180	NaN
164	156
111	133
122	132
170	165
128	139
181	180
144	134
128	NaN
128	NaN
115	108
167	175
114	83
150	139
151	162
144	199
135	184
215	233
116	129
158	134
155	250
129	196
171	130
172	184
163	147
145	118
104	195
172	136
107	137
219	170
126	132
262	193
157	171
212	266
129	267
134	191
168	126
135	NaN
209	NaN
128	197
155	169
193	189
157	130
149	142
143	160
133	143
198	170
194	121
125	256
NaN	173
125	201
159	88
135	NaN
164	NaN
128	203
182	82
174	180
133	189
192	138
158	116
229	173
170	144
142	263
160	171
139	169
156	249
NaN	195
254	144
130	161
157	144
150	154
104	NaN
167	131
275	183
143	167
258	NaN
NaN	200
122	189
194	138
124	84
136	140
167	274
126	157
199	139
143	156
131	172
179	175
246	251
203	NaN
150	177
110	177
130	134
158	NaN
141	183
149
112
196
157
154
179
NaN
111
223
221
123
123
136
179
171
32
138
124
NaN
178
NaN
222
107
114
140
115
134
132
163
251
120
165
127
259
131
195
128
157
158
28
NaN
284
229
205
157
140
147
170
141
148
137
174
128
153
133
219
159
166
242
NaN
203
113
200
162
135
NaN
271
125
153
152
167
100
160
156
183
162
183
201
117
154
162
168
203
197
60
139
198
132
102
123
121
140
148
137
211
142
146
134
130
251
152
201
123
118
196
187
150
116
124
177
149
126
233
113
121
104
172
110
120
195
137
NaN
169
130
167
123
160
199
140
229
133
121
137
111
169
178
286
172
NaN
171
141
148
133
168
165
199
NaN
117
179
284
133
166
194
163
125
272
150
112
176
237
161
141
122
137
125
152
121
150
NaN
161
149
241
116
252
116
128
133
148
195
144
159
123
157
260
147
199
127
126
131
126
250
168
148
150
54
180
136
126
106
110
135
137
161
151
140
171
120
135
139
159
117
189
208
237
119
146
140
105
174
165
135
138
111
207
118
231
265
NaN
167
189
152
202
212
213
146
183
240
142
153
130
187
141
174
115
137
126
146
191
125
147
137
230
125
NaN
113
199
118
139
289
128
189
177
129
122
197
173
139
176
116
199
176
186
249
203
102
130
109
155
131
101
142
159
172
106
202
151
229
113
143
113
108
109
163
117
132
114
176
114
147
179
139
166
147
164
130
214
247
117
155
113
154
129
127
154
124
119
200
137
165
122
161
104
111
104
164
151
116
167
170
100
134
108
144
263
149
182
33
126
172
107
113
122
105
NaN
172
139
111
117
198
88
109
131
132
122
245
NaN
145
175
281
177
160
NaN
113
123
146
190
203
127
100
123
111
211
156
153
160
180
168
NaN
124
130
135
134
159
178
135
222
148
111
183
172
182
143
149
NaN
237
136
184
120
119
218
115
145
232
219
173
113
126
170
118
230
146
120
108
145
193
173
141
135
124
182
215
199
204
135
109
NaN
220
134
203
124
122
159
242
272
144
161
112
138
195
190
249
125
121
NaN
179
122
162
151
127
187
122
172
199
222
115
120
208
108
159
143
205
128
121
114
192
150
135
230
169
153
126
160
173
133
148
NaN
173
60
159
190
126
140
151
NaN
119
182
191
111
199
173
159
211
139
122
166
222
120
174
193
234
189
117
152
180
134
114
176
147
106
155
223
121
8
194
236
241
118
187
144
164
113
175
159
294
294
138
157
288
257
178
155
157
183
169
157
168
175
110
171
165
116
155
136
126
128
251
122
175
175
182
162
149
141
171
142
129
238
178
199
175
152
129
148
127
NaN
250
109
139
142
186
142
184
200
160
121
168
175
161
212
241
230
259
202
192
173
130
222
162
122
221
NaN
145
168
111
119
194
173
125
218
176
179
119
226
166
147
137
121
127
278
131
163
141
NaN
154
132
125
119
137
199
163
182
162
145
176
184
110
150
141
111
172
162
185
143
133
110
135
109
231
127
153
233
165
145
159
218
131
156
117
135
144
160
184
143
154
165
129
152
171
163
200
147
163
104
166
130
199
110
156
146
133
124
190
159
144
126
130
176
211
118
140
171
154
160
167
178
181
181
171
158
136
158
132
141
141
130
162
156
139
150
NaN
174
150
140
139
116
141
174
147
253
170
206
145
NaN
162
145
NaN
160
151
171
157
125
132
137
199
238
115
189
137
228
164
241
187
127
151
115
184
167
144
148
NaN
115
171
201
171
140
135
113
146
141
110
125
132
169
174
164
NaN
260
245
158
152
232
137
144
145
138
191
152
139
[truncated: 2,097 more rows]

## Sheet: FigureS7f
Catch up saccade time in high to high	Catch up saccade time in high to high shape change
169	161
106	129
145	132
98	111
125	160
200	NaN
171	NaN
124	170
242	138
233	120
151	209
190	210
207	196
182	131
141	129
195	235
120	132
138	116
235	214
152	128
125	242
168	114
148	197
131	190
127	NaN
103	127
104	144
125	162
124	102
147	200
168	134
147	171
149	117
166	114
194	113
171	127
144	161
165	120
124	140
115	193
125	140
153	NaN
127	232
129	249
131	104
173	124
179	119
166	151
NaN	146
126	134
138	151
149	209
161	116
208	117
124	139
133	132
141	154
110	148
134	193
128	223
132	137
164	161
167	295
125	173
128	126
178	114
118	117
146	131
197	197
136	163
221	109
138	198
172	194
139	190
148	116
167	150
178	135
145	235
126	106
238	112
182	226
208	182
190	143
190	192
145	167
246	116
117	193
142	143
212	171
242	142
124	192
213	112
116	157
188	131
147	132
121	164
161	112
145	153
206	143
148	106
188	192
116	212
243	120
165	138
170	155
126	149
208	132
173	140
115	NaN
111	153
152	145
134	140
153	193
120	158
24	99
118	207
109	127
201	198
145	150
116	146
128	265
166	156
180	148
178	145
113	135
116	242
94	101
112	88
165	124
184	222
136	153
153	NaN
109	109
116	127
234	116
106	NaN
105	106
153	161
142	112
143	262
137	112
120	121
144	108
114	170
152	105
123	295
111	113
144	245
227	105
105	122
100	NaN
120	148
181	213
123	261
116	146
206	152
109	NaN
236	219
175	118
59	237
73	124
184	117
145	292
200	198
117	NaN
126	120
142	114
123	130
NaN	100
191	121
139	144
158	118
195	125
213	132
63	108
208	119
166	140
192	142
178	158
179	108
192	NaN
98	98
158	132
150	150
103	103
138	115
228	120
113	164
128	234
173	135
132	174
129	160
160	161
107	141
106	123
207	146
NaN	142
129	224
135	159
133	255
172	121
107	137
186	156
117	100
135	120
176	126
153	NaN
120	134
166	269
163	190
159	220
214	134
164	148
135	149
260	162
126	134
149	10
37	162
125	134
208	112
171	107
177	286
192	247
102	194
189	128
126	223
157	137
166	129
101	127
136	121
168	186
169	207
151	NaN
124	NaN
NaN	144
166	NaN
133	139
97	133
111	127
102	126
115	104
NaN	168
203	202
145	100
166	206
152	215
130	NaN
181	99
185	151
134	214
129	296
128	115
219	180
NaN	103
194	195
179	NaN
133	195
146	138
158	NaN
232	138
116	250
107	NaN
130	NaN
134	175
NaN	114
171	143
187	120
226	126
149	134
120	124
104	220
142	169
140	119
108	212
151	220
116	173
161	120
200	267
125	111
145	118
173	146
105	125
150	186
191	167
154	NaN
129	128
137	135
129	62
190	119
237	241
190	140
214	139
143	101
100	162
200	163
108	170
117	121
145	149
134	108
140	104
207	113
122	124
134	104
179	142
203	147
159	194
27	110
163	173
144	156
171	178
156	115
136	146
148	119
132	106
139	218
196	194
136	105
144	NaN
34	128
155	140
131	192
122	130
137	163
109	135
247	135
189	140
184	140
137	104
232	125
132	249
169	NaN
123	102
124	143
130	128
127	151
168	194
105	184
184	98
124	172
112	222
124	145
109	136
151	117
105	176
212	150
173	69
168	161
NaN	156
105	132
169	195
187	151
NaN	197
216	132
148	152
113	136
119	277
113	169
119	223
147	161
212	199
170	206
119	173
182	NaN
189	217
105	137
152	278
176	162
124	NaN
132	275
169	232
111	127
200	145
180	209
105	122
163	168
149	140
251	244
292	160
105	193
118	163
171	164
65	118
177	182
135	NaN
155	168
168	120
117	126
131	NaN
149	236
127	195
122	210
104	131
112	140
131	205
120	132
112	137
58	157
114	140
NaN	140
117	210
193	113
178	180
93	107
272	132
183	206
164	209
105	140
120	116
174	142
224	121
130	118
231	117
119	151
128	136
105	NaN
142	152
115	260
129	205
116	174
106	144
163	111
117	104
152	97
125	149
199	149
19	152
195	138
157	118
117	116
173	169
173	135
208	163
129	197
128	NaN
125	179
98	258
214	209
175	NaN
110	NaN
148	143
105	NaN
107	291
114	141
118	127
105	NaN
263	184
208	142
131	203
152	214
105	NaN
142	126
126	104
182	127
192	NaN
246	139
133	184
267	238
151	155
189	148
130	157
132	260
109	116
114	283
151	122
154	131
168	159
103	158
111	164
203	126
113	118
169	148
180	264
121	104
159	146
193	122
159	137
89	128
199	207
160	NaN
175	149
116	NaN
119	117
127	150
160	102
191	137
140	128
121	120
205	113
177	129
139	165
116	151
125	140
113	201
107	122
106	140
138	NaN
182	136
104	187
169	247
131	298
202	144
183	166
157	116
127	110
163	139
111	137
224	223
127	118
235	148
118	119
283	110
112	152
152	254
123	207
118	NaN
107	161
109	126
112	143
140	115
149	129
134	287
110	116
130	152
210	211
183	215
112	102
195	145
240	280
197	135
105	124
181	100
133	148
168	179
218	151
120	NaN
199	118
204	117
132	130
110	157
135	143
116	121
181	182
121	118
157	102
162	282
129	120
141	190
59	160
177	245
115	226
131	102
121	262
117	170
130	156
150	91
121	240
181	151
140	134
152	112
187	138
160	157
121	170
145	100
141	114
129	NaN
160	167
156	NaN
115	NaN
143	247
133	138
138	256
213	215
108	131
52	136
227	134
123	133
178	149
164	153
163	205
214	NaN
228	140
134	194
244	159
163	169
NaN	236
183	180
140	157
115	NaN
119	178
153	196
112	124
299	160
118	119
139	200
189	159
165	183
146	166
171	173
156	147
176	162
146	165
211	138
183	170
184	176
124	NaN
168	NaN
209	288
167	242
127	33
177	NaN
137	169
153	185
123	139
164	243
135	182
226	119
116	NaN
129	143
143	189
125	131
145	122
191	152
151	154
161	169
182	123
108	246
146	117
145	131
146	203
232	124
116	161
132	129
112	188
144	167
159	22
29	271
118	NaN
199	121
175	175
105	109
103	NaN
228	141
242	144
152	159
209	118
122	159
183	129
165	149
165	140
126	99
124	152
263	130
166	115
191	154
162	147
218	201
216	172
170	117
130	159
148	215
212	248
119	121
172	NaN
149	160
125	169
125	187
112	173
132	153
191	116
227	NaN
288	NaN
195	170
176	116
175	116
235	120
173	162
265	192
138	267
245	172
194	106
110	132
171	150
128	166
226	122
174	162
107	163
176	141
107	113
133	131
218	138
173	287
154	140
106	214
259	118
NaN	143
NaN	150
244	246
193	199
NaN	283
121	214
260	NaN
227	175
109	NaN
112	259
237	NaN
200	179
119	210
160	219
183	210
119	NaN
103	177
143	236
118	205
204	273
176	NaN
138	245
207	141
129	NaN
98	246
128	NaN
110	NaN
158	278
168	272
123	151
18	201
197	156
240	203
158	210
236	230
128	239
159	167
129	230
259	241
126	175
134	165
111	174
268	264
183	188
116	185
185	205
130	169
119	143
191	179
127	153
112	NaN
291	157
207	NaN
239	278
121	254
182	189
209	166
103	291
156	218
267	NaN
139	201
197	157
152	250
123	NaN
178	198
212	190
249	176
186	268
124	201
244	152
185	209
138	216
115	NaN
115	165
162	143
123	NaN
112	136
258	151
215	161
134	129
169	NaN
153	154
152	189
132	NaN
118	215
150	143
137	NaN
172	NaN
112	123
124	147
172	229
191	115
113	198
120	NaN
130	190
108	155
111	180
142	170
171	155
138	142
194	147
129	89
155	119
181	145
138	180
166	168
184	150
104	183
66	120
197	255
158	112
181	152
168	NaN
157	187
82	141
158	118
117	146
104	NaN
268	129
119	177
128	170
149	116
141	232
205	254
110	165
184	182
101	NaN
217	239
123	154
137	125
175	148
144	122
115	192
150	211
257	207
113	190
121	223
150	117
141	165
NaN	158
153	174
222	190
143	171
114	197
180	167
235	159
113	213
111	157
109	126
213	NaN
183	198
108	169
113	231
216	161
139	NaN
113	133
193	NaN
183	189
150	151
195	246
153	NaN
139	214
154	139
212	178
251	167
139	135
237	158
182	126
146	294
130	151
173	115
160	245
160	129
151	137
103	207
137	196
115	230
187	129
153	139
294	156
146	146
273	178
120	201
143	152
134	181
165	NaN
130	NaN
108	172
127	NaN
137	190
96	104
207	165
105	150
240	188
150	148
236	157
139	144
158	200
44	161
128	206
171	142
164	126
140	138
156	193
152	119
164	NaN
205	160
117	280
157	121
138	240
175	131
157	138
204	183
149	NaN
143	123
104	110
205	174
215	NaN
116	244
150	146
142	NaN
241	148
248	155
113	182
223	209
218	126
137	198
116	174
142	133
152	NaN
217	210
158	105
97	101
11	149
178	117
131	227
148	130
261	146
158	160
169	210
144	235
110	137
190	133
109	109
144	150
178	NaN
115	NaN
136	140
174	252
259	127
103	NaN
123	115
166	206
136	131
152	114
185	181
191	143
265	133
162	NaN
112	NaN
96	119
156	212
127	173
145	NaN
235	158
126	NaN
125	NaN
127	160
213	159
299	NaN
146	212
163	NaN
206	167
140	170
191	168
148	138
188	199
116	165
141	190
110	145
154	146
133	122
153	NaN
NaN	137
135	220
119	NaN
130	133
156	164
151	112
240	181
170	157
162	NaN
154	180
278	165
236	213
279	115
179	175
210	NaN
NaN	165
139	174
164	155
149	188
148	162
120	152
243	206
228	170
236	133
177	187
181	NaN
160	237
177	167
99	148
293	136
149	91
136	246
111	154
169	167
146	183
164	160
NaN	152
200	209
109	134
150	NaN
159	173
169	167
273	137
132	139
63	160
183	167
133	NaN
153	93
193	165
124	NaN
183	NaN
132	141
149	106
137	155
139	175
189	NaN
179	169
263	NaN
190	133
126	127
NaN	139
179	138
149	111
186	131
190	134
247	NaN
134	203
142	148
250	191
182	NaN
139	215
177	214
179	174
205	137
162	174
142	126
167	149
120	193
184	184
136	212
178	145
158	147
NaN	154
204	129
109	141
182	152
119	206
111	NaN
185	297
122	222
230	192
125	134
181	171
162	128
110	155
117	158
112	178
145	142
147	142
128	131
176	119
120	162
124	183
143	167
NaN	NaN
NaN	167
206	NaN
248	166
145	239
130	145
172	157
162	166
148	192
241	148
194	182
135	156
121	179
152	195
154	175
188	NaN
166	152
127	147
99	149
123	166
153	159
128	177
167	157
122	157
107	141
161	161
142	NaN
168	NaN
149	153
173	156
144	167
NaN	NaN
143	153
177	204
172	229
179	213
201	150
206	122
127	135
131	164
113	170
138	222
180	153
122	159
132	150
119	200
182	155
154	195
135	129
120	187
227	112
240	88
172	163
185	NaN
204	120
271	179
180	210
164	210
111	144
122	192
170	145
128	138
181	157
144	213
128	199
128	182
115	233
167	205
114	NaN
150	148
151	169
144	173
135	134
215	169
116	185
158	160
155	120
129	NaN
171	137
172	179
163	111
145	NaN
104	158
172	143
107	191
219	171
126	115
262	155
157	175
212	164
129	173
134	159
168	160
135	136
209	122
128	115
155	189
193	164
157	130
149	165
143	205
133	137
198	166
194	NaN
125	188
NaN	125
125	234
159	156
135	NaN
164	152
128	146
182	145
174	138
133	147
192	NaN
158	180
229	285
170	182
142	202
160	158
139	174
156	208
NaN	187
254	NaN
130	181
157	NaN
150	130
104	153
167	169
275	95
143	191
258	145
NaN	180
122	129
194	206
124	162
136	197
167	148
126	144
199	202
143	189
131	188
179	172
246	167
203	152
150	291
110	NaN
130	109
158	157
141	185
149	NaN
112	121
196	193
157	171
154	164
179	112
NaN	144
111	178
223	166
221	151
123	162
123	128
136	141
179	140
171	NaN
32	148
138	NaN
124	182
NaN	216
178	142
NaN	145
222	168
107	133
114	128
140	140
115	213
134	190
132	143
163	NaN
251	178
120	124
165	NaN
127	154
259	131
131	151
195	159
128	111
157	158
158	173
28	NaN
NaN	111
284	99
229	172
205	140
157	125
140	151
147	102
170	225
141	173
148	123
137	114
174	240
128	101
153	165
133	179
219	207
159	217
166	155
242	129
NaN	191
203	126
113	162
200	121
162	200
135	92
NaN	141
271	141
125	187
153	165
152	139
167	157
100	NaN
160	152
156	267
183	204
162	NaN
183	NaN
201	232
117	174
154	171
162	123
168	189
203	161
197	106
60	176
139	197
198	133
132	152
102	126
123	171
121	272
140	115
148	136
137	200
211	110
142	172
146	224
134	221
130	188
251	NaN
152	200
201	178
123	164
118	171
196	143
187	158
150	180
116	290
124	145
177	161
149	196
126	170
233	NaN
113	150
121	NaN
104	141
172	57
110	168
120	179
195	135
137	132
NaN	172
169	151
130	NaN
167	192
123	188
160	123
199	114
140	130
229	196
133	165
121	160
137	NaN
111	111
169	187
178	182
286	NaN
172	170
NaN	NaN
171	203
141	166
148	118
133	118
168	NaN
165	NaN
199	139
NaN	182
117	150
179	200
284
133
166
194
163
125
272
150
112
176
237
161
141
122
137
125
152
121
150
NaN
161
149
241
116
252
116
128
133
148
195
144
159
123
157
260
147
199
127
126
131
126
250
168
148
150
54
180
136
126
106
110
135
137
161
151
140
171
120
135
139
159
117
189
208
237
119
146
140
105
174
165
135
138
111
207
118
231
265
NaN
167
189
152
202
212
213
146
183
240
142
153
130
187
141
174
115
137
126
146
191
125
147
137
230
125
NaN
113
199
118
139
289
128
189
177
129
122
197
173
139
176
116
199
176
186
249
203
102
130
109
155
131
101
142
159
172
106
202
151
229
113
143
113
108
109
163
117
132
114
176
114
147
179
139
166
147
164
130
214
247
117
155
113
154
129
127
154
124
119
200
137
165
122
161
104
111
104
164
151
116
167
170
100
134
108
144
263
149
182
33
126
172
107
113
122
105
NaN
172
139
111
117
198
88
109
131
132
122
245
NaN
145
175
281
177
160
NaN
113
123
146
190
203
127
100
123
111
211
156
153
160
180
168
NaN
124
130
135
134
159
178
135
222
148
111
183
172
182
143
149
NaN
237
136
184
120
119
218
115
145
232
219
173
113
126
170
118
230
146
120
108
145
193
173
141
135
124
182
215
199
204
135
109
NaN
220
134
203
124
122
159
242
272
144
161
112
138
195
190
249
125
121
NaN
179
122
162
151
127
187
122
172
199
222
115
120
208
108
159
143
205
128
121
114
192
150
135
230
169
153
126
160
173
133
148
NaN
173
60
159
190
126
140
151
NaN
119
182
191
111
199
173
159
211
139
122
166
222
120
174
193
234
189
117
152
180
134
114
176
147
106
155
223
121
8
194
236
241
118
187
144
164
113
175
159
294
294
138
157
288
257
178
155
157
183
169
157
168
175
110
171
165
116
155
136
126
128
251
122
175
175
182
162
149
141
171
142
129
238
178
199
175
152
129
148
127
NaN
250
109
139
142
186
142
184
200
160
121
168
175
161
212
241
230
259
202
192
173
130
222
162
122
221
NaN
145
168
111
119
194
173
125
218
176
179
119
226
166
147
137
121
127
278
131
163
141
NaN
154
132
125
119
137
199
163
182
162
145
176
184
110
150
141
111
172
162
185
143
133
110
135
109
231
127
153
233
165
145
159
218
131
156
117
135
144
160
184
143
154
165
129
152
171
163
200
147
163
104
166
130
199
110
156
146
133
124
190
159
144
126
130
176
211
118
140
171
154
160
167
178
181
181
171
158
136
158
132
141
141
130
162
156
139
150
NaN
174
150
140
139
116
141
174
147
253
170
206
145
NaN
162
145
NaN
160
151
171
157
125
132
137
199
238
115
189
137
228
164
241
187
127
151
115
184
167
144
148
NaN
115
171
201
171
140
135
113
146
141
110
125
132
169
174
164
NaN
260
245
158
152
232
137
144
145
138
191
152
139
[truncated: 2,097 more rows]

## Sheet: FigureS7g
Catch up saccade time in high to high	Catch up saccade time in low to high shape change
169	127
106	158
145	181
98	189
125	189
200	272
171	150
124	151
242	257
233	159
151	156
190	198
207	147
182	164
141	284
195	234
120	284
138	174
235	136
152	172
125	177
168	140
148	145
131	135
127	140
103	128
104	148
125	157
124	185
147	127
168	171
147	145
149	127
166	132
194	149
171	155
144	264
165	NaN
124	189
115	149
125	142
153	177
127	211
129	183
131	135
173	226
179	140
166	120
NaN	114
126	127
138	129
149	150
161	142
208	142
124	157
133	128
141	130
110	139
134	154
128	144
132	173
164	171
167	149
125	166
128	161
178	118
118	133
146	159
197	138
136	153
221	153
138	146
172	120
139	162
148	146
167	158
178	131
145	175
126	196
238	145
182	152
208	134
190	141
190	197
145	154
246	140
117	169
142	129
212	149
242	160
124	136
213	148
116	131
188	136
147	180
121	182
161	NaN
145	145
206	129
148	154
188	141
116	159
243	167
165	138
170	124
126	127
208	155
173	138
115	130
111	146
152	149
134	160
153	139
120	151
24	195
118	144
109	105
201	179
145	146
116	137
128	NaN
166	127
180	151
178	138
113	136
116	166
94	141
112	142
165	150
184	151
136	214
153	152
109	178
116	NaN
234	129
106	138
105	163
153	132
142	169
143	202
137	133
120	149
144	140
114	140
152	136
123	159
111	149
144	164
227	142
105	127
100	151
120	117
181	173
123	176
116	181
206	175
109	153
236	249
175	183
59	113
73	122
184	155
145	228
200	160
117	250
126	NaN
142	NaN
123	NaN
NaN	134
191	191
139	NaN
158	180
195	137
213	231
63	142
208	152
166	165
192	116
178	258
179	205
192	230
98	171
158	158
150	115
103	243
138	155
228	124
113	165
128	137
173	184
132	149
129	137
160	129
107	136
106	185
207	164
NaN	135
129	119
135	202
133	249
172	179
107	159
186	188
117	126
135	157
176	122
153	154
120	130
166	134
163	138
159	119
214	182
164	192
135	227
260	131
126	225
149	216
37	148
125	184
208	134
171	257
177	132
192	144
102	145
189	73
126	143
157	169
166	136
101	NaN
136	172
168	162
169	111
151	160
124	151
NaN	25
166	186
133	177
97	182
111	148
102	137
115	156
NaN	160
203	130
145	148
166	134
152	149
130	121
181	189
185	144
134	136
129	139
128	142
219	219
NaN	167
194	147
179	163
133	151
146	197
158	141
232	154
116	185
107	182
130	203
134	137
NaN	117
171	126
187	162
226	NaN
149	257
120	188
104	248
142	130
140	135
108	178
151	194
116	192
161	168
200	166
125	135
145	171
173	220
105	141
150	128
191	144
154	160
129	275
137	199
129	137
190	177
237	143
190	129
214	231
143	130
100	210
200	164
108	129
117	220
145	198
134	147
140	149
207	179
122	161
134	149
179	162
203	182
159	198
27	154
163	199
144	168
171	144
156	138
136	165
148	129
132	138
139	177
196	133
136	176
144	224
34	200
155	140
131	170
122	222
137	NaN
109	168
247	158
189	143
184	123
137	111
232	167
132	158
169	145
123	196
124	138
130	233
127	129
168	163
105	151
184	51
124	148
112	213
124	170
109	140
151	152
105	132
212	127
173	162
168	193
NaN	136
105	164
169	145
187	255
NaN	142
216	181
148	146
113	174
119	184
113	150
119	181
147	141
212	142
170	167
119	134
182	148
189	161
105	157
152	196
176	170
124	137
132	148
169	222
111	115
200	222
180	120
105	133
163	132
149	154
251	146
292	153
105	132
118	127
171	113
65	127
177	141
135	172
155	151
168	144
117	128
131	134
149	129
127	132
122	137
104	146
112	135
131	153
120	137
112	144
58	125
114	157
NaN	147
117	147
193	122
178	107
93	153
272	168
183	190
164	146
105	175
120	226
174	147
224	159
130	127
231	136
119	132
128	143
105	146
142	225
115	184
129	126
116	142
106	136
163	153
117	149
152	138
125	131
199	135
19	154
195	140
157	122
117	141
173	155
173	135
208	162
129	183
128	144
125	211
98	159
214	140
175	186
110	143
148	127
105	169
107	158
114	146
118	178
105	133
263	161
208	139
131	167
152	162
105	161
142	162
126	146
182	170
192	147
246	143
133	148
267	174
151	184
189	171
130	174
132	154
109	153
114	198
151	126
154	138
168	131
103	158
111	208
203	145
113	150
169	155
180	149
121	140
159	141
193	166
159	132
89	159
199	178
160	126
175	173
116	181
119	169
127	151
160	147
191	138
140	152
121	203
205	146
177	158
139	187
116	144
125	154
113	153
107	138
106	151
138	144
182	171
104	165
169	127
131	197
202	141
183	157
157	144
127	136
163	134
111	5
224	148
127	160
235	153
118	139
283	142
112	166
152	159
123	167
118	175
107	280
109	180
112	118
140	156
149	198
134	NaN
110	218
130	188
210	110
183	213
112	176
195	155
240	NaN
197	186
105	174
181	169
133	182
168	166
218	NaN
120	252
199	NaN
204	278
132	183
110	NaN
135	226
116	240
181	185
121	155
157	110
162	233
129	176
141	184
59	166
177	277
115	170
131	NaN
121	178
117	165
130	NaN
150	227
121	202
181	127
140	NaN
152	NaN
187	NaN
160	179
121	185
145	191
141	229
129	92
160	223
156	168
115	251
143	160
133	196
138	143
213	167
108	204
52	NaN
227	173
123	235
178	208
164	155
163	143
214	173
228	193
134	NaN
244	258
163	208
NaN	132
183	151
140	195
115	176
119	223
153	145
112	254
299	231
118	NaN
139	108
189	187
165	203
146	156
171	166
156	NaN
176	171
146	127
211	158
183	180
184	174
124	176
168	NaN
209	158
167	293
127	132
177	124
137	122
153	NaN
123	160
164	121
135	227
226	163
116	145
129	220
143	184
125	158
145	199
191	104
151	265
161	211
182	167
108	169
146	153
145	127
146	155
232	136
116	NaN
132	144
112	232
144	107
159	106
29	136
118	153
199	157
175	NaN
105	87
103	NaN
228	174
242	190
152	NaN
209	NaN
122	172
183	189
165	160
165	NaN
126	173
124	239
263	174
166	151
191	NaN
162	142
218	155
216	183
170	143
130	144
148	182
212	NaN
119	NaN
172	148
149	155
125	125
125	NaN
112	210
132	165
191	87
227	152
288	110
195	110
176	179
175	181
235	176
173	118
265	188
138	132
245	NaN
194	128
110	140
171	70
128	83
226	129
174	NaN
107	207
176	132
107	221
133	NaN
218	220
173	183
154	220
106	126
259	168
NaN	197
NaN	120
244	180
193	229
NaN	265
121	NaN
260	268
227	286
109	120
112	167
237	104
200	260
119	175
160	127
183	124
119	231
103	126
143	119
118	NaN
204	126
176	186
138	197
207	133
129	224
98	200
128	117
110	196
158	151
168	169
123	173
18	195
197	NaN
240	115
158	92
236	120
128	140
159	147
129	153
259	140
126	193
134	120
111	96
268	156
183	194
116	165
185	114
130	120
119	174
191	NaN
127	88
112	200
291	152
207	139
239	173
121	200
182	121
209	151
103	182
156	NaN
267	183
139	161
197	221
152	130
123	206
178	113
212	146
249	160
186	150
124	NaN
244	149
185	179
138	227
115	NaN
115	166
162	122
123	116
112	180
258	180
215	167
134	NaN
169	160
153	173
152	169
132	171
118	125
150	176
137	219
172	259
112	180
124	210
172	134
191	150
113	184
120	194
130	144
108	170
111	164
142	148
171	238
138	113
194	152
129	116
155	176
181	147
138	136
166	205
184	136
104	141
66	166
197	166
158	188
181	168
168	177
157	164
82	138
158	179
117	143
104	169
268	131
119	183
128	190
149	156
141	163
205	189
110	122
184	185
101	189
217	168
123	147
137	215
175	151
144	123
115	235
150	150
257	201
113	151
121	153
150	199
141	206
NaN	138
153	141
222	NaN
143	135
114	122
180	144
235	170
113	195
111	187
109	179
213	150
183	128
108	NaN
113	206
216	143
139	147
113	170
193	135
183	131
150	124
195	NaN
153	158
139	240
154	185
212	139
251	140
139	198
237	144
182	NaN
146	146
130	178
173	171
160	122
160	233
151	132
103	206
137	148
115	161
187	132
153	232
294	169
146	130
273	100
120	184
143	177
134	NaN
165	163
130	174
108	151
127	NaN
137	188
96	159
207	NaN
105	173
240	241
150	147
236	129
139	NaN
158	143
44	165
128	134
171	150
164	174
140	NaN
156	147
152	216
164	182
205	187
117	88
157	112
138	189
175	165
157	NaN
204	122
149	236
143	142
104	132
205	198
215	174
116	191
150	111
142	130
241	197
248	136
113	174
223	216
218	212
137	196
116	176
142	195
152	182
217	NaN
158	129
97	174
11	140
178	205
131	195
148	109
261	154
158	138
169	136
144	158
110	187
190	154
109	129
144	210
178	196
115	129
136	NaN
174	140
259	202
103	181
123	147
166	NaN
136	142
152	246
185	180
191	197
265	152
162	182
112	123
96	196
156	191
127	154
145	141
235	158
126	152
125	151
127	128
213	153
299	146
146	158
163	NaN
206	188
140	157
191	206
148	172
188	NaN
116	228
141	164
110	186
154	140
133	NaN
153	149
NaN	217
135	235
119	135
130	185
156	202
151	74
240	144
170	152
162	161
154	155
278	NaN
236	159
279	142
179	201
210	182
NaN	134
139	139
164	162
149	146
148	NaN
120	159
243	254
228	186
236	99
177	118
181	151
160	NaN
177	141
99	166
293	149
149	126
136	137
111	NaN
169	NaN
146	167
164	160
NaN	NaN
200	176
109	125
150	179
159	155
169	151
273	133
132	167
63	204
183	237
133	203
153	213
193	210
124	172
183	NaN
132	180
149	241
137	156
139	163
189	NaN
179	184
263	143
190	179
126	125
NaN	181
179	201
149	187
186	148
190	167
247	132
134	NaN
142	NaN
250	NaN
182	NaN
139	214
177	128
179	NaN
205	150
162	189
142	163
167	76
120	165
184	NaN
136	159
178	192
158	155
NaN	176
204	191
109	NaN
182	NaN
119	187
111	158
185	180
122	166
230	165
125	NaN
181	163
162	233
110	158
117	218
112	176
145	182
147	NaN
128	166
176	180
120	178
124	NaN
143	177
NaN	150
NaN	NaN
206	155
248	104
145	NaN
130	NaN
172	NaN
162	208
148	174
241	197
194	203
135	163
121	164
152	148
154	142
188	164
166	NaN
127	145
99	169
123	155
153	240
128	NaN
167	178
122	238
107	119
161	103
142	112
168	130
149	NaN
173	162
144	139
NaN	170
143	NaN
177	192
172	111
179	145
201	172
206	176
127	143
131	181
113	130
138	186
180	145
122	141
132	187
119	142
182	138
154	153
135	261
120	118
227	272
240	165
172	125
185	100
204	146
271	134
180	NaN
164	215
111	134
122	134
170	119
128	130
181	168
144	143
128	152
128	207
115	128
167	203
114	129
150	198
151	141
144	167
135	173
215	NaN
116	116
158	159
155	132
129	202
171	164
172	150
163	NaN
145	88
104	116
172	142
107	151
219	192
126	NaN
262	145
157	153
212	143
129	NaN
134	163
168	165
135	NaN
209	215
128	161
155	167
193	81
157	174
149	195
143	141
133	98
198	156
194	156
125	141
NaN	176
125	113
159	129
135	169
164	134
128	163
182	171
174	200
133	173
192	138
158	165
229	NaN
170	163
142	217
160	299
139	182
156	209
NaN	171
254
130
157
150
104
167
275
143
258
NaN
122
194
124
136
167
126
199
143
131
179
246
203
150
110
130
158
141
149
112
196
157
154
179
NaN
111
223
221
123
123
136
179
171
32
138
124
NaN
178
NaN
222
107
114
140
115
134
132
163
251
120
165
127
259
131
195
128
157
158
28
NaN
284
229
205
157
140
147
170
141
148
137
174
128
153
133
219
159
166
242
NaN
203
113
200
162
135
NaN
271
125
153
152
167
100
160
156
183
162
183
201
117
154
162
168
203
197
60
139
198
132
102
123
121
140
148
137
211
142
146
134
130
251
152
201
123
118
196
187
150
116
124
177
149
126
233
113
121
104
172
110
120
195
137
NaN
169
130
167
123
160
199
140
229
133
121
137
111
169
178
286
172
NaN
171
141
148
133
168
165
199
NaN
117
179
284
133
166
194
163
125
272
150
112
176
237
161
141
122
137
125
152
121
150
NaN
161
149
241
116
252
116
128
133
148
195
144
159
123
157
260
147
199
127
126
131
126
250
168
148
150
54
180
136
126
106
110
135
137
161
151
140
171
120
135
139
159
117
189
208
237
119
146
140
105
174
165
135
138
111
207
118
231
265
NaN
167
189
152
202
212
213
146
183
240
142
153
130
187
141
174
115
137
126
146
191
125
147
137
230
125
NaN
113
199
118
139
289
128
189
177
129
122
197
173
139
176
116
199
176
186
249
203
102
130
109
155
131
101
142
159
172
106
202
151
229
113
143
113
108
109
163
117
132
114
176
114
147
179
139
166
147
164
130
214
247
117
155
113
154
129
127
154
124
119
200
137
165
122
161
104
111
104
164
151
116
167
170
100
134
108
144
263
149
182
33
126
172
107
113
122
105
NaN
172
139
111
117
198
88
109
131
132
122
245
NaN
145
175
281
177
160
NaN
113
123
146
190
203
127
100
123
111
211
156
153
160
180
168
NaN
124
130
135
134
159
178
135
222
148
111
183
172
182
143
149
NaN
237
136
184
120
119
218
115
145
232
219
173
113
126
170
118
230
146
120
108
145
193
173
141
135
124
182
215
199
204
135
109
NaN
220
134
203
124
122
159
242
272
144
161
112
138
195
190
249
125
121
NaN
179
122
162
151
127
187
122
172
199
222
115
120
208
108
159
143
205
128
121
114
192
150
135
230
169
153
126
160
173
133
148
NaN
173
60
159
190
126
140
151
NaN
119
182
191
111
199
173
159
211
139
122
166
222
120
174
193
234
189
117
152
180
134
114
176
147
106
155
223
121
8
194
236
241
118
187
144
164
113
175
159
294
294
138
157
288
257
178
155
157
183
169
157
168
175
110
171
165
116
155
136
126
128
251
122
175
175
182
162
149
141
171
142
129
238
178
199
175
152
129
148
127
NaN
250
109
139
142
186
142
184
200
160
121
168
175
161
212
241
230
259
202
192
173
130
222
162
122
221
NaN
145
168
111
119
194
173
125
218
176
179
119
226
166
147
137
121
127
278
131
163
141
NaN
154
132
125
119
137
199
163
182
162
145
176
184
110
150
141
111
172
162
185
143
133
110
135
109
231
127
153
233
165
145
159
218
131
156
117
135
144
160
184
143
154
165
129
152
171
163
200
147
163
104
166
130
199
110
156
146
133
124
190
159
144
126
130
176
211
118
140
171
154
160
167
178
181
181
171
158
136
158
132
141
141
130
162
156
139
150
NaN
174
150
140
139
116
141
174
147
253
170
206
145
NaN
162
145
NaN
160
151
171
157
125
132
137
199
238
115
189
137
228
164
241
187
127
151
115
184
167
144
148
NaN
115
171
201
171
140
135
113
146
141
110
125
132
169
174
164
NaN
260
245
158
152
232
137
144
145
138
191
152
139
[truncated: 2,097 more rows]
